# Supplementary material for: Spatially resolved mapping of proteome turnover dynamics with subcellular precision
Source: Nat Commun. 2023 Nov 8;14:7217. doi: 10.1038/s41467-023-42861-8 (PMC10632371; doi:10.1038/s41467-023-42861-8)
Supplement: Supplementary file 5 — Supplementary Data 1 [file 41467_2023_42861_MOESM5_ESM.xlsx]

## Sheet: Mito-prox-SILAC
Protein info			Metabolic replacement fraction (MRF, %)
Uniprot ID	Protein name	mito?	4h_rep1	4h_rep2	4h_ave	4h_std	8h_rep1	8h_rep2	8h_ave	8h_std	12h_rep1	12h_rep2	12h_ave	12h_std
P38117	Electron transfer flavoprotein subunit beta (Beta-ETF)	1	8.64919	13.5741	11.1116	3.48241	19.5695	17.4338	18.5017	1.51016	28.7394	30.5946	29.667	1.31182
Q6P587	Acylpyruvase FAHD1, mitochondrial (EC 3.7.1.5) (Fumarylacetoacetate hydrolase domain-containing protein 1) (FAH domain-containing protein 1) (Oxaloacetate decarboxylase) (OAA decarboxylase) (EC 4.1.1.112) (YisK-like protein)	1	7.8931	15.2427	11.5679	5.19698	21.9859	23.6157	22.8008	1.15244	30.1071	31.1551	30.6311	0.741051
P0DMV9	Heat shock 70 kDa protein 1B (Heat shock 70 kDa protein 2) (HSP70-2) (HSP70.2)	1	10.9203	12.5989	11.7596	1.18694	21.9664	24.9283	23.4474	2.09435	35.0578	34.7978	34.9278	0.183841
Q8N183	NADH dehydrogenase [ubiquinone] 1 alpha subcomplex assembly factor 2 (B17.2-like) (B17.2L) (Mimitin) (Myc-induced mitochondrial protein) (MMTN) (NDUFA12-like protein)	1	9.25343	14.6838	11.9686	3.83984	24.7611	22.4078	23.5845	1.66402	35.1647	37.3543	36.2595	1.54831
O75964	ATP synthase subunit g, mitochondrial (ATPase subunit g) (ATP synthase membrane subunit g)	1	10.6289	14.683	12.656	2.86671	22.5928	21.7068	22.1498	0.626524	31.3201	33.6025	32.4613	1.61388
P61604	10 kDa heat shock protein, mitochondrial (Hsp10) (10 kDa chaperonin) (Chaperonin 10) (CPN10) (Early-pregnancy factor) (EPF)	1	11.1403	14.2779	12.7091	2.21858	22.3217	23.5445	22.9331	0.86467	31.2152	32.6962	31.9557	1.0472
Q06830	Peroxiredoxin-1 (EC 1.11.1.24) (Natural killer cell-enhancing factor A) (NKEF-A) (Proliferation-associated gene protein) (PAG) (Thioredoxin peroxidase 2) (Thioredoxin-dependent peroxide reductase 2) (Thioredoxin-dependent peroxiredoxin 1)	0	11.119	14.7216	12.9203	2.54742	23.2405	25.783	24.5117	1.79783	31.6991	31.7005	31.6998	0.000989578
Q4G0N4	NAD kinase 2, mitochondrial (EC 2.7.1.23) (Mitochondrial NAD kinase) (NAD kinase domain-containing protein 1, mitochondrial)	1	11.8461	15.477	13.6616	2.56742	23.8304	21.4688	22.6496	1.66988	32.5573	32.5232	32.5402	0.0241344
Q12849	G-rich sequence factor 1 (GRSF-1)	1	11.4754	15.9106	13.693	3.13611	25.3196	25.8171	25.5684	0.35178	36.1724	36.8715	36.5219	0.494332
Q9UJS0	Calcium-binding mitochondrial carrier protein Aralar2 (Citrin) (Mitochondrial aspartate glutamate carrier 2) (Solute carrier family 25 member 13)	1	10.9544	16.4948	13.7246	3.91765	19.0755	27.8296	23.4526	6.19008	-	-	-	-
Q9Y4W6	AFG3-like protein 2 (EC 3.4.24.-) (Paraplegin-like protein)	1	10.1632	17.3041	13.7337	5.04937	24.4941	22.7668	23.6305	1.22139	35.5072	35.503	35.5051	0.00294128
P12277	Creatine kinase B-type (EC 2.7.3.2) (Brain creatine kinase) (B-CK) (Creatine kinase B chain) (Creatine phosphokinase B-type) (CPK-B)	0	10.2318	17.4672	13.8495	5.11624	24.255	25.5897	24.9224	0.943742	31.9381	33.9555	32.9468	1.42652
Q9NUJ1	Palmitoyl-protein thioesterase ABHD10, mitochondrial (EC 3.1.2.22) (Acyl-protein thioesterase ABHD10) (Alpha/beta hydrolase domain-containing protein 10) (Abhydrolase domain-containing protein 10) (Mycophenolic acid acyl-glucuronide esterase, mitochondrial) (EC 3.1.1.93)	1	10.4689	17.2761	13.8725	4.81341	23.985	20.3549	22.17	2.56688	34.5584	35.0582	34.8083	0.353403
Q5JRX3	Presequence protease, mitochondrial (hPreP) (EC 3.4.24.-) (Pitrilysin metalloproteinase 1) (Metalloprotease 1) (hMP1)	1	10.8838	16.9518	13.9178	4.29075	24.3021	23.3816	23.8418	0.650847	33.8965	34.3285	34.1125	0.305428
O95202	Mitochondrial proton/calcium exchanger protein (Leucine zipper-EF-hand-containing transmembrane protein 1)	1	11.8228	16.2865	14.0546	3.15629	23.5076	23.5246	23.5161	0.0119956	32.4361	33.6729	33.0545	0.87458
P00505	Aspartate aminotransferase, mitochondrial (mAspAT) (EC 2.6.1.1) (EC 2.6.1.7) (Fatty acid-binding protein) (FABP-1) (Glutamate oxaloacetate transaminase 2) (Kynurenine aminotransferase 4) (Kynurenine aminotransferase IV) (Kynurenine--oxoglutarate transaminase 4) (Kynurenine--oxoglutarate transaminase IV) (Plasma membrane-associated fatty acid-binding protein) (FABPpm) (Transaminase A)	1	11.2121	16.9821	14.0971	4.08001	23.5281	22.8853	23.2067	0.454517	33.2234	34.2352	33.7293	0.71546
P22626	Heterogeneous nuclear ribonucleoproteins A2/B1 (hnRNP A2/B1)	0	12.759	15.437	14.098	1.89362	20.9117	21.6798	21.2958	0.543116	31.1788	30.7604	30.9696	0.29584
Q5VTE0	Putative elongation factor 1-alpha-like 3 (EF-1-alpha-like 3) (Eukaryotic elongation factor 1 A-like 3) (eEF1A-like 3) (Eukaryotic translation elongation factor 1 alpha-1 pseudogene 5)	0	10.7836	17.4393	14.1114	4.7063	25.6506	-	-	-	35.9406	-	-	-
P10809	60 kDa heat shock protein, mitochondrial (EC 5.6.1.7) (60 kDa chaperonin) (Chaperonin 60) (CPN60) (Heat shock protein 60) (HSP-60) (Hsp60) (HuCHA60) (Mitochondrial matrix protein P1) (P60 lymphocyte protein)	1	11.9749	16.3488	14.1619	3.09279	23.3029	23.7816	23.5423	0.338538	32.7627	33.5053	33.134	0.525112
P30837	Aldehyde dehydrogenase X, mitochondrial (EC 1.2.1.3) (Aldehyde dehydrogenase 5) (Aldehyde dehydrogenase family 1 member B1)	1	11.2909	17.1397	14.2153	4.1357	24.8064	21.3787	23.0925	2.42373	32.9422	33.1948	33.0685	0.178659
Q04837	Single-stranded DNA-binding protein, mitochondrial (Mt-SSB) (MtSSB) (PWP1-interacting protein 17)	1	12.179	16.3817	14.2803	2.97172	23.8965	23.1337	23.5151	0.53939	33.2822	34.4718	33.877	0.84117
P43897	Elongation factor Ts, mitochondrial (EF-Ts) (EF-TsMt)	1	11.5271	17.1767	14.3519	3.99486	25.2392	27.0877	26.1634	1.30704	33.6003	36.2306	34.9154	1.85992
P30048	Thioredoxin-dependent peroxide reductase, mitochondrial (EC 1.11.1.24) (Antioxidant protein 1) (AOP-1) (HBC189) (Peroxiredoxin III) (Prx-III) (Peroxiredoxin-3) (Protein MER5 homolog) (Thioredoxin-dependent peroxiredoxin 3)	1	11.4464	17.3315	14.3889	4.16134	23.6525	22.6084	23.1304	0.738262	34.1178	34.6277	34.3727	0.360578
P63261	Actin, cytoplasmic 2 (Gamma-actin) [Cleaved into: Actin, cytoplasmic 2, N-terminally processed]	0	11.5569	17.2891	14.423	4.05328	-	-	-	-	33.8742	35.6441	34.7592	1.25151
P11498	Pyruvate carboxylase, mitochondrial (EC 6.4.1.1) (Pyruvic carboxylase) (PCB)	1	11.5217	17.4631	14.4924	4.20127	24.5869	23.1538	23.8703	1.01339	38.0003	36.5683	37.2843	1.01252
P14618	Pyruvate kinase PKM (EC 2.7.1.40) (Cytosolic thyroid hormone-binding protein) (CTHBP) (Opa-interacting protein 3) (OIP-3) (Pyruvate kinase 2/3) (Pyruvate kinase muscle isozyme) (Thyroid hormone-binding protein 1) (THBP1) (Tumor M2-PK) (p58)	1	11.93	17.0819	14.506	3.643	24.8233	30.35	27.5867	3.90794	35.1138	35.6491	35.3815	0.378512
P62937	Peptidyl-prolyl cis-trans isomerase A (PPIase A) (EC 5.2.1.8) (Cyclophilin A) (Cyclosporin A-binding protein) (Rotamase A) [Cleaved into: Peptidyl-prolyl cis-trans isomerase A, N-terminally processed]	0	11.1948	17.8409	14.5178	4.69948	25.5437	22.7495	24.1466	1.97581	30.6557	36.6579	33.6568	4.24422
P27144	Adenylate kinase 4, mitochondrial (AK 4) (EC 2.7.4.10) (EC 2.7.4.6) (Adenylate kinase 3-like) (GTP:AMP phosphotransferase AK4)	1	11.7917	17.8186	14.8051	4.26165	26.0978	23.9891	25.0434	1.49112	35.9541	37.4277	36.6909	1.04196
Q6YN16	Hydroxysteroid dehydrogenase-like protein 2 (EC 1.-.-.-) (Short chain dehydrogenase/reductase family 13C member 1)	1	13.1824	16.6736	14.928	2.46867	21.9177	19.5003	20.709	1.70939	29.9111	28.7424	29.3268	0.826382
Q8IYB8	ATP-dependent RNA helicase SUPV3L1, mitochondrial (EC 3.6.4.13) (Suppressor of var1 3-like protein 1) (SUV3-like protein 1)	1	11.1348	18.7731	14.954	5.40112	26.705	25.242	25.9735	1.03449	36.7765	38.5138	37.6451	1.22843
Q9BYT8	Neurolysin, mitochondrial (EC 3.4.24.16) (Angiotensin-binding protein) (Microsomal endopeptidase) (MEP) (Mitochondrial oligopeptidase M) (Neurotensin endopeptidase)	1	14.694	15.4834	15.0887	0.55824	22.9049	24.0283	23.4666	0.79435	34.434	34.4851	34.4595	0.0361452
Q86SX6	Glutaredoxin-related protein 5, mitochondrial (Monothiol glutaredoxin-5)	1	12.9079	17.3137	15.1108	3.11535	26.4846	28.6397	27.5622	1.52388	37.0142	38.553	37.7836	1.08811
P68363	Tubulin alpha-1B chain (Alpha-tubulin ubiquitous) (Tubulin K-alpha-1) (Tubulin alpha-ubiquitous chain) [Cleaved into: Detyrosinated tubulin alpha-1B chain]	0	11.5201	18.9148	15.2174	5.22882	23.9908	25.4332	24.712	1.01996	33.7823	34.5768	34.1795	0.561811
Q15366	Poly(rC)-binding protein 2 (Alpha-CP2) (Heterogeneous nuclear ribonucleoprotein E2) (hnRNP E2)	0	11.6163	18.868	15.2422	5.12778	24.8301	27.4116	26.1208	1.82536	33.3453	36.7405	35.0429	2.40074
O75390	Citrate synthase, mitochondrial (EC 2.3.3.1) (Citrate (Si)-synthase)	1	12.6439	17.9157	15.2798	3.72772	24.2866	24.1436	24.2151	0.101123	34.6093	35.6334	35.1213	0.724109
P30044	Peroxiredoxin-5, mitochondrial (EC 1.11.1.24) (Alu corepressor 1) (Antioxidant enzyme B166) (AOEB166) (Liver tissue 2D-page spot 71B) (PLP) (Peroxiredoxin V) (Prx-V) (Peroxisomal antioxidant enzyme) (TPx type VI) (Thioredoxin peroxidase PMP20) (Thioredoxin-dependent peroxiredoxin 5)	1	10.1051	20.6242	15.3646	7.43814	24.3622	17.6582	21.0102	4.74043	33.8042	33.6901	33.7471	0.0806988
Q96RQ3	Methylcrotonoyl-CoA carboxylase subunit alpha, mitochondrial (MCCase subunit alpha) (EC 6.4.1.4) (3-methylcrotonyl-CoA carboxylase 1) (3-methylcrotonyl-CoA carboxylase biotin-containing subunit) (3-methylcrotonyl-CoA:carbon dioxide ligase subunit alpha)	1	11.5357	19.2891	15.4124	5.48245	23.8147	22.5485	23.1816	0.895397	39.8388	-	-	-
Q13423	NAD(P) transhydrogenase, mitochondrial (EC 7.1.1.1) (Nicotinamide nucleotide transhydrogenase) (Pyridine nucleotide transhydrogenase)	1	11.8593	18.9864	15.4228	5.03957	24.5562	20.9174	22.7368	2.57305	34.4563	37.7552	36.1058	2.33267
P09651	Heterogeneous nuclear ribonucleoprotein A1 (hnRNP A1) (Helix-destabilizing protein) (Single-strand RNA-binding protein) (hnRNP core protein A1) [Cleaved into: Heterogeneous nuclear ribonucleoprotein A1, N-terminally processed]	0	13.9933	16.8945	15.4439	2.05147	19.2767	19.4957	19.3862	0.154858	25.4193	27.2362	26.3278	1.28473
Q8TCS8	Polyribonucleotide nucleotidyltransferase 1, mitochondrial (EC 2.7.7.8) (3'-5' RNA exonuclease OLD35) (PNPase old-35) (Polynucleotide phosphorylase 1) (PNPase 1) (Polynucleotide phosphorylase-like protein)	1	12.8776	18.0395	15.4585	3.65004	24.3816	24.1338	24.2577	0.175245	33.8756	35.4851	34.6803	1.13813
P50213	Isocitrate dehydrogenase [NAD] subunit alpha, mitochondrial (EC 1.1.1.41) (Isocitric dehydrogenase subunit alpha) (NAD(+)-specific ICDH subunit alpha)	1	12.8464	18.1013	15.4738	3.71572	25.1766	25.5249	25.3507	0.246271	30.9025	32.8345	31.8685	1.36616
P08238	Heat shock protein HSP 90-beta (HSP 90) (Heat shock 84 kDa) (HSP 84) (HSP84)	1	14.4231	16.5464	15.4847	1.50135	22.5539	26.4738	24.5138	2.77184	34.0469	33.4394	33.7432	0.429609
P23786	Carnitine O-palmitoyltransferase 2, mitochondrial (EC 2.3.1.21) (Carnitine palmitoyltransferase II) (CPT II)	1	11.8865	19.0997	15.4931	5.10053	25.9336	24.2223	25.078	1.21005	35.1903	34.0543	34.6223	0.803278
O00330	Pyruvate dehydrogenase protein X component, mitochondrial (Dihydrolipoamide dehydrogenase-binding protein of pyruvate dehydrogenase complex) (E3-binding protein) (E3BP) (Lipoyl-containing pyruvate dehydrogenase complex component X) (proX)	1	13.5	17.4952	15.4976	2.82497	26.5273	27.0946	26.8109	0.401113	33.8607	36.2619	35.0613	1.69791
P38646	Stress-70 protein, mitochondrial (75 kDa glucose-regulated protein) (GRP-75) (Heat shock 70 kDa protein 9) (Mortalin) (MOT) (Peptide-binding protein 74) (PBP74)	1	13.2757	17.7902	15.533	3.1922	24.9193	26.0361	25.4777	0.78967	35.9184	36.8168	36.3676	0.635297
P23368	NAD-dependent malic enzyme, mitochondrial (NAD-ME) (EC 1.1.1.38) (Malic enzyme 2)	1	12.2322	18.8792	15.5557	4.70016	24.0727	24.3725	24.2226	0.21195	34.0652	35.8884	34.9768	1.28919
P10515	Dihydrolipoyllysine-residue acetyltransferase component of pyruvate dehydrogenase complex, mitochondrial (EC 2.3.1.12) (70 kDa mitochondrial autoantigen of primary biliary cirrhosis) (PBC) (Dihydrolipoamide acetyltransferase component of pyruvate dehydrogenase complex) (M2 antigen complex 70 kDa subunit) (Pyruvate dehydrogenase complex component E2) (PDC-E2) (PDCE2)	1	12.5438	18.7467	15.6453	4.38612	28.2938	28.8383	28.5661	0.384993	35.8452	36.447	36.1461	0.425536
P49411	Elongation factor Tu, mitochondrial (EF-Tu) (P43)	1	12.3153	19.0598	15.6876	4.76907	24.3158	23.3998	23.8578	0.647705	32.9916	33.565	33.2783	0.405441
Q10713	Mitochondrial-processing peptidase subunit alpha (Alpha-MPP) (Inactive zinc metalloprotease alpha) (P-55)	1	13.6666	17.7517	15.7091	2.88859	24.7447	25.6898	25.2172	0.668278	35.6193	37.118	36.3686	1.05975
P24752	Acetyl-CoA acetyltransferase, mitochondrial (EC 2.3.1.9) (Acetoacetyl-CoA thiolase) (T2)	1	12.9602	18.4898	15.725	3.90999	24.7022	20.0665	22.3844	3.27793	33.0033	33.5071	33.2552	0.356268
P62805	Histone H4	0	13.0268	18.4353	15.7311	3.82433	24.7266	26.1197	25.4231	0.985062	35.6586	36.5949	36.1268	0.662037
Q9Y305	Acyl-coenzyme A thioesterase 9, mitochondrial (Acyl-CoA thioesterase 9) (EC 3.1.2.-) (Acyl-CoA thioester hydrolase 9)	1	15.1478	16.3789	15.7633	0.87049	23.7567	21.9348	22.8457	1.28827	-	36.2611	-	-
Q9UJZ1	Stomatin-like protein 2, mitochondrial (SLP-2) (EPB72-like protein 2) (Paraprotein target 7) (Paratarg-7)	1	12.4374	19.1475	15.7924	4.74476	25.562	22.7441	24.1531	1.99254	33.5478	34.972	34.2599	1.00712
Q16836	Hydroxyacyl-coenzyme A dehydrogenase, mitochondrial (HCDH) (EC 1.1.1.35) (Medium and short-chain L-3-hydroxyacyl-coenzyme A dehydrogenase) (Short-chain 3-hydroxyacyl-CoA dehydrogenase)	1	13.3824	18.2566	15.8195	3.44655	25.6395	23.6758	24.6576	1.38856	32.3337	32.4137	32.3737	0.0565919
Q99714	3-hydroxyacyl-CoA dehydrogenase type-2 (EC 1.1.1.35) (17-beta-estradiol 17-dehydrogenase) (EC 1.1.1.62) (2-methyl-3-hydroxybutyryl-CoA dehydrogenase) (MHBD) (3-alpha-(17-beta)-hydroxysteroid dehydrogenase (NAD(+))) (EC 1.1.1.239) (3-hydroxy-2-methylbutyryl-CoA dehydrogenase) (EC 1.1.1.178) (3-hydroxyacyl-CoA dehydrogenase type II) (3alpha(or 20beta)-hydroxysteroid dehydrogenase) (EC 1.1.1.53) (7-…	1	14.1063	17.7341	15.9202	2.56521	23.4321	22.5329	22.9825	0.635841	32.5141	34.4116	33.4628	1.34177
Q9NVI7	ATPase family AAA domain-containing protein 3A	1	13.2607	18.5946	15.9277	3.77165	31.4341	-	-	-	-	-	-	-
Q9NVA1	Ubiquinol-cytochrome-c reductase complex assembly factor 1 (Basic FGF-repressed Zic-binding protein) (bFGF-repressed Zic-binding protein) (bFZb) (Ubiquinol-cytochrome c reductase complex chaperone CBP3 homolog)	1	13.5838	18.3053	15.9445	3.33865	30.1759	25.2839	27.7299	3.45914	37.7098	40.8077	39.2588	2.19054
Q9HAV7	GrpE protein homolog 1, mitochondrial (HMGE) (Mt-GrpE#1)	1	14.9117	17.222	16.0668	1.63359	25.9106	23.9896	24.9501	1.3583	35.4043	37.3516	36.3779	1.37697
O76031	ATP-dependent Clp protease ATP-binding subunit clpX-like, mitochondrial	1	12.3814	19.9193	16.1503	5.33009	26.8209	27.943	27.3819	0.793451	36.1907	38.3386	37.2647	1.51878
P09874	Poly [ADP-ribose] polymerase 1 (PARP-1) (EC 2.4.2.30) (ADP-ribosyltransferase diphtheria toxin-like 1) (ARTD1) (DNA ADP-ribosyltransferase PARP1) (EC 2.4.2.-) (NAD(+) ADP-ribosyltransferase 1) (ADPRT 1) (Poly[ADP-ribose] synthase 1) (Protein poly-ADP-ribosyltransferase PARP1) (EC 2.4.2.-)	1	12.775	19.6309	16.203	4.8479	22.2927	24.7413	23.517	1.73144	35.2797	33.4274	34.3536	1.30975
Q9UQ35	Serine/arginine repetitive matrix protein 2 (300 kDa nuclear matrix antigen) (Serine/arginine-rich splicing factor-related nuclear matrix protein of 300 kDa) (SR-related nuclear matrix protein of 300 kDa) (Ser/Arg-related nuclear matrix protein of 300 kDa) (Splicing coactivator subunit SRm300) (Tax-responsive enhancer element-binding protein 803) (TaxREB803)	0	14.9197	17.5237	16.2217	1.84134	-	-	-	-	-	-	-	-
P30084	Enoyl-CoA hydratase, mitochondrial (EC 4.2.1.17) (Enoyl-CoA hydratase 1) (Short-chain enoyl-CoA hydratase) (SCEH)	1	14.0687	18.4698	16.2693	3.11209	25.7102	26.8813	26.2958	0.828116	33.1126	34.4301	33.7714	0.931609
Q9H2U2	Inorganic pyrophosphatase 2, mitochondrial (EC 3.6.1.1) (Pyrophosphatase SID6-306) (Pyrophosphate phospho-hydrolase 2) (PPase 2)	1	12.7103	19.943	16.3266	5.11432	24.4228	21.1481	22.7854	2.31556	33.3342	35.5184	34.4263	1.54445
P05141	ADP/ATP translocase 2 (ADP,ATP carrier protein 2) (ADP,ATP carrier protein, fibroblast isoform) (Adenine nucleotide translocator 2) (ANT 2) (Solute carrier family 25 member 5) [Cleaved into: ADP/ATP translocase 2, N-terminally processed]	1	13.5128	19.1599	16.3363	3.99313	26.9182	24.4199	25.6691	1.76656	34.7199	-	-	-
P11142	Heat shock cognate 71 kDa protein (EC 3.6.4.10) (Heat shock 70 kDa protein 8) (Lipopolysaccharide-associated protein 1) (LAP-1) (LPS-associated protein 1)	0	13.7388	18.9378	16.3383	3.67621	23.8623	20.8817	22.372	2.10762	34.8364	35.9963	35.4164	0.820155
P23434	Glycine cleavage system H protein, mitochondrial (Lipoic acid-containing protein)	1	14.8131	17.9931	16.4031	2.24859	24.247	23.1355	23.6912	0.785989	35.0485	35.503	35.2757	0.321398
P06733	Alpha-enolase (EC 4.2.1.11) (2-phospho-D-glycerate hydro-lyase) (C-myc promoter-binding protein) (Enolase 1) (MBP-1) (MPB-1) (Non-neural enolase) (NNE) (Phosphopyruvate hydratase) (Plasminogen-binding protein)	0	8.81861	24.0174	16.418	10.7471	28.3909	35.7186	32.0547	5.18149	37.9117	33.8195	35.8656	2.89361
Q12931	Heat shock protein 75 kDa, mitochondrial (HSP 75) (TNFR-associated protein 1) (Tumor necrosis factor type 1 receptor-associated protein) (TRAP-1)	1	13.8903	19.0513	16.4708	3.64933	26.3552	25.8259	26.0906	0.374285	35.4097	36.8523	36.131	1.0201
P25705	ATP synthase subunit alpha, mitochondrial (ATP synthase F1 subunit alpha)	1	13.6532	19.4562	16.5547	4.10334	26.4192	25.2728	25.846	0.810652	34.8937	36.0025	35.4481	0.784
Q5JTZ9	Alanine--tRNA ligase, mitochondrial (EC 6.1.1.7) (Alanyl-tRNA synthetase) (AlaRS)	1	12.3061	20.8761	16.5911	6.05989	25.4171	23.1727	24.2949	1.58706	31.1404	36.9773	34.0588	4.12733
P42126	Enoyl-CoA delta isomerase 1, mitochondrial (EC 5.3.3.8) (3,2-trans-enoyl-CoA isomerase) (Delta(3),Delta(2)-enoyl-CoA isomerase) (D3,D2-enoyl-CoA isomerase) (Dodecenoyl-CoA isomerase)	1	13.113	20.1941	16.6535	5.00709	25.9829	20.9424	23.4627	3.56423	31.4778	31.5851	31.5314	0.0759107
Q07021	Complement component 1 Q subcomponent-binding protein, mitochondrial (ASF/SF2-associated protein p32) (Glycoprotein gC1qBP) (C1qBP) (Hyaluronan-binding protein 1) (Mitochondrial matrix protein p32) (gC1q-R protein) (p33) (SF2AP32)	1	15.6894	17.6582	16.6738	1.39218	28.8211	29.9666	29.3938	0.810013	34.4898	36.5728	35.5313	1.47288
Q00610	Clathrin heavy chain 1 (Clathrin heavy chain on chromosome 17) (CLH-17)	0	12.0082	21.4189	16.7135	6.65432	24.1614	26.8	25.4807	1.86575	-	-	-	-
Q99798	Aconitate hydratase, mitochondrial (Aconitase) (EC 4.2.1.3) (Citrate hydro-lyase)	1	14.1535	19.6006	16.877	3.85166	24.3685	20.8027	22.5856	2.52135	33.6346	34.4215	34.0281	0.556399
P07900	Heat shock protein HSP 90-alpha (EC 3.6.4.10) (Heat shock 86 kDa) (HSP 86) (HSP86) (Lipopolysaccharide-associated protein 2) (LAP-2) (LPS-associated protein 2) (Renal carcinoma antigen NY-REN-38)	1	13.7589	20.1297	16.9443	4.50484	23.4004	24.5465	23.9735	0.810426	29.8777	31.983	30.9303	1.48864
Q16891	MICOS complex subunit MIC60 (Cell proliferation-inducing gene 4/52 protein) (Mitochondrial inner membrane protein) (Mitofilin) (p87/89)	1	14.4041	19.7728	17.0884	3.79626	27.0132	22.8038	24.9085	2.97649	37.1429	37.2518	37.1973	0.0769751
P25325	3-mercaptopyruvate sulfurtransferase (MST) (EC 2.8.1.2)	1	14.4158	19.7915	17.1036	3.80116	22.6605	22.9174	22.789	0.181685	36.9332	36.1451	36.5391	0.557277
P49419	Alpha-aminoadipic semialdehyde dehydrogenase (Alpha-AASA dehydrogenase) (EC 1.2.1.31) (Aldehyde dehydrogenase family 7 member A1) (EC 1.2.1.3) (Antiquitin-1) (Betaine aldehyde dehydrogenase) (EC 1.2.1.8) (Delta1-piperideine-6-carboxylate dehydrogenase) (P6c dehydrogenase)	1	14.2271	20.1112	17.1692	4.16066	25.6964	17.117	21.4067	6.06656	33.0024	30.6879	31.8451	1.63656
Q96GW9	Methionine--tRNA ligase, mitochondrial (EC 6.1.1.10) (Methionyl-tRNA synthetase 2) (Mitochondrial methionyl-tRNA synthetase) (MtMetRS)	1	13.5927	20.8491	17.2209	5.13105	23.0325	20.1896	21.6111	2.01023	32.325	32.5882	32.4566	0.186134
P11177	Pyruvate dehydrogenase E1 component subunit beta, mitochondrial (PDHE1-B) (EC 1.2.4.1)	1	14.1999	20.3098	17.2549	4.32037	25.7196	22.8401	24.2798	2.03611	32.0454	32.0172	32.0313	0.0199266
O43615	Mitochondrial import inner membrane translocase subunit TIM44	1	14.8943	19.7367	17.3155	3.42409	26.3205	30.6071	28.4638	3.03108	35.9381	37.1461	36.5421	0.854159
Q5TC12	ATP synthase mitochondrial F1 complex assembly factor 1 (ATP11 homolog)	1	13.8005	20.8397	17.3201	4.97746	26.9721	32.2195	29.5958	3.71044	39.9443	40.694	40.3191	0.53014
Q96I99	Succinate--CoA ligase [GDP-forming] subunit beta, mitochondrial (EC 6.2.1.4) (GTP-specific succinyl-CoA synthetase subunit beta) (G-SCS) (GTPSCS) (Succinyl-CoA synthetase beta-G chain) (SCS-betaG)	1	13.9081	20.7425	17.3253	4.83261	26.0732	23.2699	24.6716	1.98223	37.6068	32.7129	35.1599	3.46051
Q86TX2	Acyl-coenzyme A thioesterase 1 (Acyl-CoA thioesterase 1) (EC 3.1.2.-) (CTE-I) (CTE-Ib) (Inducible cytosolic acyl-coenzyme A thioester hydrolase) (Long chain acyl-CoA thioester hydrolase) (Long chain acyl-CoA hydrolase) (Palmitoyl-coenzyme A thioesterase) (EC 3.1.2.2)	0	14.0273	20.7393	17.3833	4.74613	23.7625	18.8081	21.2853	3.50327	30.8394	34.623	32.7312	2.67541
P40939	Trifunctional enzyme subunit alpha, mitochondrial (78 kDa gastrin-binding protein) (Monolysocardiolipin acyltransferase) (EC 2.3.1.-) (TP-alpha) [Includes: Long-chain enoyl-CoA hydratase (EC 4.2.1.17); Long chain 3-hydroxyacyl-CoA dehydrogenase (EC 1.1.1.211)]	1	14.7376	20.0499	17.3937	3.75635	27.2314	25.3542	26.2928	1.32742	37.4738	38.159	37.8164	0.484493
P34897	Serine hydroxymethyltransferase, mitochondrial (SHMT) (EC 2.1.2.1) (Glycine hydroxymethyltransferase) (Serine methylase)	1	14.1447	20.7864	17.4655	4.69644	28.376	24.8561	26.616	2.48894	36.4216	35.5529	35.9872	0.614235
P04406	Glyceraldehyde-3-phosphate dehydrogenase (GAPDH) (EC 1.2.1.12) (Peptidyl-cysteine S-nitrosylase GAPDH) (EC 2.6.99.-)	0	16.3334	18.6813	17.5074	1.66025	26.172	24.8273	25.4997	0.950867	34.4752	34.9403	34.7078	0.328872
Q96EY7	Pentatricopeptide repeat domain-containing protein 3, mitochondrial (28S ribosomal protein S39, mitochondrial) (MRP-S39) (Mitochondrial small ribosomal subunit protein mS39) (Transformation-related gene 15 protein) (TRG-15)	1	15.6837	19.3314	17.5075	2.57934	38.4164	38.1441	38.2803	0.192592	39.9013	44.1122	42.0068	2.97756
P42704	Leucine-rich PPR motif-containing protein, mitochondrial (130 kDa leucine-rich protein) (LRP 130) (GP130)	1	14.562	20.4854	17.5237	4.18841	26.9679	25.0026	25.9852	1.38962	37.0297	36.8834	36.9566	0.103422
P22830	Ferrochelatase, mitochondrial (EC 4.99.1.1) (Heme synthase) (Protoheme ferro-lyase)	1	13.7879	21.31	17.549	5.31895	28.7536	29.2015	28.9776	0.316727	42.7367	43.9478	43.3422	0.85633
P45954	Short/branched chain specific acyl-CoA dehydrogenase, mitochondrial (SBCAD) (EC 1.3.8.5) (2-methyl branched chain acyl-CoA dehydrogenase) (2-MEBCAD) (2-methylbutyryl-coenzyme A dehydrogenase) (2-methylbutyryl-CoA dehydrogenase)	1	13.8518	21.2611	17.5564	5.23917	25.1032	25.8672	25.4852	0.540228	32.4607	33.7151	33.0879	0.887001
Q9NSE4	Isoleucine--tRNA ligase, mitochondrial (EC 6.1.1.5) (Isoleucyl-tRNA synthetase) (IleRS)	1	14.6707	20.5883	17.6295	4.18438	25.74	20.5996	23.1698	3.63479	34.6589	35.5009	35.0799	0.595416
P36957	Dihydrolipoyllysine-residue succinyltransferase component of 2-oxoglutarate dehydrogenase complex, mitochondrial (EC 2.3.1.61) (2-oxoglutarate dehydrogenase complex component E2) (OGDC-E2) (Dihydrolipoamide succinyltransferase component of 2-oxoglutarate dehydrogenase complex) (E2K)	1	14.0908	21.1841	17.6375	5.01573	28.0839	28.4452	28.2646	0.255439	35.1332	34.9115	35.0223	0.156737
A0A096LPI6	Utp12 domain-containing protein (Fragment)	1	17.3731	17.9494	17.6613	0.407481	24.0249	-	-	-	-	-	-	-
Q00059	Transcription factor A, mitochondrial (mtTFA) (Mitochondrial transcription factor 1) (MtTF1) (Transcription factor 6) (TCF-6) (Transcription factor 6-like 2)	1	14.7332	20.6091	17.6712	4.15485	27.2928	25.4021	26.3475	1.33695	36.6604	36.7417	36.701	0.0575141
Q02218	2-oxoglutarate dehydrogenase, mitochondrial (EC 1.2.4.2) (2-oxoglutarate dehydrogenase complex component E1) (OGDC-E1) (Alpha-ketoglutarate dehydrogenase)	1	14.6189	20.7481	17.6835	4.33399	27.2246	25.6235	26.424	1.13215	35.2029	34.7258	34.9644	0.337358
Q9BSJ5	Uncharacterized protein C17orf80 (Cell migration-inducing gene 3 protein) (Human lung cancer oncogene 8 protein) (HLC-8)	0	12.679	22.8895	17.7842	7.2199	31.9404	31.4091	31.6748	0.37565	37.9395	38.8981	38.4188	0.677848
P54886	Delta-1-pyrroline-5-carboxylate synthase (P5CS) (Aldehyde dehydrogenase family 18 member A1) [Includes: Glutamate 5-kinase (GK) (EC 2.7.2.11) (Gamma-glutamyl kinase); Gamma-glutamyl phosphate reductase (GPR) (EC 1.2.1.41) (Glutamate-5-semialdehyde dehydrogenase) (Glutamyl-gamma-semialdehyde dehydrogenase)]	1	15.7299	19.9	17.8149	2.94876	27.7284	28.7572	28.2428	0.727427	38.0621	40.9336	39.4978	2.03047
Q6PI48	Aspartate--tRNA ligase, mitochondrial (EC 6.1.1.12) (Aspartyl-tRNA synthetase) (AspRS)	1	15.2987	20.4695	17.8841	3.65631	23.8965	21.7099	22.8032	1.54619	33.5067	35.4001	34.4534	1.33886
P55084	Trifunctional enzyme subunit beta, mitochondrial (TP-beta) [Includes: 3-ketoacyl-CoA thiolase (EC 2.3.1.155) (EC 2.3.1.16) (Acetyl-CoA acyltransferase) (Beta-ketothiolase)]	1	14.7362	21.2257	17.9809	4.58882	27.0222	28.8793	27.9507	1.31314	-	-	-	-
P12236	ADP/ATP translocase 3 (ADP,ATP carrier protein 3) (ADP,ATP carrier protein, isoform T2) (ANT 2) (Adenine nucleotide translocator 3) (ANT 3) (Solute carrier family 25 member 6) [Cleaved into: ADP/ATP translocase 3, N-terminally processed]	1	16.8081	19.1547	17.9814	1.65929	23.8101	-	-	-	-	-	-	-
Q07020	60S ribosomal protein L18 (Large ribosomal subunit protein eL18)	0	13.512	22.5125	18.0122	6.36427	24.3221	-	-	-	-	-	-	-
P08559	Pyruvate dehydrogenase E1 component subunit alpha, somatic form, mitochondrial (EC 1.2.4.1) (PDHE1-A type I)	1	15.1017	20.923	18.0123	4.11627	25.5598	23.4415	24.5006	1.49789	33.3613	35.9048	34.6331	1.79853
Q7L2E3	ATP-dependent RNA helicase DHX30 (EC 3.6.4.13) (DEAH box protein 30)	1	15.9339	20.1004	18.0171	2.94613	30.8222	32.2126	31.5174	0.983163	-	-	-	-
P36404	ADP-ribosylation factor-like protein 2	1	10.9076	25.28	18.0938	10.1628	24.559	31.6291	28.0941	4.99926	-	-	-	-
Q6YP21	Kynurenine--oxoglutarate transaminase 3 (EC 2.6.1.7) (Cysteine-S-conjugate beta-lyase 2) (EC 4.4.1.13) (Kynurenine aminotransferase 3) (Kynurenine aminotransferase III) (KATIII) (Kynurenine--glyoxylate transaminase) (EC 2.6.1.63) (Kynurenine--oxoglutarate transaminase III)	1	15.3575	20.8667	18.1121	3.89555	24.2596	19.0297	21.6446	3.69816	31.3997	33.6597	32.5297	1.59807
Q13011	Delta(3,5)-Delta(2,4)-dienoyl-CoA isomerase, mitochondrial (EC 5.3.3.-)	1	14.9342	21.3051	18.1196	4.50492	28.8823	24.8352	26.8588	2.86174	38.7623	36.6174	37.6898	1.51665
Q99797	Mitochondrial intermediate peptidase (MIP) (EC 3.4.24.59)	1	13.6651	22.5982	18.1317	6.31668	29.199	30.8905	30.0448	1.19608	39.6682	41.3974	40.5328	1.22277
P60842	Eukaryotic initiation factor 4A-I (eIF-4A-I) (eIF4A-I) (EC 3.6.4.13) (ATP-dependent RNA helicase eIF4A-1)	0	14.3366	21.9689	18.1528	5.39682	29.857	31.8838	30.8704	1.43314	38.4028	42.0757	40.2392	2.59712
Q7L592	Protein arginine methyltransferase NDUFAF7, mitochondrial (EC 2.1.1.320) (NADH dehydrogenase [ubiquinone] complex I, assembly factor 7) (Protein midA homolog)	1	16.3271	20.1061	18.2166	2.67216	28.6825	24.9869	26.8347	2.61319	-	-	-	-
Q16762	Thiosulfate sulfurtransferase (EC 2.8.1.1) (Rhodanese)	1	14.0118	22.5473	18.2795	6.0355	29.8998	28.6667	29.2833	0.871946	38.264	43.6563	40.9601	3.81291
Q9UDR5	Alpha-aminoadipic semialdehyde synthase, mitochondrial (LKR/SDH) [Includes: Lysine ketoglutarate reductase (LKR) (LOR) (EC 1.5.1.8); Saccharopine dehydrogenase (SDH) (EC 1.5.1.9)]	1	17.2083	19.6096	18.4089	1.69802	32.6871	26.4922	29.5897	4.38047	-	-	-	-
Q96EY1	DnaJ homolog subfamily A member 3, mitochondrial (DnaJ protein Tid-1) (hTid-1) (Hepatocellular carcinoma-associated antigen 57) (Tumorous imaginal discs protein Tid56 homolog)	1	15.6132	21.2338	18.4235	3.97433	30.192	31.1409	30.6664	0.670964	42.7348	43.8477	43.2912	0.786947
Q96A26	Protein FAM162A (E2-induced gene 5 protein) (Growth and transformation-dependent protein) (HGTD-P)	1	14.236	22.6647	18.4503	5.95999	29.7536	29.5268	29.6402	0.160324	42.9888	42.9787	42.9837	0.00712598
Q96EY8	Corrinoid adenosyltransferase (EC 2.5.1.17) (Cob(II)alamin adenosyltransferase) (Cob(II)yrinic acid a,c-diamide adenosyltransferase) (Cobinamide/cobalamin adenosyltransferase) (Methylmalonic aciduria type B protein)	1	14.7471	22.2014	18.4742	5.27101	28.9879	29.3815	29.1847	0.278359	39.5482	39.4167	39.4824	0.0929698
P07954	Fumarate hydratase, mitochondrial (Fumarase) (HsFH) (EC 4.2.1.2)	1	16.3915	20.6349	18.5132	3.00058	24.5289	22.6264	23.5776	1.34527	34.3729	33.2942	33.8335	0.762733
P40926	Malate dehydrogenase, mitochondrial (EC 1.1.1.37)	1	16.6986	20.3327	18.5156	2.56969	25.7742	22.858	24.3161	2.06208	33.3524	34.455	33.9037	0.779647
P05165	Propionyl-CoA carboxylase alpha chain, mitochondrial (PCCase subunit alpha) (EC 6.4.1.3) (Propanoyl-CoA:carbon dioxide ligase subunit alpha)	1	15.4327	21.7056	18.5691	4.43559	26.4235	19.0847	22.7541	5.18934	34.909	35.3872	35.1481	0.338131
P17844	Probable ATP-dependent RNA helicase DDX5 (EC 3.6.4.13) (DEAD box protein 5) (RNA helicase p68)	0	13.6121	23.6536	18.6329	7.10041	31.3111	30.6552	30.9832	0.463787	-	-	-	-
P36776	Lon protease homolog, mitochondrial (EC 3.4.21.53) (LONHs) (Lon protease-like protein) (LONP) (Mitochondrial ATP-dependent protease Lon) (Serine protease 15)	1	16.3026	21.4349	18.8687	3.62911	28.8798	22.4319	25.6559	4.55933	33.0154	35.8271	34.4212	1.98818
Q7L0Y3	tRNA methyltransferase 10 homolog C (HBV pre-S2 trans-regulated protein 2) (Mitochondrial ribonuclease P protein 1) (Mitochondrial RNase P protein 1) (RNA (guanine-9-)-methyltransferase domain-containing protein 1) (Renal carcinoma antigen NY-REN-49) (mRNA methyladenosine-N(1)-methyltransferase) (EC 2.1.1.-) (tRNA (adenine(9)-N(1))-methyltransferase) (EC 2.1.1.218) (tRNA (guanine(9)-N(1))-methylt…	1	18.0113	20.1348	19.073	1.50156	29.8398	31.6646	30.7522	1.2903	40.8105	40.8676	40.8391	0.0403406
P43155	Carnitine O-acetyltransferase (Carnitine acetylase) (EC 2.3.1.137) (EC 2.3.1.7) (Carnitine acetyltransferase) (CAT) (CrAT)	1	15.005	23.2835	19.1442	5.85375	24.0785	17.9978	21.0382	4.29968	34.5819	34.3849	34.4834	0.139315
Q9HC36	rRNA methyltransferase 3, mitochondrial (EC 2.1.1.-) (16S rRNA (guanosine(1370)-2'-O)-methyltransferase) (16S rRNA [Gm1370] 2'-O-methyltransferase) (RNA methyltransferase-like protein 1)	1	15.7135	23.1573	19.4354	5.26355	33.2866	31.5565	32.4216	1.22336	37.8882	41.8033	39.8457	2.76838
P82933	28S ribosomal protein S9, mitochondrial (MRP-S9) (S9mt) (Mitochondrial small ribosomal subunit protein uS9m)	1	16.2858	22.7435	19.5146	4.56633	34.0322	35.2487	34.6404	0.860213	43.3482	41.4856	42.4169	1.31711
P11310	Medium-chain specific acyl-CoA dehydrogenase, mitochondrial (MCAD) (EC 1.3.8.7) (Medium chain acyl-CoA dehydrogenase) (MCADH)	1	17.7361	21.4158	19.5759	2.60192	23.2028	23.4004	23.3016	0.139764	34.2361	35.0409	34.6385	0.569107
O94925	Glutaminase kidney isoform, mitochondrial (GLS) (EC 3.5.1.2) (K-glutaminase) (L-glutamine amidohydrolase) [Cleaved into: Glutaminase kidney isoform, mitochondrial 68 kDa chain; Glutaminase kidney isoform, mitochondrial 65 kDa chain]	1	18.342	21.0796	19.7108	1.93579	29.6859	26.9759	28.3309	1.9163	40.8298	41.3204	41.0751	0.34691
Q9BQ69	ADP-ribose glycohydrolase MACROD1 (MACRO domain-containing protein 1) (O-acetyl-ADP-ribose deacetylase MACROD1) (EC 3.1.1.106) (Protein LRP16) ([Protein ADP-ribosylaspartate] hydrolase MACROD1) (EC 3.2.2.-) ([Protein ADP-ribosylglutamate] hydrolase MACROD1) (EC 3.2.2.-)	0	16.2717	23.2935	19.7826	4.96511	32.4753	17.3185	24.8969	10.7175	46.3468	39.5865	42.9666	4.7802
Q969Z0	FAST kinase domain-containing protein 4 (Cell cycle progression restoration protein 2) (Cell cycle progression protein 2) (Protein TBRG4) (Transforming growth factor beta regulator 4)	1	16.8268	22.8496	19.8382	4.2588	30.0048	32.0952	31.05	1.47812	-	-	-	-
Q9BQP7	Mitochondrial genome maintenance exonuclease 1 (EC 3.1.-.-)	1	16.5498	23.3669	19.9584	4.82043	31.9654	30.3349	31.1502	1.15289	43.0991	44.417	43.758	0.931902
Q16740	ATP-dependent Clp protease proteolytic subunit, mitochondrial (EC 3.4.21.92) (Endopeptidase Clp)	1	17.7462	22.2516	19.9989	3.18576	29.8856	23.5065	26.696	4.51071	38.377	30.6649	34.5209	5.45329
P48047	ATP synthase subunit O, mitochondrial (ATP synthase peripheral stalk subunit OSCP) (Oligomycin sensitivity conferral protein) (OSCP)	1	17.2651	23.0663	20.1657	4.10204	28.6188	27.5751	28.097	0.738062	35.5952	36.163	35.8791	0.401485
Q96HY7	Probable 2-oxoglutarate dehydrogenase E1 component DHKTD1, mitochondrial (EC 1.2.4.2) (Dehydrogenase E1 and transketolase domain-containing protein 1)	1	16.5909	23.7718	20.1813	5.07764	26.0836	20.1335	23.1086	4.20734	35.797	35.8485	35.8228	0.0364047
P22033	Methylmalonyl-CoA mutase, mitochondrial (MCM) (EC 5.4.99.2) (Methylmalonyl-CoA isomerase)	1	16.3285	24.2929	20.3107	5.63168	26.6346	22.5868	24.6107	2.86219	36.668	38.1422	37.4051	1.04241
Q9BV79	Enoyl-[acyl-carrier-protein] reductase, mitochondrial (EC 1.3.1.104) (2-enoyl thioester reductase) (Nuclear receptor-binding factor 1) (HsNrbf-1) (NRBF-1)	1	21.3385	19.5391	20.4388	1.27236	26.3824	16.9532	21.6678	6.66744	35.7347	34.3198	35.0273	1.00046
Q96RP9	Elongation factor G, mitochondrial (EF-Gmt) (Elongation factor G 1, mitochondrial) (mEF-G 1) (Elongation factor G1) (hEFG1)	1	17.5149	23.6589	20.5869	4.34446	28.7394	27.4521	28.0958	0.910246	42.0391	42.6161	42.3276	0.408047
Q9HCC0	Methylcrotonoyl-CoA carboxylase beta chain, mitochondrial (MCCase subunit beta) (EC 6.4.1.4) (3-methylcrotonyl-CoA carboxylase 2) (3-methylcrotonyl-CoA carboxylase non-biotin-containing subunit) (3-methylcrotonyl-CoA:carbon dioxide ligase subunit beta)	1	17.0668	24.3433	20.7051	5.14525	30.229	27.695	28.962	1.79181	34.6016	34.8067	34.7042	0.145011
Q6UB35	Monofunctional C1-tetrahydrofolate synthase, mitochondrial (EC 6.3.4.3) (Formyltetrahydrofolate synthetase)	1	17.1218	24.3908	20.7563	5.13994	28.682	32.944	30.813	3.01368	42.5647	40.4262	41.4955	1.51216
P82909	28S ribosomal protein S36, mitochondrial (MRP-S36) (S36mt) (Alpha-ketoglutarate dehydrogenase component 4)	1	21.1568	20.4012	20.779	0.534297	34.5635	35.9295	35.2465	0.96586	46.1155	47.1224	46.6189	0.712012
Q9NUB1	Acetyl-coenzyme A synthetase 2-like, mitochondrial (EC 6.2.1.1) (Acetate--CoA ligase 2) (Acetyl-CoA synthetase 2) (AceCS2) (Acyl-CoA synthetase short-chain family member 1) (Propionate--CoA ligase) (EC 6.2.1.17)	1	17.8084	24.3679	21.0882	4.63824	28.4349	30.9106	29.6728	1.75055	38.7908	39.4156	39.1032	0.441838
Q8WVM0	Dimethyladenosine transferase 1, mitochondrial (EC 2.1.1.-) (Mitochondrial 12S rRNA dimethylase 1) (Mitochondrial transcription factor B1) (h-mtTFB) (h-mtTFB1) (hTFB1M) (mtTFB1) (S-adenosylmethionine-6-N', N'-adenosyl(rRNA) dimethyltransferase 1)	1	16.862	25.3971	21.1296	6.03518	32.1988	-	-	-	-	-	-	-
Q6L8Q7	2',5'-phosphodiesterase 12 (2'-PDE) (2-PDE) (EC 3.1.4.-) (Mitochondrial deadenylase) (EC 3.1.13.4)	1	18.5097	23.933	21.2213	3.83483	34.3013	32.2635	33.2824	1.4409	44.5043	46.2319	45.3681	1.22165
P05091	Aldehyde dehydrogenase, mitochondrial (EC 1.2.1.3) (ALDH class 2) (ALDH-E2) (ALDHI)	1	17.4727	25.0891	21.2809	5.38565	29.4667	21.6755	25.5711	5.5092	38.2247	38.2258	38.2253	0.000809521
P04181	Ornithine aminotransferase, mitochondrial (EC 2.6.1.13) (Ornithine delta-aminotransferase) (Ornithine--oxo-acid aminotransferase) [Cleaved into: Ornithine aminotransferase, hepatic form; Ornithine aminotransferase, renal form]	1	18.6879	23.8959	21.2919	3.68259	31.6562	32.2089	31.9325	0.390839	42.698	42.9234	42.8107	0.159343
Q15120	[Pyruvate dehydrogenase (acetyl-transferring)] kinase isozyme 3, mitochondrial (EC 2.7.11.2) (Pyruvate dehydrogenase kinase isoform 3)	1	18.2619	24.9807	21.6213	4.75088	33.4606	26.0224	29.7415	5.25965	-	-	-	-
Q92665	28S ribosomal protein S31, mitochondrial (MRP-S31) (S31mt) (Imogen 38) (Mitochondrial small ribosomal subunit protein mS31)	1	18.7646	24.7283	21.7464	4.21697	37.7889	38.0889	37.9389	0.212158	42.9585	43.5752	43.2669	0.436055
P00367	Glutamate dehydrogenase 1, mitochondrial (GDH 1) (EC 1.4.1.3)	1	18.9804	24.5539	21.7672	3.94104	26.0732	22.0522	24.0627	2.84329	31.3578	31.5945	31.4761	0.167339
O00411	DNA-directed RNA polymerase, mitochondrial (MtRPOL) (EC 2.7.7.6)	1	19.4944	24.2304	21.8624	3.34882	34.4254	37.1093	35.7673	1.89782	-	-	-	-
Q8NCN5	Pyruvate dehydrogenase phosphatase regulatory subunit, mitochondrial (PDPr)	1	15.9749	27.8228	21.8989	8.37779	25.1671	21.9207	23.5439	2.29549	36.1418	34.8661	35.504	0.902032
P54098	DNA polymerase subunit gamma-1 (EC 2.7.7.7) (Mitochondrial DNA polymerase catalytic subunit) (PolG-alpha)	1	17.4992	26.5802	22.0397	6.4212	30.7177	31.9191	31.3184	0.849497	-	-	-	-
P13639	Elongation factor 2 (EF-2)	0	21.24	23.5035	22.3718	1.60056	28.856	24.939	26.8975	2.76973	38.3606	37.8596	38.1101	0.354262
P22570	NADPH:adrenodoxin oxidoreductase, mitochondrial (AR) (Adrenodoxin reductase) (EC 1.18.1.6) (Ferredoxin--NADP(+) reductase) (Ferredoxin reductase)	1	22.4078	22.9186	22.6632	0.361169	27.4079	17.185	22.2964	7.2287	-	-	-	-
Q9NYK5	39S ribosomal protein L39, mitochondrial (L39mt) (MRP-L39) (39S ribosomal protein L5, mitochondrial) (L5mt) (MRP-L5) (Mitochondrial large ribosomal subunit protein mL39)	1	19.9244	26.2868	23.1056	4.49892	55.2693	57.5678	56.4185	1.62529	41.1996	42.8274	42.0135	1.15101
P13995	Bifunctional methylenetetrahydrofolate dehydrogenase/cyclohydrolase, mitochondrial [Includes: NAD-dependent methylenetetrahydrofolate dehydrogenase (EC 1.5.1.15); Methenyltetrahydrofolate cyclohydrolase (EC 3.5.4.9)]	1	20.339	26.0683	23.2037	4.05121	32.1533	31.7061	31.9297	0.316172	44.3727	43.2244	43.7986	0.812004
Q9BYD3	39S ribosomal protein L4, mitochondrial (L4mt) (MRP-L4) (Mitochondrial large ribosomal subunit protein uL4m)	1	20.3619	26.4138	23.3878	4.27934	42.5026	50.5978	46.5502	5.72413	37.638	37.3465	37.4922	0.206105
Q9Y2S7	Polymerase delta-interacting protein 2 (38 kDa DNA polymerase delta interaction protein) (p38)	1	18.6416	28.527	23.5843	6.99001	36.6399	37.2388	36.9393	0.423465	50.5831	51.4139	50.9985	0.58742
P22695	Cytochrome b-c1 complex subunit 2, mitochondrial (Complex III subunit 2) (Core protein II) (Ubiquinol-cytochrome-c reductase complex core protein 2)	1	21.5138	25.9155	23.7147	3.11244	30.5613	28.4447	29.503	1.49671	43.72	43.2228	43.4714	0.351579
P49327	Fatty acid synthase (EC 2.3.1.85) (Type I fatty acid synthase) [Includes: [Acyl-carrier-protein] S-acetyltransferase (EC 2.3.1.38); [Acyl-carrier-protein] S-malonyltransferase (EC 2.3.1.39); 3-oxoacyl-[acyl-carrier-protein] synthase (EC 2.3.1.41); 3-oxoacyl-[acyl-carrier-protein] reductase (EC 1.1.1.100); 3-hydroxyacyl-[acyl-carrier-protein] dehydratase (EC 4.2.1.59); Enoyl-[acyl-carrier-protein]…	0	16.4822	30.9778	23.73	10.2499	27.0776	31.5767	29.3271	3.18136	36.3981	37.8801	37.1391	1.04793
Q9NP81	Serine--tRNA ligase, mitochondrial (EC 6.1.1.11) (SerRSmt) (Seryl-tRNA synthetase) (SerRS) (Seryl-tRNA(Ser/Sec) synthetase)	1	17.7997	29.6884	23.744	8.40659	24.8437	25.0251	24.9344	0.128299	29.97	34.0952	32.0326	2.91693
Q9BW92	Threonine--tRNA ligase, mitochondrial (EC 6.1.1.3) (Threonyl-tRNA synthetase) (ThrRS) (Threonyl-tRNA synthetase-like 1)	1	19.2656	28.3919	23.8288	6.45324	32.6595	26.8107	29.7351	4.13571	43.6115	40.7983	42.2049	1.98922
Q9H845	Complex I assembly factor ACAD9, mitochondrial (Acyl-CoA dehydrogenase family member 9) (ACAD-9) (EC 1.3.8.-)	1	18.4279	29.2486	23.8383	7.65137	28.4897	26.2336	27.3616	1.59533	36.2911	33.687	34.9891	1.84139
Q3SY69	Mitochondrial 10-formyltetrahydrofolate dehydrogenase (Mitochondrial 10-FTHFDH) (mtFDH) (EC 1.5.1.6) (Aldehyde dehydrogenase family 1 member L2)	1	15.6623	32.3067	23.9845	11.7693	31.5214	18.3087	24.915	9.34281	42.3711	40.2003	41.2857	1.53496
O43837	Isocitrate dehydrogenase [NAD] subunit beta, mitochondrial (Isocitric dehydrogenase subunit beta) (NAD(+)-specific ICDH subunit beta)	1	20.8122	27.2896	24.0509	4.58028	30.8418	29.2881	30.065	1.0986	41.3813	40.3309	40.8561	0.742721
P82663	28S ribosomal protein S25, mitochondrial (MRP-S25) (S25mt) (Mitochondrial small ribosomal subunit protein mS25)	1	18.3527	30.132	24.2423	8.32922	38.2541	41.6593	39.9567	2.40788	-	54.9204	-	-
Q92552	28S ribosomal protein S27, mitochondrial (MRP-S27) (S27mt) (Mitochondrial ribosomal protein S27) (Mitochondrial small ribosomal subunit protein mS27)	1	21.2964	27.42	24.3582	4.33003	36.3779	35.7912	36.0846	0.414803	45.2727	50.6903	47.9815	3.83088
Q9H857	5'-nucleotidase domain-containing protein 2 (EC 3.1.3.-)	0	20.6576	28.1599	24.4087	5.30493	31.5162	30.4377	30.977	0.762646	-	-	-	-
Q5T160	Probable arginine--tRNA ligase, mitochondrial (EC 6.1.1.19) (Arginyl-tRNA synthetase) (ArgRS)	1	18.2084	30.6398	24.4241	8.79033	-	-	-	-	-	-	-	-
Q00839	Heterogeneous nuclear ribonucleoprotein U (hnRNP U) (GRIP120) (Nuclear p120 ribonucleoprotein) (Scaffold-attachment factor A) (SAF-A) (p120) (pp120)	0	24.6965	24.6244	24.6605	0.0509723	23.2228	18.7685	20.9957	3.14964	33.4837	29.3321	31.4079	2.93558
Q9BPW8	Protein NipSnap homolog 1 (NipSnap1)	1	22.4397	27.1206	24.7802	3.30988	30.6831	24.3473	27.5152	4.4801	41.729	40.1273	40.9282	1.13259
Q15031	Probable leucine--tRNA ligase, mitochondrial (EC 6.1.1.4) (Leucyl-tRNA synthetase) (LeuRS)	1	22.1402	27.4637	24.802	3.76427	33.7674	30.5107	32.139	2.30284	-	-	-	-
Q96I51	RCC1-like G exchanging factor-like protein (RCC1-like) (Williams-Beuren syndrome chromosomal region 16 protein)	1	18.5595	31.0948	24.8272	8.86383	35.9561	30.8327	33.3944	3.62282	41.7443	39.1883	40.4663	1.80737
Q7Z2W9	39S ribosomal protein L21, mitochondrial (L21mt) (MRP-L21) (Mitochondrial large ribosomal subunit protein bL21m)	1	24.1769	25.6798	24.9284	1.06271	46.9412	51.5785	49.2598	3.27912	38.9123	39.4439	39.1781	0.375884
Q92947	Glutaryl-CoA dehydrogenase, mitochondrial (GCD) (EC 1.3.8.6)	1	31.0459	19.1128	25.0794	8.43795	26.7635	27.111	26.9373	0.245728	33.3919	33.7134	33.5527	0.227284
P48735	Isocitrate dehydrogenase [NADP], mitochondrial (IDH) (EC 1.1.1.42) (ICD-M) (IDP) (NADP(+)-specific ICDH) (Oxalosuccinate decarboxylase)	1	20.3669	29.9695	25.1682	6.79005	38.3519	27.5819	32.9669	7.61555	50.8043	49.4337	50.119	0.969226
O75439	Mitochondrial-processing peptidase subunit beta (EC 3.4.24.64) (Beta-MPP) (P-52)	1	20.1469	30.4493	25.2981	7.28487	35.8197	37.0705	36.4451	0.884468	47.7111	49.3858	48.5484	1.18422
Q9BYD1	39S ribosomal protein L13, mitochondrial (L13mt) (MRP-L13) (Mitochondrial large ribosomal subunit protein uL13m)	1	26.3325	24.6846	25.5085	1.1652	51.8652	51.6651	51.7652	0.141483	-	-	-	-
P31930	Cytochrome b-c1 complex subunit 1, mitochondrial (Complex III subunit 1) (Core protein I) (Ubiquinol-cytochrome-c reductase complex core protein 1)	1	22.7417	29.4965	26.1191	4.77636	35.3993	33.7832	34.5912	1.14275	47.7518	46.2761	47.0139	1.04343
P82650	28S ribosomal protein S22, mitochondrial (MRP-S22) (S22mt) (Mitochondrial small ribosomal subunit protein mS22)	1	23.2293	29.1207	26.175	4.16589	36.6403	33.8384	35.2393	1.98126	50.5929	47.1905	48.8917	2.40582
P06576	ATP synthase subunit beta, mitochondrial (EC 7.1.2.2) (ATP synthase F1 subunit beta)	1	24.6364	28.3113	26.4738	2.59857	32.0606	30.8499	31.4553	0.856079	35.6942	37.8338	36.764	1.51288
P46777	60S ribosomal protein L5 (Large ribosomal subunit protein uL18)	0	20.4835	32.5395	26.5115	8.52494	-	-	-	-	-	-	-	-
Q96GC5	39S ribosomal protein L48, mitochondrial (L48mt) (MRP-L48) (Mitochondrial large ribosomal subunit protein mL48)	1	25.0223	28.4626	26.7424	2.43265	41.3032	39.2503	40.2768	1.45158	53.849	55.383	54.616	1.08473
Q9NVH6	Trimethyllysine dioxygenase, mitochondrial (EC 1.14.11.8) (Epsilon-trimethyllysine 2-oxoglutarate dioxygenase) (Epsilon-trimethyllysine hydroxylase) (TML hydroxylase) (TML-alpha-ketoglutarate dioxygenase) (TML dioxygenase) (TMLD)	1	24.3936	29.6849	27.0393	3.7415	27.6709	23.2458	25.4584	3.12905	41.8496	37.208	39.5288	3.28213
P08670	Vimentin	0	24.9108	29.8816	27.3962	3.51489	50.6806	47.8327	49.2567	2.01377	55.5338	61.6079	58.5708	4.295
Q8TD30	Alanine aminotransferase 2 (ALT2) (EC 2.6.1.2) (Glutamate pyruvate transaminase 2) (GPT 2) (Glutamic--alanine transaminase 2) (Glutamic--pyruvic transaminase 2)	1	20.1616	34.7565	27.4591	10.3202	38.256	39.295	38.7755	0.734679	-	70.7525	-	-
Q96IX5	ATP synthase membrane subunit DAPIT, mitochondrial (Diabetes-associated protein in insulin-sensitive tissues) (HCV F-transactivated protein 2) (Up-regulated during skeletal muscle growth protein 5)	1	24.0652	31.7397	27.9025	5.42665	45.3169	45.7598	45.5384	0.313126	62.0479	62.331	62.1894	0.200157
Q9H5Q4	Dimethyladenosine transferase 2, mitochondrial (EC 2.1.1.-) (Hepatitis C virus NS5A-transactivated protein 5) (HCV NS5A-transactivated protein 5) (Mitochondrial 12S rRNA dimethylase 2) (Mitochondrial transcription factor B2) (h-mtTFB) (h-mtTFB2) (hTFB2M) (mtTFB2) (S-adenosylmethionine-6-N', N'-adenosyl(rRNA) dimethyltransferase 2)	1	29.2516	26.793	28.0223	1.73849	29.6127	-	-	-	-	-	-	-
Q15119	[Pyruvate dehydrogenase (acetyl-transferring)] kinase isozyme 2, mitochondrial (EC 2.7.11.2) (Pyruvate dehydrogenase kinase isoform 2) (PDH kinase 2) (PDKII)	1	21.8591	34.8322	28.3457	9.17334	46.5155	-	-	-	-	-	-	-
Q9UFN0	Protein NipSnap homolog 3A (NipSnap3A) (Protein NipSnap homolog 4) (NipSnap4) (Target for Salmonella secreted protein C) (TassC)	1	33.6399	23.7758	28.7079	6.97496	26.166	19.6942	22.9301	4.57627	35.4572	37.2234	36.3403	1.24887
P78527	DNA-dependent protein kinase catalytic subunit (DNA-PK catalytic subunit) (DNA-PKcs) (EC 2.7.11.1) (DNPK1) (p460)	0	36.932	21.6147	29.2734	10.8309	31.9918	37.7211	34.8564	4.05125	-	-	-	-
P31040	Succinate dehydrogenase [ubiquinone] flavoprotein subunit, mitochondrial (EC 1.3.5.1) (Flavoprotein subunit of complex II) (Fp)	1	24.4485	34.8751	29.6618	7.37271	39.199	32.5008	35.8499	4.73632	45.3438	44.7913	45.0676	0.390679
P82673	28S ribosomal protein S35, mitochondrial (MRP-S35) (S35mt) (28S ribosomal protein S28, mitochondrial) (MRP-S28) (S28mt) (Mitochondrial small ribosomal subunit protein mS35)	1	27.4574	32.3602	29.9088	3.46683	46.1445	44.9039	45.5242	0.877236	45.2061	45.9857	45.5959	0.551242
Q15118	[Pyruvate dehydrogenase (acetyl-transferring)] kinase isozyme 1, mitochondrial (EC 2.7.11.2) (Pyruvate dehydrogenase kinase isoform 1) (PDH kinase 1)	1	29.0755	31.5031	30.2893	1.71657	-	-	-	-	-	-	-	-
O75489	NADH dehydrogenase [ubiquinone] iron-sulfur protein 3, mitochondrial (EC 7.1.1.2) (Complex I-30kD) (CI-30kD) (NADH-ubiquinone oxidoreductase 30 kDa subunit)	1	24.0052	37.0471	30.5262	9.22202	43.8562	42.1815	43.0188	1.18418	54.9773	54.6814	54.8293	0.2092
P21912	Succinate dehydrogenase [ubiquinone] iron-sulfur subunit, mitochondrial (EC 1.3.5.1) (Iron-sulfur subunit of complex II) (Ip)	1	28.0141	33.6368	30.8254	3.97591	42.8241	37.5772	40.2007	3.71012	46.1822	44.7236	45.4529	1.03137
P24539	ATP synthase F(0) complex subunit B1, mitochondrial (ATP synthase peripheral stalk-membrane subunit b) (ATP synthase proton-transporting mitochondrial F(0) complex subunit B1) (ATP synthase subunit b) (ATPase subunit b)	1	42.2629	19.6594	30.9612	15.9832	24.1493	24.6409	24.3951	0.347599	35.966	35.6147	35.7904	0.248383
P00338	L-lactate dehydrogenase A chain (LDH-A) (EC 1.1.1.27) (Cell proliferation-inducing gene 19 protein) (LDH muscle subunit) (LDH-M) (Renal carcinoma antigen NY-REN-59)	0	43.2692	19.4179	31.3435	16.8654	23.9023	25.3542	24.6282	1.02665	33.156	34.0182	33.5871	0.609703
Q9Y399	28S ribosomal protein S2, mitochondrial (MRP-S2) (S2mt) (Mitochondrial small ribosomal subunit protein uS2m)	1	29.8826	33.2777	31.5802	2.4007	45.299	39.611	42.455	4.02204	-	-	-	-
O14874	[3-methyl-2-oxobutanoate dehydrogenase [lipoamide]] kinase, mitochondrial (EC 2.7.11.4) (Branched-chain alpha-ketoacid dehydrogenase kinase) (BCKD-kinase) (BCKDHKIN)	1	34.0717	30.5922	32.332	2.46041	36.246	35.1168	35.6814	0.798523	-	-	-	-
Q9BRT2	Ubiquinol-cytochrome-c reductase complex assembly factor 2 (Breast cancer-associated protein SGA-81M) (Mitochondrial nucleoid factor 1) (Mitochondrial protein M19)	1	29.717	35.9996	32.8583	4.44243	41.5119	38.0897	39.8008	2.41988	49.0233	47.7458	48.3845	0.903353
Q9Y2R9	28S ribosomal protein S7, mitochondrial (MRP-S7) (S7mt) (Mitochondrial small ribosomal subunit protein uS7m) (bMRP-27a) (bMRP27a)	1	34.751	33.6874	34.2192	0.752033	44.0531	45.0549	44.554	0.708392	46.4261	45.7939	46.11	0.447039
E9PI62	Polyamine oxidase (Exo-N4-amino), isoform CRA_d (cDNA FLJ46119 fis, clone TESTI2037877, highly similar to Peroxisomal N1-acetyl-spermine/spermidineoxidase)	0	28.6855	39.7812	34.2333	7.8458	-	-	-	-	-	-	-	-
P62241	40S ribosomal protein S8 (Small ribosomal subunit protein eS8)	0	17.1122	54.8594	35.9858	26.6913	-	-	-	-	-	-	-	-
Q9UI09	NADH dehydrogenase [ubiquinone] 1 alpha subcomplex subunit 12 (13 kDa differentiation-associated protein) (Complex I-B17.2) (CI-B17.2) (CIB17.2) (NADH-ubiquinone oxidoreductase subunit B17.2)	1	29.6824	42.2973	35.9899	8.92002	62.2698	59.9343	61.1021	1.65149	67.4225	67.8694	67.6459	0.316046
Q9Y676	28S ribosomal protein S18b, mitochondrial (MRP-S18-b) (Mrps18-b) (S18mt-b) (28S ribosomal protein S18-2, mitochondrial) (MRP-S18-2) (Mitochondrial small ribosomal subunit protein bS18b) (Mitochondrial small ribosomal subunit protein mS40)	1	33.189	39.471	36.33	4.44201	48.881	44.1125	46.4968	3.37182	54.3775	56.9077	55.6426	1.78913
Q9NX20	39S ribosomal protein L16, mitochondrial (L16mt) (MRP-L16) (Mitochondrial large ribosomal subunit protein uL16m)	1	30.0411	42.9481	36.4946	9.12665	-	-	-	-	-	-	-	-
Q13405	39S ribosomal protein L49, mitochondrial (L49mt) (MRP-L49) (Mitochondrial large ribosomal subunit protein mL49) (Neighbor of FAU) (NOF) (Protein NOF1)	1	34.7207	39.4816	37.1012	3.36644	66.0211	71.7626	68.8918	4.05986	53.4386	50.2908	51.8647	2.2258
Q96DV4	39S ribosomal protein L38, mitochondrial (L38mt) (MRP-L38) (Mitochondrial large ribosomal subunit protein mL38)	1	36.1312	38.5077	37.3195	1.68043	64.4861	66.6689	65.5775	1.54345	53.1045	52.3196	52.7121	0.554962
P04075	Fructose-bisphosphate aldolase A (EC 4.1.2.13) (Lung cancer antigen NY-LU-1) (Muscle-type aldolase)	0	35.5562	39.6751	37.6157	2.91248	25.1704	27.4558	26.3131	1.61601	34.6649	37.0998	35.8823	1.72176
P20674	Cytochrome c oxidase subunit 5A, mitochondrial (Cytochrome c oxidase polypeptide Va)	1	29.6552	45.8617	37.7585	11.4597	57.9284	54.6135	56.271	2.34396	69.9609	69.2563	69.6086	0.498255
Q9BQ52	Zinc phosphodiesterase ELAC protein 2 (EC 3.1.26.11) (ElaC homolog protein 2) (Heredity prostate cancer protein 2) (Ribonuclease Z 2) (RNase Z 2) (tRNA 3 endonuclease 2) (tRNase Z 2)	1	34.5074	41.0353	37.7713	4.61593	43.7393	41.1245	42.4319	1.84893	54.6732	54.08	54.3766	0.419457
Q9Y3D9	28S ribosomal protein S23, mitochondrial (MRP-S23) (S23mt) (Mitochondrial small ribosomal subunit protein mS23)	1	37.0626	39.2408	38.1517	1.5402	53.5359	50.446	51.991	2.18491	60.6284	61.9482	61.2883	0.933295
P78540	Arginase-2, mitochondrial (EC 3.5.3.1) (Arginase II) (Kidney-type arginase) (Non-hepatic arginase) (Type II arginase)	1	32.4238	44.0825	38.2531	8.244	45.0202	42.2689	43.6446	1.94543	53.1506	49.8526	51.5016	2.33208
Q16540	39S ribosomal protein L23, mitochondrial (L23mt) (MRP-L23) (L23 mitochondrial-related protein) (Mitochondrial large ribosomal subunit protein uL23m) (Ribosomal protein L23-like)	1	36.3524	42.1437	39.248	4.09509	57.2814	72.099	64.6902	10.4776	-	-	-	-
P28331	NADH-ubiquinone oxidoreductase 75 kDa subunit, mitochondrial (EC 7.1.1.2) (Complex I-75kD) (CI-75kD)	1	32.8043	46.0922	39.4483	9.396	54.2774	48.9838	51.6306	3.74314	48.4772	49.3902	48.9337	0.645522
P56556	NADH dehydrogenase [ubiquinone] 1 alpha subcomplex subunit 6 (Complex I-B14) (CI-B14) (LYR motif-containing protein 6) (NADH-ubiquinone oxidoreductase B14 subunit)	1	36.6804	43.6277	40.154	4.91246	56.7081	-	-	-	-	-	-	-
F5H5P2	2-oxoisovalerate dehydrogenase subunit alpha (EC 1.2.4.4) (Branched-chain alpha-keto acid dehydrogenase E1 component alpha chain)	0	33.435	47.0953	40.2651	9.6593	37.3182	-	-	-	-	-	-	-
Q8TAE8	Growth arrest and DNA damage-inducible proteins-interacting protein 1 (39S ribosomal protein L59, mitochondrial) (MRP-L59) (CKII beta-associating protein) (CR6-interacting factor 1) (CRIF1) (Mitochondrial large ribosomal subunit protein mL64) (Papillomavirus L2-interacting nuclear protein 1) (PLINP) (PLINP-1) (p53-responsive gene 6 protein)	1	39.9897	41.1779	40.5838	0.840168	65.4003	73.5708	69.4856	5.77743	53.8192	49.2661	51.5426	3.21947
P82930	28S ribosomal protein S34, mitochondrial (MRP-S34) (S34mt) (Mitochondrial small ribosomal subunit protein mS34)	1	37.8148	45.0368	41.4258	5.10673	55.5891	58.152	56.8706	1.81223	70.2026	68.0327	69.1177	1.53434
Q8NI60	Atypical kinase COQ8A, mitochondrial (EC 2.7.-.-) (Chaperone activity of bc1 complex-like) (Chaperone-ABC1-like) (Coenzyme Q protein 8A) (aarF domain-containing protein kinase 3)	1	35.5687	47.5916	41.5801	8.50147	62.8929	76.6279	69.7604	9.71211	79.4788	86.6167	83.0477	5.04729
O75306	NADH dehydrogenase [ubiquinone] iron-sulfur protein 2, mitochondrial (EC 7.1.1.2) (Complex I-49kD) (CI-49kD) (NADH-ubiquinone oxidoreductase 49 kDa subunit)	1	36.6864	47.7853	42.2359	7.8481	46.9609	43.7488	45.3548	2.27126	54.4523	54.8696	54.6609	0.295065
Q8N3Z3	GTP-binding protein 8	1	34.6465	50.5685	42.6075	11.2585	49.1006	50.0849	49.5927	0.695968	-	-	-	-
P13196	5-aminolevulinate synthase, nonspecific, mitochondrial (ALAS-H) (EC 2.3.1.37) (5-aminolevulinic acid synthase 1) (Delta-ALA synthase 1) (Delta-aminolevulinate synthase 1)	1	38.2197	48.7729	43.4963	7.46218	59.4057	54.6135	57.0096	3.38857	-	-	-	-
Q96SZ6	Mitochondrial tRNA methylthiotransferase CDK5RAP1 (EC 2.8.4.3) (CDK5 activator-binding protein C42) (CDK5 regulatory subunit-associated protein 1) (mt-tRNA-2-methylthio-N6-dimethylallyladenosine synthase) (mt-tRNA-N6-(dimethylallyl)adenosine(37) methylthiotransferase)	1	35.0683	52.2673	43.6678	12.1615	59.5142	62.1427	60.8284	1.85867	68.3484	58.6024	63.4754	6.89146
Q7Z7F7	39S ribosomal protein L55, mitochondrial (L55mt) (MRP-L55) (Mitochondrial large ribosomal subunit protein bL31m) (Mitochondrial large ribosomal subunit protein mL55)	1	39.46	48.8742	44.1671	6.65686	51.8675	50.5611	51.2143	0.92377	64.0946	58.3038	61.1992	4.09475
P13804	Electron transfer flavoprotein subunit alpha, mitochondrial (Alpha-ETF)	1	46.0919	47.1744	46.6331	0.765388	41.9859	36.1198	39.0529	4.14799	45.2109	45.6294	45.4202	0.295951
Q9BZE1	39S ribosomal protein L37, mitochondrial (L37mt) (MRP-L37) (39S ribosomal protein L2, mitochondrial) (L2mt) (MRP-L2) (Mitochondrial large ribosomal subunit protein mL37)	1	52.3991	52.4466	52.4229	0.0336125	63.7313	61.2223	62.4768	1.77416	31.1655	67.2978	49.2317	25.5494
P36542	ATP synthase subunit gamma, mitochondrial (ATP synthase F1 subunit gamma) (F-ATPase gamma subunit)	1	51.8188	60.8212	56.32	6.36562	69.5808	68.0501	68.8155	1.08239	55.2693	63.2879	59.2786	5.67004
Q13084	39S ribosomal protein L28, mitochondrial (L28mt) (MRP-L28) (Melanoma antigen p15) (Melanoma-associated antigen recognized by T-lymphocytes) (Mitochondrial large ribosomal subunit protein bL28m)	1	69.3965	59.2651	64.3308	7.16395	78.4218	78.5071	78.4644	0.0603412	-	76.6791	-	-
Q9Y6M9	NADH dehydrogenase [ubiquinone] 1 beta subcomplex subunit 9 (Complex I-B22) (CI-B22) (LYR motif-containing protein 3) (NADH-ubiquinone oxidoreductase B22 subunit)	1	68.4463	75.808	72.1272	5.20552	86.0093	66.7	76.3546	13.6538	80.0144	79.7362	79.8753	0.196735
O95169	NADH dehydrogenase [ubiquinone] 1 beta subcomplex subunit 8, mitochondrial (Complex I-ASHI) (CI-ASHI) (NADH-ubiquinone oxidoreductase ASHI subunit)	1	80.5383	77.4236	78.9809	2.20245	79.7931	76.4689	78.131	2.35053	74.9869	79.161	77.0739	2.95157
Q9H3L0	Cobalamin trafficking protein CblD (CblD) (Methylmalonic aciduria and homocystinuria type D protein, mitochondrial)	1	-	99.0099	-	-	72.0592	70.609	71.3341	1.02548	-	-	-	-
O75380	NADH dehydrogenase [ubiquinone] iron-sulfur protein 6, mitochondrial (Complex I-13kD-A) (CI-13kD-A) (NADH-ubiquinone oxidoreductase 13 kDa-A subunit)	1	-	-	-	-	82.4293	-	-	-	79.3882	79.9964	79.6923	0.430031
A6NNL5	Uncharacterized protein C15orf61	0	-	31.7997	-	-	-	-	-	-	-	-	-	-
A8MXV4	Nucleoside diphosphate-linked moiety X motif 19 (Nudix motif 19) (EC 3.6.1.-)	0	-	-	-	-	21.4565	19.2037	20.3301	1.593	29.3471	30.7417	30.0444	0.986125
B4DLN1	cDNA FLJ60124, highly similar to Mitochondrial dicarboxylate carrier	1	-	21.8243	-	-	27.333	-	-	-	-	-	-	-
Q99613	Eukaryotic translation initiation factor 3 subunit C (eIF3c) (Eukaryotic translation initiation factor 3 subunit 8) (eIF3 p110)	0	-	38.0352	-	-	34.9369	37.711	36.324	1.96157	-	-	-	-
F5H423	Uncharacterized protein	0	-	-	-	-	28.0601	-	-	-	-	-	-	-
G3V325	ATP5MF-PTCD1 readthrough	0	-	33.0692	-	-	40.2939	-	-	-	-	-	-	-
I3L0E3	HCG1984214, isoform CRA_a	1	-	36.9217	-	-	33.9371	-	-	-	-	-	-	-
M0QYT0	RRM domain-containing protein (Fragment)	1	-	37.9268	-	-	35.7776	-	-	-	31.5495	40.8519	36.2007	6.57775
O00148	ATP-dependent RNA helicase DDX39A (EC 3.6.4.13) (DEAD box protein 39) (Nuclear RNA helicase URH49)	0	11.8609	-	-	-	23.2782	-	-	-	-	-	-	-
P14927	Cytochrome b-c1 complex subunit 7 (Complex III subunit 7) (Complex III subunit VII) (QP-C) (Ubiquinol-cytochrome c reductase complex 14 kDa protein)	1	-	60.8519	-	-	67.4161	52.8458	60.1309	10.3028	65.3319	66.3945	65.8632	0.751312
O00410	Importin-5 (Imp5) (Importin subunit beta-3) (Karyopherin beta-3) (Ran-binding protein 5) (RanBP5)	0	-	-	-	-	25.4393	28.2192	26.8293	1.96564	-	31.7606	-	-
O00571	ATP-dependent RNA helicase DDX3X (EC 3.6.4.13) (CAP-Rf) (DEAD box protein 3, X-chromosomal) (DEAD box, X isoform) (DBX) (Helicase-like protein 2) (HLP2)	0	-	-	-	-	-	29.6364	-	-	-	-	-	-
Q9P0J0	NADH dehydrogenase [ubiquinone] 1 alpha subcomplex subunit 13 (Cell death regulatory protein GRIM-19) (Complex I-B16.6) (CI-B16.6) (Gene associated with retinoic and interferon-induced mortality 19 protein) (GRIM-19) (Gene associated with retinoic and IFN-induced mortality 19 protein) (NADH-ubiquinone oxidoreductase B16.6 subunit)	1	-	76.1627	-	-	78.4092	77.7511	78.0801	0.465354	76.0422	78.1526	77.0974	1.49229
O14654	Insulin receptor substrate 4 (IRS-4) (160 kDa phosphotyrosine protein) (py160) (Phosphoprotein of 160 kDa) (pp160)	0	-	36.1284	-	-	40.5848	38.7578	39.6713	1.29189	-	48.5462	-	-
O95168	NADH dehydrogenase [ubiquinone] 1 beta subcomplex subunit 4 (Complex I-B15) (CI-B15) (NADH-ubiquinone oxidoreductase B15 subunit)	1	-	75.9228	-	-	77.9376	69.6123	73.7749	5.88692	-	81.329	-	-
O14979	Heterogeneous nuclear ribonucleoprotein D-like (hnRNP D-like) (hnRNP DL) (AU-rich element RNA-binding factor) (JKT41-binding protein) (Protein laAUF1)	0	-	29.9774	-	-	20.8172	22.7722	21.7947	1.3824	30.3408	33.5089	31.9248	2.24018
O14980	Exportin-1 (Exp1) (Chromosome region maintenance 1 protein homolog)	0	-	-	-	-	-	32.3666	-	-	-	-	-	-
O15067	Phosphoribosylformylglycinamidine synthase (FGAM synthase) (FGAMS) (EC 6.3.5.3) (Formylglycinamide ribonucleotide amidotransferase) (FGAR amidotransferase) (FGAR-AT) (Formylglycinamide ribotide amidotransferase)	0	-	-	-	-	27.6631	26.4906	27.0768	0.82908	-	34.7314	-	-
O15355	Protein phosphatase 1G (EC 3.1.3.16) (Protein phosphatase 1C) (Protein phosphatase 2C isoform gamma) (PP2C-gamma) (Protein phosphatase magnesium-dependent 1 gamma)	0	-	-	-	-	-	-	-	-	-	33.6271	-	-
O43143	Pre-mRNA-splicing factor ATP-dependent RNA helicase DHX15 (EC 3.6.4.13) (ATP-dependent RNA helicase #46) (DEAH box protein 15)	0	-	-	-	-	28.2985	25.536	26.9172	1.95338	34.1923	34.7356	34.464	0.384174
O43175	D-3-phosphoglycerate dehydrogenase (3-PGDH) (EC 1.1.1.95) (2-oxoglutarate reductase) (EC 1.1.1.399) (Malate dehydrogenase) (EC 1.1.1.37)	0	-	27.8041	-	-	25.1009	18.7309	21.9159	4.50429	-	35.1332	-	-
O43390	Heterogeneous nuclear ribonucleoprotein R (hnRNP R)	0	-	19.0303	-	-	25.9248	19.1089	22.5169	4.81959	80.8971	34.2823	57.5897	32.9616
O43488	Aflatoxin B1 aldehyde reductase member 2 (EC 1.1.1.n11) (AFB1 aldehyde reductase 1) (AFB1-AR 1) (Aldoketoreductase 7) (Succinic semialdehyde reductase) (SSA reductase)	0	-	23.5199	-	-	27.8202	28.0141	27.9171	0.137043	32.0892	-	-	-
O43707	Alpha-actinin-4 (Non-muscle alpha-actinin 4)	0	-	29.3041	-	-	22.5551	23.7066	23.1309	0.814285	32.6975	33.6694	33.1835	0.687208
Q96EL2	28S ribosomal protein S24, mitochondrial (MRP-S24) (S24mt) (Mitochondrial small ribosomal subunit protein uS3m) (bMRP-47) (bMRP47)	1	-	71.1258	-	-	70.9968	78.8082	74.9025	5.52345	-	-	-	-
Q9NX14	NADH dehydrogenase [ubiquinone] 1 beta subcomplex subunit 11, mitochondrial (Complex I-ESSS) (CI-ESSS) (NADH-ubiquinone oxidoreductase ESSS subunit) (Neuronal protein 17.3) (Np17.3) (p17.3)	1	-	-	-	-	61.8568	-	-	-	-	-	-	-
O43824	Putative GTP-binding protein 6 (Pseudoautosomal GTP-binding protein-like)	0	-	37.4961	-	-	-	-	-	-	-	-	-	-
P19404	NADH dehydrogenase [ubiquinone] flavoprotein 2, mitochondrial (EC 7.1.1.2) (NADH-ubiquinone oxidoreductase 24 kDa subunit)	1	-	59.765	-	-	70.4168	67.038	68.7274	2.38916	63.2096	67.743	65.4763	3.20558
O60506	Heterogeneous nuclear ribonucleoprotein Q (hnRNP Q) (Glycine- and tyrosine-rich RNA-binding protein) (GRY-RBP) (NS1-associated protein 1) (Synaptotagmin-binding, cytoplasmic RNA-interacting protein)	0	-	-	-	-	21.9171	23.1709	22.544	0.88657	32.7537	33.1242	32.939	0.262029
Q9H3K2	Growth hormone-inducible transmembrane protein (Dermal papilla-derived protein 2) (Mitochondrial morphology and cristae structure 1) (MICS1) (Transmembrane BAX inhibitor motif-containing protein 5)	1	-	-	-	-	-	-	-	-	-	75.4866	-	-
Q99880	Histone H2B type 1-L (Histone H2B.c) (H2B/c)	0	-	-	-	-	34.6405	25.209	29.9248	6.66906	35.4622	36.072	35.7671	0.431186
O60888	Protein CutA (Acetylcholinesterase-associated protein) (Brain acetylcholinesterase putative membrane anchor)	0	-	-	-	-	-	21.5902	-	-	-	37.7765	-	-
Q8IXM3	39S ribosomal protein L41, mitochondrial (L41mt) (MRP-L41) (39S ribosomal protein L27 homolog) (Bcl-2-interacting mitochondrial ribosomal protein L41) (Cell proliferation-inducing gene 3 protein) (MRP-L27 homolog) (Mitochondrial large ribosomal subunit protein mL41)	1	-	-	-	-	79.9156	-	-	-	72.8909	72.9876	72.9392	0.0683498
P49821	NADH dehydrogenase [ubiquinone] flavoprotein 1, mitochondrial (EC 7.1.1.2) (Complex I-51kD) (CI-51kD) (NADH dehydrogenase flavoprotein 1) (NADH-ubiquinone oxidoreductase 51 kDa subunit)	1	-	-	-	-	61.1515	51.4469	56.2992	6.86218	50.9323	51.0428	50.9875	0.0781367
P05166	Propionyl-CoA carboxylase beta chain, mitochondrial (PCCase subunit beta) (EC 6.4.1.3) (Propanoyl-CoA:carbon dioxide ligase subunit beta)	1	-	46.4304	-	-	45.0842	-	-	-	42.6323	41.6433	42.1378	0.699284
O75369	Filamin-B (FLN-B) (ABP-278) (ABP-280 homolog) (Actin-binding-like protein) (Beta-filamin) (Filamin homolog 1) (Fh1) (Filamin-3) (Thyroid autoantigen) (Truncated actin-binding protein) (Truncated ABP)	0	-	-	-	-	34.5558	28.5913	31.5736	4.21755	31.1996	39.4402	35.3199	5.82697
O14548	Cytochrome c oxidase subunit 7A-related protein, mitochondrial (COX7a-related protein) (Cytochrome c oxidase subunit VIIa-related protein) (EB1)	1	-	-	-	-	69.8714	60.2938	65.0826	6.77233	73.6224	72.9627	73.2926	0.46647
Q9BT30	Alpha-ketoglutarate-dependent dioxygenase alkB homolog 7, mitochondrial (EC 1.14.11.-) (Alkylated DNA repair protein alkB homolog 7) (Spermatogenesis cell proliferation-related protein) (Spermatogenesis-associated protein 11)	1	-	-	-	-	-	-	-	-	-	70.0186	-	-
O75533	Splicing factor 3B subunit 1 (Pre-mRNA-splicing factor SF3b 155 kDa subunit) (SF3b155) (Spliceosome-associated protein 155) (SAP 155)	0	-	-	-	-	-	40.3683	-	-	-	-	-	-
O75608	Acyl-protein thioesterase 1 (APT-1) (hAPT1) (EC 3.1.2.-) (Lysophospholipase 1) (Lysophospholipase I) (LPL-I) (LysoPLA I)	0	-	-	-	-	41.4702	22.6365	32.0533	13.3174	-	35.7607	-	-
Q16822	Phosphoenolpyruvate carboxykinase [GTP], mitochondrial (PEPCK-M) (EC 4.1.1.32)	1	-	59.9134	-	-	-	29.6533	-	-	-	-	-	-
O75643	U5 small nuclear ribonucleoprotein 200 kDa helicase (EC 3.6.4.13) (Activating signal cointegrator 1 complex subunit 3-like 1) (BRR2 homolog) (U5 snRNP-specific 200 kDa protein) (U5-200KD)	0	-	-	-	-	29.947	28.4139	29.1805	1.08402	-	42.7128	-	-
Q6P1L8	39S ribosomal protein L14, mitochondrial (L14mt) (MRP-L14) (39S ribosomal protein L32, mitochondrial) (L32mt) (MRP-L32) (Mitochondrial large ribosomal subunit protein uL14m)	1	-	-	-	-	73.5757	-	-	-	71.749	77.1376	74.4433	3.81032
P82921	28S ribosomal protein S21, mitochondrial (MRP-S21) (S21mt) (Mitochondrial small ribosomal subunit protein bS21m)	1	-	52.0545	-	-	67.6731	-	-	-	-	-	-	-
Q9NRX2	39S ribosomal protein L17, mitochondrial (L17mt) (MRP-L17) (LYST-interacting protein 2) (Mitochondrial large ribosomal subunit protein bL17m)	1	-	-	-	-	74.8542	-	-	-	-	-	-	-
O95299	NADH dehydrogenase [ubiquinone] 1 alpha subcomplex subunit 10, mitochondrial (Complex I-42kD) (CI-42kD) (NADH-ubiquinone oxidoreductase 42 kDa subunit)	1	-	54.9143	-	-	62.1198	61.534	61.8269	0.414191	-	-	-	-
O75891	Cytosolic 10-formyltetrahydrofolate dehydrogenase (10-FTHFDH) (FDH) (EC 1.5.1.6) (Aldehyde dehydrogenase family 1 member L1)	0	-	32.4429	-	-	-	-	-	-	-	-	-	-
P32322	Pyrroline-5-carboxylate reductase 1, mitochondrial (P5C reductase 1) (P5CR 1) (EC 1.5.1.2)	1	-	43.2894	-	-	39.413	29.1142	34.2636	7.28237	-	-	-	-
Q9Y6G3	39S ribosomal protein L42, mitochondrial (L42mt) (MRP-L42) (39S ribosomal protein L31, mitochondrial) (L31mt) (MRP-L31) (Mitochondrial large ribosomal subunit protein mL42)	1	-	52.665	-	-	73.0204	-	-	-	61.5118	61.3302	61.421	0.128394
O76003	Glutaredoxin-3 (PKC-interacting cousin of thioredoxin) (PICOT) (PKC-theta-interacting protein) (PKCq-interacting protein) (Thioredoxin-like protein 2)	0	-	-	-	-	29.3476	29.5864	29.467	0.168853	-	-	-	-
O94903	Pyridoxal phosphate homeostasis protein (PLP homeostasis protein) (Proline synthase co-transcribed bacterial homolog protein) (Pyridoxal phosphate-binding protein)	0	-	-	-	-	-	24.4079	-	-	-	22.0066	-	-
P08574	Cytochrome c1, heme protein, mitochondrial (EC 7.1.1.8) (Complex III subunit 4) (Complex III subunit IV) (Cytochrome b-c1 complex subunit 4) (Ubiquinol-cytochrome-c reductase complex cytochrome c1 subunit) (Cytochrome c-1)	1	-	-	-	-	60.0016	56.6537	58.3276	2.36735	71.0246	65.0948	68.0597	4.193
O75251	NADH dehydrogenase [ubiquinone] iron-sulfur protein 7, mitochondrial (EC 7.1.1.2) (Complex I-20kD) (CI-20kD) (NADH-ubiquinone oxidoreductase 20 kDa subunit) (PSST subunit)	1	-	-	-	-	43.8019	37.2521	40.527	4.63138	-	54.8594	-	-
Q9NVS2	39S ribosomal protein S18a, mitochondrial (MRP-S18-a) (Mrps18a) (S18mt-a) (39S ribosomal protein S18-3, mitochondrial) (MRP-S18-3) (Mitochondrial large ribosomal subunit protein bS18a) (Mitochondrial large ribosomal subunit protein mL66)	1	-	-	-	-	45.7348	56.0382	50.8865	7.28561	-	49.0165	-	-
O00746	Nucleoside diphosphate kinase, mitochondrial (NDK) (NDP kinase, mitochondrial) (EC 2.7.4.6) (Nucleoside diphosphate kinase D) (NDPKD) (nm23-H4)	1	-	-	-	-	28.7008	40.3935	34.5472	8.26801	40.981	38.2178	39.5994	1.95386
P30153	Serine/threonine-protein phosphatase 2A 65 kDa regulatory subunit A alpha isoform (Medium tumor antigen-associated 61 kDa protein) (PP2A subunit A isoform PR65-alpha) (PP2A subunit A isoform R1-alpha)	1	-	-	-	-	29.0126	32.1933	30.6029	2.2491	-	41.9094	-	-
Q9UK39	Nocturnin (EC 3.1.3.-) (Carbon catabolite repression 4-like protein)	1	-	-	-	-	54.2732	61.4807	57.8769	5.09648	-	-	-	-
Q9Y3D5	28S ribosomal protein S18c, mitochondrial (MRP-S18-c) (Mrps18-c) (S18mt-c) (28S ribosomal protein S18-1, mitochondrial) (MRP-S18-1) (Mitochondrial small ribosomal subunit protein bS18c) (Mitochondrial small ribosomal subunit protein bS18m)	1	-	-	-	-	-	51.616	-	-	62.607	57.4323	60.0197	3.65908
O95373	Importin-7 (Imp7) (Ran-binding protein 7) (RanBP7)	0	-	-	-	-	30.9883	29.8172	30.4027	0.828123	-	-	-	-
Q9Y3D3	28S ribosomal protein S16, mitochondrial (MRP-S16) (S16mt) (Mitochondrial small ribosomal subunit protein bS16m)	1	-	57.5263	-	-	61.3929	66.5339	63.9634	3.63522	63.7891	61.3422	62.5657	1.73023
P82912	28S ribosomal protein S11, mitochondrial (MRP-S11) (S11mt) (Cervical cancer proto-oncogene 2 protein) (HCC-2) (Mitochondrial small ribosomal subunit protein uS11m)	1	-	55.92	-	-	-	-	-	-	-	-	-	-
P82914	28S ribosomal protein S15, mitochondrial (MRP-S15) (S15mt) (Mitochondrial small ribosomal subunit protein uS15m)	1	-	79.051	-	-	57.9691	-	-	-	-	-	-	-
P00492	Hypoxanthine-guanine phosphoribosyltransferase (HGPRT) (HGPRTase) (EC 2.4.2.8)	0	-	-	-	-	20.7243	20.9367	20.8305	0.150245	35.4172	32.7396	34.0784	1.89332
Q9P015	39S ribosomal protein L15, mitochondrial (L15mt) (MRP-L15) (Mitochondrial large ribosomal subunit protein uL15m)	1	-	54.4544	-	-	75.2003	76.7615	75.9809	1.10395	-	62.8184	-	-
P03928	ATP synthase protein 8 (A6L) (F-ATPase subunit 8)	1	-	-	-	-	-	-	-	-	-	30.6033	-	-
O60783	28S ribosomal protein S14, mitochondrial (MRP-S14) (S14mt) (Mitochondrial small ribosomal subunit protein uS14m)	1	-	46.9206	-	-	-	-	-	-	-	-	-	-
P49406	39S ribosomal protein L19, mitochondrial (L19mt) (MRP-L19) (39S ribosomal protein L15, mitochondrial) (L15mt) (MRP-L15) (Mitochondrial large ribosomal subunit protein bL19m)	1	-	53.4516	-	-	60.0032	62.0839	61.0435	1.47126	-	-	-	-
P06748	Nucleophosmin (NPM) (Nucleolar phosphoprotein B23) (Nucleolar protein NO38) (Numatrin)	0	-	-	-	-	-	29.3426	-	-	30.556	28.4303	29.4932	1.5031
P47985	Cytochrome b-c1 complex subunit Rieske, mitochondrial (EC 7.1.1.8) (Complex III subunit 5) (Cytochrome b-c1 complex subunit 5) (Rieske iron-sulfur protein) (RISP) (Rieske protein UQCRFS1) (Ubiquinol-cytochrome c reductase iron-sulfur subunit) [Cleaved into: Cytochrome b-c1 complex subunit 9 (Su9) (Subunit 9) (8 kDa subunit 9) (Complex III subunit IX) (Cytochrome b-c1 complex subunit 11) (UQCRFS1 …	1	-	52.7366	-	-	61.1892	63.6178	62.4035	1.71733	73.0509	70.168	71.6094	2.03856
P07437	Tubulin beta chain (Tubulin beta-5 chain)	0	-	16.7118	-	-	23.5573	26.7469	25.1521	2.25536	35.3863	36.5237	35.955	0.804213
P07814	Bifunctional glutamate/proline--tRNA ligase (Bifunctional aminoacyl-tRNA synthetase) (Cell proliferation-inducing gene 32 protein) (Glutamatyl-prolyl-tRNA synthetase) [Includes: Glutamate--tRNA ligase (EC 6.1.1.17) (Glutamyl-tRNA synthetase) (GluRS); Proline--tRNA ligase (EC 6.1.1.15) (Prolyl-tRNA synthetase)]	0	-	20.5681	-	-	26.0896	36.2062	31.1479	7.15349	-	-	-	-
P07910	Heterogeneous nuclear ribonucleoproteins C1/C2 (hnRNP C1/C2)	0	-	-	-	-	32.6708	23.9353	28.303	6.17695	39.5898	-	-	-
Q9BYD2	39S ribosomal protein L9, mitochondrial (L9mt) (MRP-L9) (Mitochondrial large ribosomal subunit protein bL9m)	1	-	42.6954	-	-	65.7581	70.6202	68.1892	3.43802	-	-	-	-
P08243	Asparagine synthetase [glutamine-hydrolyzing] (EC 6.3.5.4) (Cell cycle control protein TS11) (Glutamine-dependent asparagine synthetase)	0	-	-	-	-	-	27.25	-	-	-	-	-	-
Q9NWU5	39S ribosomal protein L22, mitochondrial (L22mt) (MRP-L22) (39S ribosomal protein L25, mitochondrial) (L25mt) (MRP-L25) (Mitochondrial large ribosomal subunit protein uL22m)	1	-	57.4649	-	-	63.9536	-	-	-	-	-	-	-
Q9UKU7	Isobutyryl-CoA dehydrogenase, mitochondrial (IBDH) (EC 1.3.8.-) (Activator-recruited cofactor 42 kDa component) (ARC42) (Acyl-CoA dehydrogenase family member 8) (ACAD-8)	1	-	39.0679	-	-	-	-	-	-	-	-	-	-
P08865	40S ribosomal protein SA (37 kDa laminin receptor precursor) (37LRP) (37/67 kDa laminin receptor) (LRP/LR) (67 kDa laminin receptor) (67LR) (Colon carcinoma laminin-binding protein) (Laminin receptor 1) (LamR) (Laminin-binding protein precursor p40) (LBP/p40) (Multidrug resistance-associated protein MGr1-Ag) (NEM/1CHD4) (Small ribosomal subunit protein uS2)	0	-	-	-	-	-	28.0938	-	-	32.2782	31.5345	31.9064	0.525883
P12694	2-oxoisovalerate dehydrogenase subunit alpha, mitochondrial (EC 1.2.4.4) (Branched-chain alpha-keto acid dehydrogenase E1 component alpha chain) (BCKDE1A) (BCKDH E1-alpha)	1	-	-	-	-	-	34.1408	-	-	40.6056	36.9157	38.7606	2.60916
O95139	NADH dehydrogenase [ubiquinone] 1 beta subcomplex subunit 6 (Complex I-B17) (CI-B17) (NADH-ubiquinone oxidoreductase B17 subunit)	1	-	-	-	-	73	72.2507	72.6254	0.529786	-	76.9474	-	-
P09417	Dihydropteridine reductase (EC 1.5.1.34) (HDHPR) (Quinoid dihydropteridine reductase) (Short chain dehydrogenase/reductase family 33C member 1)	0	-	27.0855	-	-	26.2308	-	-	-	32.5446	58.2829	45.4137	18.1998
P30520	Adenylosuccinate synthetase isozyme 2 (AMPSase 2) (AdSS 2) (EC 6.3.4.4) (Adenylosuccinate synthetase, acidic isozyme) (Adenylosuccinate synthetase, liver isozyme) (L-type adenylosuccinate synthetase) (IMP--aspartate ligase 2)	1	-	-	-	-	26.0049	26.884	26.4444	0.621661	-	37.5059	-	-
Q14197	Peptidyl-tRNA hydrolase ICT1, mitochondrial (EC 3.1.1.29) (39S ribosomal protein L58, mitochondrial) (MRP-L58) (Digestion substraction 1) (DS-1) (Immature colon carcinoma transcript 1 protein) (Mitochondrial large ribosomal subunit protein mL62)	1	-	51.3879	-	-	74.7768	75.5722	75.1745	0.562465	55.5595	51.9969	53.7782	2.51912
P62987	Ubiquitin-60S ribosomal protein L40 (CEP52) (Ubiquitin A-52 residue ribosomal protein fusion product 1) [Cleaved into: Ubiquitin; 60S ribosomal protein L40 (Large ribosomal subunit protein eL40)]	1	-	-	-	-	40.4312	43.1421	41.7866	1.91691	51.305	54.2334	52.7692	2.07068
P31937	3-hydroxyisobutyrate dehydrogenase, mitochondrial (HIBADH) (EC 1.1.1.31)	1	-	-	-	-	34.6474	41.7294	38.1884	5.00773	-	48.5716	-	-
Q96HJ9	Protein FMC1 homolog (ATP synthase assembly factor FMC1, mitochondrial) (Formation of mitochondrial complex V assembly factor 1 homolog)	1	-	-	-	-	50.3747	37.4941	43.9344	9.10791	58.6024	61.68	60.1412	2.17614
P11172	Uridine 5'-monophosphate synthase (UMP synthase) [Includes: Orotate phosphoribosyltransferase (OPRT) (OPRTase) (EC 2.4.2.10); Orotidine 5'-phosphate decarboxylase (ODC) (EC 4.1.1.23) (OMPdecase)]	0	-	-	-	-	24.2539	22.9892	23.6216	0.894244	-	-	-	-
P08133	Annexin A6 (67 kDa calelectrin) (Annexin VI) (Annexin-6) (Calphobindin-II) (CPB-II) (Chromobindin-20) (Lipocortin VI) (Protein III) (p68) (p70)	1	-	-	-	-	28.3852	24.0451	26.2151	3.06897	-	-	-	-
Q9P2J9	[Pyruvate dehydrogenase [acetyl-transferring]]-phosphatase 2, mitochondrial (PDP 2) (EC 3.1.3.43) (Pyruvate dehydrogenase phosphatase catalytic subunit 2) (PDPC 2)	1	-	-	-	-	70.5449	70.041	70.293	0.356294	-	-	-	-
P51398	28S ribosomal protein S29, mitochondrial (MRP-S29) (S29mt) (Death-associated protein 3) (DAP-3) (Ionizing radiation resistance conferring protein) (Mitochondrial small ribosomal subunit protein mS29)	1	-	44.5848	-	-	49.5833	53.1682	51.3757	2.53488	58.1134	-	-	-
Q9NRP4	Succinate dehydrogenase assembly factor 3, mitochondrial (SDH assembly factor 3) (SDHAF3)	1	-	38.6047	-	-	51.7235	-	-	-	-	60.1355	-	-
P11940	Polyadenylate-binding protein 1 (PABP-1) (Poly(A)-binding protein 1)	0	-	17.521	-	-	24.239	23.9254	24.0822	0.221702	32.0366	32.1597	32.0981	0.0870481
P15954	Cytochrome c oxidase subunit 7C, mitochondrial (Cytochrome c oxidase polypeptide VIIc)	1	-	-	-	-	-	61.9613	-	-	-	56.5595	-	-
P12268	Inosine-5'-monophosphate dehydrogenase 2 (IMP dehydrogenase 2) (IMPD 2) (IMPDH 2) (EC 1.1.1.205) (IMPDH-II)	0	-	-	-	-	28.2943	24.5272	26.4108	2.66379	-	37.6423	-	-
P10606	Cytochrome c oxidase subunit 5B, mitochondrial (Cytochrome c oxidase polypeptide Vb)	1	-	52.4783	-	-	61.0288	58.6281	59.8285	1.69757	69.0785	70.4614	69.77	0.977824
Q9BYC9	39S ribosomal protein L20, mitochondrial (L20mt) (MRP-L20) (Mitochondrial large ribosomal subunit protein bL20m)	1	-	-	-	-	69.111	71.299	70.205	1.54714	-	-	-	-
P13693	Translationally-controlled tumor protein (TCTP) (Fortilin) (Histamine-releasing factor) (HRF) (p23)	0	-	-	-	-	27.9466	24.7645	26.3556	2.25009	42.0065	39.5164	40.7614	1.76076
P13797	Plastin-3 (T-plastin)	0	-	-	-	-	31.9825	32.4995	32.241	0.365554	45.9918	48.3327	47.1622	1.65528
Q02252	Methylmalonate-semialdehyde dehydrogenase [acylating], mitochondrial (MMSDH) (Malonate-semialdehyde dehydrogenase [acylating]) (EC 1.2.1.18) (EC 1.2.1.27) (Aldehyde dehydrogenase family 6 member A1)	1	-	41.0304	-	-	38.9458	29.3651	34.1555	6.77463	-	-	-	-
P14174	Macrophage migration inhibitory factor (MIF) (EC 5.3.2.1) (Glycosylation-inhibiting factor) (GIF) (L-dopachrome isomerase) (L-dopachrome tautomerase) (EC 5.3.3.12) (Phenylpyruvate tautomerase)	0	12.2268	-	-	-	24.5818	30.7522	27.667	4.36315	32.4917	35.1761	33.8339	1.89811
Q96A35	39S ribosomal protein L24, mitochondrial (L24mt) (MRP-L24) (Mitochondrial large ribosomal subunit protein uL24m)	1	-	42.0512	-	-	53.2317	-	-	-	-	-	-	-
Q9Y3D7	Mitochondrial import inner membrane translocase subunit TIM16 (Mitochondria-associated granulocyte macrophage CSF-signaling molecule) (Presequence translocated-associated motor subunit PAM16)	1	-	-	-	-	-	56.8835	-	-	64.1885	64.879	64.5338	0.488255
P14866	Heterogeneous nuclear ribonucleoprotein L (hnRNP L)	0	-	-	-	-	22.5197	21.2784	21.899	0.877677	-	-	-	-
Q99757	Thioredoxin, mitochondrial (MTRX) (Mt-Trx) (Thioredoxin-2)	1	-	-	-	-	-	28.2037	-	-	-	41.0558	-	-
P15170	Eukaryotic peptide chain release factor GTP-binding subunit ERF3A (Eukaryotic peptide chain release factor subunit 3a) (eRF3a) (G1 to S phase transition protein 1 homolog)	0	-	-	-	-	28.2336	-	-	-	-	-	-	-
P15311	Ezrin (Cytovillin) (Villin-2) (p81)	0	-	-	-	-	22.2244	22.688	22.4562	0.327816	21.3793	30.3146	25.8469	6.31817
P15880	40S ribosomal protein S2 (40S ribosomal protein S4) (Protein LLRep3) (Small ribosomal subunit protein uS5)	0	-	-	-	-	28.817	-	-	-	-	-	-	-
P17066	Heat shock 70 kDa protein 6 (Heat shock 70 kDa protein B')	0	-	-	-	-	-	24.2166	-	-	-	-	-	-
P17987	T-complex protein 1 subunit alpha (TCP-1-alpha) (CCT-alpha)	0	-	-	-	-	-	-	-	-	-	30.0288	-	-
Q05932	Folylpolyglutamate synthase, mitochondrial (EC 6.3.2.17) (Folylpoly-gamma-glutamate synthetase) (FPGS) (Tetrahydrofolylpolyglutamate synthase) (Tetrahydrofolate synthase)	1	-	-	-	-	62.9986	63.895	63.4468	0.63386	-	-	-	-
P19338	Nucleolin (Protein C23)	0	-	-	-	-	22.6006	29.9847	26.2927	5.22136	39.1287	39.1698	39.1492	0.029063
P20073	Annexin A7 (Annexin VII) (Annexin-7) (Synexin)	0	-	31.9733	-	-	27.8447	26.4143	27.1295	1.01145	-	-	-	-
P21333	Filamin-A (FLN-A) (Actin-binding protein 280) (ABP-280) (Alpha-filamin) (Endothelial actin-binding protein) (Filamin-1) (Non-muscle filamin)	0	-	27.6432	-	-	23.8583	22.9168	23.3875	0.66569	34.6281	33.2452	33.9367	0.977869
Q96E29	Transcription termination factor 3, mitochondrial (Mitochondrial transcription termination factor 3) (mTERF3) (mTERF domain-containing protein 1, mitochondrial)	1	-	42.0471	-	-	51.96	48.892	50.426	2.16944	-	-	-	-
Q86U28	Iron-sulfur cluster assembly 2 homolog, mitochondrial (HESB-like domain-containing protein 1)	1	-	-	-	-	41.308	41.8861	41.5971	0.408802	36.1386	45.3916	40.7651	6.54289
O14929	Histone acetyltransferase type B catalytic subunit (EC 2.3.1.48) (Histone acetyltransferase 1)	1	-	-	-	-	34.2291	30.2134	32.2213	2.83955	-	-	-	-
P22061	Protein-L-isoaspartate(D-aspartate) O-methyltransferase (PIMT) (EC 2.1.1.77) (L-isoaspartyl protein carboxyl methyltransferase) (Protein L-isoaspartyl/D-aspartyl methyltransferase) (Protein-beta-aspartate methyltransferase)	0	-	19.6464	-	-	20.1118	17.8057	18.9588	1.63066	27.2896	27.1737	27.2317	0.082
P22102	Trifunctional purine biosynthetic protein adenosine-3 [Includes: Phosphoribosylamine--glycine ligase (EC 6.3.4.13) (Glycinamide ribonucleotide synthetase) (GARS) (Phosphoribosylglycinamide synthetase); Phosphoribosylformylglycinamidine cyclo-ligase (EC 6.3.3.1) (AIR synthase) (AIRS) (Phosphoribosyl-aminoimidazole synthetase); Phosphoribosylglycinamide formyltransferase (EC 2.1.2.2) (5'-phosphorib…	0	-	-	-	-	33.3595	23.9578	28.6587	6.64801	-	41.6491	-	-
P22234	Multifunctional protein ADE2 [Includes: Phosphoribosylaminoimidazole-succinocarboxamide synthase (EC 6.3.2.6) (SAICAR synthetase); Phosphoribosylaminoimidazole carboxylase (EC 4.1.1.21) (AIR carboxylase) (AIRC)]	0	-	-	-	-	28.0042	26.9027	27.4535	0.778866	37.8743	39.2249	38.5496	0.954995
Q9HAC7	Succinate--hydroxymethylglutarate CoA-transferase (EC 2.8.3.13) (Dermal papilla-derived protein 13) (SuccinylCoA:glutarate-CoA transferase)	1	-	-	-	-	-	-	-	-	-	-	-	-
Q9BU61	NADH dehydrogenase [ubiquinone] 1 alpha subcomplex assembly factor 3	1	-	43.8089	-	-	51.7375	42.4434	47.0904	6.57189	56.2861	59.285	57.7856	2.1206
O00217	NADH dehydrogenase [ubiquinone] iron-sulfur protein 8, mitochondrial (EC 7.1.1.2) (Complex I-23kD) (CI-23kD) (NADH-ubiquinone oxidoreductase 23 kDa subunit) (TYKY subunit)	1	-	40.8217	-	-	46.1012	46.2943	46.1978	0.136524	54.9367	54.747	54.8419	0.134103
P51649	Succinate-semialdehyde dehydrogenase, mitochondrial (EC 1.2.1.24) (Aldehyde dehydrogenase family 5 member A1) (NAD(+)-dependent succinic semialdehyde dehydrogenase)	1	-	38.0341	-	-	46.2675	37.8125	42.04	5.97857	42.1631	-	-	-
P23246	Splicing factor, proline- and glutamine-rich (100 kDa DNA-pairing protein) (hPOMp100) (DNA-binding p52/p100 complex, 100 kDa subunit) (Polypyrimidine tract-binding protein-associated-splicing factor) (PSF) (PTB-associated-splicing factor)	0	-	17.9568	-	-	24.8843	20.5675	22.7259	3.05248	33.7507	32.9808	33.3658	0.544395
P18859	ATP synthase-coupling factor 6, mitochondrial (ATPase subunit F6) (ATP synthase peripheral stalk subunit F6)	1	-	34.0526	-	-	40.6757	35.4109	38.0433	3.72274	43.3579	46.0963	44.7271	1.93637
P53701	Holocytochrome c-type synthase (EC 4.4.1.17) (Cytochrome c-type heme lyase)	1	-	-	-	-	25.9193	-	-	-	-	-	-	-
P23526	Adenosylhomocysteinase (AdoHcyase) (EC 3.3.1.1) (S-adenosyl-L-homocysteine hydrolase)	0	-	-	-	-	23.3693	24.4787	23.924	0.784475	-	32.0491	-	-
P23528	Cofilin-1 (18 kDa phosphoprotein) (p18) (Cofilin, non-muscle isoform)	0	-	-	-	-	25.8941	22.8103	24.3522	2.18055	42.4497	33.376	37.9128	6.41608
P23588	Eukaryotic translation initiation factor 4B (eIF-4B)	0	-	-	-	-	23.7317	24.5431	24.1374	0.573783	29.3391	31.1489	30.244	1.27973
P26440	Isovaleryl-CoA dehydrogenase, mitochondrial (IVD) (EC 1.3.8.4) (Butyryl-CoA dehydrogenase) (EC 1.3.8.1)	1	-	-	-	-	28.782	28.6677	28.7249	0.0808245	34.5031	35.3073	34.9052	0.568666
P23921	Ribonucleoside-diphosphate reductase large subunit (EC 1.17.4.1) (Ribonucleoside-diphosphate reductase subunit M1) (Ribonucleotide reductase large subunit)	0	-	-	-	-	29.8708	37.6384	33.7546	5.49248	38.9552	43.5491	41.2521	3.24839
P24534	Elongation factor 1-beta (EF-1-beta)	0	-	-	-	-	-	24.9063	-	-	-	30.5478	-	-
P33316	Deoxyuridine 5'-triphosphate nucleotidohydrolase, mitochondrial (dUTPase) (EC 3.6.1.23) (dUTP pyrophosphatase)	1	-	-	-	-	36.6286	-	-	-	-	-	-	-
P35232	Prohibitin	1	-	-	-	-	-	-	-	-	-	-	-	-
P45880	Voltage-dependent anion-selective channel protein 2 (VDAC-2) (hVDAC2) (Outer mitochondrial membrane protein porin 2)	1	-	44.0484	-	-	24.2906	20.0735	22.1821	2.98192	32.9907	32.8539	32.9223	0.0967196
P26599	Polypyrimidine tract-binding protein 1 (PTB) (57 kDa RNA-binding protein PPTB-1) (Heterogeneous nuclear ribonucleoprotein I) (hnRNP I)	0	-	-	-	-	25.5531	20.3955	22.9743	3.64702	-	28.6718	-	-
P26641	Elongation factor 1-gamma (EF-1-gamma) (eEF-1B gamma)	0	-	-	-	-	41.1699	20.1118	30.6409	14.8903	38.1865	-	-	-
Q6P087	Mitochondrial mRNA pseudouridine synthase RPUSD3 (EC 5.4.99.-) (RNA pseudouridylate synthase domain-containing protein 3)	1	-	37.9487	-	-	-	-	-	-	-	-	-	-
P27348	14-3-3 protein theta (14-3-3 protein T-cell) (14-3-3 protein tau) (Protein HS1)	0	-	23.7665	-	-	25.7069	21.7227	23.7148	2.81724	-	34.5396	-	-
P27695	DNA-(apurinic or apyrimidinic site) endonuclease (EC 3.1.-.-) (APEX nuclease) (APEN) (Apurinic-apyrimidinic endonuclease 1) (AP endonuclease 1) (APE-1) (REF-1) (Redox factor-1) [Cleaved into: DNA-(apurinic or apyrimidinic site) endonuclease, mitochondrial]	1	-	-	-	-	-	-	-	-	-	30.6567	-	-
P27708	CAD protein [Includes: Glutamine-dependent carbamoyl-phosphate synthase (EC 6.3.5.5); Aspartate carbamoyltransferase (EC 2.1.3.2); Dihydroorotase (EC 3.5.2.3)]	0	-	-	-	-	27.7399	-	-	-	-	36.4979	-	-
P27816	Microtubule-associated protein 4 (MAP-4)	0	-	-	-	-	53.9171	29.9789	41.948	16.9269	-	42.1246	-	-
P67775	Serine/threonine-protein phosphatase 2A catalytic subunit alpha isoform (PP2A-alpha) (EC 3.1.3.16) (Replication protein C) (RP-C)	1	-	41.3455	-	-	28.7861	25.5066	27.1463	2.31898	-	37.6345	-	-
P28838	Cytosol aminopeptidase (EC 3.4.11.1) (Cysteinylglycine-S-conjugate dipeptidase) (EC 3.4.13.23) (Leucine aminopeptidase 3) (LAP-3) (Leucyl aminopeptidase) (Peptidase S) (Proline aminopeptidase) (EC 3.4.11.5) (Prolyl aminopeptidase)	0	-	25.5709	-	-	26.5084	25.1054	25.8069	0.992071	37.5016	37.178	37.3398	0.228767
A4D1E9	GTP-binding protein 10 (Protein obg homolog 2) (ObgH2)	1	-	-	-	-	32.3163	-	-	-	-	-	-	-
P09001	39S ribosomal protein L3, mitochondrial (L3mt) (MRP-L3) (Mitochondrial large ribosomal subunit protein uL3m)	1	-	41.787	-	-	48.6574	54.1831	51.4202	3.90726	-	-	-	-
Q16595	Frataxin, mitochondrial (EC 1.16.3.1) (Friedreich ataxia protein) (Fxn) [Cleaved into: Frataxin intermediate form (i-FXN); Frataxin(56-210) (m56-FXN); Frataxin(78-210) (d-FXN) (m78-FXN); Frataxin mature form (Frataxin(81-210)) (m81-FXN)]	1	-	-	-	-	30.5879	-	-	-	40.1853	38.6924	39.4389	1.05562
Q8N5N7	39S ribosomal protein L50, mitochondrial (L50mt) (MRP-L50) (Mitochondrial large ribosomal subunit protein mL50)	1	-	45.7165	-	-	70.5865	69.9609	70.2737	0.442335	61.8655	61.3138	61.5897	0.390149
P30101	Protein disulfide-isomerase A3 (EC 5.3.4.1) (58 kDa glucose-regulated protein) (58 kDa microsomal protein) (p58) (Disulfide isomerase ER-60) (Endoplasmic reticulum resident protein 57) (ER protein 57) (ERp57) (Endoplasmic reticulum resident protein 60) (ER protein 60) (ERp60)	0	-	-	-	-	-	-	-	-	-	28.5842	-	-
Q8N8R5	UPF0565 protein C2orf69	1	-	-	-	-	34.201	-	-	-	-	-	-	-
O75600	2-amino-3-ketobutyrate coenzyme A ligase, mitochondrial (AKB ligase) (EC 2.3.1.29) (Aminoacetone synthase) (Glycine acetyltransferase)	1	-	-	-	-	-	-	-	-	-	36.3524	-	-
Q9BYN8	28S ribosomal protein S26, mitochondrial (MRP-S26) (S26mt) (28S ribosomal protein S13, mitochondrial) (MRP-S13) (S13mt) (Mitochondrial small ribosomal subunit protein mS26)	1	-	52.8057	-	-	58.9035	61.3362	60.1199	1.72016	60.1705	72.3497	66.2601	8.61203
Q9BRJ2	39S ribosomal protein L45, mitochondrial (L45mt) (MRP-L45) (Mitochondrial large ribosomal subunit protein mL45)	1	-	34.0256	-	-	54.63	55.4863	55.0582	0.605499	-	72.2461	-	-
Q8NCW5	NAD(P)H-hydrate epimerase (EC 5.1.99.6) (Apolipoprotein A-I-binding protein) (AI-BP) (NAD(P)HX epimerase) (YjeF N-terminal domain-containing protein 1) (YjeF_N1)	1	-	-	-	-	47.7203	36.1381	41.9292	8.18985	42.6793	31.2398	36.9595	8.08893
P31942	Heterogeneous nuclear ribonucleoprotein H3 (hnRNP H3) (Heterogeneous nuclear ribonucleoprotein 2H9) (hnRNP 2H9)	0	-	-	-	-	22.921	21.5052	22.2131	1.0011	-	-	-	-
P31943	Heterogeneous nuclear ribonucleoprotein H (hnRNP H) [Cleaved into: Heterogeneous nuclear ribonucleoprotein H, N-terminally processed]	0	-	17.6636	-	-	22.6497	20.2361	21.4429	1.70668	35.4705	37.308	36.3893	1.29928
P31948	Stress-induced-phosphoprotein 1 (STI1) (Hsc70/Hsp90-organizing protein) (Hop) (Renal carcinoma antigen NY-REN-11) (Transformation-sensitive protein IEF SSP 3521)	0	-	-	-	-	26.6222	24.1171	25.3697	1.77137	36.8164	31.6225	34.2195	3.67264
P32119	Peroxiredoxin-2 (EC 1.11.1.24) (Natural killer cell-enhancing factor B) (NKEF-B) (PRP) (Thiol-specific antioxidant protein) (TSA) (Thioredoxin peroxidase 1) (Thioredoxin-dependent peroxide reductase 1) (Thioredoxin-dependent peroxiredoxin 2)	0	-	-	-	-	21.0123	22.9762	21.9943	1.38868	25.6356	28.4933	27.0645	2.02067
P35222	Catenin beta-1 (Beta-catenin)	0	-	-	-	-	34.8407	-	-	-	-	-	-	-
P35270	Sepiapterin reductase (SPR) (EC 1.1.1.153)	0	-	-	-	-	20.9055	21.217	21.0613	0.22031	41.9104	35.7846	38.8475	4.3316
P35579	Myosin-9 (Cellular myosin heavy chain, type A) (Myosin heavy chain 9) (Myosin heavy chain, non-muscle IIa) (Non-muscle myosin heavy chain A) (NMMHC-A) (Non-muscle myosin heavy chain IIa) (NMMHC II-a) (NMMHC-IIA)	0	-	-	-	-	28.2068	32.8652	30.536	3.29396	59.7407	-	-	-
P35637	RNA-binding protein FUS (75 kDa DNA-pairing protein) (Oncogene FUS) (Oncogene TLS) (POMp75) (Translocated in liposarcoma protein)	0	-	13.5427	-	-	21.0908	17.7144	19.4026	2.38748	29.7388	32.6481	31.1935	2.05724
P13073	Cytochrome c oxidase subunit 4 isoform 1, mitochondrial (Cytochrome c oxidase polypeptide IV) (Cytochrome c oxidase subunit IV isoform 1) (COX IV-1)	1	-	43.7466	-	-	51.7048	55.7032	53.704	2.82729	67.2496	63.5143	65.382	2.64127
P36578	60S ribosomal protein L4 (60S ribosomal protein L1) (Large ribosomal subunit protein uL4)	0	-	25.1374	-	-	-	34.6328	-	-	-	-	-	-
O15382	Branched-chain-amino-acid aminotransferase, mitochondrial (BCAT(m)) (EC 2.6.1.42) (Placental protein 18) (PP18)	1	-	24.3089	-	-	26.9342	23.3076	25.1209	2.56442	30.4343	35.345	32.8896	3.47237
P36873	Serine/threonine-protein phosphatase PP1-gamma catalytic subunit (PP-1G) (EC 3.1.3.16) (Protein phosphatase 1C catalytic subunit)	1	-	-	-	-	-	-	-	-	-	43.0222	-	-
P37802	Transgelin-2 (Epididymis tissue protein Li 7e) (SM22-alpha homolog)	0	-	49.7407	-	-	27.4616	25.9583	26.7099	1.063	38.5319	38.2567	38.3943	0.194564
P38159	RNA-binding motif protein, X chromosome (Glycoprotein p43) (Heterogeneous nuclear ribonucleoprotein G) (hnRNP G) [Cleaved into: RNA-binding motif protein, X chromosome, N-terminally processed]	0	-	18.1435	-	-	19.5488	22.7447	21.1468	2.25984	35.5147	32.9871	34.2509	1.78725
Q9ULD0	2-oxoglutarate dehydrogenase-like, mitochondrial (EC 1.2.4.-) (2-oxoglutarate dehydrogenase complex component E1-like) (OGDC-E1-like) (Alpha-ketoglutarate dehydrogenase-like)	1	-	-	-	-	37.412	-	-	-	-	-	-	-
P39023	60S ribosomal protein L3 (HIV-1 TAR RNA-binding protein B) (TARBP-B) (Large ribosomal subunit protein uL3)	0	-	23.8089	-	-	-	-	-	-	-	-	-	-
P39687	Acidic leucine-rich nuclear phosphoprotein 32 family member A (Acidic nuclear phosphoprotein pp32) (pp32) (Leucine-rich acidic nuclear protein) (LANP) (Mapmodulin) (Potent heat-stable protein phosphatase 2A inhibitor I1PP2A) (Putative HLA-DR-associated protein I) (PHAPI)	0	-	-	-	-	-	26.0765	-	-	-	32.6459	-	-
Q6P4F2	Ferredoxin-2, mitochondrial (Adrenodoxin-like protein) (Ferredoxin-1-like protein)	1	-	-	-	-	-	16.693	-	-	29.5149	29.4906	29.5027	0.0172197
Q71UM5	40S ribosomal protein S27-like (Small ribosomal subunit protein eS27-like)	0	-	23.5264	-	-	-	-	-	-	-	-	-	-
Q9NXA8	NAD-dependent protein deacylase sirtuin-5, mitochondrial (EC 2.3.1.-) (Regulatory protein SIR2 homolog 5) (SIR2-like protein 5)	1	-	-	-	-	31.7378	27.6746	29.7062	2.87313	-	-	-	-
P43243	Matrin-3	0	-	-	-	-	24.1821	26.6803	25.4312	1.76649	-	44.2447	-	-
O95182	NADH dehydrogenase [ubiquinone] 1 alpha subcomplex subunit 7 (Complex I-B14.5a) (CI-B14.5a) (NADH-ubiquinone oxidoreductase subunit B14.5a)	1	-	41.7752	-	-	49.9707	36.7113	43.341	9.37586	62.1356	62.294	62.2148	0.11206
Q9NPE2	Neugrin (Mesenchymal stem cell protein DSC92) (Neurite outgrowth-associated protein) (Spinal cord-derived protein FI58G)	1	-	-	-	-	46.5552	48.3796	47.4674	1.29006	51.6535	52.9876	52.3205	0.94341
Q32P41	tRNA (guanine(37)-N1)-methyltransferase (EC 2.1.1.228) (M1G-methyltransferase) (tRNA [GM37] methyltransferase) (tRNA methyltransferase 5 homolog)	1	-	29.9416	-	-	-	-	-	-	-	-	-	-
Q96ND0	Protein FAM210A	1	-	-	-	-	-	-	-	-	39.3259	-	-	-
S4R435	RPS10-NUDT3 readthrough (Fragment)	0	-	-	-	-	-	53.866	-	-	-	-	-	-
P46821	Microtubule-associated protein 1B (MAP-1B) [Cleaved into: MAP1B heavy chain; MAP1 light chain LC1]	0	-	-	-	-	24.1764	24.181	24.1787	0.00325205	-	36.3783	-	-
P46940	Ras GTPase-activating-like protein IQGAP1 (p195)	0	-	-	-	-	-	32.3112	-	-	-	34.6922	-	-
P48634	Protein PRRC2A (HLA-B-associated transcript 2) (Large proline-rich protein BAT2) (Proline-rich and coiled-coil-containing protein 2A) (Protein G2)	0	-	-	-	-	-	30.3776	-	-	-	-	-	-
P49590	Histidine--tRNA ligase, mitochondrial (EC 6.1.1.21) (Histidine--tRNA ligase-like) (Histidyl-tRNA synthetase) (HisRS)	1	-	26.9177	-	-	29.8615	28.713	29.2872	0.812107	35.0058	41.2301	38.118	4.40118
P49247	Ribose-5-phosphate isomerase (EC 5.3.1.6) (Phosphoriboisomerase)	0	-	-	-	-	-	-	-	-	33.096	-	-	-
P49368	T-complex protein 1 subunit gamma (TCP-1-gamma) (CCT-gamma) (hTRiC5)	0	-	22.3735	-	-	33.9371	65.805	49.871	22.5339	36.4292	33.5425	34.9858	2.04126
P54819	Adenylate kinase 2, mitochondrial (AK 2) (EC 2.7.4.3) (ATP-AMP transphosphorylase 2) (ATP:AMP phosphotransferase) (Adenylate monophosphate kinase) [Cleaved into: Adenylate kinase 2, mitochondrial, N-terminally processed]	1	-	-	-	-	34.4662	20.5403	27.5033	9.84708	30.2193	28.9167	29.568	0.92105
P63244	Receptor of activated protein C kinase 1 (Cell proliferation-inducing gene 21 protein) (Guanine nucleotide-binding protein subunit beta-2-like 1) (Guanine nucleotide-binding protein subunit beta-like protein 12.3) (Human lung cancer oncogene 7 protein) (HLC-7) (Receptor for activated C kinase) (Small ribosomal subunit protein RACK1) [Cleaved into: Receptor of activated protein C kinase 1, N-termi…	1	-	29.182	-	-	33.9005	34.1212	34.0109	0.156112	41.6814	37.6162	39.6488	2.87457
Q9NW81	Distal membrane-arm assembly complex protein 2 (ATP synthase subunit s-like protein)	1	-	33.6029	-	-	-	-	-	-	-	-	-	-
Q8N465	D-2-hydroxyglutarate dehydrogenase, mitochondrial (EC 1.1.99.-)	1	-	-	-	-	42.0887	-	-	-	-	32.5673	-	-
P49792	E3 SUMO-protein ligase RanBP2 (EC 2.3.2.-) (358 kDa nucleoporin) (Nuclear pore complex protein Nup358) (Nucleoporin Nup358) (Ran-binding protein 2) (RanBP2) (p270)	1	-	-	-	-	-	33.9105	-	-	-	-	-	-
Q96BW9	Phosphatidate cytidylyltransferase, mitochondrial (EC 2.7.7.41) (CDP-diacylglycerol synthase) (CDP-DAG synthase) (Mitochondrial translocator assembly and maintenance protein 41 homolog) (TAM41)	1	-	-	-	-	-	28.9742	-	-	-	-	-	-
P50395	Rab GDP dissociation inhibitor beta (Rab GDI beta) (Guanosine diphosphate dissociation inhibitor 2) (GDI-2)	0	-	-	-	-	23.2905	24.4182	23.8544	0.79739	27.4989	30.2621	28.8805	1.95384
P50402	Emerin	0	-	-	-	-	45.8491	29.4413	37.6452	11.602	-	33.9694	-	-
Q8IZP2	Putative protein FAM10A4 (Suppression of tumorigenicity 13 pseudogene 4)	0	-	-	-	-	25.8864	22.633	24.2597	2.30053	36.0847	-	-	-
P50990	T-complex protein 1 subunit theta (TCP-1-theta) (CCT-theta) (Chaperonin containing T-complex polypeptide 1 subunit 8) (Renal carcinoma antigen NY-REN-15)	0	-	19.6432	-	-	30.1856	27.5724	28.879	1.8478	36.2261	34.2503	35.2382	1.3971
P50991	T-complex protein 1 subunit delta (TCP-1-delta) (CCT-delta) (Stimulator of TAR RNA-binding)	0	-	-	-	-	-	30.0601	-	-	-	31.9038	-	-
P50995	Annexin A11 (56 kDa autoantigen) (Annexin XI) (Annexin-11) (Calcyclin-associated annexin 50) (CAP-50)	0	-	29.2636	-	-	25.577	28.0503	26.8136	1.74892	-	38.5595	-	-
P31689	DnaJ homolog subfamily A member 1 (DnaJ protein homolog 2) (HSDJ) (Heat shock 40 kDa protein 4) (Heat shock protein J2) (HSJ-2) (Human DnaJ protein 2) (hDj-2)	1	-	-	-	-	-	31.1489	-	-	48.7371	42.8438	45.7904	4.16725
P51991	Heterogeneous nuclear ribonucleoprotein A3 (hnRNP A3)	0	-	19.4516	-	-	20.5416	20.6966	20.6191	0.10961	-	29.8561	-	-
P52272	Heterogeneous nuclear ribonucleoprotein M (hnRNP M)	0	-	-	-	-	55.397	29.8103	42.6036	18.0925	34.6486	45.6309	40.1398	7.76563
P52292	Importin subunit alpha-1 (Karyopherin subunit alpha-2) (RAG cohort protein 1) (SRP1-alpha)	0	-	-	-	-	43.7931	40.9998	42.3964	1.97513	-	-	-	-
P52597	Heterogeneous nuclear ribonucleoprotein F (hnRNP F) (Nucleolin-like protein mcs94-1) [Cleaved into: Heterogeneous nuclear ribonucleoprotein F, N-terminally processed]	0	-	21.3515	-	-	24.5699	24.8064	24.6881	0.167243	35.7867	37.475	36.6308	1.19379
P53041	Serine/threonine-protein phosphatase 5 (PP5) (EC 3.1.3.16) (Protein phosphatase T) (PP-T) (PPT)	0	-	-	-	-	-	36.5224	-	-	-	-	-	-
Q9UIJ7	GTP:AMP phosphotransferase AK3, mitochondrial (EC 2.7.4.10) (Adenylate kinase 3) (AK 3) (Adenylate kinase 3 alpha-like 1)	1	-	61.4108	-	-	25.3252	32.1146	28.7199	4.8008	-	-	-	-
P53396	ATP-citrate synthase (EC 2.3.3.8) (ATP-citrate (pro-S-)-lyase) (ACL) (Citrate cleavage enzyme)	0	-	33.7481	-	-	31.2341	32.5577	31.8959	0.935931	-	39.4955	-	-
P30405	Peptidyl-prolyl cis-trans isomerase F, mitochondrial (PPIase F) (EC 5.2.1.8) (Cyclophilin D) (CyP-D) (CypD) (Cyclophilin F) (Mitochondrial cyclophilin) (CyP-M) (Rotamase F)	1	-	-	-	-	31.4237	34.9725	33.1981	2.50934	39.7841	35.7719	37.778	2.83706
P49748	Very long-chain specific acyl-CoA dehydrogenase, mitochondrial (VLCAD) (EC 1.3.8.9)	1	-	-	-	-	33.7397	26.0251	29.8824	5.45506	34.4236	33.5601	33.9919	0.610611
P27824	Calnexin (IP90) (Major histocompatibility complex class I antigen-binding protein p88) (p90)	1	-	-	-	-	-	27.8661	-	-	-	32.8999	-	-
P55072	Transitional endoplasmic reticulum ATPase (TER ATPase) (EC 3.6.4.6) (15S Mg(2+)-ATPase p97 subunit) (Valosin-containing protein) (VCP)	0	-	-	-	-	29.6735	30.1871	29.9303	0.363138	28.625	35.0189	31.822	4.52123
P30038	Delta-1-pyrroline-5-carboxylate dehydrogenase, mitochondrial (P5C dehydrogenase) (EC 1.2.1.88) (Aldehyde dehydrogenase family 4 member A1) (L-glutamate gamma-semialdehyde dehydrogenase)	1	-	-	-	-	28.9697	33.7046	31.3371	3.34807	-	-	-	-
P55209	Nucleosome assembly protein 1-like 1 (NAP-1-related protein) (hNRP)	0	-	-	-	-	24.0133	25.6268	24.82	1.14089	35.1517	34.9208	35.0363	0.163235
P55786	Puromycin-sensitive aminopeptidase (PSA) (EC 3.4.11.14) (Cytosol alanyl aminopeptidase) (AAP-S)	0	-	24.7894	-	-	23.5971	23.9283	23.7627	0.234257	33.6672	38.8817	36.2744	3.68717
P60228	Eukaryotic translation initiation factor 3 subunit E (eIF3e) (Eukaryotic translation initiation factor 3 subunit 6) (Viral integration site protein INT-6 homolog) (eIF-3 p48)	0	-	-	-	-	-	33.914	-	-	-	-	-	-
P60660	Myosin light polypeptide 6 (17 kDa myosin light chain) (LC17) (Myosin light chain 3) (MLC-3) (Myosin light chain alkali 3) (Myosin light chain A3) (Smooth muscle and nonmuscle myosin light chain alkali 6)	0	-	-	-	-	40.8526	35.897	38.3748	3.50409	-	40.9716	-	-
P60709	Actin, cytoplasmic 1 (Beta-actin) [Cleaved into: Actin, cytoplasmic 1, N-terminally processed]	0	-	-	-	-	23.8432	20.2005	22.0218	2.57579	-	-	-	-
P31327	Carbamoyl-phosphate synthase [ammonia], mitochondrial (EC 6.3.4.16) (Carbamoyl-phosphate synthetase I) (CPSase I)	1	-	58.6281	-	-	32.9534	26.1557	29.5545	4.80673	37.5008	32.6277	35.0643	3.44577
P61247	40S ribosomal protein S3a (Small ribosomal subunit protein eS1) (v-fos transformation effector protein) (Fte-1)	0	-	-	-	-	28.3031	24.3233	26.3132	2.81416	38.1069	37.4852	37.796	0.439669
P42765	3-ketoacyl-CoA thiolase, mitochondrial (EC 2.3.1.16) (Acetyl-CoA acetyltransferase) (EC 2.3.1.9) (Acetyl-CoA acyltransferase) (Acyl-CoA hydrolase, mitochondrial) (EC 3.1.2.-) (EC 3.1.2.1) (EC 3.1.2.2) (Beta-ketothiolase) (Mitochondrial 3-oxoacyl-CoA thiolase) (T1)	1	-	-	-	-	33.9851	55.7503	44.8677	15.3903	33.8812	33.2042	33.5427	0.478741
P61978	Heterogeneous nuclear ribonucleoprotein K (hnRNP K) (Transformation up-regulated nuclear protein) (TUNP)	0	-	15.9367	-	-	21.9195	22.799	22.3593	0.621879	31.0863	33.9594	32.5228	2.0316
P62258	14-3-3 protein epsilon (14-3-3E)	0	-	-	-	-	22.1354	22.802	22.4687	0.471371	31.3328	34.5862	32.9595	2.3005
P62304	Small nuclear ribonucleoprotein E (snRNP-E) (Sm protein E) (Sm-E) (SmE)	0	-	-	-	-	-	39.0266	-	-	-	-	-	-
P62826	GTP-binding nuclear protein Ran (Androgen receptor-associated protein 24) (GTPase Ran) (Ras-like protein TC4) (Ras-related nuclear protein)	0	-	-	-	-	-	22.3946	-	-	-	-	-	-
P62888	60S ribosomal protein L30 (Large ribosomal subunit protein eL30)	0	-	-	-	-	-	-	-	-	-	-	-	-
P63104	14-3-3 protein zeta/delta (Protein kinase C inhibitor protein 1) (KCIP-1)	0	-	-	-	-	21.8848	37.0527	29.4687	10.7253	33.4828	34.5091	33.9959	0.72573
P63241	Eukaryotic translation initiation factor 5A-1 (eIF-5A-1) (eIF-5A1) (Eukaryotic initiation factor 5A isoform 1) (eIF-5A) (Rev-binding factor) (eIF-4D)	0	-	-	-	-	25.4971	26.024	25.7606	0.372569	35.6193	35.0514	35.3354	0.401523
P67809	Y-box-binding protein 1 (YB-1) (CCAAT-binding transcription factor I subunit A) (CBF-A) (DNA-binding protein B) (DBPB) (Enhancer factor I subunit A) (EFI-A) (Nuclease-sensitive element-binding protein 1) (Y-box transcription factor)	0	-	21.3682	-	-	29.3985	28.1671	28.7828	0.870705	40.7225	41.2956	41.009	0.405265
P68133	Actin, alpha skeletal muscle (Alpha-actin-1) [Cleaved into: Actin, alpha skeletal muscle, intermediate form]	0	-	17.0771	-	-	26.5171	-	-	-	-	-	-	-
P68371	Tubulin beta-4B chain (Tubulin beta-2 chain) (Tubulin beta-2C chain)	0	-	17.538	-	-	22.8865	28.3365	25.6115	3.85371	42.7872	36.6575	39.7224	4.33431
P78371	T-complex protein 1 subunit beta (TCP-1-beta) (CCT-beta)	0	-	-	-	-	31.2204	34.7114	32.9659	2.46846	35.7074	-	-	-
Q9NX18	Succinate dehydrogenase assembly factor 2, mitochondrial (SDH assembly factor 2) (SDHAF2)	1	-	37.2029	-	-	42.8526	53.0737	47.9631	7.22741	56.8798	56.1173	56.4985	0.539218
Q9HC38	Glyoxalase domain-containing protein 4	1	-	-	-	-	32.2121	24.5403	28.3762	5.42482	31.9894	35.4009	33.6952	2.41229
Q8WWH5	Probable tRNA pseudouridine synthase 1 (EC 5.4.99.-)	1	-	43.1986	-	-	48.8732	45.6702	47.2717	2.26485	-	-	-	-
Q9NP92	39S ribosomal protein S30, mitochondrial (MRP-S30) (S30mt) (Mitochondrial large ribosomal subunit protein mL65) (Mitochondrial large ribosomal subunit protein mS30) (Programmed cell death protein 9)	1	-	36.3467	-	-	37.7366	-	-	-	-	-	-	-
Q7Z3D6	D-glutamate cyclase, mitochondrial (EC 4.2.1.48)	1	-	-	-	-	34.2296	-	-	-	-	-	-	-
Q9HBH1	Peptide deformylase, mitochondrial (EC 3.5.1.88) (Polypeptide deformylase)	1	-	-	-	-	33.4991	33.4952	33.4972	0.00281454	-	-	-	-
P84090	Enhancer of rudimentary homolog	0	-	-	-	-	22.3385	23.0082	22.6734	0.473536	32.3602	33.8484	33.1043	1.05232
P84098	60S ribosomal protein L19 (Large ribosomal subunit protein eL19)	0	-	-	-	-	28.573	-	-	-	38.054	34.4756	36.2648	2.5303
P84103	Serine/arginine-rich splicing factor 3 (Pre-mRNA-splicing factor SRP20) (Splicing factor, arginine/serine-rich 3)	0	-	-	-	-	33.2639	-	-	-	-	-	-	-
Q9H974	Queuine tRNA-ribosyltransferase accessory subunit 2 (Queuine tRNA-ribosyltransferase domain-containing protein 1)	1	-	-	-	-	36.298	31.3804	33.8392	3.47727	37.4527	-	-	-
P23396	40S ribosomal protein S3 (EC 4.2.99.18) (Small ribosomal subunit protein uS3)	1	-	-	-	-	45.0975	-	-	-	-	-	-	-
Q01844	RNA-binding protein EWS (EWS oncogene) (Ewing sarcoma breakpoint region 1 protein)	0	-	15.9304	-	-	21.2592	21.0852	21.1722	0.123027	29.8034	32.4443	31.1238	1.86741
Q9NUL7	Probable ATP-dependent RNA helicase DDX28 (EC 3.6.4.13) (Mitochondrial DEAD box protein 28)	1	-	66.8083	-	-	49.4495	-	-	-	-	-	-	-
O43766	Lipoyl synthase, mitochondrial (EC 2.8.1.8) (Lipoate synthase) (LS) (Lip-syn) (Lipoic acid synthase)	1	-	43.5749	-	-	-	-	-	-	-	-	-	-
Q02878	60S ribosomal protein L6 (Large ribosomal subunit protein eL6) (Neoplasm-related protein C140) (Tax-responsive enhancer element-binding protein 107) (TaxREB107)	0	16.7707	-	-	-	-	-	-	-	-	-	-	-
Q96EH3	Mitochondrial assembly of ribosomal large subunit protein 1	1	-	-	-	-	39.9774	37.3308	38.6541	1.87146	-	55.3691	-	-
Q04637	Eukaryotic translation initiation factor 4 gamma 1 (eIF-4-gamma 1) (eIF-4G 1) (eIF-4G1) (p220)	0	-	-	-	-	28.815	29.9047	29.3599	0.770575	52.9079	43.5669	48.2374	6.6051
Q14CZ7	FAST kinase domain-containing protein 3, mitochondrial	1	-	37.262	-	-	-	-	-	-	-	-	-	-
Q07666	KH domain-containing, RNA-binding, signal transduction-associated protein 1 (GAP-associated tyrosine phosphoprotein p62) (Src-associated in mitosis 68 kDa protein) (Sam68) (p21 Ras GTPase-activating protein-associated p62) (p68)	0	-	13.5606	-	-	-	22.9875	-	-	-	30.3204	-	-
Q08211	ATP-dependent RNA helicase A (EC 3.6.4.13) (DEAH box protein 9) (DExH-box helicase 9) (Leukophysin) (LKP) (Nuclear DNA helicase II) (NDH II) (RNA helicase A)	0	-	15.1449	-	-	21.026	25.074	23.05	2.86234	37.4202	34.0012	35.7107	2.41758
Q08257	Quinone oxidoreductase (EC 1.6.5.5) (NADPH:quinone reductase) (Zeta-crystallin)	0	-	-	-	-	-	25.3564	-	-	-	-	-	-
Q09028	Histone-binding protein RBBP4 (Chromatin assembly factor 1 subunit C) (CAF-1 subunit C) (Chromatin assembly factor I p48 subunit) (CAF-I 48 kDa subunit) (CAF-I p48) (Nucleosome-remodeling factor subunit RBAP48) (Retinoblastoma-binding protein 4) (RBBP-4) (Retinoblastoma-binding protein p48)	0	-	-	-	-	31.0597	-	-	-	-	-	-	-
P34932	Heat shock 70 kDa protein 4 (HSP70RY) (Heat shock 70-related protein APG-2)	1	-	32.7415	-	-	25.5165	29.2796	27.3981	2.66091	27.7483	38.2541	33.0012	7.42872
Q15070	Mitochondrial inner membrane protein OXA1L (Hsa) (OXA1Hs) (Oxidase assembly 1-like protein) (OXA1-like protein)	1	-	35.9003	-	-	43.7953	-	-	-	-	-	-	-
A3KMH1	von Willebrand factor A domain-containing protein 8 (PEX7-binding protein 2) (P7BP2)	1	-	27.4679	-	-	37.0063	-	-	-	-	-	-	-
Q13085	Acetyl-CoA carboxylase 1 (ACC1) (EC 6.4.1.2) (Acetyl-Coenzyme A carboxylase alpha) (ACC-alpha)	0	-	19.2858	-	-	28.5403	-	-	-	-	-	-	-
Q13148	TAR DNA-binding protein 43 (TDP-43)	0	-	-	-	-	30.4865	32.1399	31.3132	1.16911	-	-	-	-
Q13151	Heterogeneous nuclear ribonucleoprotein A0 (hnRNP A0)	0	-	-	-	-	22.0109	27.2817	24.6463	3.72705	-	-	-	-
Q13162	Peroxiredoxin-4 (EC 1.11.1.24) (Antioxidant enzyme AOE372) (AOE37-2) (Peroxiredoxin IV) (Prx-IV) (Thioredoxin peroxidase AO372) (Thioredoxin-dependent peroxide reductase A0372) (Thioredoxin-dependent peroxiredoxin 4)	0	-	-	-	-	32.7758	19.6251	26.2005	9.29894	32.4776	38.6142	35.5459	4.3392
Q13263	Transcription intermediary factor 1-beta (TIF1-beta) (E3 SUMO-protein ligase TRIM28) (EC 2.3.2.27) (KRAB-associated protein 1) (KAP-1) (KRAB-interacting protein 1) (KRIP-1) (Nuclear corepressor KAP-1) (RING finger protein 96) (RING-type E3 ubiquitin transferase TIF1-beta) (Tripartite motif-containing protein 28)	0	-	24.4216	-	-	29.2941	30.9502	30.1222	1.171	37.299	43.2849	40.292	4.23272
Q13310	Polyadenylate-binding protein 4 (PABP-4) (Poly(A)-binding protein 4) (Activated-platelet protein 1) (APP-1) (Inducible poly(A)-binding protein) (iPABP)	0	-	-	-	-	25.1682	25.1379	25.1531	0.0213908	-	-	-	-
Q5HYK3	2-methoxy-6-polyprenyl-1,4-benzoquinol methylase, mitochondrial (EC 2.1.1.201) (Ubiquinone biosynthesis methyltransferase COQ5)	1	-	33.0288	-	-	46.1172	47.4958	46.8065	0.974822	-	-	-	-
Q9NPL8	Complex I assembly factor TIMMDC1, mitochondrial (Protein M5-14) (Translocase of inner mitochondrial membrane domain-containing protein 1) (TIMM domain containing-protein 1)	1	-	-	-	-	35.5575	37.498	36.5278	1.3722	-	-	-	-
O75521	Enoyl-CoA delta isomerase 2 (EC 5.3.3.8) (DRS-1) (Delta(3),delta(2)-enoyl-CoA isomerase) (D3,D2-enoyl-CoA isomerase) (Diazepam-binding inhibitor-related protein 1) (DBI-related protein 1) (Dodecenoyl-CoA isomerase) (Hepatocellular carcinoma-associated antigen 88) (Peroxisomal 3,2-trans-enoyl-CoA isomerase) (pECI) (Renal carcinoma antigen NY-REN-1)	1	-	21.8225	-	-	28.7419	20.8479	24.7949	5.58194	38.7649	38.4914	38.6282	0.193356
Q14103	Heterogeneous nuclear ribonucleoprotein D0 (hnRNP D0) (AU-rich element RNA-binding protein 1)	0	-	15.3561	-	-	18.1314	19.6387	18.8851	1.0658	24.6823	30.4725	27.5774	4.09426
Q14126	Desmoglein-2 (Cadherin family member 5) (HDGC)	0	-	-	-	-	56.349	45.0075	50.6783	8.01967	53.7423	57.3179	55.5301	2.52833
Q14157	Ubiquitin-associated protein 2-like (Protein NICE-4)	0	-	19.9257	-	-	27.6448	26.6427	27.1437	0.708599	35.9799	38.3717	37.1758	1.69121
O43708	Maleylacetoacetate isomerase (MAAI) (EC 5.2.1.2) (GSTZ1-1) (Glutathione S-transferase zeta 1) (EC 2.5.1.18)	1	-	-	-	-	-	20.8122	-	-	-	33.9734	-	-
Q14204	Cytoplasmic dynein 1 heavy chain 1 (Cytoplasmic dynein heavy chain 1) (Dynein heavy chain, cytosolic)	0	10.3549	-	-	-	29.8915	31.7625	30.827	1.32302	-	-	-	-
Q14247	Src substrate cortactin (Amplaxin) (Oncogene EMS1)	0	-	24.4553	-	-	22.1008	21.6639	21.8823	0.308954	33.4522	35.1248	34.2885	1.18265
Q14444	Caprin-1 (Cell cycle-associated protein 1) (Cytoplasmic activation- and proliferation-associated protein 1) (GPI-anchored membrane protein 1) (GPI-anchored protein p137) (GPI-p137) (p137GPI) (Membrane component chromosome 11 surface marker 1) (RNA granule protein 105)	0	-	22.3138	-	-	30.0141	32.3584	31.1863	1.65764	42.0034	41.9681	41.9858	0.0249887
Q14974	Importin subunit beta-1 (Importin-90) (Karyopherin subunit beta-1) (Nuclear factor p97) (Pore targeting complex 97 kDa subunit) (PTAC97)	0	-	-	-	-	22.5101	28.301	25.4055	4.09483	33.1274	35.3984	34.2629	1.60589
Q9NQ50	39S ribosomal protein L40, mitochondrial (L40mt) (MRP-L40) (Mitochondrial large ribosomal subunit protein mL40) (Nuclear localization signal-containing protein deleted in velocardiofacial syndrome) (Up-regulated in metastasis)	1	-	33.9825	-	-	42.5218	40.6637	41.5928	1.31385	53.1309	52.7433	52.9371	0.274078
P21953	2-oxoisovalerate dehydrogenase subunit beta, mitochondrial (EC 1.2.4.4) (Branched-chain alpha-keto acid dehydrogenase E1 component beta chain) (BCKDE1B) (BCKDH E1-beta)	1	-	27.4595	-	-	26.4219	23.1821	24.802	2.29088	34.3039	30.8418	32.5728	2.44807
Q8WWV3	Reticulon-4-interacting protein 1, mitochondrial (NOGO-interacting mitochondrial protein)	1	-	-	-	-	31.7988	31.6599	31.7294	0.098213	45.2157	43.1553	44.1855	1.45689
Q96CU9	FAD-dependent oxidoreductase domain-containing protein 1 (EC 1.-.-.-)	1	-	19.875	-	-	33.8926	-	-	-	-	-	-	-
P09543	2',3'-cyclic-nucleotide 3'-phosphodiesterase (CNP) (CNPase) (EC 3.1.4.37)	1	-	-	-	-	32.4977	16.0468	24.2722	11.6325	-	54.3962	-	-
Q15181	Inorganic pyrophosphatase (EC 3.6.1.1) (Pyrophosphate phospho-hydrolase) (PPase)	0	-	17.3745	-	-	24.3021	24.0606	24.1813	0.17072	30.7642	35.4009	33.0826	3.27865
Q15185	Prostaglandin E synthase 3 (EC 5.3.99.3) (Cytosolic prostaglandin E2 synthase) (cPGES) (Hsp90 co-chaperone) (Progesterone receptor complex p23) (Telomerase-binding protein p23)	0	-	26.4013	-	-	-	-	-	-	-	-	-	-
Q15365	Poly(rC)-binding protein 1 (Alpha-CP1) (Heterogeneous nuclear ribonucleoprotein E1) (hnRNP E1) (Nucleic acid-binding protein SUB2.3)	0	-	18.067	-	-	24.9925	26.9171	25.9548	1.36093	34.1	36.2582	35.1791	1.52612
Q15417	Calponin-3 (Calponin, acidic isoform)	0	-	29.1408	-	-	34.278	30.8877	32.5828	2.3973	38.3565	47.7842	43.0703	6.66644
Q15637	Splicing factor 1 (Mammalian branch point-binding protein) (BBP) (mBBP) (Transcription factor ZFM1) (Zinc finger gene in MEN1 locus) (Zinc finger protein 162)	0	-	-	-	-	-	33.8804	-	-	-	28.9041	-	-
Q9UMX5	Neudesin (Cell immortalization-related protein 2) (Neuron-derived neurotrophic factor) (Protein GIG47) (Secreted protein of unknown function) (SPUF protein)	1	-	-	-	-	27.1015	-	-	-	42.9201	42.0501	42.4851	0.615143
Q16543	Hsp90 co-chaperone Cdc37 (Hsp90 chaperone protein kinase-targeting subunit) (p50Cdc37) [Cleaved into: Hsp90 co-chaperone Cdc37, N-terminally processed]	0	-	-	-	-	-	23.4127	-	-	-	37.3363	-	-
Q16630	Cleavage and polyadenylation specificity factor subunit 6 (Cleavage and polyadenylation specificity factor 68 kDa subunit) (CPSF 68 kDa subunit) (Cleavage factor Im complex 68 kDa subunit) (CFIm68) (Pre-mRNA cleavage factor Im 68 kDa subunit) (Protein HPBRII-4/7)	0	-	-	-	-	-	26.3428	-	-	-	37.8415	-	-
Q16643	Drebrin (Developmentally-regulated brain protein)	0	-	-	-	-	21.4294	22.2891	21.8592	0.607897	29.3676	33.8406	31.6041	3.16289
P04179	Superoxide dismutase [Mn], mitochondrial (EC 1.15.1.1)	1	-	-	-	-	25.4905	56.4858	40.9881	21.917	47.8751	50.7049	49.29	2.00096
P11586	C-1-tetrahydrofolate synthase, cytoplasmic (C1-THF synthase) [Cleaved into: C-1-tetrahydrofolate synthase, cytoplasmic, N-terminally processed] [Includes: Methylenetetrahydrofolate dehydrogenase (EC 1.5.1.5); Methenyltetrahydrofolate cyclohydrolase (EC 3.5.4.9); Formyltetrahydrofolate synthetase (EC 6.3.4.3)]	1	-	-	-	-	30.9621	27.9445	29.4533	2.13374	-	-	-	-
Q5T2R2	All trans-polyprenyl-diphosphate synthase PDSS1 (All-trans-decaprenyl-diphosphate synthase subunit 1) (EC 2.5.1.91) (Decaprenyl pyrophosphate synthase subunit 1) (Decaprenyl-diphosphate synthase subunit 1) (Solanesyl-diphosphate synthase subunit 1) (Trans-prenyltransferase 1) (TPT 1)	1	-	50.4754	-	-	58.3923	58.7237	58.558	0.234378	71.6215	75.1479	73.3847	2.49349
O95831	Apoptosis-inducing factor 1, mitochondrial (EC 1.6.99.-) (Programmed cell death protein 8)	1	-	-	-	-	24.5568	20.4575	22.5071	2.8986	-	-	-	-
Q16774	Guanylate kinase (EC 2.7.4.8) (GMP kinase) (Guanylate kinase 1)	0	-	-	-	-	33.8375	-	-	-	-	-	-	-
Q16777	Histone H2A type 2-C (H2A-clustered histone 20) (Histone H2A-GL101) (Histone H2A/q)	0	-	19.5644	-	-	-	-	-	-	-	-	-	-
Q8NI37	Protein phosphatase PTC7 homolog (EC 3.1.3.16) (T-cell activation protein phosphatase 2C) (TA-PP2C) (T-cell activation protein phosphatase 2C-like)	1	-	24.9356	-	-	28.8337	-	-	-	-	-	-	-
Q8N0X7	Spartin (Spastic paraplegia 20 protein) (Trans-activated by hepatitis C virus core protein 1)	1	-	-	-	-	25.6594	32.4123	29.0359	4.77505	-	-	-	-
Q9Y2Q3	Glutathione S-transferase kappa 1 (EC 2.5.1.18) (GST 13-13) (GST class-kappa) (GSTK1-1) (hGSTK1) (Glutathione S-transferase subunit 13)	1	-	-	-	-	31.7248	-	-	-	-	-	-	-
Q16850	Lanosterol 14-alpha demethylase (LDM) (EC 1.14.14.154) (CYPLI) (Cytochrome P450 51A1) (Cytochrome P450-14DM) (Cytochrome P45014DM) (Cytochrome P450LI) (Sterol 14-alpha demethylase)	0	-	42.3774	-	-	46.661	-	-	-	-	-	-	-
Q96C36	Pyrroline-5-carboxylate reductase 2 (P5C reductase 2) (P5CR 2) (EC 1.5.1.2)	1	-	33.4677	-	-	-	-	-	-	-	-	-	-
P49588	Alanine--tRNA ligase, cytoplasmic (EC 6.1.1.7) (Alanyl-tRNA synthetase) (AlaRS) (Renal carcinoma antigen NY-REN-42)	1	-	-	-	-	29.7516	28.9222	29.3369	0.586442	-	40.0914	-	-
P14735	Insulin-degrading enzyme (EC 3.4.24.56) (Abeta-degrading protease) (Insulin protease) (Insulinase) (Insulysin)	1	-	-	-	-	27.2007	35.3821	31.2914	5.78514	-	67.5998	-	-
Q9H9J2	39S ribosomal protein L44, mitochondrial (L44mt) (MRP-L44) (EC 3.1.26.-) (Mitochondrial large ribosomal subunit protein mL44)	1	-	39.9028	-	-	65.6015	67.7949	66.6982	1.55101	44.4136	42.8304	43.622	1.1195
Q969Y2	tRNA modification GTPase GTPBP3, mitochondrial (GTP-binding protein 3) (Mitochondrial GTP-binding protein 1)	1	-	-	-	-	33.4465	31.3931	32.4198	1.45193	36.5438	45.9573	41.2506	6.65638
Q3ZCM7	Tubulin beta-8 chain (Tubulin beta 8 class VIII)	0	-	-	-	-	-	30.8193	-	-	-	-	-	-
Q9Y3D2	Methionine-R-sulfoxide reductase B2, mitochondrial (MsrB2) (EC 1.8.4.12) (EC 1.8.4.14)	1	-	29.1539	-	-	37.6111	27.2251	32.4181	7.34404	49.5813	-	-	-
Q96ER9	Mitochondrial potassium channel (MITOK) (Coiled-coil domain-containing protein 51)	1	-	-	-	-	31.637	27.035	29.336	3.25412	39.5832	38.4282	39.0057	0.816744
P23919	Thymidylate kinase (EC 2.7.4.9) (dTMP kinase)	1	-	-	-	-	-	-	-	-	-	-	-	-
Q4J6C6	Prolyl endopeptidase-like (EC 3.4.21.-) (Prolylendopeptidase-like)	0	-	24.3101	-	-	29.4498	34.4881	31.9689	3.56262	-	-	-	-
Q8TAA5	GrpE protein homolog 2, mitochondrial (Mt-GrpE#2)	1	-	31.1456	-	-	46.0034	43.1039	44.5537	2.05028	-	-	-	-
P50336	Protoporphyrinogen oxidase (PPO) (EC 1.3.3.4)	1	-	-	-	-	-	23.7247	-	-	-	-	-	-
Q96RR1	Twinkle protein, mitochondrial (EC 3.6.4.12) (Progressive external ophthalmoplegia 1 protein) (T7 gp4-like protein with intramitochondrial nucleoid localization) (T7-like mitochondrial DNA helicase) (Twinkle mtDNA helicase)	1	-	32.9098	-	-	46.8983	-	-	-	-	-	-	-
Q9NNW7	Thioredoxin reductase 2, mitochondrial (EC 1.8.1.9) (Selenoprotein Z) (SelZ) (TR-beta) (Thioredoxin reductase TR3)	1	-	-	-	-	26.6782	24.9615	25.8198	1.21383	32.2011	32.6849	32.443	0.342079
Q9Y6H1	Coiled-coil-helix-coiled-coil-helix domain-containing protein 2 (Aging-associated gene 10 protein) (HCV NS2 trans-regulated protein) (NS2TP)	1	-	-	-	-	77.421	-	-	-	-	-	-	-
O75746	Calcium-binding mitochondrial carrier protein Aralar1 (Mitochondrial aspartate glutamate carrier 1) (Solute carrier family 25 member 12)	1	-	22.4096	-	-	30.0087	33.519	31.7639	2.48215	-	-	-	-
Q6P161	39S ribosomal protein L54, mitochondrial (L54mt) (MRP-L54) (Mitochondrial large ribosomal subunit protein mL54)	1	-	-	-	-	-	36.4918	-	-	46.6402	-	-	-
O75131	Copine-3 (Copine III)	1	-	-	-	-	29.1042	24.7237	26.9139	3.09743	-	-	-	-
Q5VTE6	Protein angel homolog 2	0	-	-	-	-	25.8342	17.5108	21.6725	5.88551	32.8165	32.3707	32.5936	0.315175
Q5VWZ2	Lysophospholipase-like protein 1 (EC 3.1.2.-)	0	-	-	-	-	30.1705	-	-	-	-	-	-	-
Q6FI81	Anamorsin (Cytokine-induced apoptosis inhibitor 1) (Fe-S cluster assembly protein DRE2 homolog)	1	-	-	-	-	-	26.9241	-	-	-	35.6727	-	-
Q6IPR1	Electron transfer flavoprotein regulatory factor 1 (LYR motif-containing protein 5)	1	-	-	-	-	28.8256	-	-	-	-	-	-	-
Q9UMS0	NFU1 iron-sulfur cluster scaffold homolog, mitochondrial (HIRA-interacting protein 5)	1	-	22.1566	-	-	27.5263	28.2599	27.8931	0.518746	39.3347	37.7405	38.5376	1.12732
Q5TEU4	Arginine-hydroxylase NDUFAF5, mitochondrial (EC 1.-.-.-) (NADH dehydrogenase [ubiquinone] 1 alpha subcomplex assembly factor 5) (Putative methyltransferase NDUFAF5) (EC 2.1.1.-)	1	-	40.3238	-	-	27.2468	28.4928	27.8698	0.881034	-	-	-	-
O75616	GTPase Era, mitochondrial (H-ERA) (hERA) (Conserved ERA-like GTPase) (CEGA) (ERA-W) (ERA-like protein 1)	1	-	34.5464	-	-	45.1595	-	-	-	-	-	-	-
Q9GZT6	Coiled-coil domain-containing protein 90B, mitochondrial	1	-	-	-	-	-	27.3657	-	-	-	-	-	-
Q8NE62	Choline dehydrogenase, mitochondrial (CDH) (CHD) (EC 1.1.99.1)	1	-	-	-	-	31.4604	38.5546	35.0075	5.01635	-	-	-	-
Q9NTG7	NAD-dependent protein deacetylase sirtuin-3, mitochondrial (hSIRT3) (EC 2.3.1.286) (Regulatory protein SIR2 homolog 3) (SIR2-like protein 3)	1	-	-	-	-	26.7903	-	-	-	-	-	-	-
Q6P1X6	UPF0598 protein C8orf82	0	-	-	-	-	26.2526	28.9919	27.6222	1.93698	42.1072	40.7523	41.4298	0.958028
Q6P2E9	Enhancer of mRNA-decapping protein 4 (Autoantigen Ge-1) (Autoantigen RCD-8) (Human enhancer of decapping large subunit) (Hedls)	0	-	-	-	-	-	31.708	-	-	-	-	-	-
P07203	Glutathione peroxidase 1 (GPx-1) (GSHPx-1) (EC 1.11.1.9) (Cellular glutathione peroxidase)	1	-	-	-	-	-	28.575	-	-	-	-	-	-
Q6PKG0	La-related protein 1 (La ribonucleoprotein domain family member 1)	0	-	-	-	-	-	40.3715	-	-	-	-	-	-
Q6PML9	Zinc transporter 9 (ZnT-9) (Human embryonic lung protein) (HuEL) (Solute carrier family 30 member 9)	0	-	26.3064	-	-	28.525	26.4955	27.5102	1.43509	-	-	-	-
Q6Y7W6	GRB10-interacting GYF protein 2 (PERQ amino acid-rich with GYF domain-containing protein 2) (Trinucleotide repeat-containing gene 15 protein)	0	-	-	-	-	-	35.4643	-	-	-	38.8675	-	-
Q96CM8	Medium-chain acyl-CoA ligase ACSF2, mitochondrial (EC 6.2.1.2)	1	-	34.7774	-	-	30.1939	16.3922	23.293	9.75932	40.7137	37.441	39.0773	2.31417
Q71DI3	Histone H3.2 (H3-clustered histone 13) (H3-clustered histone 14) (H3-clustered histone 15) (Histone H3/m) (Histone H3/o)	0	-	-	-	-	-	-	-	-	38.7619	-	-	-
Q71U36	Tubulin alpha-1A chain (Alpha-tubulin 3) (Tubulin B-alpha-1) (Tubulin alpha-3 chain) [Cleaved into: Detyrosinated tubulin alpha-1A chain]	0	-	-	-	-	-	-	-	-	-	-	-	-
Q6PI78	Transmembrane protein 65	1	-	-	-	-	26.5915	23.1508	24.8712	2.43293	-	35.6218	-	-
Q9Y606	tRNA pseudouridine synthase A (EC 5.4.99.12) (tRNA pseudouridine(38-40) synthase) (tRNA pseudouridylate synthase I) (tRNA-uridine isomerase I)	1	-	17.3233	-	-	22.956	26.7694	24.8627	2.69649	36.8328	42.5258	39.6793	4.02554
O75947	ATP synthase subunit d, mitochondrial (ATPase subunit d) (ATP synthase peripheral stalk subunit d)	1	-	21.7368	-	-	30.3597	29.0896	29.7246	0.898104	38.2461	37.9013	38.0737	0.243776
Q53H82	Endoribonuclease LACTB2 (EC 3.1.27.-) (Beta-lactamase-like protein 2)	1	-	-	-	-	24.4553	28.4605	26.4579	2.83212	-	-	-	-
Q96D53	Atypical kinase COQ8B, mitochondrial (EC 2.7.-.-) (AarF domain-containing protein kinase 4) (Coenzyme Q protein 8B)	1	-	37.3779	-	-	41.8608	41.1564	41.5086	0.498092	-	-	-	-
Q7Z4G4	tRNA (guanine(10)-N2)-methyltransferase homolog (EC 2.1.1.-) (tRNA guanosine-2'-O-methyltransferase TRM11 homolog)	0	-	-	-	-	27.3319	23.688	25.51	2.57664	-	-	-	-
Q7Z4W1	L-xylulose reductase (XR) (EC 1.1.1.10) (Carbonyl reductase II) (Dicarbonyl/L-xylulose reductase) (Kidney dicarbonyl reductase) (kiDCR) (Short chain dehydrogenase/reductase family 20C member 1) (Sperm surface protein P34H)	0	-	-	-	-	38.7848	-	-	-	-	-	-	-
Q13472	DNA topoisomerase 3-alpha (EC 5.6.2.1) (DNA topoisomerase III alpha)	1	-	-	-	-	56.309	62.3168	59.3129	4.24814	-	-	-	-
O75879	Glutamyl-tRNA(Gln) amidotransferase subunit B, mitochondrial (Glu-AdT subunit B) (EC 6.3.5.-) (Cytochrome c oxidase assembly factor PET112 homolog)	1	-	35.3521	-	-	28.8388	30.9244	29.8816	1.47478	-	-	-	-
Q16775	Hydroxyacylglutathione hydrolase, mitochondrial (EC 3.1.2.6) (Glyoxalase II) (Glx II)	1	-	-	-	-	25.0004	-	-	-	-	-	-	-
Q9UGC7	Peptide chain release factor 1-like, mitochondrial (Mitochondrial translational release factor 1-like) (mtRF1a)	1	-	21.0516	-	-	33.6637	24.9289	29.2963	6.17645	-	-	-	-
Q86UY8	5'-nucleotidase domain-containing protein 3 (EC 3.1.3.-) (GRP94-neighboring nucleotidase)	0	-	28.4273	-	-	27.9591	24.2723	26.1157	2.60698	36.67	35.9574	36.3137	0.50389
Q86VP6	Cullin-associated NEDD8-dissociated protein 1 (Cullin-associated and neddylation-dissociated protein 1) (TBP-interacting protein of 120 kDa A) (TBP-interacting protein 120A) (p120 CAND1)	0	-	-	-	-	-	20.4506	-	-	-	-	-	-
P82664	28S ribosomal protein S10, mitochondrial (MRP-S10) (S10mt) (Mitochondrial small ribosomal subunit protein uS10m)	1	-	31.9506	-	-	45.8426	47.1626	46.5026	0.933399	53.7058	50.7244	52.2151	2.10824
Q8IYQ7	Threonine synthase-like 1 (TSH1)	0	-	18.1381	-	-	22.2595	19.8923	21.0759	1.6738	29.7792	28.4677	29.1235	0.927384
Q9H0R6	Glutamyl-tRNA(Gln) amidotransferase subunit A, mitochondrial (Glu-AdT subunit A) (EC 6.3.5.7) (Glutaminyl-tRNA synthase-like protein 1)	1	-	24.6897	-	-	34.8364	35.3558	35.0961	0.367267	-	-	-	-
Q16718	NADH dehydrogenase [ubiquinone] 1 alpha subcomplex subunit 5 (Complex I subunit B13) (Complex I-13kD-B) (CI-13kD-B) (NADH-ubiquinone oxidoreductase 13 kDa-B subunit)	1	-	-	-	-	42.6006	45.4208	44.0107	1.99415	55.0703	56.3128	55.6916	0.87857
Q9Y584	Mitochondrial import inner membrane translocase subunit Tim22 (Testis-expressed protein 4)	1	-	-	-	-	56.8742	50.1346	53.5044	4.76562	66.8149	71.8056	69.3102	3.52894
Q8N4Q0	Prostaglandin reductase 3 (PRG-3) (EC 1.3.1.48) (Zinc-binding alcohol dehydrogenase domain-containing protein 2)	0	-	25.9089	-	-	28.8611	23.6181	26.2396	3.70737	35.314	-	-	-
P22314	Ubiquitin-like modifier-activating enzyme 1 (EC 6.2.1.45) (Protein A1S9) (Ubiquitin-activating enzyme E1)	1	-	21.5083	-	-	23.087	23.0929	23.0899	0.00418265	36.6587	34.8407	35.7497	1.28557
Q8NC51	Plasminogen activator inhibitor 1 RNA-binding protein (PAI1 RNA-binding protein 1) (PAI-RBP1) (SERPINE1 mRNA-binding protein 1)	0	-	-	-	-	31.2346	30.0376	30.6361	0.846388	-	50.5195	-	-
Q13686	Nucleic acid dioxygenase ALKBH1 (EC 1.14.11.-) (Alkylated DNA repair protein alkB homolog 1) (Alpha-ketoglutarate-dependent dioxygenase ABH1) (DNA 6mA demethylase) (DNA N6-methyl adenine demethylase ALKBH1) (EC 1.14.11.51) (DNA lyase ABH1) (EC 4.2.99.18) (DNA oxidative demethylase ALKBH1) (EC 1.14.11.33) (mRNA N(3)-methylcytidine demethylase) (EC 1.14.11.-)	1	-	28.4994	-	-	32.4347	33.2791	32.8569	0.597047	45.2807	-	-	-
Q9HB07	MYG1 exonuclease (EC 3.1.-.-)	1	-	-	-	-	31.5036	52.7209	42.1122	15.0029	-	29.6785	-	-
Q15046	Lysine--tRNA ligase (EC 2.7.7.-) (EC 6.1.1.6) (Lysyl-tRNA synthetase) (LysRS)	1	-	27.0233	-	-	23.2464	27.7796	25.513	3.20546	36.0401	34.3991	35.2196	1.16035
Q9NZJ6	Ubiquinone biosynthesis O-methyltransferase, mitochondrial (3-demethylubiquinol 3-O-methyltransferase) (EC 2.1.1.64) (Polyprenyldihydroxybenzoate methyltransferase) (EC 2.1.1.114)	1	-	31.3012	-	-	38.6575	35.528	37.0927	2.21289	51.842	50.6928	51.2674	0.81266
Q5ST30	Valine--tRNA ligase, mitochondrial (EC 6.1.1.9) (Valyl-tRNA synthetase) (ValRS) (Valyl-tRNA synthetase-like)	1	-	37.578	-	-	32.8016	28.5827	30.6921	2.98323	-	-	-	-
Q9UGM6	Tryptophan--tRNA ligase, mitochondrial (EC 6.1.1.2) ((Mt)TrpRS) (Tryptophanyl-tRNA synthetase) (TrpRS)	1	-	-	-	-	23.9937	24.4553	24.2245	0.326433	35.4897	34.4692	34.9794	0.7216
Q7Z6M4	Transcription termination factor 4, mitochondrial (Mitochondrial transcription termination factor 4) (mTERF domain-containing protein 2) [Cleaved into: mTERF domain-containing protein 2 processed]	1	-	30.5811	-	-	42.923	44.6753	43.7991	1.23902	-	-	-	-
O43847	Nardilysin (EC 3.4.24.61) (N-arginine dibasic convertase) (NRD convertase) (NRD-C) (Nardilysin convertase)	1	-	-	-	-	29.9028	33.0822	31.4925	2.24817	-	-	-	-
P53597	Succinate--CoA ligase [ADP/GDP-forming] subunit alpha, mitochondrial (EC 6.2.1.4) (EC 6.2.1.5) (Succinyl-CoA synthetase subunit alpha) (SCS-alpha)	1	-	20.6211	-	-	25.5725	21.7387	23.6556	2.71096	37.6609	-	-	-
Q8TEX9	Importin-4 (Imp4) (Importin-4b) (Imp4b) (Ran-binding protein 4) (RanBP4)	0	-	-	-	-	-	41.1394	-	-	-	-	-	-
O15091	Mitochondrial ribonuclease P catalytic subunit (EC 3.1.26.5) (Mitochondrial ribonuclease P protein 3) (Mitochondrial RNase P protein 3) (Protein only RNase P catalytic subunit)	1	-	35.1635	-	-	47.4133	49.5523	48.4828	1.51251	61.2853	59.1887	60.237	1.48256
Q8WUM4	Programmed cell death 6-interacting protein (PDCD6-interacting protein) (ALG-2-interacting protein 1) (ALG-2-interacting protein X) (Hp95)	0	-	27.8765	-	-	29.0126	30.9602	29.9864	1.37719	-	-	-	-
Q8WW59	SPRY domain-containing protein 4	0	-	19.5456	-	-	23.1803	23.9821	23.5812	0.566949	34.1321	32.9898	33.5609	0.807726
Q8NC60	Nitric oxide-associated protein 1	1	-	24.8888	-	-	33.4119	31.2299	32.3209	1.54292	-	51.1766	-	-
Q86UT6	NLR family member X1 (Caterpiller protein 11.3) (CLR11.3) (Nucleotide-binding oligomerization domain protein 26) (Nucleotide-binding oligomerization domain protein 5) (Nucleotide-binding oligomerization domain protein 9)	1	-	30.4566	-	-	-	-	-	-	-	-	-	-
Q8WWM7	Ataxin-2-like protein (Ataxin-2 domain protein) (Ataxin-2-related protein)	0	-	-	-	-	-	28.5663	-	-	41.8791	32.6835	37.2813	6.50223
Q5T1C6	Acyl-coenzyme A thioesterase THEM4 (Acyl-CoA thioesterase THEM4) (EC 3.1.2.2) (Carboxyl-terminal modulator protein) (Thioesterase superfamily member 4)	1	-	-	-	-	26.726	24.2131	25.4696	1.77684	-	37.1934	-	-
Q92598	Heat shock protein 105 kDa (Antigen NY-CO-25) (Heat shock 110 kDa protein)	0	-	30.6562	-	-	26.5899	30.7033	28.6466	2.90862	-	31.4251	-	-
Q92734	Protein TFG (TRK-fused gene protein)	0	-	-	-	-	29.1403	23.9919	26.5661	3.64046	-	29.8039	-	-
Q92804	TATA-binding protein-associated factor 2N (68 kDa TATA-binding protein-associated factor) (TAF(II)68) (TAFII68) (RNA-binding protein 56)	0	-	-	-	-	22.3259	21.4744	21.9001	0.602085	29.6409	32.2727	30.9568	1.86099
Q92841	Probable ATP-dependent RNA helicase DDX17 (EC 3.6.4.13) (DEAD box protein 17) (DEAD box protein p72) (DEAD box protein p82) (RNA-dependent helicase p72)	0	-	15.9614	-	-	23.5947	18.4186	21.0067	3.66005	34.8144	35.6773	35.2458	0.610165
Q92900	Regulator of nonsense transcripts 1 (EC 3.6.4.-) (ATP-dependent helicase RENT1) (Nonsense mRNA reducing factor 1) (NORF1) (Up-frameshift suppressor 1 homolog) (hUpf1)	0	-	-	-	-	29.2416	26.43	27.8358	1.9881	-	41.0395	-	-
Q92945	Far upstream element-binding protein 2 (FUSE-binding protein 2) (KH type-splicing regulatory protein) (KSRP) (p75)	0	-	16.6152	-	-	23.3687	23.0467	23.2077	0.227673	32.4849	33.6593	33.0721	0.830422
Q9H9B4	Sideroflexin-1	1	-	22.3801	-	-	31.0796	-	-	-	-	-	-	-
Q92973	Transportin-1 (Importin beta-2) (Karyopherin beta-2) (M9 region interaction protein) (MIP)	0	-	-	-	-	-	26.5618	-	-	-	-	-	-
P53370	Nucleoside diphosphate-linked moiety X motif 6 (Nudix motif 6) (EC 3.6.1.-) (Antisense basic fibroblast growth factor) (Protein GFG)	1	-	27.7692	-	-	27.6086	-	-	-	-	-	-	-
Q96E11	Ribosome-recycling factor, mitochondrial (RRF) (Ribosome-releasing factor, mitochondrial)	1	-	-	-	-	-	-	-	-	-	37.5176	-	-
Q96AB3	Isochorismatase domain-containing protein 2	0	-	-	-	-	21.2809	21.4368	21.3588	0.110201	31.7355	33.3786	32.5571	1.16188
Q96AE4	Far upstream element-binding protein 1 (FBP) (FUSE-binding protein 1) (DNA helicase V) (hDH V)	0	-	30.3476	-	-	22.4433	21.2201	21.8317	0.864935	59.1587	30.5748	44.8668	20.2118
P52758	2-iminobutanoate/2-iminopropanoate deaminase (EC 3.5.99.10) (14.5 kDa translational inhibitor protein) (hp14.5) (p14.5) (Heat-responsive protein 12) (Reactive intermediate imine deaminase A homolog) (Translation inhibitor L-PSP ribonuclease) (UK114 antigen homolog)	1	-	-	-	-	29.6513	-	-	-	-	-	-	-
Q7L3T8	Probable proline--tRNA ligase, mitochondrial (EC 6.1.1.15) (Prolyl-tRNA synthetase) (ProRS)	1	-	26.4792	-	-	-	-	-	-	-	-	-	-
Q9BQ95	Evolutionarily conserved signaling intermediate in Toll pathway, mitochondrial (Protein SITPEC)	1	-	31.6884	-	-	39.7391	39.0998	39.4194	0.452051	45.2538	45.6037	45.4287	0.247427
Q16134	Electron transfer flavoprotein-ubiquinone oxidoreductase, mitochondrial (ETF-QO) (ETF-ubiquinone oxidoreductase) (EC 1.5.5.1) (Electron-transferring-flavoprotein dehydrogenase) (ETF dehydrogenase)	1	-	23.8188	-	-	27.8062	28.4805	28.1433	0.476818	37.7997	41.7032	39.7515	2.76017
Q96DA6	Mitochondrial import inner membrane translocase subunit TIM14 (DnaJ homolog subfamily C member 19)	1	-	-	-	-	-	-	-	-	-	38.9514	-	-
O75648	Mitochondrial tRNA-specific 2-thiouridylase 1 (EC 2.8.1.14) (MTO2 homolog)	1	-	43.4482	-	-	25.5797	-	-	-	-	-	-	-
Q7Z7H8	39S ribosomal protein L10, mitochondrial (L10mt) (MRP-L10) (39S ribosomal protein L8, mitochondrial) (L8mt) (MRP-L8) (Mitochondrial large ribosomal subunit protein uL10m)	1	-	-	-	-	38.1987	36.9117	37.5552	0.910074	48.5356	53.3821	50.9589	3.42703
Q9Y375	Complex I intermediate-associated protein 30, mitochondrial (NADH dehydrogenase [ubiquinone] 1 alpha subcomplex assembly factor 1)	1	-	-	-	-	34.4125	32.5937	33.5031	1.28609	37.6718	-	-	-
Q9NX46	ADP-ribose glycohydrolase ARH3 (ADP-ribosylhydrolase 3) (O-acetyl-ADP-ribose deacetylase ARH3) (EC 3.5.1.-) (Poly(ADP-ribose) glycohydrolase ARH3) (EC 3.2.1.143) ([Protein ADP-ribosylarginine] hydrolase-like protein 2) ([Protein ADP-ribosylserine] hydrolase) (EC 3.2.2.-)	1	-	29.7837	-	-	23.7799	-	-	-	-	-	-	-
Q6JQN1	Acyl-CoA dehydrogenase family member 10 (ACAD-10) (EC 1.3.99.-)	1	-	-	-	-	-	64.0184	-	-	-	-	-	-
Q9Y2Z2	Protein MTO1 homolog, mitochondrial	1	-	39.7656	-	-	48.8494	-	-	-	-	-	-	-
O95571	Persulfide dioxygenase ETHE1, mitochondrial (EC 1.13.11.18) (Ethylmalonic encephalopathy protein 1) (Hepatoma subtracted clone one protein) (Sulfur dioxygenase ETHE1)	1	-	19.859	-	-	28.4836	19.0742	23.7789	6.65342	31.6225	32.1657	31.8941	0.384065
Q5T9A4	ATPase family AAA domain-containing protein 3B (AAA-TOB3)	1	-	17.7848	-	-	-	-	-	-	-	-	-	-
Q96GK7	Fumarylacetoacetate hydrolase domain-containing protein 2A (EC 3.-.-.-)	0	-	14.9095	-	-	25.1542	18.5522	21.8532	4.66832	35.5329	30.934	33.2335	3.25196
Q86YH6	All trans-polyprenyl-diphosphate synthase PDSS2 (All-trans-decaprenyl-diphosphate synthase subunit 2) (EC 2.5.1.91) (Candidate tumor suppressor protein) (Decaprenyl pyrophosphate synthase subunit 2) (Decaprenyl-diphosphate synthase subunit 2) (Solanesyl-diphosphate synthase subunit 2)	1	-	-	-	-	33.5989	29.9774	31.7882	2.56083	-	44.2067	-	-
Q96HR8	H/ACA ribonucleoprotein complex non-core subunit NAF1 (hNAF1)	0	-	-	-	-	-	37.1318	-	-	-	58.6965	-	-
Q9H1K1	Iron-sulfur cluster assembly enzyme ISCU, mitochondrial (NifU-like N-terminal domain-containing protein) (NifU-like protein)	1	-	38.1291	-	-	46.8034	45.7147	46.2591	0.769825	59.0315	61.0592	60.0453	1.43379
Q8WWC4	m-AAA protease-interacting protein 1, mitochondrial (Matrix AAA peptidase-interacting protein 1)	1	-	-	-	-	40.0073	35.7207	37.864	3.03112	-	-	-	-
Q96PK6	RNA-binding protein 14 (Paraspeckle protein 2) (PSP2) (RNA-binding motif protein 14) (RRM-containing coactivator activator/modulator) (Synaptotagmin-interacting protein) (SYT-interacting protein)	0	-	20.8767	-	-	22.8841	30.584	26.7341	5.44463	-	-	-	-
Q96QE5	Transcription elongation factor, mitochondrial	1	-	-	-	-	43.9836	-	-	-	-	-	-	-
Q6NVY1	3-hydroxyisobutyryl-CoA hydrolase, mitochondrial (EC 3.1.2.4) (3-hydroxyisobutyryl-coenzyme A hydrolase) (HIB-CoA hydrolase) (HIBYL-CoA-H)	1	-	26.6362	-	-	26.0557	24.7855	25.4206	0.89823	41.1824	36.099	38.6407	3.59449
Q96SZ5	2-aminoethanethiol dioxygenase (EC 1.13.11.19) (Cysteamine dioxygenase)	0	-	-	-	-	24.1522	-	-	-	-	32.0163	-	-
P09622	Dihydrolipoyl dehydrogenase, mitochondrial (EC 1.8.1.4) (Dihydrolipoamide dehydrogenase) (Glycine cleavage system L protein)	1	-	23.0509	-	-	28.6448	29.0262	28.8355	0.269652	36.6319	37.3245	36.9782	0.489779
Q99729	Heterogeneous nuclear ribonucleoprotein A/B (hnRNP A/B) (APOBEC1-binding protein 1) (ABBP-1)	0	-	-	-	-	27.5315	19.9891	23.7603	5.33327	44.2048	33.8624	39.0336	7.31318
Q99832	T-complex protein 1 subunit eta (TCP-1-eta) (CCT-eta) (HIV-1 Nef-interacting protein) [Cleaved into: T-complex protein 1 subunit eta, N-terminally processed]	0	-	-	-	-	38.5069	-	-	-	-	-	-	-
Q99873	Protein arginine N-methyltransferase 1 (EC 2.1.1.319) (Histone-arginine N-methyltransferase PRMT1) (Interferon receptor 1-bound protein 4)	0	-	-	-	-	26.6669	29.4388	28.0528	1.96008	-	-	-	-
O75323	Protein NipSnap homolog 2 (NipSnap2) (Glioblastoma-amplified sequence)	1	-	20.9167	-	-	25.7968	20.1654	22.9811	3.98196	35.7227	35.647	35.6849	0.0535257
Q9NWU1	3-oxoacyl-[acyl-carrier-protein] synthase, mitochondrial (EC 2.3.1.41) (Beta-ketoacyl-ACP synthase)	1	-	-	-	-	23.5702	22.827	23.1986	0.525513	30.2188	31.8954	31.0571	1.18557
Q8NFF5	FAD synthase (EC 2.7.7.2) (FAD pyrophosphorylase) (FMN adenylyltransferase) (Flavin adenine dinucleotide synthase) [Includes: Molybdenum cofactor biosynthesis protein-like region; FAD synthase region]	1	-	22.4884	-	-	24.7583	19.4101	22.0842	3.78175	37.4343	37.7734	37.6039	0.239781
Q9H7Z7	Prostaglandin E synthase 2 (EC 5.3.99.3) (Membrane-associated prostaglandin E synthase-2) (mPGE synthase-2) (Microsomal prostaglandin E synthase 2) (mPGES-2) (Prostaglandin-H(2) E-isomerase) [Cleaved into: Prostaglandin E synthase 2 truncated form]	1	-	-	-	-	26.5451	17.3294	21.9373	6.51649	36.2712	34.9445	35.6079	0.938111
Q9BQE3	Tubulin alpha-1C chain (Alpha-tubulin 6) (Tubulin alpha-6 chain) [Cleaved into: Detyrosinated tubulin alpha-1C chain]	0	-	-	-	-	29.6993	31.4406	30.5699	1.23134	-	-	-	-
Q99766	ATP synthase subunit s, mitochondrial (ATP synthase-coupling factor B) (FB) (Distal membrane arm assembly complex 2-like protein) (Mitochondrial ATP synthase regulatory component factor B)	1	-	-	-	-	-	25.0066	-	-	-	-	-	-
Q9BSD7	Cancer-related nucleoside-triphosphatase (NTPase) (EC 3.6.1.15) (Nucleoside triphosphate phosphohydrolase)	0	-	-	-	-	-	-	-	-	-	-	-	-
O75414	Nucleoside diphosphate kinase 6 (NDK 6) (NDP kinase 6) (EC 2.7.4.6) (Inhibitor of p53-induced apoptosis-alpha) (IPIA-alpha) (nm23-H6)	1	-	20.8635	-	-	28.2871	28.5173	28.4022	0.162753	36.9706	39.7009	38.3357	1.93066
Q9BSH5	Haloacid dehalogenase-like hydrolase domain-containing protein 3	0	6.17077	-	-	-	26.1944	24.3576	25.276	1.29878	34.1897	35.0818	34.6358	0.630777
Q99497	Parkinson disease protein 7 (Maillard deglycase) (Oncogene DJ1) (Parkinsonism-associated deglycase) (Protein DJ-1) (DJ-1) (Protein/nucleic acid deglycase DJ-1) (EC 3.1.2.-) (EC 3.5.1.-) (EC 3.5.1.124)	1	-	24.7951	-	-	31.0682	25.8699	28.4691	3.67577	35.4347	37.3516	36.3932	1.35544
Q9BUJ2	Heterogeneous nuclear ribonucleoprotein U-like protein 1 (Adenovirus early region 1B-associated protein 5) (E1B-55 kDa-associated protein 5) (E1B-AP5)	0	-	-	-	-	28.9419	20.7337	24.8378	5.80411	-	-	-	-
Q9NQH7	Xaa-Pro aminopeptidase 3 (X-Pro aminopeptidase 3) (EC 3.4.11.9) (Aminopeptidase P3) (APP3)	1	-	19.68	-	-	29.3201	32.8386	31.0794	2.48792	37.5975	37.645	37.6212	0.0335674
Q9BYD6	39S ribosomal protein L1, mitochondrial (L1mt) (MRP-L1) (Mitochondrial large ribosomal subunit protein uL1m)	1	-	30.0313	-	-	44.1278	41.6208	42.8743	1.77271	45.1047	46.368	45.7364	0.89331
Q9BWF3	RNA-binding protein 4 (Lark homolog) (hLark) (RNA-binding motif protein 4) (RNA-binding motif protein 4a)	0	-	24.6193	-	-	38.6194	34.6145	36.6169	2.83194	-	52.7946	-	-
P30049	ATP synthase subunit delta, mitochondrial (ATP synthase F1 subunit delta) (F-ATPase delta subunit)	1	-	25.2275	-	-	32.4146	34.2053	33.31	1.26622	42.5723	42.1852	42.3787	0.273744
Q9BXJ9	N-alpha-acetyltransferase 15, NatA auxiliary subunit (Gastric cancer antigen Ga19) (N-terminal acetyltransferase) (NMDA receptor-regulated protein 1) (Protein tubedown-1) (Tbdn100)	0	-	-	-	-	32.0056	85.2863	58.646	37.6751	-	-	-	-
Q9NRK6	ATP-binding cassette sub-family B member 10, mitochondrial (ATP-binding cassette transporter 10) (ABC transporter 10 protein) (Mitochondrial ATP-binding cassette 2) (M-ABC2)	1	-	16.7492	-	-	24.6551	-	-	-	-	-	-	-
Q8N442	Translation factor GUF1, mitochondrial (EC 3.6.5.-) (Elongation factor 4 homolog) (EF-4) (GTPase GUF1) (Ribosomal back-translocase)	1	-	27.4511	-	-	33.6271	-	-	-	-	-	-	-
Q16854	Deoxyguanosine kinase, mitochondrial (EC 2.7.1.113) (Deoxyadenosine kinase, mitochondrial) (EC 2.7.1.76)	1	-	19.22	-	-	22.5683	14.5153	18.5418	5.6943	28.3149	32.6608	30.4879	3.07304
Q02790	Peptidyl-prolyl cis-trans isomerase FKBP4 (PPIase FKBP4) (EC 5.2.1.8) (51 kDa FK506-binding protein) (FKBP51) (52 kDa FK506-binding protein) (52 kDa FKBP) (FKBP-52) (59 kDa immunophilin) (p59) (FK506-binding protein 4) (FKBP-4) (FKBP59) (HSP-binding immunophilin) (HBI) (Immunophilin FKBP52) (Rotamase) [Cleaved into: Peptidyl-prolyl cis-trans isomerase FKBP4, N-terminally processed]	1	-	-	-	-	24.4913	23.3634	23.9273	0.797499	31.8049	32.9786	32.3917	0.829941
Q9C0C9	(E3-independent) E2 ubiquitin-conjugating enzyme (EC 2.3.2.24) (E2/E3 hybrid ubiquitin-protein ligase UBE2O) (Ubiquitin carrier protein O) (Ubiquitin-conjugating enzyme E2 O) (Ubiquitin-conjugating enzyme E2 of 230 kDa) (Ubiquitin-conjugating enzyme E2-230K) (Ubiquitin-protein ligase O)	0	-	-	-	-	33.0813	30.9373	32.0093	1.516	-	-	-	-
P09211	Glutathione S-transferase P (EC 2.5.1.18) (GST class-pi) (GSTP1-1)	1	-	19.3607	-	-	23.4626	22.8812	23.1719	0.411108	-	-	-	-
Q9BXW7	Haloacid dehalogenase-like hydrolase domain-containing 5 (Cat eye syndrome critical region protein 5)	1	-	26.3542	-	-	27.2764	23.8362	25.5563	2.4326	-	-	-	-
P30626	Sorcin (22 kDa protein) (CP-22) (CP22) (V19)	1	-	-	-	-	35.0797	22.796	28.9379	8.68587	30.4135	35.0746	32.7441	3.29593
P11182	Lipoamide acyltransferase component of branched-chain alpha-keto acid dehydrogenase complex, mitochondrial (EC 2.3.1.168) (52 kDa mitochondrial autoantigen of primary biliary cirrhosis) (Branched chain 2-oxo-acid dehydrogenase complex component E2) (BCOADC-E2) (Branched-chain alpha-keto acid dehydrogenase complex component E2) (BCKAD-E2) (BCKADE2) (Dihydrolipoamide acetyltransferase component of …	1	-	20.8404	-	-	37.0634	32.4443	34.7538	3.26618	47.6382	40.2553	43.9468	5.22048
P55809	Succinyl-CoA:3-ketoacid coenzyme A transferase 1, mitochondrial (EC 2.8.3.5) (3-oxoacid CoA-transferase 1) (Somatic-type succinyl-CoA:3-oxoacid CoA-transferase) (SCOT-s)	1	-	20.8447	-	-	25.0807	19.5106	22.2957	3.93866	37.1302	35.4147	36.2725	1.21307
Q969S9	Ribosome-releasing factor 2, mitochondrial (RRF2mt) (Elongation factor G 2, mitochondrial) (EF-G2mt) (mEF-G 2) (Elongation factor G2) (hEFG2)	1	-	19.401	-	-	28.4733	27.2701	27.8717	0.850828	-	-	-	-
Q53R41	FAST kinase domain-containing protein 1, mitochondrial	1	-	35.9857	-	-	-	-	-	-	-	-	-	-
P15531	Nucleoside diphosphate kinase A (NDK A) (NDP kinase A) (EC 2.7.4.6) (Granzyme A-activated DNase) (GAAD) (Metastasis inhibition factor nm23) (NM23-H1) (Tumor metastatic process-associated protein)	1	-	-	-	-	21.4892	19.9392	20.7142	1.09604	29.7116	30.7599	30.2358	0.741262
Q5T440	Putative transferase CAF17, mitochondrial (EC 2.1.-.-) (Iron-sulfur cluster assembly factor homolog)	1	-	18.3687	-	-	26.7796	25.6837	26.2317	0.774926	36.0875	35.8629	35.9752	0.15884
P10109	Adrenodoxin, mitochondrial (Adrenal ferredoxin) (Ferredoxin-1) (Hepatoredoxin)	1	-	26.0317	-	-	36.328	35.2856	35.8068	0.737149	51.1886	53.4212	52.3049	1.57872
Q9BVS5	tRNA (adenine(58)-N(1))-methyltransferase, mitochondrial (EC 2.1.1.220) (mRNA methyladenosine-N(1)-methyltransferase) (EC 2.1.1.-)	1	-	25.4899	-	-	32.2401	31.5687	31.9044	0.474767	38.3078	44.1487	41.2283	4.13018
Q9HA77	Probable cysteine--tRNA ligase, mitochondrial (EC 6.1.1.16) (Cysteinyl-tRNA synthetase) (CysRS)	1	-	36.816	-	-	27.7791	25.8397	26.8094	1.37135	46.8323	35.0873	40.9598	8.30496
P82675	28S ribosomal protein S5, mitochondrial (MRP-S5) (S5mt) (Mitochondrial small ribosomal subunit protein uS5m)	1	-	24.2068	-	-	-	-	-	-	-	-	-	-
Q9HB71	Calcyclin-binding protein (CacyBP) (hCacyBP) (S100A6-binding protein) (Siah-interacting protein)	0	-	-	-	-	33.2439	28.147	30.6954	3.60405	-	-	-	-
Q9P0J1	[Pyruvate dehydrogenase [acetyl-transferring]]-phosphatase 1, mitochondrial (PDP 1) (EC 3.1.3.43) (Protein phosphatase 2C) (Pyruvate dehydrogenase phosphatase catalytic subunit 1) (PDPC 1)	1	-	18.8588	-	-	25.2962	25.6395	25.4679	0.24275	34.1629	35.1945	34.6787	0.729497
P41250	Glycine--tRNA ligase (EC 6.1.1.14) (Diadenosine tetraphosphate synthetase) (Ap4A synthetase) (EC 2.7.7.-) (Glycyl-tRNA synthetase) (GlyRS) (Glycyl-tRNA synthetase 1)	1	-	23.4807	-	-	26.0377	21.8347	23.9362	2.97197	35.6118	36.9999	36.3059	0.981549
P23378	Glycine dehydrogenase (decarboxylating), mitochondrial (EC 1.4.4.2) (Glycine cleavage system P protein) (Glycine decarboxylase) (Glycine dehydrogenase (aminomethyl-transferring))	1	-	23.981	-	-	26.7474	23.9087	25.328	2.00732	35.1462	36.2875	35.7168	0.806991
P30041	Peroxiredoxin-6 (EC 1.11.1.27) (1-Cys peroxiredoxin) (1-Cys PRX) (24 kDa protein) (Acidic calcium-independent phospholipase A2) (aiPLA2) (EC 3.1.1.4) (Antioxidant protein 2) (Glutathione-dependent peroxiredoxin) (Liver 2D page spot 40) (Lysophosphatidylcholine acyltransferase 5) (LPC acyltransferase 5) (LPCAT-5) (Lyso-PC acyltransferase 5) (EC 2.3.1.23) (Non-selenium glutathione peroxidase) (NSGP…	1	-	19.9385	-	-	21.716	21.3329	21.5245	0.270858	33.2448	32.7329	32.9888	0.361975
Q96LL9	DnaJ homolog subfamily C member 30, mitochondrial (Williams-Beuren syndrome chromosomal region 18 protein)	1	-	-	-	-	40.8728	-	-	-	-	-	-	-
Q8IWL3	Iron-sulfur cluster co-chaperone protein HscB (DnaJ homolog subfamily C member 20) [Cleaved into: Iron-sulfur cluster co-chaperone protein HscB, cytoplasmic (C-HSC20); Iron-sulfur cluster co-chaperone protein HscB, mitochondrial]	1	-	13.1115	-	-	14.1189	19.3821	16.7505	3.7217	25.7091	24.5636	25.1364	0.809995
Q9Y3B8	Oligoribonuclease, mitochondrial (EC 3.1.-.-) (RNA exonuclease 2 homolog) (Small fragment nuclease)	1	-	19.8609	-	-	21.7135	22.0139	21.8637	0.2124	32.2755	32.8214	32.5485	0.386049
Q8N0V3	Putative ribosome-binding factor A, mitochondrial	1	-	30.4856	-	-	38.0502	33.3022	35.6762	3.35733	44.9745	47.5429	46.2587	1.81612
P82932	28S ribosomal protein S6, mitochondrial (MRP-S6) (S6mt) (Mitochondrial small ribosomal subunit protein bS6m)	1	-	29.379	-	-	39.5975	41.0943	40.3459	1.05845	53.3038	53.2361	53.2699	0.0478674
Q9Y697	Cysteine desulfurase, mitochondrial (EC 2.8.1.7)	1	-	27.9529	-	-	26.0125	23.4333	24.7229	1.82382	-	75.5453	-	-
O75208	Ubiquinone biosynthesis protein COQ9, mitochondrial	1	-	25.6445	-	-	32.2006	29.6671	30.9339	1.79147	46.6954	47.197	46.9462	0.354664
Q9NTK5	Obg-like ATPase 1 (DNA damage-regulated overexpressed in cancer 45) (DOC45) (GTP-binding protein 9)	0	-	-	-	-	-	35.7657	-	-	-	-	-	-
Q9NTX5	Ethylmalonyl-CoA decarboxylase (EC 4.1.1.94) (Enoyl-CoA hydratase domain-containing protein 1) (Methylmalonyl-CoA decarboxylase) (MMCD)	0	-	35.645	-	-	23.8327	25.4888	24.6608	1.17101	-	-	-	-
Q9NU23	LYR motif-containing protein 2	0	-	24.2843	-	-	32.7451	31.3319	32.0385	0.999276	39.327	38.1207	38.7239	0.852975
P56134	ATP synthase subunit f, mitochondrial (ATP synthase membrane subunit f)	1	-	-	-	-	-	28.2455	-	-	42.3448	39.6551	41	1.90195
Q5U5X0	Complex III assembly factor LYRM7 (LYR motif-containing protein 7)	1	-	17.574	-	-	25.4305	25.1144	25.2724	0.223492	-	36.1875	-	-
P52815	39S ribosomal protein L12, mitochondrial (L12mt) (MRP-L12) (5c5-2) (Mitochondrial large ribosomal subunit protein bL12m)	1	-	-	-	-	-	28.1537	-	-	34.8339	37.9864	36.4102	2.22917
Q9NVS9	Pyridoxine-5'-phosphate oxidase (EC 1.4.3.5) (Pyridoxamine-phosphate oxidase)	0	-	-	-	-	28.1831	25.7411	26.9621	1.72676	17.3813	36.7617	27.0715	13.704
Q08J23	RNA cytosine C(5)-methyltransferase NSUN2 (EC 2.1.1.-) (Myc-induced SUN domain-containing protein) (Misu) (NOL1/NOP2/Sun domain family member 2) (Substrate of AIM1/Aurora kinase B) (mRNA cytosine C(5)-methyltransferase) (EC 2.1.1.-) (tRNA cytosine C(5)-methyltransferase) (EC 2.1.1.-) (EC 2.1.1.203) (tRNA methyltransferase 4 homolog) (hTrm4)	1	-	19.3795	-	-	27.5305	28.3637	27.9471	0.589181	-	45.8168	-	-
Q12906	Interleukin enhancer-binding factor 3 (Double-stranded RNA-binding protein 76) (DRBP76) (M-phase phosphoprotein 4) (MPP4) (Nuclear factor associated with dsRNA) (NFAR) (Nuclear factor of activated T-cells 90 kDa) (NF-AT-90) (Translational control protein 80) (TCP80)	1	-	29.6577	-	-	25.536	22.5563	24.0461	2.10696	37.4832	28.4129	32.9481	6.41366
Q9NXH9	tRNA (guanine(26)-N(2))-dimethyltransferase (EC 2.1.1.216) (tRNA 2,2-dimethylguanosine-26 methyltransferase) (tRNA(guanine-26,N(2)-N(2)) methyltransferase) (tRNA(m(2,2)G26)dimethyltransferase)	0	-	-	-	-	24.979	-	-	-	-	-	-	-
Q9NYF8	Bcl-2-associated transcription factor 1 (Btf) (BCLAF1 and THRAP3 family member 1)	0	-	16.898	-	-	19.4296	25.5482	22.4889	4.3265	32.6477	34.629	33.6383	1.40099
P35914	Hydroxymethylglutaryl-CoA lyase, mitochondrial (HL) (HMG-CoA lyase) (EC 4.1.3.4) (3-hydroxy-3-methylglutarate-CoA lyase)	1	-	21.5643	-	-	24.2625	18.1428	21.2027	4.32727	34.7024	34.9915	34.8469	0.204409
Q9NZI8	Insulin-like growth factor 2 mRNA-binding protein 1 (IGF2 mRNA-binding protein 1) (IMP-1) (IMP1) (Coding region determinant-binding protein) (CRD-BP) (IGF-II mRNA-binding protein 1) (VICKZ family member 1) (Zipcode-binding protein 1) (ZBP-1)	0	-	-	-	-	-	-	-	-	-	-	-	-
Q13057	Bifunctional coenzyme A synthase (CoA synthase) (NBP) (POV-2) [Includes: Phosphopantetheine adenylyltransferase (EC 2.7.7.3) (Dephospho-CoA pyrophosphorylase) (Pantetheine-phosphate adenylyltransferase) (PPAT); Dephospho-CoA kinase (DPCK) (EC 2.7.1.24) (Dephosphocoenzyme A kinase) (DPCOAK)]	1	-	-	-	-	22.0243	19.9385	20.9814	1.47484	-	-	-	-
P07195	L-lactate dehydrogenase B chain (LDH-B) (EC 1.1.1.27) (LDH heart subunit) (LDH-H) (Renal carcinoma antigen NY-REN-46)	1	-	17.9278	-	-	29.8905	23.3176	26.604	4.64774	33.8318	29.6552	31.7435	2.95327
P00390	Glutathione reductase, mitochondrial (GR) (GRase) (EC 1.8.1.7)	1	-	16.264	-	-	22.3693	21.9031	22.1362	0.32967	32.0975	35.2046	33.6511	2.19706
Q8N5M1	ATP synthase mitochondrial F1 complex assembly factor 2 (ATP12 homolog)	1	-	20.2895	-	-	-	-	-	-	-	-	-	-
Q9UBQ7	Glyoxylate reductase/hydroxypyruvate reductase (EC 1.1.1.79) (EC 1.1.1.81)	0	-	19.64	-	-	23.3311	18.3913	20.8612	3.49295	30.4014	26.3004	28.3509	2.89981
Q9UBV8	Peflin (PEF protein with a long N-terminal hydrophobic domain) (Penta-EF hand domain-containing protein 1)	0	-	-	-	-	-	30.6249	-	-	-	44.7367	-	-
O75880	Protein SCO1 homolog, mitochondrial	1	-	17.4038	-	-	22.3072	26.947	24.6271	3.28089	37.6749	36.0364	36.8557	1.15857
Q96CB9	5-methylcytosine rRNA methyltransferase NSUN4 (EC 2.1.1.-) (NOL1/NOP2/Sun domain family member 4)	1	-	21.2307	-	-	27.5278	27.2944	27.4111	0.165055	-	-	-	-
Q9H2W6	39S ribosomal protein L46, mitochondrial (L46mt) (MRP-L46) (Mitochondrial large ribosomal subunit protein mL46) (P2ECSL)	1	-	21.4238	-	-	30.0983	25.6544	27.8764	3.14228	39.0523	39.4211	39.2367	0.260813
Q9NYY8	FAST kinase domain-containing protein 2, mitochondrial	1	-	22.3994	-	-	29.7259	29.9695	29.8477	0.172255	-	-	-	-
P36551	Oxygen-dependent coproporphyrinogen-III oxidase, mitochondrial (COX) (Coprogen oxidase) (Coproporphyrinogenase) (EC 1.3.3.3)	1	-	25.6881	-	-	34.2062	27.4653	30.8357	4.76655	35.757	41.3895	38.5733	3.9828
Q8IVS2	Malonyl-CoA-acyl carrier protein transacylase, mitochondrial (MCT) (EC 2.3.1.39) (Mitochondrial malonyl CoA:ACP acyltransferase) (Mitochondrial malonyltransferase) ([Acyl-carrier-protein] malonyltransferase)	1	-	21.1723	-	-	28.5827	29.8216	29.2021	0.876074	40.0501	41.0353	40.5427	0.69663
Q9UNS2	COP9 signalosome complex subunit 3 (SGN3) (Signalosome subunit 3) (JAB1-containing signalosome subunit 3)	0	-	-	-	-	-	47.4561	-	-	-	-	-	-
Q9Y262	Eukaryotic translation initiation factor 3 subunit L (eIF3l) (Eukaryotic translation initiation factor 3 subunit 6-interacting protein) (Eukaryotic translation initiation factor 3 subunit E-interacting protein)	0	-	28.7008	-	-	23.3152	25.1503	24.2327	1.29756	-	-	-	-
Q9Y265	RuvB-like 1 (EC 3.6.4.12) (49 kDa TATA box-binding protein-interacting protein) (49 kDa TBP-interacting protein) (54 kDa erythrocyte cytosolic protein) (ECP-54) (INO80 complex subunit H) (Nuclear matrix protein 238) (NMP 238) (Pontin 52) (TIP49a) (TIP60-associated protein 54-alpha) (TAP54-alpha)	0	-	-	-	-	32.9435	29.8462	31.3949	2.19011	-	40.6982	-	-
O95363	Phenylalanine--tRNA ligase, mitochondrial (EC 6.1.1.20) (Phenylalanyl-tRNA synthetase) (PheRS)	1	-	-	-	-	27.9471	38.4536	33.2004	7.42918	-	-	-	-
Q00325	Phosphate carrier protein, mitochondrial (Phosphate transport protein) (PTP) (Solute carrier family 25 member 3)	1	12.9087	-	-	-	25.8039	28.0322	26.918	1.57562	-	-	-	-
Q9H9P8	L-2-hydroxyglutarate dehydrogenase, mitochondrial (EC 1.1.99.2) (Duranin)	1	-	21.4392	-	-	27.1933	31.297	29.2451	2.90174	34.6247	-	-	-
Q9Y3F4	Serine-threonine kinase receptor-associated protein (MAP activator with WD repeats) (UNR-interacting protein) (WD-40 repeat protein PT-WD)	0	-	-	-	-	27.5714	27.8869	27.7291	0.223073	-	38.6808	-	-
Q9Y490	Talin-1	0	-	-	-	-	-	31.1584	-	-	-	-	-	-
Q7L8L6	FAST kinase domain-containing protein 5, mitochondrial	1	-	25.1951	-	-	36.4615	-	-	-	-	-	-	-
Q4G176	Malonate--CoA ligase ACSF3, mitochondrial (EC 6.2.1.n3) (Acyl-CoA synthetase family member 3)	1	-	21.5465	-	-	24.4376	19.2161	21.8268	3.6922	-	-	-	-
Q9BX68	Histidine triad nucleotide-binding protein 2, mitochondrial (HINT-2) (EC 3.-.-.-) (HINT-3) (HIT-17kDa) (PKCI-1-related HIT protein)	1	-	17.5346	-	-	24.3925	22.5988	23.4957	1.26832	33.4903	35.9578	34.724	1.74478
Q9Y6C9	Mitochondrial carrier homolog 2 (Met-induced mitochondrial protein)	1	-	-	-	-	27.8255	22.3307	25.0781	3.88538	-	34.2127	-	-
Q9Y6Y8	SEC23-interacting protein (p125)	0	-	-	-	-	29.1689	23.2246	26.1968	4.20331	-	-	-	-
E7ENQ6	Complex I-B16.6 (NADH dehydrogenase [ubiquinone] 1 alpha subcomplex subunit 13) (NADH-ubiquinone oxidoreductase B16.6 subunit)	1	69.7052	-	-	-	-	-	-	-	-	-	-	-
E7EQL1	2Fe-2S ferredoxin-type domain-containing protein	0	-	16.6472	-	-	20.587	-	-	-	-	-	-	-
J3KR12	Pyrroline-5-carboxylate reductase (EC 1.5.1.2)	0	-	-	-	-	-	38.377	-	-	-	-	-	-
O15523	ATP-dependent RNA helicase DDX3Y (EC 3.6.4.13) (DEAD box protein 3, Y-chromosomal)	0	-	22.6066	-	-	28.0612	-	-	-	-	-	-	-
P49721	Proteasome subunit beta type-2 (Macropain subunit C7-I) (Multicatalytic endopeptidase complex subunit C7-I) (Proteasome component C7-I)	0	-	-	-	-	-	22.1093	-	-	-	-	-	-
P56385	ATP synthase subunit e, mitochondrial (ATPase subunit e) (ATP synthase membrane subunit e) [Cleaved into: ATP synthase subunit e, mitochondrial, N-terminally processed]	1	-	26.0536	-	-	-	-	-	-	41.7314	-	-	-
P60981	Destrin (Actin-depolymerizing factor) (ADF)	0	-	-	-	-	-	29.3441	-	-	-	-	-	-
O75027	ATP-binding cassette sub-family B member 7, mitochondrial (ATP-binding cassette transporter 7) (ABC transporter 7 protein)	1	-	17.9447	-	-	24.2694	22.9744	23.6219	0.915681	29.5283	-	-	-
A0A0B4J269	G_PROTEIN_RECEP_F1_2 domain-containing protein	0	14.8364	-	-	-	-	-	-	-	-	-	-	-
A0A0U1RRH7	Histone H2A	0	-	-	-	-	23.9896	23.3346	23.6621	0.463152	33.9415	33.893	33.9173	0.0342755
P04264	Keratin, type II cytoskeletal 1 (67 kDa cytokeratin) (Cytokeratin-1) (CK-1) (Hair alpha protein) (Keratin-1) (K1) (Type-II keratin Kb1)	0	2.17437	-	-	-	6.16302	-	-	-	5.67417	17.259	11.4666	8.19168
P11021	Endoplasmic reticulum chaperone BiP (EC 3.6.4.10) (78 kDa glucose-regulated protein) (GRP-78) (Binding-immunoglobulin protein) (BiP) (Heat shock protein 70 family protein 5) (HSP70 family protein 5) (Heat shock protein family A member 5) (Immunoglobulin heavy chain-binding protein)	1	-	-	-	-	-	25.9862	-	-	33.5049	40.2646	36.8848	4.77986
P12532	Creatine kinase U-type, mitochondrial (EC 2.7.3.2) (Acidic-type mitochondrial creatine kinase) (Mia-CK) (Ubiquitous mitochondrial creatine kinase) (U-MtCK)	1	-	-	-	-	-	29.4443	-	-	-	-	-	-
P18583	Protein SON (Bax antagonist selected in saccharomyces 1) (BASS1) (Negative regulatory element-binding protein) (NRE-binding protein) (Protein DBP-5) (SON3)	0	27.4284	-	-	-	-	-	-	-	-	-	-	-
P26373	60S ribosomal protein L13 (Breast basic conserved protein 1) (Large ribosomal subunit protein eL13)	0	14.8378	-	-	-	29.5403	-	-	-	-	-	-	-
P46776	60S ribosomal protein L27a (Large ribosomal subunit protein uL15)	0	-	24.7639	-	-	-	-	-	-	-	-	-	-
P53990	IST1 homolog (hIST1) (Putative MAPK-activating protein PM28)	0	-	-	-	-	-	-	-	-	-	-	-	-
P55316	Forkhead box protein G1 (Brain factor 1) (BF-1) (BF1) (Brain factor 2) (BF-2) (BF2) (hBF-2) (Forkhead box protein G1A) (Forkhead box protein G1B) (Forkhead box protein G1C) (Forkhead-related protein FKHL1) (HFK1) (Forkhead-related protein FKHL2) (HFK2) (Forkhead-related protein FKHL3) (HFK3)	0	99.4171	-	-	-	-	-	-	-	-	-	-	-
P99999	Cytochrome c	1	-	20.3486	-	-	-	-	-	-	-	-	-	-
Q12912	Inositol 1,4,5-triphosphate receptor associated 2 (Lymphoid-restricted membrane protein) (Protein Jaw1) [Cleaved into: Processed inositol 1,4,5-triphosphate receptor associated 2]	0	-	-	-	-	-	-	-	-	-	-	-	-
Q7KZF4	Staphylococcal nuclease domain-containing protein 1 (EC 3.1.31.1) (100 kDa coactivator) (EBNA2 coactivator p100) (Tudor domain-containing protein 11) (p100 co-activator)	0	-	-	-	-	50.0774	25.0796	37.5785	17.6761	-	-	-	-
O43684	Mitotic checkpoint protein BUB3	0	-	-	-	-	-	34.1858	-	-	-	-	-	-
P16152	Carbonyl reductase [NADPH] 1 (EC 1.1.1.184) (15-hydroxyprostaglandin dehydrogenase [NADP(+)]) (EC 1.1.1.196) (EC 1.1.1.197) (20-beta-hydroxysteroid dehydrogenase) (NADPH-dependent carbonyl reductase 1) (Prostaglandin 9-ketoreductase) (PG-9-KR) (Prostaglandin-E(2) 9-reductase) (EC 1.1.1.189) (Short chain dehydrogenase/reductase family 21C member 1)	0	-	-	-	-	-	-	-	-	-	-	-	-
O95232	Luc7-like protein 3 (Cisplatin resistance-associated-overexpressed protein) (Luc7A) (Okadaic acid-inducible phosphoprotein OA48-18) (cAMP regulatory element-associated protein 1) (CRE-associated protein 1) (CREAP-1)	0	-	-	-	-	-	44.6327	-	-	-	-	-	-
O95793	Double-stranded RNA-binding protein Staufen homolog 1	0	-	-	-	-	-	37.6675	-	-	-	-	-	-
P04259	Keratin, type II cytoskeletal 6B (Cytokeratin-6B) (CK-6B) (Keratin-6B) (K6B) (Type-II keratin Kb10)	0	-	-	-	-	-	-	-	-	-	-	-	-
P04844	Dolichyl-diphosphooligosaccharide--protein glycosyltransferase subunit 2 (Dolichyl-diphosphooligosaccharide--protein glycosyltransferase 63 kDa subunit) (RIBIIR) (Ribophorin II) (RPN-II) (Ribophorin-2)	0	-	-	-	-	-	-	-	-	-	-	-	-
P12814	Alpha-actinin-1 (Alpha-actinin cytoskeletal isoform) (F-actin cross-linking protein) (Non-muscle alpha-actinin-1)	0	-	-	-	-	41.0412	33.419	37.2301	5.38972	-	37.3284	-	-
P13489	Ribonuclease inhibitor (Placental ribonuclease inhibitor) (Placental RNase inhibitor) (Ribonuclease/angiogenin inhibitor 1) (RAI)	0	-	-	-	-	30.2538	30.0655	30.1597	0.133133	-	36.2379	-	-
P14324	Farnesyl pyrophosphate synthase (FPP synthase) (FPS) (EC 2.5.1.10) ((2E,6E)-farnesyl diphosphate synthase) (Dimethylallyltranstransferase) (EC 2.5.1.1) (Farnesyl diphosphate synthase) (Geranyltranstransferase)	0	-	-	-	-	-	73.0014	-	-	-	-	-	-
P25398	40S ribosomal protein S12 (Small ribosomal subunit protein eS12)	0	-	-	-	-	25.676	26.1628	25.9194	0.344202	35.5483	33.5164	34.5324	1.4368
P29401	Transketolase (TK) (EC 2.2.1.1)	0	-	-	-	-	-	-	-	-	-	34.8869	-	-
P29692	Elongation factor 1-delta (EF-1-delta) (Antigen NY-CO-4)	0	-	-	-	-	34.5485	29.1157	31.8321	3.84159	-	33.9494	-	-
P30086	Phosphatidylethanolamine-binding protein 1 (PEBP-1) (HCNPpp) (Neuropolypeptide h3) (Prostatic-binding protein) (Raf kinase inhibitor protein) (RKIP) [Cleaved into: Hippocampal cholinergic neurostimulating peptide (HCNP)]	0	-	-	-	-	28.7414	28.0632	28.4023	0.479549	-	29.4831	-	-
P55060	Exportin-2 (Exp2) (Cellular apoptosis susceptibility protein) (Chromosome segregation 1-like protein) (Importin-alpha re-exporter)	0	-	-	-	-	24.7147	31.868	28.2914	5.0582	-	-	-	-
P78347	General transcription factor II-I (GTFII-I) (TFII-I) (Bruton tyrosine kinase-associated protein 135) (BAP-135) (BTK-associated protein 135) (SRF-Phox1-interacting protein) (SPIN) (Williams-Beuren syndrome chromosomal region 6 protein)	0	-	-	-	-	31.7313	27.3741	29.5527	3.08097	-	-	-	-
Q13242	Serine/arginine-rich splicing factor 9 (Pre-mRNA-splicing factor SRp30C) (Splicing factor, arginine/serine-rich 9)	0	-	-	-	-	-	34.3298	-	-	-	-	-	-
Q13838	Spliceosome RNA helicase DDX39B (EC 3.6.4.13) (56 kDa U2AF65-associated protein) (ATP-dependent RNA helicase p47) (DEAD box protein UAP56) (HLA-B-associated transcript 1 protein)	0	-	-	-	-	-	21.839	-	-	32.7812	33.7533	33.2673	0.687374
Q14498	RNA-binding protein 39 (CAPER alpha) (CAPERalpha) (Hepatocellular carcinoma protein 1) (RNA-binding motif protein 39) (RNA-binding region-containing protein 2) (Splicing factor HCC1)	0	-	-	-	-	24.5078	28.8231	26.6654	3.05138	-	-	-	-
Q16531	DNA damage-binding protein 1 (DDB p127 subunit) (DNA damage-binding protein a) (DDBa) (Damage-specific DNA-binding protein 1) (HBV X-associated protein 1) (XAP-1) (UV-damaged DNA-binding factor) (UV-damaged DNA-binding protein 1) (UV-DDB 1) (XPE-binding factor) (XPE-BF) (Xeroderma pigmentosum group E-complementing protein) (XPCe)	0	-	-	-	-	-	44.1066	-	-	-	46.7348	-	-
Q16629	Serine/arginine-rich splicing factor 7 (Splicing factor 9G8) (Splicing factor, arginine/serine-rich 7)	0	-	-	-	-	-	37.0539	-	-	-	-	-	-
Q52LJ0	Protein FAM98B	0	-	-	-	-	27.616	-	-	-	-	-	-	-
Q6IQ49	Replication stress response regulator SDE2	0	-	-	-	-	38.6687	-	-	-	-	49.7131	-	-
Q9C037	E3 ubiquitin-protein ligase TRIM4 (EC 2.3.2.27) (RING finger protein 87) (RING-type E3 ubiquitin transferase TRIM4) (Tripartite motif-containing protein 4)	0	-	-	-	-	13.3554	-	-	-	-	-	-	-
Q9GZT3	SRA stem-loop-interacting RNA-binding protein, mitochondrial	1	-	-	-	-	38.7413	-	-	-	-	-	-	-
P07737	Profilin-1 (Epididymis tissue protein Li 184a) (Profilin I)	0	-	18.0489	-	-	22.0838	22.4175	22.2506	0.235948	33.4301	33.2764	33.3532	0.108672
P22392	Nucleoside diphosphate kinase B (NDK B) (NDP kinase B) (EC 2.7.4.6) (C-myc purine-binding transcription factor PUF) (Histidine protein kinase NDKB) (EC 2.7.13.3) (nm23-H2)	1	-	19.0886	-	-	-	-	-	-	-	-	-	-
Q5TEC6	Histone HIST2H3PS2	0	-	19.3125	-	-	24.1113	-	-	-	-	-	-	-
Q01130	Serine/arginine-rich splicing factor 2 (Protein PR264) (Splicing component, 35 kDa) (Splicing factor SC35) (SC-35) (Splicing factor, arginine/serine-rich 2)	0	-	19.3275	-	-	-	26.3504	-	-	-	34.4847	-	-
P46199	Translation initiation factor IF-2, mitochondrial (IF-2(Mt)) (IF-2Mt) (IF2(mt))	1	-	22.3633	-	-	23.959	25.1413	24.5501	0.83601	36.8156	-	-	-
Q9Y3U8	60S ribosomal protein L36 (Large ribosomal subunit protein eL36)	0	-	21.2394	-	-	25.3681	-	-	-	-	-	-	-
Q13642	Four and a half LIM domains protein 1 (FHL-1) (Skeletal muscle LIM-protein 1) (SLIM) (SLIM-1)	0	-	21.6645	-	-	29.0599	27.4268	28.2434	1.15474	-	35.8954	-	-
Q9GZV4	Eukaryotic translation initiation factor 5A-2 (eIF-5A-2) (eIF-5A2) (Eukaryotic initiation factor 5A isoform 2)	0	-	25.2085	-	-	-	-	-	-	-	-	-	-
P05023	Sodium/potassium-transporting ATPase subunit alpha-1 (Na(+)/K(+) ATPase alpha-1 subunit) (EC 7.2.2.13) (Sodium pump subunit alpha-1)	0	-	26.0962	-	-	29.0685	30.2946	29.6816	0.867046	-	41.1394	-	-
Q5BKU9	Oxidoreductase-like domain-containing protein 1	0	-	27.8905	-	-	45.4485	78.0307	61.7396	23.0391	49.81	48.5866	49.1983	0.865063
P62979	Ubiquitin-40S ribosomal protein S27a (Ubiquitin carboxyl extension protein 80) [Cleaved into: Ubiquitin; 40S ribosomal protein S27a (Small ribosomal subunit protein eS31)]	1	-	29.2731	-	-	-	-	-	-	-	-	-	-
P62917	60S ribosomal protein L8 (Large ribosomal subunit protein uL2)	0	-	29.5164	-	-	-	-	-	-	-	-	-	-
H0YIV9	Uncharacterized protein (Fragment)	1	-	38.0156	-	-	45.3552	49.9397	47.6474	3.24172	56.8873	55.3093	56.0983	1.11581
P46778	60S ribosomal protein L21 (Large ribosomal subunit protein eL21)	0	-	39.6496	-	-	-	-	-	-	-	-	-	-
P35908	Keratin, type II cytoskeletal 2 epidermal (Cytokeratin-2e) (CK-2e) (Epithelial keratin-2e) (Keratin-2 epidermis) (Keratin-2e) (K2e) (Type-II keratin Kb2)	0	-	-	-	-	10.7023	13.506	12.1042	1.98252	8.38506	-	-	-
O75534	Cold shock domain-containing protein E1 (N-ras upstream gene protein) (Protein UNR)	0	-	-	-	-	34.6546	38.3633	36.509	2.62243	-	-	-	-
P42766	60S ribosomal protein L35 (Large ribosomal subunit protein uL29)	0	-	-	-	-	25.0448	-	-	-	32.7433	34.8067	33.775	1.45907
O60716	Catenin delta-1 (Cadherin-associated Src substrate) (CAS) (p120 catenin) (p120(ctn)) (p120(cas))	0	-	-	-	-	39.7543	32.2874	36.0209	5.27991	-	47.8692	-	-
Q9Y2W1	Thyroid hormone receptor-associated protein 3 (BCLAF1 and THRAP3 family member 2) (Thyroid hormone receptor-associated protein complex 150 kDa component) (Trap150)	0	-	-	-	-	27.8296	25.9632	26.8964	1.31975	-	35.6363	-	-
Q6P2Q9	Pre-mRNA-processing-splicing factor 8 (220 kDa U5 snRNP-specific protein) (PRP8 homolog) (Splicing factor Prp8) (p220)	0	-	-	-	-	45.3943	38.6036	41.9989	4.80174	-	-	-	-
Q8NCA5	Protein FAM98A	0	-	-	-	-	24.0906	31.354	27.7223	5.13602	-	-	-	-
P55265	Double-stranded RNA-specific adenosine deaminase (DRADA) (EC 3.5.4.37) (136 kDa double-stranded RNA-binding protein) (p136) (Interferon-inducible protein 4) (IFI-4) (K88DSRBP)	0	-	-	-	-	30.3267	28.4027	29.3647	1.3605	-	34.731	-	-
Q9Y520	Protein PRRC2C (BAT2 domain-containing protein 1) (HBV X-transactivated gene 2 protein) (HBV XAg-transactivated protein 2) (HLA-B-associated transcript 2-like 2) (Proline-rich and coiled-coil-containing protein 2C)	0	-	-	-	-	37.652	31.139	34.3955	4.60539	-	49.9038	-	-
O00267	Transcription elongation factor SPT5 (hSPT5) (DRB sensitivity-inducing factor 160 kDa subunit) (DSIF p160) (DRB sensitivity-inducing factor large subunit) (DSIF large subunit) (Tat-cotransactivator 1 protein) (Tat-CT1 protein)	0	-	-	-	-	30.3592	30.9602	30.6597	0.42497	-	-	-	-
Q15691	Microtubule-associated protein RP/EB family member 1 (APC-binding protein EB1) (End-binding protein 1) (EB1)	0	-	-	-	-	26.9428	22.1887	24.5657	3.36165	-	32.669	-	-
Q96FW1	Ubiquitin thioesterase OTUB1 (EC 3.4.19.12) (Deubiquitinating enzyme OTUB1) (OTU domain-containing ubiquitin aldehyde-binding protein 1) (Otubain-1) (hOTU1) (Ubiquitin-specific-processing protease OTUB1)	0	-	-	-	-	24.6131	29.4264	27.0197	3.40352	-	-	-	-
P46060	Ran GTPase-activating protein 1 (RanGAP1)	0	-	-	-	-	40.9761	33.8318	37.404	5.05181	-	37.2376	-	-
O95757	Heat shock 70 kDa protein 4L (Heat shock 70-related protein APG-1) (Osmotic stress protein 94)	0	-	-	-	-	-	28.744	-	-	-	-	-	-
Q9Y383	Putative RNA-binding protein Luc7-like 2	0	-	-	-	-	25.8254	27.7023	26.7638	1.32719	33.4407	34.9412	34.1909	1.06097
O14964	Hepatocyte growth factor-regulated tyrosine kinase substrate (Hrs) (Protein pp110)	0	-	-	-	-	28.4723	30.1437	29.308	1.18185	-	-	-	-
P46783	40S ribosomal protein S10 (Small ribosomal subunit protein eS10)	0	-	-	-	-	58.0889	-	-	-	-	-	-	-
Q9C0C2	182 kDa tankyrase-1-binding protein	0	-	-	-	-	35.2881	30.8193	33.0537	3.15989	-	40.1083	-	-
P00387	NADH-cytochrome b5 reductase 3 (B5R) (Cytochrome b5 reductase) (EC 1.6.2.2) (Diaphorase-1) [Cleaved into: NADH-cytochrome b5 reductase 3 membrane-bound form; NADH-cytochrome b5 reductase 3 soluble form]	1	-	-	-	-	27.7316	-	-	-	-	-	-	-
P18206	Vinculin (Metavinculin) (MV)	0	-	-	-	-	35.2763	21.0017	28.139	10.0937	49.7177	34.178	41.9479	10.9882
Q7Z6Z7	E3 ubiquitin-protein ligase HUWE1 (EC 2.3.2.26) (ARF-binding protein 1) (ARF-BP1) (HECT, UBA and WWE domain-containing protein 1) (HECT-type E3 ubiquitin transferase HUWE1) (Homologous to E6AP carboxyl terminus homologous protein 9) (HectH9) (Large structure of UREB1) (LASU1) (Mcl-1 ubiquitin ligase E3) (Mule) (Upstream regulatory element-binding protein 1) (URE-B1) (URE-binding protein 1)	0	-	-	-	-	39.1513	36.6222	37.8867	1.78832	47.624	48.9197	48.2718	0.916191
Q15424	Scaffold attachment factor B1 (SAF-B) (SAF-B1) (HSP27 estrogen response element-TATA box-binding protein) (HSP27 ERE-TATA-binding protein)	0	-	-	-	-	22.3844	32.2952	27.3398	7.00802	-	38.9838	-	-
P29966	Myristoylated alanine-rich C-kinase substrate (MARCKS) (Protein kinase C substrate, 80 kDa protein, light chain) (80K-L protein) (PKCSL)	0	-	-	-	-	31.7504	-	-	-	-	-	-	-
Q13283	Ras GTPase-activating protein-binding protein 1 (G3BP-1) (EC 3.6.4.12) (EC 3.6.4.13) (ATP-dependent DNA helicase VIII) (hDH VIII) (GAP SH3 domain-binding protein 1)	0	-	-	-	-	31.5481	28.779	30.1635	1.95806	39.42	39.5445	39.4823	0.0880499
H3BN98	40S ribosomal protein S15a (Fragment)	0	-	-	-	-	21.186	-	-	-	-	-	-	-
P51858	Hepatoma-derived growth factor (HDGF) (High mobility group protein 1-like 2) (HMG-1L2)	0	-	-	-	-	23.0367	-	-	-	-	-	-	-
Q5JSH3	WD repeat-containing protein 44 (Rabphilin-11)	0	-	-	-	-	30.7518	-	-	-	-	-	-	-
Q9H7E9	UPF0488 protein C8orf33	0	-	-	-	-	28.0907	-	-	-	-	-	-	-
Q86U90	YrdC domain-containing protein, mitochondrial (Dopamine receptor-interacting protein 3) (Ischemia/reperfusion-inducible protein homolog) (hIRIP)	1	-	-	-	-	49.3873	45.4169	47.4021	2.8075	53.2186	54.7716	53.9951	1.09816
Q9UJU6	Drebrin-like protein (Cervical SH3P7) (Cervical mucin-associated protein) (Drebrin-F) (HPK1-interacting protein of 55 kDa) (HIP-55) (SH3 domain-containing protein 7)	0	-	-	-	-	27.9217	27.9944	27.958	0.0513788	-	35.7834	-	-
O14737	Programmed cell death protein 5 (TF-1 cell apoptosis-related protein 19) (Protein TFAR19)	0	-	-	-	-	24.7062	31.2856	27.9959	4.65239	-	38.0314	-	-
P53992	Protein transport protein Sec24C (SEC24-related protein C)	0	-	-	-	-	28.1124	31.7318	29.9221	2.55929	-	-	-	-
Q9H910	Jupiter microtubule associated homolog 2 (Hematological and neurological expressed 1-like protein) (HN1-like protein)	0	-	-	-	-	-	30.2197	-	-	-	41.0943	-	-
Q5T6F2	Ubiquitin-associated protein 2 (UBAP-2)	0	-	-	-	-	27.4968	23.3017	25.3993	2.9664	-	44.9939	-	-
O00151	PDZ and LIM domain protein 1 (C-terminal LIM domain protein 1) (Elfin) (LIM domain protein CLP-36)	0	-	-	-	-	27.93	22.9447	25.4374	3.52511	39.493	34.3948	36.9439	3.60492
Q8N257	Histone H2B type 3-B (H2B type 12) (H2B.U histone 1)	0	-	-	-	-	23.6338	-	-	-	-	-	-	-
Q96F45	Zinc finger protein 503	0	-	-	-	-	75.33	78.4557	76.8928	2.21023	-	-	-	-
P51114	Fragile X mental retardation syndrome-related protein 1 (hFXR1p)	0	-	-	-	-	28.3873	34.2503	31.3188	4.1458	-	-	-	-
P61289	Proteasome activator complex subunit 3 (11S regulator complex subunit gamma) (REG-gamma) (Activator of multicatalytic protease subunit 3) (Ki nuclear autoantigen) (Proteasome activator 28 subunit gamma) (PA28g) (PA28gamma)	0	-	-	-	-	29.6424	30.902	30.2722	0.890695	-	39.71	-	-
Q15717	ELAV-like protein 1 (Hu-antigen R) (HuR)	0	-	-	-	-	32.395	34.1785	33.2867	1.26113	-	-	-	-
Q15056	Eukaryotic translation initiation factor 4H (eIF-4H) (Williams-Beuren syndrome chromosomal region 1 protein)	0	-	-	-	-	29.4637	24.6608	27.0622	3.39618	-	35.8497	-	-
P43487	Ran-specific GTPase-activating protein (Ran-binding protein 1) (RanBP1)	0	-	-	-	-	35.3504	-	-	-	-	-	-	-
Q7Z739	YTH domain-containing family protein 3	0	-	-	-	-	31.193	35.2462	33.2196	2.86603	-	-	-	-
Q9BXP5	Serrate RNA effector molecule homolog (Arsenite-resistance protein 2)	0	-	-	-	-	29.3231	24.7509	27.037	3.23304	-	31.907	-	-
Q9BYC8	39S ribosomal protein L32, mitochondrial (L32mt) (MRP-L32) (Mitochondrial large ribosomal subunit protein bL32m)	1	-	-	-	-	70.6814	-	-	-	67.2507	64.8543	66.0525	1.69449
P15924	Desmoplakin (DP) (250/210 kDa paraneoplastic pemphigus antigen)	0	-	-	-	-	30.9573	-	-	-	-	-	-	-
P09972	Fructose-bisphosphate aldolase C (EC 4.1.2.13) (Brain-type aldolase)	0	-	-	-	-	29.2386	27.8489	28.5437	0.982681	-	36.5599	-	-
P48643	T-complex protein 1 subunit epsilon (TCP-1-epsilon) (CCT-epsilon)	0	-	-	-	-	10.9584	-	-	-	-	33.7854	-	-
O75153	Clustered mitochondria protein homolog	0	-	-	-	-	36.7949	32.7406	34.7677	2.86683	-	46.2955	-	-
O43670	BUB3-interacting and GLEBS motif-containing protein ZNF207 (BuGZ) (hBuGZ) (Zinc finger protein 207)	0	-	-	-	-	27.6296	24.7385	26.184	2.04433	-	-	-	-
P98179	RNA-binding protein 3 (RNA-binding motif protein 3) (RNPL)	0	-	-	-	-	-	31.9871	-	-	-	41.3056	-	-
P46782	40S ribosomal protein S5 (Small ribosomal subunit protein uS7) [Cleaved into: 40S ribosomal protein S5, N-terminally processed]	0	-	-	-	-	-	28.7237	-	-	-	42.2179	-	-
P25205	DNA replication licensing factor MCM3 (EC 3.6.4.12) (DNA polymerase alpha holoenzyme-associated protein P1) (P1-MCM3) (RLF subunit beta) (p102)	0	-	-	-	-	39.5891	35.7467	37.6679	2.71699	-	-	-	-
P24928	DNA-directed RNA polymerase II subunit RPB1 (RNA polymerase II subunit B1) (EC 2.7.7.6) (DNA-directed RNA polymerase II subunit A) (DNA-directed RNA polymerase III largest subunit) (RNA-directed RNA polymerase II subunit RPB1) (EC 2.7.7.48)	0	-	-	-	-	40.3249	64.943	52.634	17.4077	-	-	-	-
O60271	C-Jun-amino-terminal kinase-interacting protein 4 (JIP-4) (JNK-interacting protein 4) (Cancer/testis antigen 89) (CT89) (Human lung cancer oncogene 6 protein) (HLC-6) (JNK-associated leucine-zipper protein) (JLP) (Mitogen-activated protein kinase 8-interacting protein 4) (Proliferation-inducing protein 6) (Protein highly expressed in testis) (PHET) (Sperm surface protein) (Sperm-associated antige…	0	-	-	-	-	-	-	-	-	-	33.8681	-	-
Q969T9	WW domain-binding protein 2 (WBP-2)	0	-	-	-	-	32.8746	32.2378	32.5562	0.450284	-	43.7747	-	-
P08754	Guanine nucleotide-binding protein G(i) subunit alpha-3 (G(i) alpha-3)	0	-	-	-	-	37.1034	-	-	-	-	-	-	-
P40222	Alpha-taxilin	0	-	-	-	-	29.401	27.1233	28.2621	1.61058	-	-	-	-
O43719	HIV Tat-specific factor 1 (Tat-SF1)	0	-	-	-	-	34.5211	-	-	-	-	-	-	-
O60664	Perilipin-3 (47 kDa mannose 6-phosphate receptor-binding protein) (47 kDa MPR-binding protein) (Cargo selection protein TIP47) (Mannose-6-phosphate receptor-binding protein 1) (Placental protein 17) (PP17)	0	-	-	-	-	41.0673	30.0792	35.5732	7.76973	-	-	-	-
Q15233	Non-POU domain-containing octamer-binding protein (NonO protein) (54 kDa nuclear RNA- and DNA-binding protein) (55 kDa nuclear protein) (DNA-binding p52/p100 complex, 52 kDa subunit) (NMT55) (p54(nrb)) (p54nrb)	0	-	-	-	-	30.4188	35.2617	32.8402	3.42442	-	-	-	-
Q8IWX8	Calcium homeostasis endoplasmic reticulum protein (ERPROT 213-21) (SR-related CTD-associated factor 6)	0	-	-	-	-	31.3361	23.234	27.2851	5.72907	-	-	-	-
Q96I24	Far upstream element-binding protein 3 (FUSE-binding protein 3)	0	-	-	-	-	31.4857	26.3986	28.9422	3.59714	-	35.6545	-	-
Q15654	Thyroid receptor-interacting protein 6 (TR-interacting protein 6) (TRIP-6) (Opa-interacting protein 1) (OIP-1) (Zyxin-related protein 1) (ZRP-1)	0	-	-	-	-	-	30.5005	-	-	-	-	-	-
A6NJ78	12S rRNA N4-methylcytidine (m4C) methyltransferase (12S rRNA m4C methyltransferase) (EC 2.1.1.-) (Methyltransferase 5 domain-containing protein 1) (Methyltransferase-like protein 15)	1	-	25.3057	-	-	33.9341	34.2447	34.0894	0.219634	-	-	-	-
P47756	F-actin-capping protein subunit beta (CapZ beta)	0	-	-	-	-	42.2045	-	-	-	-	37.3626	-	-
Q4VCS5	Angiomotin	0	-	-	-	-	-	69.0594	-	-	-	70.3844	-	-
P04080	Cystatin-B (CPI-B) (Liver thiol proteinase inhibitor) (Stefin-B)	0	-	-	-	-	-	18.6171	-	-	-	34.9868	-	-
Q9H0U4	Ras-related protein Rab-1B	0	-	-	-	-	30.558	-	-	-	-	-	-	-
Q13123	Protein Red (Cytokine IK) (IK factor) (Protein RER)	0	-	-	-	-	-	46.6129	-	-	-	-	-	-
Q07157	Tight junction protein ZO-1 (Tight junction protein 1) (Zona occludens protein 1) (Zonula occludens protein 1)	0	-	-	-	-	-	45.1366	-	-	-	-	-	-
Q86X55	Histone-arginine methyltransferase CARM1 (EC 2.1.1.319) (Coactivator-associated arginine methyltransferase 1) (Protein arginine N-methyltransferase 4)	0	-	-	-	-	27.4295	-	-	-	-	-	-	-
P63167	Dynein light chain 1, cytoplasmic (8 kDa dynein light chain) (DLC8) (Dynein light chain LC8-type 1) (Protein inhibitor of neuronal nitric oxide synthase) (PIN)	1	-	-	-	-	31.0102	27.1864	29.0983	2.70384	-	41.3672	-	-
O75347	Tubulin-specific chaperone A (TCP1-chaperonin cofactor A) (Tubulin-folding cofactor A) (CFA)	0	-	-	-	-	34.8975	-	-	-	-	-	-	-
O75822	Eukaryotic translation initiation factor 3 subunit J (eIF3j) (Eukaryotic translation initiation factor 3 subunit 1) (eIF-3-alpha) (eIF3 p35)	0	-	-	-	-	34.1936	32.5637	33.3787	1.15257	-	-	-	-
P17812	CTP synthase 1 (EC 6.3.4.2) (CTP synthetase 1) (UTP--ammonia ligase 1)	0	-	-	-	-	-	32.8092	-	-	-	-	-	-
A6NK58	Putative lipoyltransferase 2, mitochondrial (EC 2.3.1.181) (Lipoate-protein ligase B) (Lipoyl/octanoyl transferase) (Octanoyl-[acyl-carrier-protein]-protein N-octanoyltransferase)	1	-	-	-	-	33.3276	-	-	-	-	-	-	-
Q9Y2Z0	Protein SGT1 homolog (Protein 40-6-3) (Sgt1) (Suppressor of G2 allele of SKP1 homolog)	0	-	-	-	-	-	23.4684	-	-	-	32.1717	-	-
Q9P258	Protein RCC2 (RCC1-like protein TD-60) (Telophase disk protein of 60 kDa)	0	-	-	-	-	-	36.1862	-	-	-	-	-	-
P14923	Junction plakoglobin (Catenin gamma) (Desmoplakin III) (Desmoplakin-3)	0	-	-	-	-	-	41.711	-	-	-	-	-	-
Q9Y266	Nuclear migration protein nudC (Nuclear distribution protein C homolog)	0	-	-	-	-	-	-	-	-	-	-	-	-
P26358	DNA (cytosine-5)-methyltransferase 1 (Dnmt1) (EC 2.1.1.37) (CXXC-type zinc finger protein 9) (DNA methyltransferase HsaI) (DNA MTase HsaI) (M.HsaI) (MCMT)	0	-	-	-	-	41.2749	-	-	-	-	-	-	-
Q06203	Amidophosphoribosyltransferase (ATase) (EC 2.4.2.14) (Glutamine phosphoribosylpyrophosphate amidotransferase) (GPAT)	0	-	-	-	-	34.1884	27.6427	30.9156	4.62856	-	-	-	-
O15042	U2 snRNP-associated SURP motif-containing protein (140 kDa Ser/Arg-rich domain protein) (U2-associated protein SR140)	0	-	-	-	-	32.3849	-	-	-	-	-	-	-
P40227	T-complex protein 1 subunit zeta (TCP-1-zeta) (Acute morphine dependence-related protein 2) (CCT-zeta-1) (HTR3) (Tcp20)	0	-	-	-	-	31.6926	23.3652	27.5289	5.88836	-	32.4498	-	-
Q7Z2W4	Zinc finger CCCH-type antiviral protein 1 (ADP-ribosyltransferase diphtheria toxin-like 13) (ARTD13) (Inactive Poly [ADP-ribose] polymerase 13) (PARP13) (Zinc finger CCCH domain-containing protein 2) (Zinc finger antiviral protein) (ZAP)	0	-	-	-	-	-	33.8445	-	-	-	-	-	-
Q96EP5	DAZ-associated protein 1 (Deleted in azoospermia-associated protein 1)	0	-	-	-	-	25.6461	20.7952	23.2207	3.43012	-	59.1603	-	-
P10599	Thioredoxin (Trx) (ATL-derived factor) (ADF) (Surface-associated sulphydryl protein) (SASP) (allergen Hom s Trx)	0	-	-	-	-	-	21.3082	-	-	-	37.785	-	-
Q96CX2	BTB/POZ domain-containing protein KCTD12 (Pfetin) (Predominantly fetal expressed T1 domain)	0	-	-	-	-	-	-	-	-	-	89.7804	-	-
O14976	Cyclin-G-associated kinase (EC 2.7.11.1)	0	-	-	-	-	29.8959	-	-	-	-	-	-	-
Q13813	Spectrin alpha chain, non-erythrocytic 1 (Alpha-II spectrin) (Fodrin alpha chain) (Spectrin, non-erythroid alpha subunit)	0	-	-	-	-	-	24.9959	-	-	-	33.0607	-	-
Q9HCL2	Glycerol-3-phosphate acyltransferase 1, mitochondrial (GPAT-1) (EC 2.3.1.15)	1	-	-	-	-	57.2394	-	-	-	-	-	-	-
P08758	Annexin A5 (Anchorin CII) (Annexin V) (Annexin-5) (Calphobindin I) (CBP-I) (Endonexin II) (Lipocortin V) (Placental anticoagulant protein 4) (PP4) (Placental anticoagulant protein I) (PAP-I) (Thromboplastin inhibitor) (Vascular anticoagulant-alpha) (VAC-alpha)	0	-	-	-	-	-	27.789	-	-	-	-	-	-
P51149	Ras-related protein Rab-7a	0	-	-	-	-	30.4527	42.5159	36.4843	8.52995	-	-	-	-
Q5JNZ5	Putative 40S ribosomal protein S26-like 1	0	-	-	-	-	26.4165	-	-	-	-	-	-	-
P55196	Afadin (ALL1-fused gene from chromosome 6 protein) (Protein AF-6) (Afadin adherens junction formation factor)	0	-	-	-	-	-	30.4918	-	-	-	-	-	-
Q06787	Synaptic functional regulator FMR1 (Fragile X mental retardation protein 1) (FMRP) (Protein FMR-1)	0	-	-	-	-	-	32.0038	-	-	-	-	-	-
O96008	Mitochondrial import receptor subunit TOM40 homolog (Protein Haymaker) (Translocase of outer membrane 40 kDa subunit homolog) (p38.5)	1	-	-	-	-	-	35.719	-	-	-	-	-	-
P30519	Heme oxygenase 2 (HO-2) (EC 1.14.14.18)	0	-	-	-	-	-	28.5934	-	-	-	37.5882	-	-
E7EVH7	Kinesin light chain	1	-	-	-	-	-	29.6513	-	-	-	36.934	-	-
Q14847	LIM and SH3 domain protein 1 (LASP-1) (Metastatic lymph node gene 50 protein) (MLN 50)	0	-	-	-	-	-	-	-	-	-	43.6143	-	-
P58546	Myotrophin (Protein V-1)	0	-	-	-	-	-	-	-	-	-	41.0502	-	-
O95817	BAG family molecular chaperone regulator 3 (BAG-3) (Bcl-2-associated athanogene 3) (Bcl-2-binding protein Bis) (Docking protein CAIR-1)	0	-	-	-	-	-	44.1063	-	-	-	59.2552	-	-
Q96BP2	Coiled-coil-helix-coiled-coil-helix domain-containing protein 1 (28S ribosomal protein S37, mitochondrial) (MRP-S37) (Mitochondrial small ribosomal subunit protein mS37) (Nuclear protein C2360)	1	-	-	-	-	-	-	-	-	59.8732	-	-	-
P18754	Regulator of chromosome condensation (Cell cycle regulatory protein) (Chromosome condensation protein 1)	0	-	-	-	-	-	-	-	-	-	-	-	-
Q9BSH4	Translational activator of cytochrome c oxidase 1 (Coiled-coil domain-containing protein 44) (Translational activator of mitochondrially-encoded cytochrome c oxidase I)	1	-	21.8683	-	-	28.4518	26.4657	27.4588	1.4044	35.2734	40.4858	37.8796	3.68569
Q9ULT8	E3 ubiquitin-protein ligase HECTD1 (EC 2.3.2.26) (E3 ligase for inhibin receptor) (EULIR) (HECT domain-containing protein 1) (HECT-type E3 ubiquitin transferase HECTD1)	0	-	-	-	-	-	29.4398	-	-	-	-	-	-
O95429	BAG family molecular chaperone regulator 4 (BAG-4) (Bcl-2-associated athanogene 4) (Silencer of death domains)	0	-	-	-	-	-	42.382	-	-	-	-	-	-
Q5BKZ1	DBIRD complex subunit ZNF326 (Zinc finger protein 326) (Zinc finger protein interacting with mRNPs and DBC1)	0	-	-	-	-	-	-	-	-	-	-	-	-
P12081	Histidine--tRNA ligase, cytoplasmic (EC 6.1.1.21) (Histidyl-tRNA synthetase) (HisRS)	1	-	-	-	-	-	-	-	-	-	-	-	-
P08621	U1 small nuclear ribonucleoprotein 70 kDa (U1 snRNP 70 kDa) (U1-70K) (snRNP70)	0	-	-	-	-	-	32.7794	-	-	-	-	-	-
Q9NP79	Vacuolar protein sorting-associated protein VTA1 homolog (Dopamine-responsive gene 1 protein) (DRG-1) (LYST-interacting protein 5) (LIP5) (SKD1-binding protein 1) (SBP1)	0	-	-	-	-	-	22.222	-	-	-	38.3085	-	-
Q9UKY7	Protein CDV3 homolog	0	-	-	-	-	24.1568	30.5546	27.3557	4.52391	-	31.6562	-	-
O00170	AH receptor-interacting protein (AIP) (Aryl-hydrocarbon receptor-interacting protein) (HBV X-associated protein 2) (XAP-2) (Immunophilin homolog ARA9)	0	-	-	-	-	-	33.9882	-	-	-	-	-	-
Q92783	Signal transducing adapter molecule 1 (STAM-1)	0	-	-	-	-	-	30.6798	-	-	-	40.9855	-	-
P43403	Tyrosine-protein kinase ZAP-70 (EC 2.7.10.2) (70 kDa zeta-chain associated protein) (Syk-related tyrosine kinase)	0	-	-	-	-	29.5477	-	-	-	-	-	-	-
P10114	Ras-related protein Rap-2a (EC 3.6.5.2) (RbBP-30)	0	-	-	-	-	23.6116	24.1108	23.8612	0.352936	-	-	-	-
O94979	Protein transport protein Sec31A (ABP125) (ABP130) (SEC31-like protein 1) (SEC31-related protein A) (Web1-like protein)	0	-	-	-	-	-	48.8993	-	-	-	-	-	-
P42166	Lamina-associated polypeptide 2, isoform alpha (Thymopoietin isoform alpha) (TP alpha) (Thymopoietin-related peptide isoform alpha) (TPRP isoform alpha) [Cleaved into: Thymopoietin (TP) (Splenin); Thymopentin (TP5)]	0	-	-	-	-	-	29.7151	-	-	-	28.7404	-	-
O95861	3'(2'),5'-bisphosphate nucleotidase 1 (EC 3.1.3.7) (Bisphosphate 3'-nucleotidase 1) (PAP-inositol 1,4-phosphatase) (PIP)	0	-	-	-	-	-	25.0644	-	-	-	-	-	-
P07741	Adenine phosphoribosyltransferase (APRT) (EC 2.4.2.7)	0	-	-	-	-	-	26.2493	-	-	-	-	-	-
P55795	Heterogeneous nuclear ribonucleoprotein H2 (hnRNP H2) (FTP-3) (Heterogeneous nuclear ribonucleoprotein H') (hnRNP H') [Cleaved into: Heterogeneous nuclear ribonucleoprotein H2, N-terminally processed]	0	-	-	-	-	-	23.8849	-	-	-	-	-	-
P12956	X-ray repair cross-complementing protein 6 (EC 3.6.4.-) (EC 4.2.99.-) (5'-deoxyribose-5-phosphate lyase Ku70) (5'-dRP lyase Ku70) (70 kDa subunit of Ku antigen) (ATP-dependent DNA helicase 2 subunit 1) (ATP-dependent DNA helicase II 70 kDa subunit) (CTC box-binding factor 75 kDa subunit) (CTC75) (CTCBF) (DNA repair protein XRCC6) (Lupus Ku autoantigen protein p70) (Ku70) (Thyroid-lupus autoantige…	0	-	-	-	-	-	29.4224	-	-	-	-	-	-
Q96AG4	Leucine-rich repeat-containing protein 59 (Ribosome-binding protein p34) (p34) [Cleaved into: Leucine-rich repeat-containing protein 59, N-terminally processed]	1	-	-	-	-	-	-	-	-	-	-	-	-
O43813	Glutathione S-transferase LANCL1 (EC 2.5.1.18) (40 kDa erythrocyte membrane protein) (p40) (LanC-like protein 1)	0	-	-	-	-	-	23.1579	-	-	-	-	-	-
Q8WUA2	Peptidyl-prolyl cis-trans isomerase-like 4 (PPIase) (EC 5.2.1.8) (Cyclophilin-like protein PPIL4) (Rotamase PPIL4)	0	-	-	-	-	-	-	-	-	-	46.759	-	-
Q99961	Endophilin-A2 (EEN fusion partner of MLL) (Endophilin-2) (Extra eleven-nineteen leukemia fusion gene protein) (EEN) (SH3 domain protein 2B) (SH3 domain-containing GRB2-like protein 1)	0	-	-	-	-	-	31.7592	-	-	-	-	-	-
P62310	U6 snRNA-associated Sm-like protein LSm3	0	-	-	-	-	-	30.3708	-	-	-	-	-	-
Q9BZZ5	Apoptosis inhibitor 5 (API-5) (Antiapoptosis clone 11 protein) (AAC-11) (Cell migration-inducing gene 8 protein) (Fibroblast growth factor 2-interacting factor) (FIF) (Protein XAGL)	0	-	-	-	-	-	35.1576	-	-	-	31.3644	-	-
A0AVT1	Ubiquitin-like modifier-activating enzyme 6 (Ubiquitin-activating enzyme 6) (EC 6.2.1.45) (Monocyte protein 4) (MOP-4) (Ubiquitin-activating enzyme E1-like protein 2) (E1-L2)	0	-	-	-	-	-	28.4191	-	-	-	-	-	-
H3BQZ7	HCG2044799 (HNRNPUL2-BSCL2 readthrough (NMD candidate))	0	-	-	-	-	-	-	-	-	-	-	-	-
O00505	Importin subunit alpha-4 (Importin alpha Q2) (Qip2) (Karyopherin subunit alpha-3) (SRP1-gamma)	0	-	-	-	-	-	26.4549	-	-	-	-	-	-
O14828	Secretory carrier-associated membrane protein 3 (Secretory carrier membrane protein 3)	0	-	-	-	-	-	27.2081	-	-	-	-	-	-
O14936	Peripheral plasma membrane protein CASK (hCASK) (EC 2.7.11.1) (Calcium/calmodulin-dependent serine protein kinase) (Protein lin-2 homolog)	0	-	-	-	-	-	36.7729	-	-	-	-	-	-
O14974	Protein phosphatase 1 regulatory subunit 12A (Myosin phosphatase-targeting subunit 1) (Myosin phosphatase target subunit 1) (Protein phosphatase myosin-binding subunit)	0	-	-	-	-	-	27.9399	-	-	-	35.7269	-	-
O43760	Synaptogyrin-2 (Cellugyrin)	0	-	-	-	-	-	28.6967	-	-	-	-	-	-
O43823	A-kinase anchor protein 8 (AKAP-8) (A-kinase anchor protein 95 kDa) (AKAP 95)	1	-	-	-	-	-	35.9898	-	-	-	-	-	-
O75607	Nucleoplasmin-3	0	-	-	-	-	-	28.1816	-	-	43.2034	-	-	-
O75663	TIP41-like protein (Putative MAPK-activating protein PM10) (Type 2A-interacting protein) (TIP)	0	-	-	-	-	-	42.5083	-	-	-	-	-	-
O95336	6-phosphogluconolactonase (6PGL) (EC 3.1.1.31)	0	-	-	-	-	-	23.8571	-	-	-	-	-	-
O95394	Phosphoacetylglucosamine mutase (PAGM) (EC 5.4.2.3) (Acetylglucosamine phosphomutase) (N-acetylglucosamine-phosphate mutase) (Phosphoglucomutase-3) (PGM 3)	0	-	-	-	-	-	41.267	-	-	-	-	-	-
O95400	CD2 antigen cytoplasmic tail-binding protein 2 (CD2 cytoplasmic domain-binding protein 2) (CD2 tail-binding protein 2) (U5 snRNP 52K protein) (U5-52K)	0	-	-	-	-	-	39.5138	-	-	-	-	-	-
O95456	Proteasome assembly chaperone 1 (PAC-1) (Chromosome 21 leucine-rich protein) (C21-LRP) (Down syndrome critical region protein 2)	0	-	-	-	-	-	42.9178	-	-	-	-	-	-
O95721	Synaptosomal-associated protein 29 (SNAP-29) (Soluble 29 kDa NSF attachment protein) (Vesicle-membrane fusion protein SNAP-29)	0	-	-	-	-	-	68.2852	-	-	-	41.9327	-	-
P04183	Thymidine kinase, cytosolic (EC 2.7.1.21)	0	-	-	-	-	-	61.4019	-	-	-	-	-	-
P11217	Glycogen phosphorylase, muscle form (EC 2.4.1.1) (Myophosphorylase)	0	-	-	-	-	-	46.6237	-	-	-	-	-	-
P06753	Tropomyosin alpha-3 chain (Gamma-tropomyosin) (Tropomyosin-3) (Tropomyosin-5) (hTM5)	0	-	-	-	-	-	26.1518	-	-	-	39.2345	-	-
P07355	Annexin A2 (Annexin II) (Annexin-2) (Calpactin I heavy chain) (Calpactin-1 heavy chain) (Chromobindin-8) (Lipocortin II) (Placental anticoagulant protein IV) (PAP-IV) (Protein I) (p36)	0	-	-	-	-	-	32.7469	-	-	-	-	-	-
P08708	40S ribosomal protein S17 (Small ribosomal subunit protein eS17)	0	-	-	-	-	-	29.5358	-	-	-	-	-	-
P09429	High mobility group protein B1 (High mobility group protein 1) (HMG-1)	0	-	-	-	-	-	30.1778	-	-	-	-	-	-
P09496	Clathrin light chain A (Lca)	0	-	-	-	-	-	-	-	-	-	36.1769	-	-
P0DN76	Splicing factor U2AF 35 kDa subunit-like protein (U2 small nuclear RNA auxiliary factor 1-like protein 5)	0	-	-	-	-	-	32.0828	-	-	-	-	-	-
P0DN79	Cystathionine beta-synthase-like protein (EC 4.2.1.22) (Beta-thionase) (Serine sulfhydrase)	0	-	-	-	-	-	24.6562	-	-	-	-	-	-
P11802	Cyclin-dependent kinase 4 (EC 2.7.11.22) (Cell division protein kinase 4) (PSK-J3)	0	-	-	-	-	-	35.671	-	-	-	-	-	-
P13010	X-ray repair cross-complementing protein 5 (EC 3.6.4.-) (86 kDa subunit of Ku antigen) (ATP-dependent DNA helicase 2 subunit 2) (ATP-dependent DNA helicase II 80 kDa subunit) (CTC box-binding factor 85 kDa subunit) (CTC85) (CTCBF) (DNA repair protein XRCC5) (Ku80) (Ku86) (Lupus Ku autoantigen protein p86) (Nuclear factor IV) (Thyroid-lupus autoantigen) (TLAA) (X-ray repair complementing defective…	0	-	-	-	-	-	-	-	-	-	34.2948	-	-
P14625	Endoplasmin (94 kDa glucose-regulated protein) (GRP-94) (Heat shock protein 90 kDa beta member 1) (Tumor rejection antigen 1) (gp96 homolog)	0	-	-	-	-	-	-	-	-	-	39.3803	-	-
P15927	Replication protein A 32 kDa subunit (RP-A p32) (Replication factor A protein 2) (RF-A protein 2) (Replication protein A 34 kDa subunit) (RP-A p34)	0	-	-	-	-	-	37.8206	-	-	-	40.1971	-	-
P19174	1-phosphatidylinositol 4,5-bisphosphate phosphodiesterase gamma-1 (EC 3.1.4.11) (PLC-148) (Phosphoinositide phospholipase C-gamma-1) (Phospholipase C-II) (PLC-II) (Phospholipase C-gamma-1) (PLC-gamma-1)	0	-	-	-	-	-	34.1811	-	-	-	-	-	-
P26639	Threonine--tRNA ligase 1, cytoplasmic (EC 6.1.1.3) (Threonyl-tRNA synthetase) (ThrRS) (Threonyl-tRNA synthetase 1)	0	-	-	-	-	-	30.5266	-	-	-	40.2924	-	-
P28161	Glutathione S-transferase Mu 2 (EC 2.5.1.18) (GST class-mu 2) (GSTM2-2)	0	-	-	-	-	-	-	-	-	-	-	-	-
P30419	Glycylpeptide N-tetradecanoyltransferase 1 (EC 2.3.1.97) (Myristoyl-CoA:protein N-myristoyltransferase 1) (NMT 1) (Type I N-myristoyltransferase) (Peptide N-myristoyltransferase 1)	1	-	-	-	-	-	24.3038	-	-	-	-	-	-
P31483	Nucleolysin TIA-1 isoform p40 (RNA-binding protein TIA-1) (T-cell-restricted intracellular antigen-1) (TIA-1) (p40-TIA-1)	0	-	-	-	-	-	37.118	-	-	-	-	-	-
P35573	Glycogen debranching enzyme (Glycogen debrancher) [Includes: 4-alpha-glucanotransferase (EC 2.4.1.25) (Oligo-1,4-1,4-glucantransferase); Amylo-alpha-1,6-glucosidase (Amylo-1,6-glucosidase) (EC 3.2.1.33) (Dextrin 6-alpha-D-glucosidase)]	0	-	-	-	-	-	-	-	-	-	40.936	-	-
P45974	Ubiquitin carboxyl-terminal hydrolase 5 (EC 3.4.19.12) (Deubiquitinating enzyme 5) (Isopeptidase T) (Ubiquitin thioesterase 5) (Ubiquitin-specific-processing protease 5)	0	-	-	-	-	-	31.7425	-	-	-	30.0533	-	-
P46109	Crk-like protein	0	-	-	-	-	-	39.2289	-	-	-	-	-	-
P49023	Paxillin	0	-	-	-	-	-	33.8563	-	-	-	-	-	-
P49753	Acyl-coenzyme A thioesterase 2, mitochondrial (Acyl-CoA thioesterase 2) (EC 3.1.2.2) (Acyl-coenzyme A thioester hydrolase 2a) (CTE-Ia) (Long-chain acyl-CoA thioesterase 2) (ZAP128)	1	-	-	-	-	-	20.0972	-	-	-	42.8019	-	-
P49789	Bis(5'-adenosyl)-triphosphatase (EC 3.6.1.29) (AP3A hydrolase) (AP3Aase) (Diadenosine 5',5'''-P1,P3-triphosphate hydrolase) (Dinucleosidetriphosphatase) (Fragile histidine triad protein)	1	-	-	-	-	-	-	-	-	-	-	-	-
P49915	GMP synthase [glutamine-hydrolyzing] (EC 6.3.5.2) (GMP synthetase) (Glutamine amidotransferase)	0	-	-	-	-	-	30.5478	-	-	-	-	-	-
P51116	Fragile X mental retardation syndrome-related protein 2	0	-	-	-	-	-	29.9891	-	-	-	-	-	-
P61026	Ras-related protein Rab-10 (EC 3.6.5.2)	0	-	-	-	-	-	30.9531	-	-	-	-	-	-
P51172	Amiloride-sensitive sodium channel subunit delta (Delta-NaCH) (Epithelial Na(+) channel subunit delta) (Delta-ENaC) (ENaCD) (Nonvoltage-gated sodium channel 1 subunit delta) (SCNED)	0	-	-	-	-	-	-	-	-	-	-	-	-
P52209	6-phosphogluconate dehydrogenase, decarboxylating (EC 1.1.1.44)	0	-	-	-	-	-	26.8273	-	-	-	-	-	-
P52907	F-actin-capping protein subunit alpha-1 (CapZ alpha-1)	0	-	-	-	-	-	-	-	-	-	38.55	-	-
P53582	Methionine aminopeptidase 1 (MAP 1) (MetAP 1) (EC 3.4.11.18) (Peptidase M 1)	0	-	-	-	-	-	33.4969	-	-	-	-	-	-
P53611	Geranylgeranyl transferase type-2 subunit beta (EC 2.5.1.60) (Geranylgeranyl transferase type II subunit beta) (GGTase-II-beta) (Rab geranyl-geranyltransferase subunit beta) (Rab GG transferase beta) (Rab GGTase beta) (Rab geranylgeranyltransferase subunit beta) (Type II protein geranyl-geranyltransferase subunit beta)	0	-	-	-	-	-	37.339	-	-	-	-	-	-
P54105	Methylosome subunit pICln (Chloride channel, nucleotide sensitive 1A) (Chloride conductance regulatory protein ICln) (I(Cln)) (Chloride ion current inducer protein) (ClCI) (Reticulocyte pICln)	0	-	-	-	-	-	28.7221	-	-	-	38.8117	-	-
P54578	Ubiquitin carboxyl-terminal hydrolase 14 (EC 3.4.19.12) (Deubiquitinating enzyme 14) (Ubiquitin thioesterase 14) (Ubiquitin-specific-processing protease 14)	0	-	-	-	-	-	35.1109	-	-	-	-	-	-
P54687	Branched-chain-amino-acid aminotransferase, cytosolic (BCAT(c)) (EC 2.6.1.42) (Protein ECA39)	1	-	-	-	-	-	-	-	-	-	-	-	-
P55010	Eukaryotic translation initiation factor 5 (eIF-5)	0	-	-	-	-	-	29.8969	-	-	-	33.8992	-	-
P60763	Ras-related C3 botulinum toxin substrate 3 (EC 3.6.5.2) (p21-Rac3)	0	-	-	-	-	-	25.6721	-	-	-	-	-	-
P61106	Ras-related protein Rab-14	0	-	-	-	-	-	34.4769	-	-	-	-	-	-
P84077	ADP-ribosylation factor 1	0	-	-	-	-	-	28.1991	-	-	38.4286	41.9519	40.1902	2.49139
P62140	Serine/threonine-protein phosphatase PP1-beta catalytic subunit (PP-1B) (PPP1CD) (EC 3.1.3.16) (EC 3.1.3.53)	0	-	-	-	-	-	34.567	-	-	-	-	-	-
P62942	Peptidyl-prolyl cis-trans isomerase FKBP1A (PPIase FKBP1A) (EC 5.2.1.8) (12 kDa FK506-binding protein) (12 kDa FKBP) (FKBP-12) (Calstabin-1) (FK506-binding protein 1A) (FKBP-1A) (Immunophilin FKBP12) (Rotamase)	0	-	-	-	-	-	27.7556	-	-	-	-	-	-
P63151	Serine/threonine-protein phosphatase 2A 55 kDa regulatory subunit B alpha isoform (PP2A subunit B isoform B55-alpha) (PP2A subunit B isoform PR55-alpha) (PP2A subunit B isoform R2-alpha) (PP2A subunit B isoform alpha)	0	-	-	-	-	-	38.5334	-	-	-	-	-	-
P68036	Ubiquitin-conjugating enzyme E2 L3 (EC 2.3.2.23) (E2 ubiquitin-conjugating enzyme L3) (L-UBC) (UbcH7) (Ubiquitin carrier protein L3) (Ubiquitin-conjugating enzyme E2-F1) (Ubiquitin-protein ligase L3)	0	-	-	-	-	-	21.8945	-	-	-	-	-	-
P68104	Elongation factor 1-alpha 1 (EF-1-alpha-1) (Elongation factor Tu) (EF-Tu) (Eukaryotic elongation factor 1 A-1) (eEF1A-1) (Leukocyte receptor cluster member 7)	0	-	-	-	-	-	22.0674	-	-	-	34.6076	-	-
P98175	RNA-binding protein 10 (G patch domain-containing protein 9) (RNA-binding motif protein 10) (RNA-binding protein S1-1) (S1-1)	0	-	-	-	-	-	35.3951	-	-	-	-	-	-
Q02952	A-kinase anchor protein 12 (AKAP-12) (A-kinase anchor protein 250 kDa) (AKAP 250) (Gravin) (Myasthenia gravis autoantigen)	0	-	-	-	-	-	29.3356	-	-	-	36.0066	-	-
Q04446	1,4-alpha-glucan-branching enzyme (EC 2.4.1.18) (Brancher enzyme) (Glycogen-branching enzyme)	0	-	-	-	-	-	22.8764	-	-	-	-	-	-
Q06124	Tyrosine-protein phosphatase non-receptor type 11 (EC 3.1.3.48) (Protein-tyrosine phosphatase 1D) (PTP-1D) (Protein-tyrosine phosphatase 2C) (PTP-2C) (SH-PTP2) (SHP-2) (Shp2) (SH-PTP3)	1	-	-	-	-	-	30.1666	-	-	-	-	-	-
Q12959	Disks large homolog 1 (Synapse-associated protein 97) (SAP-97) (SAP97) (hDlg)	0	-	-	-	-	-	32.5118	-	-	-	-	-	-
O14561	Acyl carrier protein, mitochondrial (ACP) (CI-SDAP) (NADH-ubiquinone oxidoreductase 9.6 kDa subunit)	1	-	19.0487	-	-	27.4179	26.2515	26.8347	0.824755	36.4761	37.7463	37.1112	0.898179
Q15084	Protein disulfide-isomerase A6 (EC 5.3.4.1) (Endoplasmic reticulum protein 5) (ER protein 5) (ERp5) (Protein disulfide isomerase P5) (Thioredoxin domain-containing protein 7)	0	-	-	-	-	-	-	-	-	-	32.4917	-	-
Q15436	Protein transport protein Sec23A (hSec23A) (SEC23-related protein A)	0	-	-	-	-	-	43.5395	-	-	-	-	-	-
Q15459	Splicing factor 3A subunit 1 (SF3a120) (Spliceosome-associated protein 114) (SAP 114)	0	-	-	-	-	-	28.5566	-	-	-	-	-	-
Q15942	Zyxin (Zyxin-2)	0	-	-	-	-	-	24.6602	-	-	-	42.758	-	-
Q16527	Cysteine and glycine-rich protein 2 (Cysteine-rich protein 2) (CRP2) (LIM domain only protein 5) (LMO-5) (Smooth muscle cell LIM protein) (SmLIM)	0	-	-	-	-	-	-	-	-	-	61.9931	-	-
Q16576	Histone-binding protein RBBP7 (Histone acetyltransferase type B subunit 2) (Nucleosome-remodeling factor subunit RBAP46) (Retinoblastoma-binding protein 7) (RBBP-7) (Retinoblastoma-binding protein p46)	0	-	-	-	-	-	34.9915	-	-	-	-	-	-
Q16881	Thioredoxin reductase 1, cytoplasmic (TR) (EC 1.8.1.9) (Gene associated with retinoic and interferon-induced mortality 12 protein) (GRIM-12) (Gene associated with retinoic and IFN-induced mortality 12 protein) (KM-102-derived reductase-like factor) (Thioredoxin reductase TR1)	1	-	-	-	-	-	30.0225	-	-	-	38.1624	-	-
Q5TFE4	5'-nucleotidase domain-containing protein 1 (EC 3.1.3.-)	0	-	-	-	-	-	36.0499	-	-	-	-	-	-
Q6GMV2	SET and MYND domain-containing protein 5 (EC 2.1.1.-) (Protein NN8-4AG) (Retinoic acid-induced protein 15)	0	-	-	-	-	-	30.0655	-	-	-	-	-	-
Q6UUV9	CREB-regulated transcription coactivator 1 (Mucoepidermoid carcinoma translocated protein 1) (Transducer of regulated cAMP response element-binding protein 1) (TORC-1) (Transducer of CREB protein 1)	0	-	-	-	-	-	-	-	-	-	-	-	-
Q71RC2	La-related protein 4 (La ribonucleoprotein domain family member 4)	0	-	-	-	-	-	34.9839	-	-	-	-	-	-
Q7Z417	Nuclear fragile X mental retardation-interacting protein 2 (82 kDa FMRP-interacting protein) (82-FIP) (Cell proliferation-inducing gene 1 protein) (FMRP-interacting protein 2)	0	-	-	-	-	-	26.184	-	-	-	-	-	-
Q7Z434	Mitochondrial antiviral-signaling protein (MAVS) (CARD adapter inducing interferon beta) (Cardif) (Interferon beta promoter stimulator protein 1) (IPS-1) (Putative NF-kappa-B-activating protein 031N) (Virus-induced-signaling adapter) (VISA)	1	-	-	-	-	-	-	-	-	-	-	-	-
Q86UP2	Kinectin (CG-1 antigen) (Kinesin receptor)	0	-	-	-	-	-	-	-	-	-	-	-	-
Q86Y82	Syntaxin-12	0	-	-	-	-	-	29.4846	-	-	-	-	-	-
Q8IW19	Aprataxin and PNK-like factor (EC 3.1.-.-) (Apurinic-apyrimidinic endonuclease APLF) (PNK and APTX-like FHA domain-containing protein) (XRCC1-interacting protein 1)	0	-	-	-	-	-	-	-	-	-	-	-	-
Q8IZP0	Abl interactor 1 (Abelson interactor 1) (Abi-1) (Abl-binding protein 4) (AblBP4) (Eps8 SH3 domain-binding protein) (Eps8-binding protein) (Nap1-binding protein) (Nap1BP) (Spectrin SH3 domain-binding protein 1) (e3B1)	0	-	-	-	-	-	-	-	-	-	-	-	-
Q8N3F8	MICAL-like protein 1 (Molecule interacting with Rab13) (MIRab13)	0	-	-	-	-	-	-	-	-	-	-	-	-
Q8NBF2	NHL repeat-containing protein 2	0	-	-	-	-	-	25.8039	-	-	-	-	-	-
Q8NF91	Nesprin-1 (Enaptin) (KASH domain-containing protein 1) (KASH1) (Myocyte nuclear envelope protein 1) (Myne-1) (Nuclear envelope spectrin repeat protein 1) (Synaptic nuclear envelope protein 1) (Syne-1)	0	-	-	-	-	-	28.2779	-	-	-	-	-	-
Q9BUB7	Transmembrane protein 70, mitochondrial	1	-	18.5847	-	-	23.8182	26.7297	25.274	2.05874	-	-	-	-
Q8NI27	THO complex subunit 2 (Tho2) (hTREX120)	0	-	-	-	-	-	-	-	-	-	-	-	-
Q8WU90	Zinc finger CCCH domain-containing protein 15 (DRG family-regulatory protein 1) (Likely ortholog of mouse immediate early response erythropoietin 4)	0	-	-	-	-	-	34.461	-	-	-	-	-	-
Q92499	ATP-dependent RNA helicase DDX1 (EC 3.6.4.13) (DEAD box protein 1) (DEAD box protein retinoblastoma) (DBP-RB)	1	-	-	-	-	-	39.1805	-	-	-	-	-	-
Q92530	Proteasome inhibitor PI31 subunit (hPI31)	0	-	-	-	-	-	32.4137	-	-	-	45.3892	-	-
Q92615	La-related protein 4B (La ribonucleoprotein domain family member 4B) (La ribonucleoprotein domain family member 5) (La-related protein 5)	0	-	-	-	-	-	32.8593	-	-	-	-	-	-
Q93009	Ubiquitin carboxyl-terminal hydrolase 7 (EC 3.4.19.12) (Deubiquitinating enzyme 7) (Herpesvirus-associated ubiquitin-specific protease) (Ubiquitin thioesterase 7) (Ubiquitin-specific-processing protease 7)	0	-	-	-	-	-	31.4641	-	-	-	-	-	-
Q96A49	Synapse-associated protein 1 (BSD domain-containing signal transducer and Akt interactor protein) (BSTA)	0	-	-	-	-	-	25.1654	-	-	-	-	-	-
Q96AC1	Fermitin family homolog 2 (Kindlin-2) (Mitogen-inducible gene 2 protein) (MIG-2) (Pleckstrin homology domain-containing family C member 1) (PH domain-containing family C member 1)	0	-	-	-	-	-	28.5408	-	-	-	-	-	-
Q96HC4	PDZ and LIM domain protein 5 (Enigma homolog) (Enigma-like PDZ and LIM domains protein)	0	-	-	-	-	-	27.8432	-	-	-	-	-	-
Q96KR1	Zinc finger RNA-binding protein (hZFR) (M-phase phosphoprotein homolog)	0	-	-	-	-	-	36.0675	-	-	-	-	-	-
Q99733	Nucleosome assembly protein 1-like 4 (Nucleosome assembly protein 2) (NAP-2)	0	-	-	-	-	-	34.6307	-	-	-	-	-	-
Q9Y2Z4	Tyrosine--tRNA ligase, mitochondrial (EC 6.1.1.1) (Tyrosyl-tRNA synthetase) (TyrRS)	1	-	18.82	-	-	26.2499	23.1567	24.7033	2.18719	35.4189	38.0383	36.7286	1.85221
Q9BTE3	Mini-chromosome maintenance complex-binding protein (MCM-BP) (MCM-binding protein)	0	-	-	-	-	-	-	-	-	-	-	-	-
Q9BWU0	Kanadaptin (Human lung cancer oncogene 3 protein) (HLC-3) (Kidney anion exchanger adapter protein) (Solute carrier family 4 anion exchanger member 1 adapter protein)	0	-	-	-	-	-	27.4726	-	-	-	-	-	-
Q9BY44	Eukaryotic translation initiation factor 2A (eIF-2A) (65 kDa eukaryotic translation initiation factor 2A) [Cleaved into: Eukaryotic translation initiation factor 2A, N-terminally processed]	0	-	-	-	-	-	40.2282	-	-	-	-	-	-
Q9H6Z9	Prolyl hydroxylase EGLN3 (EC 1.14.11.-) (Egl nine homolog 3) (EC 1.14.11.29) (HPH-1) (Hypoxia-inducible factor prolyl hydroxylase 3) (HIF-PH3) (HIF-prolyl hydroxylase 3) (HPH-3) (Prolyl hydroxylase domain-containing protein 3) (PHD3)	0	-	-	-	-	-	-	-	-	-	-	-	-
Q9H074	Polyadenylate-binding protein-interacting protein 1 (PABP-interacting protein 1) (PAIP-1) (Poly(A)-binding protein-interacting protein 1)	0	-	-	-	-	-	34.4288	-	-	-	-	-	-
Q9H0D6	5'-3' exoribonuclease 2 (EC 3.1.13.-) (DHM1-like protein) (DHP protein)	0	-	-	-	-	-	56.9318	-	-	-	-	-	-
Q9H3P7	Golgi resident protein GCP60 (Acyl-CoA-binding domain-containing protein 3) (Golgi complex-associated protein 1) (GOCAP1) (Golgi phosphoprotein 1) (GOLPH1) (PBR- and PKA-associated protein 7) (Peripheral benzodiazepine receptor-associated protein PAP7) [Cleaved into: Golgi resident protein GCP60, N-terminally processed]	1	-	-	-	-	-	29.4931	-	-	-	45.3208	-	-
Q9NPH2	Inositol-3-phosphate synthase 1 (IPS 1) (EC 5.5.1.4) (Myo-inositol 1-phosphate synthase) (MI-1-P synthase) (MIP synthase) (hIPS) (Myo-inositol 1-phosphate synthase A1) (hINO1)	0	-	-	-	-	-	-	-	-	-	-	-	-
Q9NR28	Diablo homolog, mitochondrial (Direct IAP-binding protein with low pI) (Second mitochondria-derived activator of caspase) (Smac)	1	-	-	-	-	-	-	-	-	-	-	-	-
Q9NS18	Glutaredoxin-2, mitochondrial	1	-	-	-	-	-	60.2954	-	-	-	57.9071	-	-
Q9UBQ5	Eukaryotic translation initiation factor 3 subunit K (eIF3k) (Eukaryotic translation initiation factor 3 subunit 12) (Muscle-specific gene M9 protein) (PLAC-24) (eIF-3 p25) (eIF-3 p28)	0	-	-	-	-	-	99.0099	-	-	-	-	-	-
Q5JPH6	Probable glutamate--tRNA ligase, mitochondrial (EC 6.1.1.17) (Glutamyl-tRNA synthetase) (GluRS)	1	-	20.8272	-	-	25.9802	29.2005	27.5904	2.27711	-	-	-	-
Q9UKE5	TRAF2 and NCK-interacting protein kinase (EC 2.7.11.1)	0	-	-	-	-	-	20.6727	-	-	-	-	-	-
Q9UL46	Proteasome activator complex subunit 2 (11S regulator complex subunit beta) (REG-beta) (Activator of multicatalytic protease subunit 2) (Proteasome activator 28 subunit beta) (PA28b) (PA28beta)	0	-	-	-	-	-	28.1625	-	-	-	37.4198	-	-
Q9UN86	Ras GTPase-activating protein-binding protein 2 (G3BP-2) (GAP SH3 domain-binding protein 2)	0	-	-	-	-	-	32.0038	-	-	-	-	-	-
Q9UNF0	Protein kinase C and casein kinase substrate in neurons protein 2 (Syndapin-2) (Syndapin-II) (SdpII)	0	-	-	-	-	-	34.0709	-	-	-	-	-	-
Q9Y371	Endophilin-B1 (Bax-interacting factor 1) (Bif-1) (SH3 domain-containing GRB2-like protein B1)	1	-	-	-	-	-	32.9237	-	-	-	-	-	-
Q9Y3S2	Zinc finger protein 330 (Nucleolar autoantigen 36) (Nucleolar cysteine-rich protein)	0	-	-	-	-	-	44.5323	-	-	-	-	-	-
Q9Y4E8	Ubiquitin carboxyl-terminal hydrolase 15 (EC 3.4.19.12) (Deubiquitinating enzyme 15) (Ubiquitin thioesterase 15) (Ubiquitin-specific-processing protease 15) (Unph-2) (Unph4)	1	-	-	-	-	-	41.128	-	-	-	-	-	-
Q9Y6A5	Transforming acidic coiled-coil-containing protein 3 (ERIC-1)	0	-	-	-	-	-	53.5898	-	-	-	-	-	-
Q9Y6M7	Sodium bicarbonate cotransporter 3 (Electroneutral Na/HCO(3) cotransporter) (Sodium bicarbonate cotransporter 2) (Sodium bicarbonate cotransporter 2b) (Bicarbonate transporter) (Solute carrier family 4 member 7)	0	-	-	-	-	-	-	-	-	-	-	-	-
O14682	Ectoderm-neural cortex protein 1 (ENC-1) (Kelch-like protein 37) (Nuclear matrix protein NRP/B) (p53-induced gene 10 protein)	0	-	-	-	-	-	-	-	-	-	-	-	-
P17544	Cyclic AMP-dependent transcription factor ATF-7 (cAMP-dependent transcription factor ATF-7) (Activating transcription factor 7) (Transcription factor ATF-A)	0	-	-	-	-	-	-	-	-	42.3076	-	-	-
P60174	Triosephosphate isomerase (TIM) (EC 5.3.1.1) (Methylglyoxal synthase) (EC 4.2.3.3) (Triose-phosphate isomerase)	0	-	-	-	-	-	-	-	-	28.1454	-	-	-
Q86YQ8	Copine-8 (Copine VIII)	0	-	-	-	-	-	-	-	-	55.4586	-	-	-
Q9H3K6	BolA-like protein 2	0	-	-	-	-	-	-	-	-	-	43.7133	-	-
O00762	Ubiquitin-conjugating enzyme E2 C (EC 2.3.2.23) ((E3-independent) E2 ubiquitin-conjugating enzyme C) (EC 2.3.2.24) (E2 ubiquitin-conjugating enzyme C) (UbcH10) (Ubiquitin carrier protein C) (Ubiquitin-protein ligase C)	0	-	-	-	-	-	-	-	-	-	99.0099	-	-
P05388	60S acidic ribosomal protein P0 (60S ribosomal protein L10E) (Large ribosomal subunit protein uL10)	0	-	-	-	-	-	-	-	-	-	24.3668	-	-
P27797	Calreticulin (CRP55) (Calregulin) (Endoplasmic reticulum resident protein 60) (ERp60) (HACBP) (grp60)	0	-	-	-	-	-	-	-	-	-	31.2686	-	-
P30825	High affinity cationic amino acid transporter 1 (CAT-1) (CAT1) (Ecotropic retroviral leukemia receptor homolog) (Ecotropic retrovirus receptor homolog) (Solute carrier family 7 member 1) (System Y+ basic amino acid transporter)	0	-	-	-	-	-	-	-	-	-	46.1175	-	-
P42575	Caspase-2 (CASP-2) (EC 3.4.22.55) (Neural precursor cell expressed developmentally down-regulated protein 2) (NEDD-2) (Protease ICH-1) [Cleaved into: Caspase-2 subunit p18; Caspase-2 subunit p13; Caspase-2 subunit p12]	1	-	-	-	-	-	-	-	-	-	99.0099	-	-
P50502	Hsc70-interacting protein (Hip) (Aging-associated protein 2) (Progesterone receptor-associated p48 protein) (Protein FAM10A1) (Putative tumor suppressor ST13) (Renal carcinoma antigen NY-REN-33) (Suppression of tumorigenicity 13 protein)	0	-	-	-	-	-	-	-	-	-	33.2091	-	-
Q01085	Nucleolysin TIAR (TIA-1-related protein)	0	-	-	-	-	-	-	-	-	-	37.2246	-	-
Q14697	Neutral alpha-glucosidase AB (EC 3.2.1.207) (Alpha-glucosidase 2) (Glucosidase II subunit alpha)	0	-	-	-	-	-	-	-	-	-	31.7187	-	-
Q9UNZ2	NSFL1 cofactor p47 (UBX domain-containing protein 2C) (p97 cofactor p47)	0	-	-	-	-	-	-	-	-	-	-	-	-
Q9NVV4	Poly(A) RNA polymerase, mitochondrial (PAP) (EC 2.7.7.19) (PAP-associated domain-containing protein 1) (Polynucleotide adenylyltransferase) (Terminal uridylyltransferase 1) (TUTase 1) (mtPAP)	1	-	22.4	-	-	35.4539	-	-	-	-	-	-	-
Q9P2R7	Succinate--CoA ligase [ADP-forming] subunit beta, mitochondrial (EC 6.2.1.5) (ATP-specific succinyl-CoA synthetase subunit beta) (A-SCS) (Succinyl-CoA synthetase beta-A chain) (SCS-betaA)	1	-	15.547	-	-	26.496	21.989	24.2425	3.18695	40.4528	37.3422	38.8975	2.19954
Q9P032	NADH dehydrogenase [ubiquinone] 1 alpha subcomplex assembly factor 4 (Hormone-regulated proliferation-associated protein of 20 kDa)	1	-	19.4841	-	-	26.9086	25.6301	26.2693	0.904036	37.8156	36.6395	37.2275	0.831629
Q9Y276	Mitochondrial chaperone BCS1 (h-BCS1) (BCS1-like protein)	1	-	15.3625	-	-	21.1562	19.738	20.4471	1.00278	30.9874	33.2474	32.1174	1.59812
Q02978	Mitochondrial 2-oxoglutarate/malate carrier protein (OGCP) (Solute carrier family 25 member 11)	1	-	16.6674	-	-	24.353	23.1792	23.7661	0.830055	33.5288	34.1689	33.8489	0.452683
Q15029	116 kDa U5 small nuclear ribonucleoprotein component (Elongation factor Tu GTP-binding domain-containing protein 2) (SNU114 homolog) (hSNU114) (U5 snRNP-specific protein, 116 kDa) (U5-116 kDa)	0	21.6994	-	-	-	38.7638	42.7292	40.7465	2.80398	45.0036	46.5606	45.7821	1.10101

## Sheet: Overlap at three time points
Protein info				Metabolic replacement fraction (MRF, %)
Uniprot ID	Protein name	mito?	MitoCarta3.0	4h_rep1	4h_rep2	4h_ave	4h_std	8h_rep1	8h_rep2	8h_ave	8h_std	12h_rep1	12h_rep2	12h_ave	12h_std
P38117	Electron transfer flavoprotein subunit beta (Beta-ETF)	1	Matrix	8.64919	13.5741	11.1116	3.48241	19.5695	17.4338	18.5017	0.755081	28.7394	30.5946	29.667	1.31182
Q6P587	Acylpyruvase FAHD1, mitochondrial (EC 3.7.1.5) (Fumarylacetoacetate hydrolase domain-containing protein 1) (FAH domain-containing protein 1) (Oxaloacetate decarboxylase) (OAA decarboxylase) (EC 4.1.1.112) (YisK-like protein)	1	Matrix	7.8931	15.2427	11.5679	5.19698	21.9859	23.6157	22.8008	0.576221	30.1071	31.1551	30.6311	0.741051
P0DMV9	Heat shock 70 kDa protein 1B (Heat shock 70 kDa protein 2) (HSP70-2) (HSP70.2)	1	-	10.9203	12.5989	11.7596	1.18694	21.9664	24.9283	23.4474	1.04718	35.0578	34.7978	34.9278	0.183841
Q8N183	NADH dehydrogenase [ubiquinone] 1 alpha subcomplex assembly factor 2 (B17.2-like) (B17.2L) (Mimitin) (Myc-induced mitochondrial protein) (MMTN) (NDUFA12-like protein)	1	MIM	9.25343	14.6838	11.9686	3.83984	24.7611	22.4078	23.5845	0.832009	35.1647	37.3543	36.2595	1.54831
O75964	ATP synthase subunit g, mitochondrial (ATPase subunit g) (ATP synthase membrane subunit g)	1	MIM	10.6289	14.683	12.656	2.86671	22.5928	21.7068	22.1498	0.313262	31.3201	33.6025	32.4613	1.61388
P61604	10 kDa heat shock protein, mitochondrial (Hsp10) (10 kDa chaperonin) (Chaperonin 10) (CPN10) (Early-pregnancy factor) (EPF)	1	Matrix	11.1403	14.2779	12.7091	2.21858	22.3217	23.5445	22.9331	0.432335	31.2152	32.6962	31.9557	1.0472
Q06830	Peroxiredoxin-1 (EC 1.11.1.24) (Natural killer cell-enhancing factor A) (NKEF-A) (Proliferation-associated gene protein) (PAG) (Thioredoxin peroxidase 2) (Thioredoxin-dependent peroxide reductase 2) (Thioredoxin-dependent peroxiredoxin 1)	0	-	11.119	14.7216	12.9203	2.54742	23.2405	25.783	24.5117	0.898913	31.6991	31.7005	31.6998	0.000989578
Q4G0N4	NAD kinase 2, mitochondrial (EC 2.7.1.23) (Mitochondrial NAD kinase) (NAD kinase domain-containing protein 1, mitochondrial)	1	Matrix	11.8461	15.477	13.6616	2.56742	23.8304	21.4688	22.6496	0.834941	32.5573	32.5232	32.5402	0.0241344
Q12849	G-rich sequence factor 1 (GRSF-1)	1	Matrix	11.4754	15.9106	13.693	3.13611	25.3196	25.8171	25.5684	0.17589	36.1724	36.8715	36.5219	0.494332
Q9Y4W6	AFG3-like protein 2 (EC 3.4.24.-) (Paraplegin-like protein)	1	MIM	10.1632	17.3041	13.7337	5.04937	24.4941	22.7668	23.6305	0.610696	35.5072	35.503	35.5051	0.00294128
P12277	Creatine kinase B-type (EC 2.7.3.2) (Brain creatine kinase) (B-CK) (Creatine kinase B chain) (Creatine phosphokinase B-type) (CPK-B)	0	-	10.2318	17.4672	13.8495	5.11624	24.255	25.5897	24.9224	0.471871	31.9381	33.9555	32.9468	1.42652
Q9NUJ1	Palmitoyl-protein thioesterase ABHD10, mitochondrial (EC 3.1.2.22) (Acyl-protein thioesterase ABHD10) (Alpha/beta hydrolase domain-containing protein 10) (Abhydrolase domain-containing protein 10) (Mycophenolic acid acyl-glucuronide esterase, mitochondrial) (EC 3.1.1.93)	1	Matrix	10.4689	17.2761	13.8725	4.81341	23.985	20.3549	22.17	1.28344	34.5584	35.0582	34.8083	0.353403
Q5JRX3	Presequence protease, mitochondrial (hPreP) (EC 3.4.24.-) (Pitrilysin metalloproteinase 1) (Metalloprotease 1) (hMP1)	1	Matrix	10.8838	16.9518	13.9178	4.29075	24.3021	23.3816	23.8418	0.325423	33.8965	34.3285	34.1125	0.305428
O95202	Mitochondrial proton/calcium exchanger protein (Leucine zipper-EF-hand-containing transmembrane protein 1)	1	MIM	11.8228	16.2865	14.0546	3.15629	23.5076	23.5246	23.5161	0.00599781	32.4361	33.6729	33.0545	0.87458
P00505	Aspartate aminotransferase, mitochondrial (mAspAT) (EC 2.6.1.1) (EC 2.6.1.7) (Fatty acid-binding protein) (FABP-1) (Glutamate oxaloacetate transaminase 2) (Kynurenine aminotransferase 4) (Kynurenine aminotransferase IV) (Kynurenine--oxoglutarate transaminase 4) (Kynurenine--oxoglutarate transaminase IV) (Plasma membrane-associated fatty acid-binding protein) (FABPpm) (Transaminase A)	1	MIM	11.2121	16.9821	14.0971	4.08001	23.5281	22.8853	23.2067	0.227259	33.2234	34.2352	33.7293	0.71546
P22626	Heterogeneous nuclear ribonucleoproteins A2/B1 (hnRNP A2/B1)	0	-	12.759	15.437	14.098	1.89362	20.9117	21.6798	21.2958	0.271558	31.1788	30.7604	30.9696	0.29584
P10809	60 kDa heat shock protein, mitochondrial (EC 5.6.1.7) (60 kDa chaperonin) (Chaperonin 60) (CPN60) (Heat shock protein 60) (HSP-60) (Hsp60) (HuCHA60) (Mitochondrial matrix protein P1) (P60 lymphocyte protein)	1	Matrix	11.9749	16.3488	14.1619	3.09279	23.3029	23.7816	23.5423	0.169269	32.7627	33.5053	33.134	0.525112
P30837	Aldehyde dehydrogenase X, mitochondrial (EC 1.2.1.3) (Aldehyde dehydrogenase 5) (Aldehyde dehydrogenase family 1 member B1)	1	Matrix	11.2909	17.1397	14.2153	4.1357	24.8064	21.3787	23.0925	1.21187	32.9422	33.1948	33.0685	0.178659
Q04837	Single-stranded DNA-binding protein, mitochondrial (Mt-SSB) (MtSSB) (PWP1-interacting protein 17)	1	Matrix	12.179	16.3817	14.2803	2.97172	23.8965	23.1337	23.5151	0.269695	33.2822	34.4718	33.877	0.84117
P43897	Elongation factor Ts, mitochondrial (EF-Ts) (EF-TsMt)	1	Matrix	11.5271	17.1767	14.3519	3.99486	25.2392	27.0877	26.1634	0.653518	33.6003	36.2306	34.9154	1.85992
P30048	Thioredoxin-dependent peroxide reductase, mitochondrial (EC 1.11.1.24) (Antioxidant protein 1) (AOP-1) (HBC189) (Peroxiredoxin III) (Prx-III) (Peroxiredoxin-3) (Protein MER5 homolog) (Thioredoxin-dependent peroxiredoxin 3)	1	Matrix	11.4464	17.3315	14.3889	4.16134	23.6525	22.6084	23.1304	0.369131	34.1178	34.6277	34.3727	0.360578
P11498	Pyruvate carboxylase, mitochondrial (EC 6.4.1.1) (Pyruvic carboxylase) (PCB)	1	Matrix	11.5217	17.4631	14.4924	4.20127	24.5869	23.1538	23.8703	0.506697	38.0003	36.5683	37.2843	1.01252
P14618	Pyruvate kinase PKM (EC 2.7.1.40) (Cytosolic thyroid hormone-binding protein) (CTHBP) (Opa-interacting protein 3) (OIP-3) (Pyruvate kinase 2/3) (Pyruvate kinase muscle isozyme) (Thyroid hormone-binding protein 1) (THBP1) (Tumor M2-PK) (p58)	1	-	11.93	17.0819	14.506	3.643	24.8233	30.35	27.5867	1.95397	35.1138	35.6491	35.3815	0.378512
P62937	Peptidyl-prolyl cis-trans isomerase A (PPIase A) (EC 5.2.1.8) (Cyclophilin A) (Cyclosporin A-binding protein) (Rotamase A) [Cleaved into: Peptidyl-prolyl cis-trans isomerase A, N-terminally processed]	0	-	11.1948	17.8409	14.5178	4.69948	25.5437	22.7495	24.1466	0.987905	30.6557	36.6579	33.6568	4.24422
P27144	Adenylate kinase 4, mitochondrial (AK 4) (EC 2.7.4.10) (EC 2.7.4.6) (Adenylate kinase 3-like) (GTP:AMP phosphotransferase AK4)	1	Matrix	11.7917	17.8186	14.8051	4.26165	26.0978	23.9891	25.0434	0.74556	35.9541	37.4277	36.6909	1.04196
Q6YN16	Hydroxysteroid dehydrogenase-like protein 2 (EC 1.-.-.-) (Short chain dehydrogenase/reductase family 13C member 1)	1	Matrix	13.1824	16.6736	14.928	2.46867	21.9177	19.5003	20.709	0.854695	29.9111	28.7424	29.3268	0.826382
Q8IYB8	ATP-dependent RNA helicase SUPV3L1, mitochondrial (EC 3.6.4.13) (Suppressor of var1 3-like protein 1) (SUV3-like protein 1)	1	Matrix	11.1348	18.7731	14.954	5.40112	26.705	25.242	25.9735	0.517247	36.7765	38.5138	37.6451	1.22843
Q9BYT8	Neurolysin, mitochondrial (EC 3.4.24.16) (Angiotensin-binding protein) (Microsomal endopeptidase) (MEP) (Mitochondrial oligopeptidase M) (Neurotensin endopeptidase)	1	Matrix	14.694	15.4834	15.0887	0.55824	22.9049	24.0283	23.4666	0.397175	34.434	34.4851	34.4595	0.0361452
Q86SX6	Glutaredoxin-related protein 5, mitochondrial (Monothiol glutaredoxin-5)	1	Matrix	12.9079	17.3137	15.1108	3.11535	26.4846	28.6397	27.5622	0.761939	37.0142	38.553	37.7836	1.08811
P68363	Tubulin alpha-1B chain (Alpha-tubulin ubiquitous) (Tubulin K-alpha-1) (Tubulin alpha-ubiquitous chain) [Cleaved into: Detyrosinated tubulin alpha-1B chain]	0	-	11.5201	18.9148	15.2174	5.22882	23.9908	25.4332	24.712	0.509981	33.7823	34.5768	34.1795	0.561811
Q15366	Poly(rC)-binding protein 2 (Alpha-CP2) (Heterogeneous nuclear ribonucleoprotein E2) (hnRNP E2)	0	-	11.6163	18.868	15.2422	5.12778	24.8301	27.4116	26.1208	0.912681	33.3453	36.7405	35.0429	2.40074
O75390	Citrate synthase, mitochondrial (EC 2.3.3.1) (Citrate (Si)-synthase)	1	Matrix	12.6439	17.9157	15.2798	3.72772	24.2866	24.1436	24.2151	0.0505614	34.6093	35.6334	35.1213	0.724109
P30044	Peroxiredoxin-5, mitochondrial (EC 1.11.1.24) (Alu corepressor 1) (Antioxidant enzyme B166) (AOEB166) (Liver tissue 2D-page spot 71B) (PLP) (Peroxiredoxin V) (Prx-V) (Peroxisomal antioxidant enzyme) (TPx type VI) (Thioredoxin peroxidase PMP20) (Thioredoxin-dependent peroxiredoxin 5)	1	Matrix	10.1051	20.6242	15.3646	7.43814	24.3622	17.6582	21.0102	2.37022	33.8042	33.6901	33.7471	0.0806988
Q13423	NAD(P) transhydrogenase, mitochondrial (EC 7.1.1.1) (Nicotinamide nucleotide transhydrogenase) (Pyridine nucleotide transhydrogenase)	1	MIM	11.8593	18.9864	15.4228	5.03957	24.5562	20.9174	22.7368	1.28653	34.4563	37.7552	36.1058	2.33267
P09651	Heterogeneous nuclear ribonucleoprotein A1 (hnRNP A1) (Helix-destabilizing protein) (Single-strand RNA-binding protein) (hnRNP core protein A1) [Cleaved into: Heterogeneous nuclear ribonucleoprotein A1, N-terminally processed]	0	-	13.9933	16.8945	15.4439	2.05147	19.2767	19.4957	19.3862	0.0774288	25.4193	27.2362	26.3278	1.28473
Q8TCS8	Polyribonucleotide nucleotidyltransferase 1, mitochondrial (EC 2.7.7.8) (3'-5' RNA exonuclease OLD35) (PNPase old-35) (Polynucleotide phosphorylase 1) (PNPase 1) (Polynucleotide phosphorylase-like protein)	1	Matrix|IMS	12.8776	18.0395	15.4585	3.65004	24.3816	24.1338	24.2577	0.0876223	33.8756	35.4851	34.6803	1.13813
P50213	Isocitrate dehydrogenase [NAD] subunit alpha, mitochondrial (EC 1.1.1.41) (Isocitric dehydrogenase subunit alpha) (NAD(+)-specific ICDH subunit alpha)	1	Matrix	12.8464	18.1013	15.4738	3.71572	25.1766	25.5249	25.3507	0.123136	30.9025	32.8345	31.8685	1.36616
P08238	Heat shock protein HSP 90-beta (HSP 90) (Heat shock 84 kDa) (HSP 84) (HSP84)	1	-	14.4231	16.5464	15.4847	1.50135	22.5539	26.4738	24.5138	1.38592	34.0469	33.4394	33.7432	0.429609
P23786	Carnitine O-palmitoyltransferase 2, mitochondrial (EC 2.3.1.21) (Carnitine palmitoyltransferase II) (CPT II)	1	MIM	11.8865	19.0997	15.4931	5.10053	25.9336	24.2223	25.078	0.605027	35.1903	34.0543	34.6223	0.803278
O00330	Pyruvate dehydrogenase protein X component, mitochondrial (Dihydrolipoamide dehydrogenase-binding protein of pyruvate dehydrogenase complex) (E3-binding protein) (E3BP) (Lipoyl-containing pyruvate dehydrogenase complex component X) (proX)	1	Matrix	13.5	17.4952	15.4976	2.82497	26.5273	27.0946	26.8109	0.200557	33.8607	36.2619	35.0613	1.69791
P38646	Stress-70 protein, mitochondrial (75 kDa glucose-regulated protein) (GRP-75) (Heat shock 70 kDa protein 9) (Mortalin) (MOT) (Peptide-binding protein 74) (PBP74)	1	Matrix	13.2757	17.7902	15.533	3.1922	24.9193	26.0361	25.4777	0.394835	35.9184	36.8168	36.3676	0.635297
P23368	NAD-dependent malic enzyme, mitochondrial (NAD-ME) (EC 1.1.1.38) (Malic enzyme 2)	1	Matrix	12.2322	18.8792	15.5557	4.70016	24.0727	24.3725	24.2226	0.105975	34.0652	35.8884	34.9768	1.28919
P10515	Dihydrolipoyllysine-residue acetyltransferase component of pyruvate dehydrogenase complex, mitochondrial (EC 2.3.1.12) (70 kDa mitochondrial autoantigen of primary biliary cirrhosis) (PBC) (Dihydrolipoamide acetyltransferase component of pyruvate dehydrogenase complex) (M2 antigen complex 70 kDa subunit) (Pyruvate dehydrogenase complex component E2) (PDC-E2) (PDCE2)	1	Matrix	12.5438	18.7467	15.6453	4.38612	28.2938	28.8383	28.5661	0.192496	35.8452	36.447	36.1461	0.425536
P49411	Elongation factor Tu, mitochondrial (EF-Tu) (P43)	1	Matrix	12.3153	19.0598	15.6876	4.76907	24.3158	23.3998	23.8578	0.323852	32.9916	33.565	33.2783	0.405441
Q10713	Mitochondrial-processing peptidase subunit alpha (Alpha-MPP) (Inactive zinc metalloprotease alpha) (P-55)	1	Matrix	13.6666	17.7517	15.7091	2.88859	24.7447	25.6898	25.2172	0.334139	35.6193	37.118	36.3686	1.05975
P24752	Acetyl-CoA acetyltransferase, mitochondrial (EC 2.3.1.9) (Acetoacetyl-CoA thiolase) (T2)	1	Matrix	12.9602	18.4898	15.725	3.90999	24.7022	20.0665	22.3844	1.63896	33.0033	33.5071	33.2552	0.356268
P62805	Histone H4	0	-	13.0268	18.4353	15.7311	3.82433	24.7266	26.1197	25.4231	0.492531	35.6586	36.5949	36.1268	0.662037
Q9UJZ1	Stomatin-like protein 2, mitochondrial (SLP-2) (EPB72-like protein 2) (Paraprotein target 7) (Paratarg-7)	1	MIM	12.4374	19.1475	15.7924	4.74476	25.562	22.7441	24.1531	0.99627	33.5478	34.972	34.2599	1.00712
Q16836	Hydroxyacyl-coenzyme A dehydrogenase, mitochondrial (HCDH) (EC 1.1.1.35) (Medium and short-chain L-3-hydroxyacyl-coenzyme A dehydrogenase) (Short-chain 3-hydroxyacyl-CoA dehydrogenase)	1	Matrix	13.3824	18.2566	15.8195	3.44655	25.6395	23.6758	24.6576	0.694282	32.3337	32.4137	32.3737	0.0565919
Q99714	3-hydroxyacyl-CoA dehydrogenase type-2 (EC 1.1.1.35) (17-beta-estradiol 17-dehydrogenase) (EC 1.1.1.62) (2-methyl-3-hydroxybutyryl-CoA dehydrogenase) (MHBD) (3-alpha-(17-beta)-hydroxysteroid dehydrogenase (NAD(+))) (EC 1.1.1.239) (3-hydroxy-2-methylbutyryl-CoA dehydrogenase) (EC 1.1.1.178) (3-hydroxyacyl-CoA dehydrogenase type II) (3alpha(or 20beta)-hydroxysteroid dehydrogenase) (EC 1.1.1.53) (7-…	1	Matrix	14.1063	17.7341	15.9202	2.56521	23.4321	22.5329	22.9825	0.317921	32.5141	34.4116	33.4628	1.34177
Q9NVA1	Ubiquinol-cytochrome-c reductase complex assembly factor 1 (Basic FGF-repressed Zic-binding protein) (bFGF-repressed Zic-binding protein) (bFZb) (Ubiquinol-cytochrome c reductase complex chaperone CBP3 homolog)	1	MIM	13.5838	18.3053	15.9445	3.33865	30.1759	25.2839	27.7299	1.72957	37.7098	40.8077	39.2588	2.19054
Q9HAV7	GrpE protein homolog 1, mitochondrial (HMGE) (Mt-GrpE#1)	1	Matrix	14.9117	17.222	16.0668	1.63359	25.9106	23.9896	24.9501	0.67915	35.4043	37.3516	36.3779	1.37697
O76031	ATP-dependent Clp protease ATP-binding subunit clpX-like, mitochondrial	1	Matrix	12.3814	19.9193	16.1503	5.33009	26.8209	27.943	27.3819	0.396725	36.1907	38.3386	37.2647	1.51878
P09874	Poly [ADP-ribose] polymerase 1 (PARP-1) (EC 2.4.2.30) (ADP-ribosyltransferase diphtheria toxin-like 1) (ARTD1) (DNA ADP-ribosyltransferase PARP1) (EC 2.4.2.-) (NAD(+) ADP-ribosyltransferase 1) (ADPRT 1) (Poly[ADP-ribose] synthase 1) (Protein poly-ADP-ribosyltransferase PARP1) (EC 2.4.2.-)	1	-	12.775	19.6309	16.203	4.8479	22.2927	24.7413	23.517	0.865718	35.2797	33.4274	34.3536	1.30975
P30084	Enoyl-CoA hydratase, mitochondrial (EC 4.2.1.17) (Enoyl-CoA hydratase 1) (Short-chain enoyl-CoA hydratase) (SCEH)	1	Matrix	14.0687	18.4698	16.2693	3.11209	25.7102	26.8813	26.2958	0.414058	33.1126	34.4301	33.7714	0.931609
Q9H2U2	Inorganic pyrophosphatase 2, mitochondrial (EC 3.6.1.1) (Pyrophosphatase SID6-306) (Pyrophosphate phospho-hydrolase 2) (PPase 2)	1	Matrix	12.7103	19.943	16.3266	5.11432	24.4228	21.1481	22.7854	1.15778	33.3342	35.5184	34.4263	1.54445
P11142	Heat shock cognate 71 kDa protein (EC 3.6.4.10) (Heat shock 70 kDa protein 8) (Lipopolysaccharide-associated protein 1) (LAP-1) (LPS-associated protein 1)	0	-	13.7388	18.9378	16.3383	3.67621	23.8623	20.8817	22.372	1.05381	34.8364	35.9963	35.4164	0.820155
P23434	Glycine cleavage system H protein, mitochondrial (Lipoic acid-containing protein)	1	Matrix	14.8131	17.9931	16.4031	2.24859	24.247	23.1355	23.6912	0.392995	35.0485	35.503	35.2757	0.321398
P06733	Alpha-enolase (EC 4.2.1.11) (2-phospho-D-glycerate hydro-lyase) (C-myc promoter-binding protein) (Enolase 1) (MBP-1) (MPB-1) (Non-neural enolase) (NNE) (Phosphopyruvate hydratase) (Plasminogen-binding protein)	0	-	8.81861	24.0174	16.418	10.7471	28.3909	35.7186	32.0547	2.59074	37.9117	33.8195	35.8656	2.89361
Q12931	Heat shock protein 75 kDa, mitochondrial (HSP 75) (TNFR-associated protein 1) (Tumor necrosis factor type 1 receptor-associated protein) (TRAP-1)	1	Matrix	13.8903	19.0513	16.4708	3.64933	26.3552	25.8259	26.0906	0.187143	35.4097	36.8523	36.131	1.0201
P25705	ATP synthase subunit alpha, mitochondrial (ATP synthase F1 subunit alpha)	1	MIM	13.6532	19.4562	16.5547	4.10334	26.4192	25.2728	25.846	0.405326	34.8937	36.0025	35.4481	0.784
Q5JTZ9	Alanine--tRNA ligase, mitochondrial (EC 6.1.1.7) (Alanyl-tRNA synthetase) (AlaRS)	1	Matrix	12.3061	20.8761	16.5911	6.05989	25.4171	23.1727	24.2949	0.79353	31.1404	36.9773	34.0588	4.12733
P42126	Enoyl-CoA delta isomerase 1, mitochondrial (EC 5.3.3.8) (3,2-trans-enoyl-CoA isomerase) (Delta(3),Delta(2)-enoyl-CoA isomerase) (D3,D2-enoyl-CoA isomerase) (Dodecenoyl-CoA isomerase)	1	Matrix	13.113	20.1941	16.6535	5.00709	25.9829	20.9424	23.4627	1.78211	31.4778	31.5851	31.5314	0.0759107
Q07021	Complement component 1 Q subcomponent-binding protein, mitochondrial (ASF/SF2-associated protein p32) (Glycoprotein gC1qBP) (C1qBP) (Hyaluronan-binding protein 1) (Mitochondrial matrix protein p32) (gC1q-R protein) (p33) (SF2AP32)	1	Matrix	15.6894	17.6582	16.6738	1.39218	28.8211	29.9666	29.3938	0.405006	34.4898	36.5728	35.5313	1.47288
Q99798	Aconitate hydratase, mitochondrial (Aconitase) (EC 4.2.1.3) (Citrate hydro-lyase)	1	Matrix	14.1535	19.6006	16.877	3.85166	24.3685	20.8027	22.5856	1.26068	33.6346	34.4215	34.0281	0.556399
P07900	Heat shock protein HSP 90-alpha (EC 3.6.4.10) (Heat shock 86 kDa) (HSP 86) (HSP86) (Lipopolysaccharide-associated protein 2) (LAP-2) (LPS-associated protein 2) (Renal carcinoma antigen NY-REN-38)	1	-	13.7589	20.1297	16.9443	4.50484	23.4004	24.5465	23.9735	0.405213	29.8777	31.983	30.9303	1.48864
Q16891	MICOS complex subunit MIC60 (Cell proliferation-inducing gene 4/52 protein) (Mitochondrial inner membrane protein) (Mitofilin) (p87/89)	1	MIM	14.4041	19.7728	17.0884	3.79626	27.0132	22.8038	24.9085	1.48824	37.1429	37.2518	37.1973	0.0769751
P25325	3-mercaptopyruvate sulfurtransferase (MST) (EC 2.8.1.2)	1	MIM	14.4158	19.7915	17.1036	3.80116	22.6605	22.9174	22.789	0.0908427	36.9332	36.1451	36.5391	0.557277
P49419	Alpha-aminoadipic semialdehyde dehydrogenase (Alpha-AASA dehydrogenase) (EC 1.2.1.31) (Aldehyde dehydrogenase family 7 member A1) (EC 1.2.1.3) (Antiquitin-1) (Betaine aldehyde dehydrogenase) (EC 1.2.1.8) (Delta1-piperideine-6-carboxylate dehydrogenase) (P6c dehydrogenase)	1	Matrix	14.2271	20.1112	17.1692	4.16066	25.6964	17.117	21.4067	3.03328	33.0024	30.6879	31.8451	1.63656
Q96GW9	Methionine--tRNA ligase, mitochondrial (EC 6.1.1.10) (Methionyl-tRNA synthetase 2) (Mitochondrial methionyl-tRNA synthetase) (MtMetRS)	1	Matrix	13.5927	20.8491	17.2209	5.13105	23.0325	20.1896	21.6111	1.00511	32.325	32.5882	32.4566	0.186134
P11177	Pyruvate dehydrogenase E1 component subunit beta, mitochondrial (PDHE1-B) (EC 1.2.4.1)	1	Matrix	14.1999	20.3098	17.2549	4.32037	25.7196	22.8401	24.2798	1.01805	32.0454	32.0172	32.0313	0.0199266
O43615	Mitochondrial import inner membrane translocase subunit TIM44	1	MIM	14.8943	19.7367	17.3155	3.42409	26.3205	30.6071	28.4638	1.51554	35.9381	37.1461	36.5421	0.854159
Q5TC12	ATP synthase mitochondrial F1 complex assembly factor 1 (ATP11 homolog)	1	Matrix	13.8005	20.8397	17.3201	4.97746	26.9721	32.2195	29.5958	1.85522	39.9443	40.694	40.3191	0.53014
Q96I99	Succinate--CoA ligase [GDP-forming] subunit beta, mitochondrial (EC 6.2.1.4) (GTP-specific succinyl-CoA synthetase subunit beta) (G-SCS) (GTPSCS) (Succinyl-CoA synthetase beta-G chain) (SCS-betaG)	1	Matrix	13.9081	20.7425	17.3253	4.83261	26.0732	23.2699	24.6716	0.991117	37.6068	32.7129	35.1599	3.46051
Q86TX2	Acyl-coenzyme A thioesterase 1 (Acyl-CoA thioesterase 1) (EC 3.1.2.-) (CTE-I) (CTE-Ib) (Inducible cytosolic acyl-coenzyme A thioester hydrolase) (Long chain acyl-CoA thioester hydrolase) (Long chain acyl-CoA hydrolase) (Palmitoyl-coenzyme A thioesterase) (EC 3.1.2.2)	0	-	14.0273	20.7393	17.3833	4.74613	23.7625	18.8081	21.2853	1.75163	30.8394	34.623	32.7312	2.67541
P40939	Trifunctional enzyme subunit alpha, mitochondrial (78 kDa gastrin-binding protein) (Monolysocardiolipin acyltransferase) (EC 2.3.1.-) (TP-alpha) [Includes: Long-chain enoyl-CoA hydratase (EC 4.2.1.17); Long chain 3-hydroxyacyl-CoA dehydrogenase (EC 1.1.1.211)]	1	MIM	14.7376	20.0499	17.3937	3.75635	27.2314	25.3542	26.2928	0.663709	37.4738	38.159	37.8164	0.484493
P34897	Serine hydroxymethyltransferase, mitochondrial (SHMT) (EC 2.1.2.1) (Glycine hydroxymethyltransferase) (Serine methylase)	1	Matrix	14.1447	20.7864	17.4655	4.69644	28.376	24.8561	26.616	1.24447	36.4216	35.5529	35.9872	0.614235
P04406	Glyceraldehyde-3-phosphate dehydrogenase (GAPDH) (EC 1.2.1.12) (Peptidyl-cysteine S-nitrosylase GAPDH) (EC 2.6.99.-)	0	-	16.3334	18.6813	17.5074	1.66025	26.172	24.8273	25.4997	0.475433	34.4752	34.9403	34.7078	0.328872
Q96EY7	Pentatricopeptide repeat domain-containing protein 3, mitochondrial (28S ribosomal protein S39, mitochondrial) (MRP-S39) (Mitochondrial small ribosomal subunit protein mS39) (Transformation-related gene 15 protein) (TRG-15)	1	Matrix	15.6837	19.3314	17.5075	2.57934	38.4164	38.1441	38.2803	0.0962958	39.9013	44.1122	42.0068	2.97756
P42704	Leucine-rich PPR motif-containing protein, mitochondrial (130 kDa leucine-rich protein) (LRP 130) (GP130)	1	Matrix	14.562	20.4854	17.5237	4.18841	26.9679	25.0026	25.9852	0.694812	37.0297	36.8834	36.9566	0.103422
P22830	Ferrochelatase, mitochondrial (EC 4.99.1.1) (Heme synthase) (Protoheme ferro-lyase)	1	MIM	13.7879	21.31	17.549	5.31895	28.7536	29.2015	28.9776	0.158363	42.7367	43.9478	43.3422	0.85633
P45954	Short/branched chain specific acyl-CoA dehydrogenase, mitochondrial (SBCAD) (EC 1.3.8.5) (2-methyl branched chain acyl-CoA dehydrogenase) (2-MEBCAD) (2-methylbutyryl-coenzyme A dehydrogenase) (2-methylbutyryl-CoA dehydrogenase)	1	Matrix	13.8518	21.2611	17.5564	5.23917	25.1032	25.8672	25.4852	0.270114	32.4607	33.7151	33.0879	0.887001
Q9NSE4	Isoleucine--tRNA ligase, mitochondrial (EC 6.1.1.5) (Isoleucyl-tRNA synthetase) (IleRS)	1	Matrix	14.6707	20.5883	17.6295	4.18438	25.74	20.5996	23.1698	1.81739	34.6589	35.5009	35.0799	0.595416
P36957	Dihydrolipoyllysine-residue succinyltransferase component of 2-oxoglutarate dehydrogenase complex, mitochondrial (EC 2.3.1.61) (2-oxoglutarate dehydrogenase complex component E2) (OGDC-E2) (Dihydrolipoamide succinyltransferase component of 2-oxoglutarate dehydrogenase complex) (E2K)	1	Matrix	14.0908	21.1841	17.6375	5.01573	28.0839	28.4452	28.2646	0.127719	35.1332	34.9115	35.0223	0.156737
Q00059	Transcription factor A, mitochondrial (mtTFA) (Mitochondrial transcription factor 1) (MtTF1) (Transcription factor 6) (TCF-6) (Transcription factor 6-like 2)	1	Matrix	14.7332	20.6091	17.6712	4.15485	27.2928	25.4021	26.3475	0.668477	36.6604	36.7417	36.701	0.0575141
Q02218	2-oxoglutarate dehydrogenase, mitochondrial (EC 1.2.4.2) (2-oxoglutarate dehydrogenase complex component E1) (OGDC-E1) (Alpha-ketoglutarate dehydrogenase)	1	Matrix	14.6189	20.7481	17.6835	4.33399	27.2246	25.6235	26.424	0.566075	35.2029	34.7258	34.9644	0.337358
Q9BSJ5	Uncharacterized protein C17orf80 (Cell migration-inducing gene 3 protein) (Human lung cancer oncogene 8 protein) (HLC-8)	0	-	12.679	22.8895	17.7842	7.2199	31.9404	31.4091	31.6748	0.187825	37.9395	38.8981	38.4188	0.677848
P54886	Delta-1-pyrroline-5-carboxylate synthase (P5CS) (Aldehyde dehydrogenase family 18 member A1) [Includes: Glutamate 5-kinase (GK) (EC 2.7.2.11) (Gamma-glutamyl kinase); Gamma-glutamyl phosphate reductase (GPR) (EC 1.2.1.41) (Glutamate-5-semialdehyde dehydrogenase) (Glutamyl-gamma-semialdehyde dehydrogenase)]	1	Matrix	15.7299	19.9	17.8149	2.94876	27.7284	28.7572	28.2428	0.363713	38.0621	40.9336	39.4978	2.03047
Q6PI48	Aspartate--tRNA ligase, mitochondrial (EC 6.1.1.12) (Aspartyl-tRNA synthetase) (AspRS)	1	Matrix	15.2987	20.4695	17.8841	3.65631	23.8965	21.7099	22.8032	0.773095	33.5067	35.4001	34.4534	1.33886
P08559	Pyruvate dehydrogenase E1 component subunit alpha, somatic form, mitochondrial (EC 1.2.4.1) (PDHE1-A type I)	1	Matrix	15.1017	20.923	18.0123	4.11627	25.5598	23.4415	24.5006	0.748943	33.3613	35.9048	34.6331	1.79853
Q6YP21	Kynurenine--oxoglutarate transaminase 3 (EC 2.6.1.7) (Cysteine-S-conjugate beta-lyase 2) (EC 4.4.1.13) (Kynurenine aminotransferase 3) (Kynurenine aminotransferase III) (KATIII) (Kynurenine--glyoxylate transaminase) (EC 2.6.1.63) (Kynurenine--oxoglutarate transaminase III)	1	Matrix	15.3575	20.8667	18.1121	3.89555	24.2596	19.0297	21.6446	1.84908	31.3997	33.6597	32.5297	1.59807
Q13011	Delta(3,5)-Delta(2,4)-dienoyl-CoA isomerase, mitochondrial (EC 5.3.3.-)	1	Matrix	14.9342	21.3051	18.1196	4.50492	28.8823	24.8352	26.8588	1.43087	38.7623	36.6174	37.6898	1.51665
Q99797	Mitochondrial intermediate peptidase (MIP) (EC 3.4.24.59)	1	Matrix	13.6651	22.5982	18.1317	6.31668	29.199	30.8905	30.0448	0.598041	39.6682	41.3974	40.5328	1.22277
P60842	Eukaryotic initiation factor 4A-I (eIF-4A-I) (eIF4A-I) (EC 3.6.4.13) (ATP-dependent RNA helicase eIF4A-1)	0	-	14.3366	21.9689	18.1528	5.39682	29.857	31.8838	30.8704	0.716572	38.4028	42.0757	40.2392	2.59712
Q16762	Thiosulfate sulfurtransferase (EC 2.8.1.1) (Rhodanese)	1	Matrix	14.0118	22.5473	18.2795	6.0355	29.8998	28.6667	29.2833	0.435973	38.264	43.6563	40.9601	3.81291
Q96EY1	DnaJ homolog subfamily A member 3, mitochondrial (DnaJ protein Tid-1) (hTid-1) (Hepatocellular carcinoma-associated antigen 57) (Tumorous imaginal discs protein Tid56 homolog)	1	Matrix	15.6132	21.2338	18.4235	3.97433	30.192	31.1409	30.6664	0.335482	42.7348	43.8477	43.2912	0.786947
Q96A26	Protein FAM162A (E2-induced gene 5 protein) (Growth and transformation-dependent protein) (HGTD-P)	1	MIM	14.236	22.6647	18.4503	5.95999	29.7536	29.5268	29.6402	0.080162	42.9888	42.9787	42.9837	0.00712598
Q96EY8	Corrinoid adenosyltransferase (EC 2.5.1.17) (Cob(II)alamin adenosyltransferase) (Cob(II)yrinic acid a,c-diamide adenosyltransferase) (Cobinamide/cobalamin adenosyltransferase) (Methylmalonic aciduria type B protein)	1	Matrix	14.7471	22.2014	18.4742	5.27101	28.9879	29.3815	29.1847	0.13918	39.5482	39.4167	39.4824	0.0929698
P07954	Fumarate hydratase, mitochondrial (Fumarase) (HsFH) (EC 4.2.1.2)	1	Matrix	16.3915	20.6349	18.5132	3.00058	24.5289	22.6264	23.5776	0.672636	34.3729	33.2942	33.8335	0.762733
P40926	Malate dehydrogenase, mitochondrial (EC 1.1.1.37)	1	Matrix	16.6986	20.3327	18.5156	2.56969	25.7742	22.858	24.3161	1.03104	33.3524	34.455	33.9037	0.779647
P05165	Propionyl-CoA carboxylase alpha chain, mitochondrial (PCCase subunit alpha) (EC 6.4.1.3) (Propanoyl-CoA:carbon dioxide ligase subunit alpha)	1	Matrix	15.4327	21.7056	18.5691	4.43559	26.4235	19.0847	22.7541	2.59467	34.909	35.3872	35.1481	0.338131
P36776	Lon protease homolog, mitochondrial (EC 3.4.21.53) (LONHs) (Lon protease-like protein) (LONP) (Mitochondrial ATP-dependent protease Lon) (Serine protease 15)	1	Matrix	16.3026	21.4349	18.8687	3.62911	28.8798	22.4319	25.6559	2.27967	33.0154	35.8271	34.4212	1.98818
Q7L0Y3	tRNA methyltransferase 10 homolog C (HBV pre-S2 trans-regulated protein 2) (Mitochondrial ribonuclease P protein 1) (Mitochondrial RNase P protein 1) (RNA (guanine-9-)-methyltransferase domain-containing protein 1) (Renal carcinoma antigen NY-REN-49) (mRNA methyladenosine-N(1)-methyltransferase) (EC 2.1.1.-) (tRNA (adenine(9)-N(1))-methyltransferase) (EC 2.1.1.218) (tRNA (guanine(9)-N(1))-methylt…	1	Matrix	18.0113	20.1348	19.073	1.50156	29.8398	31.6646	30.7522	0.645149	40.8105	40.8676	40.8391	0.0403406
P43155	Carnitine O-acetyltransferase (Carnitine acetylase) (EC 2.3.1.137) (EC 2.3.1.7) (Carnitine acetyltransferase) (CAT) (CrAT)	1	MIM	15.005	23.2835	19.1442	5.85375	24.0785	17.9978	21.0382	2.14984	34.5819	34.3849	34.4834	0.139315
Q9HC36	rRNA methyltransferase 3, mitochondrial (EC 2.1.1.-) (16S rRNA (guanosine(1370)-2'-O)-methyltransferase) (16S rRNA [Gm1370] 2'-O-methyltransferase) (RNA methyltransferase-like protein 1)	1	Matrix	15.7135	23.1573	19.4354	5.26355	33.2866	31.5565	32.4216	0.61168	37.8882	41.8033	39.8457	2.76838
P82933	28S ribosomal protein S9, mitochondrial (MRP-S9) (S9mt) (Mitochondrial small ribosomal subunit protein uS9m)	1	Matrix	16.2858	22.7435	19.5146	4.56633	34.0322	35.2487	34.6404	0.430106	43.3482	41.4856	42.4169	1.31711
P11310	Medium-chain specific acyl-CoA dehydrogenase, mitochondrial (MCAD) (EC 1.3.8.7) (Medium chain acyl-CoA dehydrogenase) (MCADH)	1	Matrix	17.7361	21.4158	19.5759	2.60192	23.2028	23.4004	23.3016	0.0698822	34.2361	35.0409	34.6385	0.569107
O94925	Glutaminase kidney isoform, mitochondrial (GLS) (EC 3.5.1.2) (K-glutaminase) (L-glutamine amidohydrolase) [Cleaved into: Glutaminase kidney isoform, mitochondrial 68 kDa chain; Glutaminase kidney isoform, mitochondrial 65 kDa chain]	1	MIM	18.342	21.0796	19.7108	1.93579	29.6859	26.9759	28.3309	0.958149	40.8298	41.3204	41.0751	0.34691
Q9BQ69	ADP-ribose glycohydrolase MACROD1 (MACRO domain-containing protein 1) (O-acetyl-ADP-ribose deacetylase MACROD1) (EC 3.1.1.106) (Protein LRP16) ([Protein ADP-ribosylaspartate] hydrolase MACROD1) (EC 3.2.2.-) ([Protein ADP-ribosylglutamate] hydrolase MACROD1) (EC 3.2.2.-)	0	Matrix	16.2717	23.2935	19.7826	4.96511	32.4753	17.3185	24.8969	5.35875	46.3468	39.5865	42.9666	4.7802
Q9BQP7	Mitochondrial genome maintenance exonuclease 1 (EC 3.1.-.-)	1	Matrix	16.5498	23.3669	19.9584	4.82043	31.9654	30.3349	31.1502	0.576446	43.0991	44.417	43.758	0.931902
Q16740	ATP-dependent Clp protease proteolytic subunit, mitochondrial (EC 3.4.21.92) (Endopeptidase Clp)	1	Matrix	17.7462	22.2516	19.9989	3.18576	29.8856	23.5065	26.696	2.25536	38.377	30.6649	34.5209	5.45329
P48047	ATP synthase subunit O, mitochondrial (ATP synthase peripheral stalk subunit OSCP) (Oligomycin sensitivity conferral protein) (OSCP)	1	MIM	17.2651	23.0663	20.1657	4.10204	28.6188	27.5751	28.097	0.369031	35.5952	36.163	35.8791	0.401485
Q96HY7	Probable 2-oxoglutarate dehydrogenase E1 component DHKTD1, mitochondrial (EC 1.2.4.2) (Dehydrogenase E1 and transketolase domain-containing protein 1)	1	Matrix	16.5909	23.7718	20.1813	5.07764	26.0836	20.1335	23.1086	2.10367	35.797	35.8485	35.8228	0.0364047
P22033	Methylmalonyl-CoA mutase, mitochondrial (MCM) (EC 5.4.99.2) (Methylmalonyl-CoA isomerase)	1	Matrix	16.3285	24.2929	20.3107	5.63168	26.6346	22.5868	24.6107	1.43109	36.668	38.1422	37.4051	1.04241
Q9BV79	Enoyl-[acyl-carrier-protein] reductase, mitochondrial (EC 1.3.1.104) (2-enoyl thioester reductase) (Nuclear receptor-binding factor 1) (HsNrbf-1) (NRBF-1)	1	Matrix	21.3385	19.5391	20.4388	1.27236	26.3824	16.9532	21.6678	3.33372	35.7347	34.3198	35.0273	1.00046
Q96RP9	Elongation factor G, mitochondrial (EF-Gmt) (Elongation factor G 1, mitochondrial) (mEF-G 1) (Elongation factor G1) (hEFG1)	1	Matrix	17.5149	23.6589	20.5869	4.34446	28.7394	27.4521	28.0958	0.455123	42.0391	42.6161	42.3276	0.408047
Q9HCC0	Methylcrotonoyl-CoA carboxylase beta chain, mitochondrial (MCCase subunit beta) (EC 6.4.1.4) (3-methylcrotonyl-CoA carboxylase 2) (3-methylcrotonyl-CoA carboxylase non-biotin-containing subunit) (3-methylcrotonyl-CoA:carbon dioxide ligase subunit beta)	1	Matrix	17.0668	24.3433	20.7051	5.14525	30.229	27.695	28.962	0.895904	34.6016	34.8067	34.7042	0.145011
Q6UB35	Monofunctional C1-tetrahydrofolate synthase, mitochondrial (EC 6.3.4.3) (Formyltetrahydrofolate synthetase)	1	Matrix	17.1218	24.3908	20.7563	5.13994	28.682	32.944	30.813	1.50684	42.5647	40.4262	41.4955	1.51216
P82909	28S ribosomal protein S36, mitochondrial (MRP-S36) (S36mt) (Alpha-ketoglutarate dehydrogenase component 4)	1	Matrix	21.1568	20.4012	20.779	0.534297	34.5635	35.9295	35.2465	0.48293	46.1155	47.1224	46.6189	0.712012
Q9NUB1	Acetyl-coenzyme A synthetase 2-like, mitochondrial (EC 6.2.1.1) (Acetate--CoA ligase 2) (Acetyl-CoA synthetase 2) (AceCS2) (Acyl-CoA synthetase short-chain family member 1) (Propionate--CoA ligase) (EC 6.2.1.17)	1	MIM	17.8084	24.3679	21.0882	4.63824	28.4349	30.9106	29.6728	0.875276	38.7908	39.4156	39.1032	0.441838
Q6L8Q7	2',5'-phosphodiesterase 12 (2'-PDE) (2-PDE) (EC 3.1.4.-) (Mitochondrial deadenylase) (EC 3.1.13.4)	1	Matrix	18.5097	23.933	21.2213	3.83483	34.3013	32.2635	33.2824	0.720452	44.5043	46.2319	45.3681	1.22165
P05091	Aldehyde dehydrogenase, mitochondrial (EC 1.2.1.3) (ALDH class 2) (ALDH-E2) (ALDHI)	1	Matrix	17.4727	25.0891	21.2809	5.38565	29.4667	21.6755	25.5711	2.7546	38.2247	38.2258	38.2253	0.000809521
P04181	Ornithine aminotransferase, mitochondrial (EC 2.6.1.13) (Ornithine delta-aminotransferase) (Ornithine--oxo-acid aminotransferase) [Cleaved into: Ornithine aminotransferase, hepatic form; Ornithine aminotransferase, renal form]	1	Matrix	18.6879	23.8959	21.2919	3.68259	31.6562	32.2089	31.9325	0.195419	42.698	42.9234	42.8107	0.159343
Q92665	28S ribosomal protein S31, mitochondrial (MRP-S31) (S31mt) (Imogen 38) (Mitochondrial small ribosomal subunit protein mS31)	1	Matrix	18.7646	24.7283	21.7464	4.21697	37.7889	38.0889	37.9389	0.106079	42.9585	43.5752	43.2669	0.436055
P00367	Glutamate dehydrogenase 1, mitochondrial (GDH 1) (EC 1.4.1.3)	1	Matrix	18.9804	24.5539	21.7672	3.94104	26.0732	22.0522	24.0627	1.42165	31.3578	31.5945	31.4761	0.167339
Q8NCN5	Pyruvate dehydrogenase phosphatase regulatory subunit, mitochondrial (PDPr)	1	Matrix	15.9749	27.8228	21.8989	8.37779	25.1671	21.9207	23.5439	1.14775	36.1418	34.8661	35.504	0.902032
P13639	Elongation factor 2 (EF-2)	0	-	21.24	23.5035	22.3718	1.60056	28.856	24.939	26.8975	1.38487	38.3606	37.8596	38.1101	0.354262
Q9NYK5	39S ribosomal protein L39, mitochondrial (L39mt) (MRP-L39) (39S ribosomal protein L5, mitochondrial) (L5mt) (MRP-L5) (Mitochondrial large ribosomal subunit protein mL39)	1	Matrix	19.9244	26.2868	23.1056	4.49892	55.2693	57.5678	56.4185	0.812645	41.1996	42.8274	42.0135	1.15101
P13995	Bifunctional methylenetetrahydrofolate dehydrogenase/cyclohydrolase, mitochondrial [Includes: NAD-dependent methylenetetrahydrofolate dehydrogenase (EC 1.5.1.15); Methenyltetrahydrofolate cyclohydrolase (EC 3.5.4.9)]	1	Matrix	20.339	26.0683	23.2037	4.05121	32.1533	31.7061	31.9297	0.158086	44.3727	43.2244	43.7986	0.812004
Q9BYD3	39S ribosomal protein L4, mitochondrial (L4mt) (MRP-L4) (Mitochondrial large ribosomal subunit protein uL4m)	1	Matrix	20.3619	26.4138	23.3878	4.27934	42.5026	50.5978	46.5502	2.86206	37.638	37.3465	37.4922	0.206105
Q9Y2S7	Polymerase delta-interacting protein 2 (38 kDa DNA polymerase delta interaction protein) (p38)	1	Matrix	18.6416	28.527	23.5843	6.99001	36.6399	37.2388	36.9393	0.211732	50.5831	51.4139	50.9985	0.58742
P22695	Cytochrome b-c1 complex subunit 2, mitochondrial (Complex III subunit 2) (Core protein II) (Ubiquinol-cytochrome-c reductase complex core protein 2)	1	MIM	21.5138	25.9155	23.7147	3.11244	30.5613	28.4447	29.503	0.748355	43.72	43.2228	43.4714	0.351579
P49327	Fatty acid synthase (EC 2.3.1.85) (Type I fatty acid synthase) [Includes: [Acyl-carrier-protein] S-acetyltransferase (EC 2.3.1.38); [Acyl-carrier-protein] S-malonyltransferase (EC 2.3.1.39); 3-oxoacyl-[acyl-carrier-protein] synthase (EC 2.3.1.41); 3-oxoacyl-[acyl-carrier-protein] reductase (EC 1.1.1.100); 3-hydroxyacyl-[acyl-carrier-protein] dehydratase (EC 4.2.1.59); Enoyl-[acyl-carrier-protein]…	0	IMS	16.4822	30.9778	23.73	10.2499	27.0776	31.5767	29.3271	1.59068	36.3981	37.8801	37.1391	1.04793
Q9NP81	Serine--tRNA ligase, mitochondrial (EC 6.1.1.11) (SerRSmt) (Seryl-tRNA synthetase) (SerRS) (Seryl-tRNA(Ser/Sec) synthetase)	1	Matrix	17.7997	29.6884	23.744	8.40659	24.8437	25.0251	24.9344	0.0641493	29.97	34.0952	32.0326	2.91693
Q9BW92	Threonine--tRNA ligase, mitochondrial (EC 6.1.1.3) (Threonyl-tRNA synthetase) (ThrRS) (Threonyl-tRNA synthetase-like 1)	1	Matrix	19.2656	28.3919	23.8288	6.45324	32.6595	26.8107	29.7351	2.06785	43.6115	40.7983	42.2049	1.98922
Q9H845	Complex I assembly factor ACAD9, mitochondrial (Acyl-CoA dehydrogenase family member 9) (ACAD-9) (EC 1.3.8.-)	1	MIM	18.4279	29.2486	23.8383	7.65137	28.4897	26.2336	27.3616	0.797667	36.2911	33.687	34.9891	1.84139
Q3SY69	Mitochondrial 10-formyltetrahydrofolate dehydrogenase (Mitochondrial 10-FTHFDH) (mtFDH) (EC 1.5.1.6) (Aldehyde dehydrogenase family 1 member L2)	1	Matrix	15.6623	32.3067	23.9845	11.7693	31.5214	18.3087	24.915	4.6714	42.3711	40.2003	41.2857	1.53496
O43837	Isocitrate dehydrogenase [NAD] subunit beta, mitochondrial (Isocitric dehydrogenase subunit beta) (NAD(+)-specific ICDH subunit beta)	1	Matrix	20.8122	27.2896	24.0509	4.58028	30.8418	29.2881	30.065	0.549298	41.3813	40.3309	40.8561	0.742721
Q92552	28S ribosomal protein S27, mitochondrial (MRP-S27) (S27mt) (Mitochondrial ribosomal protein S27) (Mitochondrial small ribosomal subunit protein mS27)	1	Matrix	21.2964	27.42	24.3582	4.33003	36.3779	35.7912	36.0846	0.207402	45.2727	50.6903	47.9815	3.83088
Q00839	Heterogeneous nuclear ribonucleoprotein U (hnRNP U) (GRIP120) (Nuclear p120 ribonucleoprotein) (Scaffold-attachment factor A) (SAF-A) (p120) (pp120)	0	-	24.6965	24.6244	24.6605	0.0509723	23.2228	18.7685	20.9957	1.57482	33.4837	29.3321	31.4079	2.93558
Q9BPW8	Protein NipSnap homolog 1 (NipSnap1)	1	Matrix	22.4397	27.1206	24.7802	3.30988	30.6831	24.3473	27.5152	2.24005	41.729	40.1273	40.9282	1.13259
Q96I51	RCC1-like G exchanging factor-like protein (RCC1-like) (Williams-Beuren syndrome chromosomal region 16 protein)	1	Matrix	18.5595	31.0948	24.8272	8.86383	35.9561	30.8327	33.3944	1.81141	41.7443	39.1883	40.4663	1.80737
Q7Z2W9	39S ribosomal protein L21, mitochondrial (L21mt) (MRP-L21) (Mitochondrial large ribosomal subunit protein bL21m)	1	Matrix	24.1769	25.6798	24.9284	1.06271	46.9412	51.5785	49.2598	1.63956	38.9123	39.4439	39.1781	0.375884
Q92947	Glutaryl-CoA dehydrogenase, mitochondrial (GCD) (EC 1.3.8.6)	1	Matrix	31.0459	19.1128	25.0794	8.43795	26.7635	27.111	26.9373	0.122864	33.3919	33.7134	33.5527	0.227284
P48735	Isocitrate dehydrogenase [NADP], mitochondrial (IDH) (EC 1.1.1.42) (ICD-M) (IDP) (NADP(+)-specific ICDH) (Oxalosuccinate decarboxylase)	1	Matrix	20.3669	29.9695	25.1682	6.79005	38.3519	27.5819	32.9669	3.80777	50.8043	49.4337	50.119	0.969226
O75439	Mitochondrial-processing peptidase subunit beta (EC 3.4.24.64) (Beta-MPP) (P-52)	1	Matrix	20.1469	30.4493	25.2981	7.28487	35.8197	37.0705	36.4451	0.442234	47.7111	49.3858	48.5484	1.18422
P31930	Cytochrome b-c1 complex subunit 1, mitochondrial (Complex III subunit 1) (Core protein I) (Ubiquinol-cytochrome-c reductase complex core protein 1)	1	MIM	22.7417	29.4965	26.1191	4.77636	35.3993	33.7832	34.5912	0.571377	47.7518	46.2761	47.0139	1.04343
P82650	28S ribosomal protein S22, mitochondrial (MRP-S22) (S22mt) (Mitochondrial small ribosomal subunit protein mS22)	1	Matrix	23.2293	29.1207	26.175	4.16589	36.6403	33.8384	35.2393	0.990629	50.5929	47.1905	48.8917	2.40582
P06576	ATP synthase subunit beta, mitochondrial (EC 7.1.2.2) (ATP synthase F1 subunit beta)	1	MIM	24.6364	28.3113	26.4738	2.59857	32.0606	30.8499	31.4553	0.428039	35.6942	37.8338	36.764	1.51288
Q96GC5	39S ribosomal protein L48, mitochondrial (L48mt) (MRP-L48) (Mitochondrial large ribosomal subunit protein mL48)	1	Matrix	25.0223	28.4626	26.7424	2.43265	41.3032	39.2503	40.2768	0.725788	53.849	55.383	54.616	1.08473
Q9NVH6	Trimethyllysine dioxygenase, mitochondrial (EC 1.14.11.8) (Epsilon-trimethyllysine 2-oxoglutarate dioxygenase) (Epsilon-trimethyllysine hydroxylase) (TML hydroxylase) (TML-alpha-ketoglutarate dioxygenase) (TML dioxygenase) (TMLD)	1	Matrix	24.3936	29.6849	27.0393	3.7415	27.6709	23.2458	25.4584	1.56453	41.8496	37.208	39.5288	3.28213
P08670	Vimentin	0	-	24.9108	29.8816	27.3962	3.51489	50.6806	47.8327	49.2567	1.00688	55.5338	61.6079	58.5708	4.295
Q96IX5	ATP synthase membrane subunit DAPIT, mitochondrial (Diabetes-associated protein in insulin-sensitive tissues) (HCV F-transactivated protein 2) (Up-regulated during skeletal muscle growth protein 5)	1	MIM	24.0652	31.7397	27.9025	5.42665	45.3169	45.7598	45.5384	0.156563	62.0479	62.331	62.1894	0.200157
Q9UFN0	Protein NipSnap homolog 3A (NipSnap3A) (Protein NipSnap homolog 4) (NipSnap4) (Target for Salmonella secreted protein C) (TassC)	1	Matrix	33.6399	23.7758	28.7079	6.97496	26.166	19.6942	22.9301	2.28814	35.4572	37.2234	36.3403	1.24887
P31040	Succinate dehydrogenase [ubiquinone] flavoprotein subunit, mitochondrial (EC 1.3.5.1) (Flavoprotein subunit of complex II) (Fp)	1	MIM	24.4485	34.8751	29.6618	7.37271	39.199	32.5008	35.8499	2.36816	45.3438	44.7913	45.0676	0.390679
P82673	28S ribosomal protein S35, mitochondrial (MRP-S35) (S35mt) (28S ribosomal protein S28, mitochondrial) (MRP-S28) (S28mt) (Mitochondrial small ribosomal subunit protein mS35)	1	Matrix	27.4574	32.3602	29.9088	3.46683	46.1445	44.9039	45.5242	0.438618	45.2061	45.9857	45.5959	0.551242
O75489	NADH dehydrogenase [ubiquinone] iron-sulfur protein 3, mitochondrial (EC 7.1.1.2) (Complex I-30kD) (CI-30kD) (NADH-ubiquinone oxidoreductase 30 kDa subunit)	1	MIM	24.0052	37.0471	30.5262	9.22202	43.8562	42.1815	43.0188	0.592092	54.9773	54.6814	54.8293	0.2092
P21912	Succinate dehydrogenase [ubiquinone] iron-sulfur subunit, mitochondrial (EC 1.3.5.1) (Iron-sulfur subunit of complex II) (Ip)	1	MIM	28.0141	33.6368	30.8254	3.97591	42.8241	37.5772	40.2007	1.85506	46.1822	44.7236	45.4529	1.03137
P24539	ATP synthase F(0) complex subunit B1, mitochondrial (ATP synthase peripheral stalk-membrane subunit b) (ATP synthase proton-transporting mitochondrial F(0) complex subunit B1) (ATP synthase subunit b) (ATPase subunit b)	1	MIM	42.2629	19.6594	30.9612	15.9832	24.1493	24.6409	24.3951	0.173799	35.966	35.6147	35.7904	0.248383
P00338	L-lactate dehydrogenase A chain (LDH-A) (EC 1.1.1.27) (Cell proliferation-inducing gene 19 protein) (LDH muscle subunit) (LDH-M) (Renal carcinoma antigen NY-REN-59)	0	-	43.2692	19.4179	31.3435	16.8654	23.9023	25.3542	24.6282	0.513326	33.156	34.0182	33.5871	0.609703
Q9BRT2	Ubiquinol-cytochrome-c reductase complex assembly factor 2 (Breast cancer-associated protein SGA-81M) (Mitochondrial nucleoid factor 1) (Mitochondrial protein M19)	1	MIM	29.717	35.9996	32.8583	4.44243	41.5119	38.0897	39.8008	1.20994	49.0233	47.7458	48.3845	0.903353
Q9Y2R9	28S ribosomal protein S7, mitochondrial (MRP-S7) (S7mt) (Mitochondrial small ribosomal subunit protein uS7m) (bMRP-27a) (bMRP27a)	1	Matrix	34.751	33.6874	34.2192	0.752033	44.0531	45.0549	44.554	0.354196	46.4261	45.7939	46.11	0.447039
Q9UI09	NADH dehydrogenase [ubiquinone] 1 alpha subcomplex subunit 12 (13 kDa differentiation-associated protein) (Complex I-B17.2) (CI-B17.2) (CIB17.2) (NADH-ubiquinone oxidoreductase subunit B17.2)	1	MIM	29.6824	42.2973	35.9899	8.92002	62.2698	59.9343	61.1021	0.825743	67.4225	67.8694	67.6459	0.316046
Q9Y676	28S ribosomal protein S18b, mitochondrial (MRP-S18-b) (Mrps18-b) (S18mt-b) (28S ribosomal protein S18-2, mitochondrial) (MRP-S18-2) (Mitochondrial small ribosomal subunit protein bS18b) (Mitochondrial small ribosomal subunit protein mS40)	1	Matrix	33.189	39.471	36.33	4.44201	48.881	44.1125	46.4968	1.68591	54.3775	56.9077	55.6426	1.78913
Q13405	39S ribosomal protein L49, mitochondrial (L49mt) (MRP-L49) (Mitochondrial large ribosomal subunit protein mL49) (Neighbor of FAU) (NOF) (Protein NOF1)	1	Matrix	34.7207	39.4816	37.1012	3.36644	66.0211	71.7626	68.8918	2.02993	53.4386	50.2908	51.8647	2.2258
Q96DV4	39S ribosomal protein L38, mitochondrial (L38mt) (MRP-L38) (Mitochondrial large ribosomal subunit protein mL38)	1	Matrix	36.1312	38.5077	37.3195	1.68043	64.4861	66.6689	65.5775	0.771727	53.1045	52.3196	52.7121	0.554962
P04075	Fructose-bisphosphate aldolase A (EC 4.1.2.13) (Lung cancer antigen NY-LU-1) (Muscle-type aldolase)	0	-	35.5562	39.6751	37.6157	2.91248	25.1704	27.4558	26.3131	0.808003	34.6649	37.0998	35.8823	1.72176
P20674	Cytochrome c oxidase subunit 5A, mitochondrial (Cytochrome c oxidase polypeptide Va)	1	MIM	29.6552	45.8617	37.7585	11.4597	57.9284	54.6135	56.271	1.17198	69.9609	69.2563	69.6086	0.498255
Q9BQ52	Zinc phosphodiesterase ELAC protein 2 (EC 3.1.26.11) (ElaC homolog protein 2) (Heredity prostate cancer protein 2) (Ribonuclease Z 2) (RNase Z 2) (tRNA 3 endonuclease 2) (tRNase Z 2)	1	Matrix	34.5074	41.0353	37.7713	4.61593	43.7393	41.1245	42.4319	0.924467	54.6732	54.08	54.3766	0.419457
Q9Y3D9	28S ribosomal protein S23, mitochondrial (MRP-S23) (S23mt) (Mitochondrial small ribosomal subunit protein mS23)	1	Matrix	37.0626	39.2408	38.1517	1.5402	53.5359	50.446	51.991	1.09246	60.6284	61.9482	61.2883	0.933295
P78540	Arginase-2, mitochondrial (EC 3.5.3.1) (Arginase II) (Kidney-type arginase) (Non-hepatic arginase) (Type II arginase)	1	Matrix	32.4238	44.0825	38.2531	8.244	45.0202	42.2689	43.6446	0.972717	53.1506	49.8526	51.5016	2.33208
P28331	NADH-ubiquinone oxidoreductase 75 kDa subunit, mitochondrial (EC 7.1.1.2) (Complex I-75kD) (CI-75kD)	1	MIM	32.8043	46.0922	39.4483	9.396	54.2774	48.9838	51.6306	1.87157	48.4772	49.3902	48.9337	0.645522
Q8TAE8	Growth arrest and DNA damage-inducible proteins-interacting protein 1 (39S ribosomal protein L59, mitochondrial) (MRP-L59) (CKII beta-associating protein) (CR6-interacting factor 1) (CRIF1) (Mitochondrial large ribosomal subunit protein mL64) (Papillomavirus L2-interacting nuclear protein 1) (PLINP) (PLINP-1) (p53-responsive gene 6 protein)	1	Matrix	39.9897	41.1779	40.5838	0.840168	65.4003	73.5708	69.4856	2.88872	53.8192	49.2661	51.5426	3.21947
P82930	28S ribosomal protein S34, mitochondrial (MRP-S34) (S34mt) (Mitochondrial small ribosomal subunit protein mS34)	1	Matrix	37.8148	45.0368	41.4258	5.10673	55.5891	58.152	56.8706	0.906115	70.2026	68.0327	69.1177	1.53434
Q8NI60	Atypical kinase COQ8A, mitochondrial (EC 2.7.-.-) (Chaperone activity of bc1 complex-like) (Chaperone-ABC1-like) (Coenzyme Q protein 8A) (aarF domain-containing protein kinase 3)	1	MIM	35.5687	47.5916	41.5801	8.50147	62.8929	76.6279	69.7604	4.85605	79.4788	86.6167	83.0477	5.04729
O75306	NADH dehydrogenase [ubiquinone] iron-sulfur protein 2, mitochondrial (EC 7.1.1.2) (Complex I-49kD) (CI-49kD) (NADH-ubiquinone oxidoreductase 49 kDa subunit)	1	MIM	36.6864	47.7853	42.2359	7.8481	46.9609	43.7488	45.3548	1.13563	54.4523	54.8696	54.6609	0.295065
Q96SZ6	Mitochondrial tRNA methylthiotransferase CDK5RAP1 (EC 2.8.4.3) (CDK5 activator-binding protein C42) (CDK5 regulatory subunit-associated protein 1) (mt-tRNA-2-methylthio-N6-dimethylallyladenosine synthase) (mt-tRNA-N6-(dimethylallyl)adenosine(37) methylthiotransferase)	1	Matrix	35.0683	52.2673	43.6678	12.1615	59.5142	62.1427	60.8284	0.929333	68.3484	58.6024	63.4754	6.89146
Q7Z7F7	39S ribosomal protein L55, mitochondrial (L55mt) (MRP-L55) (Mitochondrial large ribosomal subunit protein bL31m) (Mitochondrial large ribosomal subunit protein mL55)	1	Matrix	39.46	48.8742	44.1671	6.65686	51.8675	50.5611	51.2143	0.461885	64.0946	58.3038	61.1992	4.09475
P13804	Electron transfer flavoprotein subunit alpha, mitochondrial (Alpha-ETF)	1	Matrix	46.0919	47.1744	46.6331	0.765388	41.9859	36.1198	39.0529	2.074	45.2109	45.6294	45.4202	0.295951
Q9BZE1	39S ribosomal protein L37, mitochondrial (L37mt) (MRP-L37) (39S ribosomal protein L2, mitochondrial) (L2mt) (MRP-L2) (Mitochondrial large ribosomal subunit protein mL37)	1	Matrix	52.3991	52.4466	52.4229	0.0336125	63.7313	61.2223	62.4768	0.887082	31.1655	67.2978	49.2317	25.5494
P36542	ATP synthase subunit gamma, mitochondrial (ATP synthase F1 subunit gamma) (F-ATPase gamma subunit)	1	MIM	51.8188	60.8212	56.32	6.36562	69.5808	68.0501	68.8155	0.541193	55.2693	63.2879	59.2786	5.67004
Q9Y6M9	NADH dehydrogenase [ubiquinone] 1 beta subcomplex subunit 9 (Complex I-B22) (CI-B22) (LYR motif-containing protein 3) (NADH-ubiquinone oxidoreductase B22 subunit)	1	MIM	68.4463	75.808	72.1272	5.20552	86.0093	66.7	76.3546	6.82688	80.0144	79.7362	79.8753	0.196735
O95169	NADH dehydrogenase [ubiquinone] 1 beta subcomplex subunit 8, mitochondrial (Complex I-ASHI) (CI-ASHI) (NADH-ubiquinone oxidoreductase ASHI subunit)	1	MIM	80.5383	77.4236	78.9809	2.20245	79.7931	76.4689	78.131	1.17527	74.9869	79.161	77.0739	2.95157

## Sheet: Pulse-SILAC
Protein info			Metabolic replacement fraction (MRF, %)
Protein ID	Gene name	Protein name	Rep1	Rep2	Rep3	Ave.	Std.
Q5TEC6	H3-7 H3-2 HIST2H3PS2	Histone H3-7	9.53337	9.23531	11.375	10.0479	1.15894
P46063	RECQL RECQ1 RECQL1	ATP-dependent DNA helicase Q1 (EC 3.6.4.12) (DNA helicase, RecQ-like type 1) (RecQ1) (DNA-dependent ATPase Q1) (RecQ protein-like 1)	-	23.9486	17.4488	20.6987	4.59602
P10412	H1-4 H1F4 HIST1H1E	Histone H1.4 (Histone H1b) (Histone H1s-4)	22.6999	22.0546	25.3051	23.3532	1.72091
Q10713	PMPCA INPP5E KIAA0123 MPPA	Mitochondrial-processing peptidase subunit alpha (Alpha-MPP) (Inactive zinc metalloprotease alpha) (P-55)	27.6086	21.6067	21.4645	23.56	3.50696
P61604	HSPE1	10 kDa heat shock protein, mitochondrial (Hsp10) (10 kDa chaperonin) (Chaperonin 10) (CPN10) (Early-pregnancy factor) (EPF)	23.7264	23.4321	23.8351	23.6645	0.208498
O75608	LYPLA1 APT1 LPL1	Acyl-protein thioesterase 1 (APT-1) (hAPT1) (EC 3.1.2.-) (Lysophospholipase 1) (Lysophospholipase I) (LPL-I) (LysoPLA I) (Palmitoyl-protein hydrolase) (EC 3.1.2.22)	27.5798	19.9545	-	23.7672	5.39187
P30084	ECHS1	Enoyl-CoA hydratase, mitochondrial (mECH) (mECH1) (EC 4.2.1.17) (EC 5.3.3.8) (Enoyl-CoA hydratase 1) (ECHS1) (Short-chain enoyl-CoA hydratase) (SCEH)	24.5334	23.8583	23.4743	23.9553	0.53621
Q9Y2Q3	GSTK1 HDCMD47P	Glutathione S-transferase kappa 1 (EC 2.5.1.18) (GST 13-13) (GST class-kappa) (GSTK1-1) (hGSTK1) (Glutathione S-transferase subunit 13)	22.9976	25.8529	23.5076	24.1194	1.52278
P05204	HMGN2 HMG17	Non-histone chromosomal protein HMG-17 (High mobility group nucleosome-binding domain-containing protein 2)	-	28.0488	20.3308	24.1898	5.45743
Q92841	DDX17	Probable ATP-dependent RNA helicase DDX17 (EC 3.6.4.13) (DEAD box protein 17) (DEAD box protein p72) (DEAD box protein p82) (RNA-dependent helicase p72)	24.3072	24.1695	24.6585	24.3784	0.252175
Q9Y4Y9	LSM5	U6 snRNA-associated Sm-like protein LSm5	23.4391	23.2946	26.5446	24.4261	1.83607
P51858	HDGF HMG1L2	Hepatoma-derived growth factor (HDGF) (High mobility group protein 1-like 2) (HMG-1L2)	23.8675	22.088	27.3915	24.449	2.69915
P07910	HNRNPC HNRPC	Heterogeneous nuclear ribonucleoproteins C1/C2 (hnRNP C1/C2)	24.8262	24.3479	24.2717	24.4819	0.300556
P52565	ARHGDIA GDIA1	Rho GDP-dissociation inhibitor 1 (Rho GDI 1) (Rho-GDI alpha)	23.6723	24.4176	25.7521	24.614	1.05374
P00918	CA2	Carbonic anhydrase 2 (EC 4.2.1.1) (Carbonate dehydratase II) (Carbonic anhydrase C) (CAC) (Carbonic anhydrase II) (CA-II) (Cyanamide hydratase CA2) (EC 4.2.1.69)	25.6837	24.2241	24.2682	24.7253	0.830271
Q99436	PSMB7 Z	Proteasome subunit beta type-7 (EC 3.4.25.1) (Macropain chain Z) (Multicatalytic endopeptidase complex chain Z) (Proteasome subunit Z)	22.3681	-	27.1816	24.7749	3.4037
P27797	CALR CRTC	Calreticulin (CRP55) (Calregulin) (Endoplasmic reticulum resident protein 60) (ERp60) (HACBP) (grp60)	24.2321	25.9418	24.1574	24.7771	1.00938
Q9Y277	VDAC3	Voltage-dependent anion-selective channel protein 3 (VDAC-3) (hVDAC3) (Outer mitochondrial membrane protein porin 3)	25.4138	24.3244	24.625	24.7877	0.562614
P07237	P4HB ERBA2L PDI PDIA1 PO4DB	Protein disulfide-isomerase (PDI) (EC 5.3.4.1) (Cellular thyroid hormone-binding protein) (Prolyl 4-hydroxylase subunit beta) (p55)	24.9035	24.8098	25.1872	24.9668	0.196533
P00441	SOD1	Superoxide dismutase [Cu-Zn] (EC 1.15.1.1) (Superoxide dismutase 1) (hSod1)	26.6297	24.4724	24.116	25.0727	1.36016
P02786	TFRC	Transferrin receptor protein 1 (TR) (TfR) (TfR1) (Trfr) (T9) (p90) (CD antigen CD71) [Cleaved into: Transferrin receptor protein 1, serum form (sTfR)]	25.0442	25.3391	24.9773	25.1202	0.192521
Q16740	CLPP	ATP-dependent Clp protease proteolytic subunit, mitochondrial (EC 3.4.21.92) (Endopeptidase Clp)	22.5575	24.3193	28.5689	25.1485	3.09032
Q01105	SET	Protein SET (HLA-DR-associated protein II) (Inhibitor of granzyme A-activated DNase) (IGAAD) (PHAPII) (Phosphatase 2A inhibitor I2PP2A) (I-2PP2A) (Template-activating factor I) (TAF-I)	24.6608	25.1026	25.713	25.1588	0.528337
Q9H9B4	SFXN1	Sideroflexin-1	27.019	23.6507	24.8352	25.1683	1.70868
P60174	TPI1 TPI	Triosephosphate isomerase (TIM) (EC 5.3.1.1) (Methylglyoxal synthase) (EC 4.2.3.3) (Triose-phosphate isomerase)	24.9114	25.0774	25.5908	25.1932	0.354208
O43175	PHGDH PGDH3	D-3-phosphoglycerate dehydrogenase (3-PGDH) (EC 1.1.1.95) (2-oxoglutarate reductase) (EC 1.1.1.399) (Malate dehydrogenase) (EC 1.1.1.37)	24.684	25.0133	25.8968	25.1981	0.627146
P10809	HSPD1 HSP60	60 kDa heat shock protein, mitochondrial (EC 5.6.1.7) (60 kDa chaperonin) (Chaperonin 60) (CPN60) (Heat shock protein 60) (HSP-60) (Hsp60) (HuCHA60) (Mitochondrial matrix protein P1) (P60 lymphocyte protein)	24.799	25.5991	25.2219	25.2067	0.400261
Q04837	SSBP1 SSBP	Single-stranded DNA-binding protein, mitochondrial (Mt-SSB) (MtSSB) (PWP1-interacting protein 17)	25.4149	25.1312	25.1822	25.2428	0.151227
P12004	PCNA	Proliferating cell nuclear antigen (PCNA) (Cyclin)	24.8397	26.2423	24.79	25.2907	0.824494
P60900	PSMA6 PROS27	Proteasome subunit alpha type-6 (27 kDa prosomal protein) (PROS-27) (p27K) (Macropain iota chain) (Multicatalytic endopeptidase complex iota chain) (Proteasome iota chain)	24.4136	24.9221	26.5791	25.3049	1.13236
P40926	MDH2	Malate dehydrogenase, mitochondrial (EC 1.1.1.37)	25.1956	25.2364	25.6041	25.3454	0.224979
Q99829	CPNE1 CPN1	Copine-1 (Chromobindin 17) (Copine I)	23.3887	25.3141	27.3583	25.3537	1.98512
P30048	PRDX3 AOP1	Thioredoxin-dependent peroxide reductase, mitochondrial (EC 1.11.1.24) (Antioxidant protein 1) (AOP-1) (HBC189) (Peroxiredoxin III) (Prx-III) (Peroxiredoxin-3) (Protein MER5 homolog) (Thioredoxin-dependent peroxiredoxin 3)	25.5093	24.2688	26.3878	25.3886	1.06462
P31948	STIP1	Stress-induced-phosphoprotein 1 (STI1) (Hsc70/Hsp90-organizing protein) (Hop) (Renal carcinoma antigen NY-REN-11) (Transformation-sensitive protein IEF SSP 3521)	24.7113	25.6163	25.893	25.4068	0.618071
P34897	SHMT2	Serine hydroxymethyltransferase, mitochondrial (SHMT) (EC 2.1.2.1) (Glycine hydroxymethyltransferase) (Serine methylase)	24.3936	24.5152	27.3894	25.4328	1.69562
P13804	ETFA	Electron transfer flavoprotein subunit alpha, mitochondrial (Alpha-ETF)	25.9171	25.0869	25.3514	25.4518	0.424133
Q14697	GANAB G2AN KIAA0088	Neutral alpha-glucosidase AB (EC 3.2.1.207) (Alpha-glucosidase 2) (Glucosidase II subunit alpha)	25.0521	25.1032	26.2901	25.4818	0.70049
Q06830	PRDX1 PAGA PAGB TDPX2	Peroxiredoxin-1 (EC 1.11.1.24) (Natural killer cell-enhancing factor A) (NKEF-A) (Proliferation-associated gene protein) (PAG) (Thioredoxin peroxidase 2) (Thioredoxin-dependent peroxide reductase 2) (Thioredoxin-dependent peroxiredoxin 1)	25.7758	25.2577	25.5426	25.5254	0.259507
P26368	U2AF2 U2AF65	Splicing factor U2AF 65 kDa subunit (U2 auxiliary factor 65 kDa subunit) (hU2AF(65)) (hU2AF65) (U2 snRNP auxiliary factor large subunit)	23.7305	26.3346	26.5645	25.5432	1.57407
P27708	CAD	CAD protein [Includes: Glutamine-dependent carbamoyl-phosphate synthase (EC 6.3.5.5); Aspartate carbamoyltransferase (EC 2.1.3.2); Dihydroorotase (EC 3.5.2.3)]	25.1547	24.7702	26.7227	25.5492	1.03433
P09211	GSTP1 FAEES3 GST3	Glutathione S-transferase P (EC 2.5.1.18) (GST class-pi) (GSTP1-1)	24.799	25.8072	26.0623	25.5562	0.668005
O43852	CALU	Calumenin (Crocalbin) (IEF SSP 9302)	28.8514	23.531	24.2975	25.56	2.87614
P49411	TUFM	Elongation factor Tu, mitochondrial (EF-Tu) (P43)	26.2966	24.1413	26.264	25.5673	1.23508
P37837	TALDO1 TAL TALDO TALDOR	Transaldolase (EC 2.2.1.2)	25.521	24.9897	26.2798	25.5968	0.648383
P21796	VDAC1 VDAC	Voltage-dependent anion-selective channel protein 1 (VDAC-1) (hVDAC1) (Outer mitochondrial membrane protein porin 1) (Plasmalemmal porin) (Porin 31HL) (Porin 31HM)	25.2079	25.6251	25.9966	25.6099	0.39458
P06733	ENO1 ENO1L1 MBPB1 MPB1	Alpha-enolase (EC 4.2.1.11) (2-phospho-D-glycerate hydro-lyase) (C-myc promoter-binding protein) (Enolase 1) (MBP-1) (MPB-1) (Non-neural enolase) (NNE) (Phosphopyruvate hydratase) (Plasminogen-binding protein)	25.4832	25.7632	25.608	25.6181	0.140233
P36957	DLST DLTS	Dihydrolipoyllysine-residue succinyltransferase component of 2-oxoglutarate dehydrogenase complex, mitochondrial (EC 2.3.1.61) (2-oxoglutarate dehydrogenase complex component E2) (OGDC-E2) (Dihydrolipoamide succinyltransferase component of 2-oxoglutarate dehydrogenase complex) (E2K)	24.7798	25.2917	26.8717	25.6477	1.09046
P62314	SNRPD1	Small nuclear ribonucleoprotein Sm D1 (Sm-D1) (Sm-D autoantigen) (snRNP core protein D1)	27.2553	24.7288	25.0054	25.6632	1.38571
Q9UJZ1	STOML2 SLP2 HSPC108	Stomatin-like protein 2, mitochondrial (SLP-2) (EPB72-like protein 2) (Paraprotein target 7) (Paratarg-7)	25.4832	26.41	25.2096	25.7009	0.629107
P14618	PKM OIP3 PK2 PK3 PKM2	Pyruvate kinase PKM (EC 2.7.1.40) (Cytosolic thyroid hormone-binding protein) (CTHBP) (Opa-interacting protein 3) (OIP-3) (Pyruvate kinase 2/3) (Pyruvate kinase muscle isozyme) (Threonine-protein kinase PKM2) (EC 2.7.11.1) (Thyroid hormone-binding protein 1) (THBP1) (Tumor M2-PK) (Tyrosine-protein kinase PKM2) (EC 2.7.10.2) (p58)	25.372	25.9462	25.8221	25.7134	0.302123
Q8TAT6	NPLOC4 KIAA1499 NPL4	Nuclear protein localization protein 4 homolog (Protein NPL4)	15.6759	-	35.7615	25.7187	14.2027
P60891	PRPS1	Ribose-phosphate pyrophosphokinase 1 (EC 2.7.6.1) (PPRibP) (Phosphoribosyl pyrophosphate synthase I) (PRS-I)	29.5338	26.8936	20.7519	25.7264	4.50579
Q12904	AIMP1 EMAP2 SCYE1	Aminoacyl tRNA synthase complex-interacting multifunctional protein 1 (Multisynthase complex auxiliary component p43) [Cleaved into: Endothelial monocyte-activating polypeptide 2 (EMAP-2) (Endothelial monocyte-activating polypeptide II) (EMAP-II) (Small inducible cytokine subfamily E member 1)]	26.8931	24.4781	25.8419	25.7377	1.21084
P00558	PGK1 PGKA MIG10 OK/SW-cl.110	Phosphoglycerate kinase 1 (EC 2.7.2.3) (Cell migration-inducing gene 10 protein) (Primer recognition protein 2) (PRP 2)	25.7389	25.7857	25.8364	25.787	0.0487534
P30041	PRDX6 AOP2 KIAA0106	Peroxiredoxin-6 (EC 1.11.1.27) (1-Cys peroxiredoxin) (1-Cys PRX) (24 kDa protein) (Acidic calcium-independent phospholipase A2) (aiPLA2) (EC 3.1.1.4) (Antioxidant protein 2) (Glutathione-dependent peroxiredoxin) (Liver 2D page spot 40) (Lysophosphatidylcholine acyltransferase 5) (LPC acyltransferase 5) (LPCAT-5) (Lyso-PC acyltransferase 5) (EC 2.3.1.23) (Non-selenium glutathione peroxidase) (NSGP…	25.2336	25.9045	26.3341	25.8241	0.554614
Q9NZI8	IGF2BP1 CRDBP VICKZ1 ZBP1	Insulin-like growth factor 2 mRNA-binding protein 1 (IGF2 mRNA-binding protein 1) (IMP-1) (IMP1) (Coding region determinant-binding protein) (CRD-BP) (IGF-II mRNA-binding protein 1) (VICKZ family member 1) (Zipcode-binding protein 1) (ZBP-1)	26.1878	25.4855	-	25.8366	0.496644
P62805	H4C1 H4/A H4FA HIST1H4A; H4C2 H4/I H4FI HIST1H4B; H4C3 H4/G H4FG HIST1H4C; H4C4 H4/B H4FB HIST1H4D; H4C5 H4/J H4FJ HIST1H4E; H4C6 H4/C H4FC HIST1H4F; H4C8 H4/H H4FH HIST1H4H; H4C9 H4/M H4FM HIST1H4I; H4C11 H4/E H4FE HIST1H4J; H4C12 H4/D H4FD HIST1H4K; H4C13 H4/K H4FK HIST1H4L; H4C14 H4/N H4F2 H4FN HIST2H4 HIST2H4A; H4C15 H4/O H4FO HIST2H4B; H4C16 H4-16 HIST4H4	Histone H4	25.7769	25.5753	26.2047	25.8523	0.321403
P29401	TKT	Transketolase (TK) (EC 2.2.1.1)	25.5354	26.3422	25.7846	25.8874	0.413117
P15531	NME1 NDPKA NM23	Nucleoside diphosphate kinase A (NDK A) (NDP kinase A) (EC 2.7.4.6) (Granzyme A-activated DNase) (GAAD) (Metastasis inhibition factor nm23) (NM23-H1) (Tumor metastatic process-associated protein)	25.9868	24.3719	27.371	25.9099	1.50101
Q99497	PARK7	Parkinson disease protein 7 (Maillard deglycase) (Oncogene DJ1) (Parkinsonism-associated deglycase) (Protein DJ-1) (DJ-1) (Protein/nucleic acid deglycase DJ-1) (EC 3.1.2.-, EC 3.5.1.-, EC 3.5.1.124)	25.2292	25.526	27.018	25.9244	0.95863
Q99460	PSMD1	26S proteasome non-ATPase regulatory subunit 1 (26S proteasome regulatory subunit RPN2) (26S proteasome regulatory subunit S1) (26S proteasome subunit p112)	25.9446	26.4138	25.4432	25.9339	0.485356
Q7RTV0	PHF5A	PHD finger-like domain-containing protein 5A (PHD finger-like domain protein 5A) (Splicing factor 3B-associated 14 kDa protein) (SF3b14b)	24.8578	27.0483	-	25.953	1.54892
O75531	BANF1 BAF BCRG1	Barrier-to-autointegration factor (Breakpoint cluster region protein 1) [Cleaved into: Barrier-to-autointegration factor, N-terminally processed]	25.1984	27.0339	25.6528	25.9617	0.955961
P00403	MT-CO2 COII COX2 COXII MTCO2	Cytochrome c oxidase subunit 2 (EC 7.1.1.9) (Cytochrome c oxidase polypeptide II)	25.309	26.3151	26.2841	25.9694	0.572119
P12277	CKB CKBB	Creatine kinase B-type (EC 2.7.3.2) (Brain creatine kinase) (B-CK) (Creatine kinase B chain) (Creatine phosphokinase B-type) (CPK-B)	25.3681	26.1169	26.4338	25.973	0.547236
Q15046	KARS1 KARS KIAA0070	Lysine--tRNA ligase (EC 2.7.7.-) (EC 6.1.1.6) (Lysyl-tRNA synthetase) (LysRS)	25.2275	26.4549	26.2526	25.9783	0.658066
P14174	MIF GLIF MMIF	Macrophage migration inhibitory factor (MIF) (EC 5.3.2.1) (Glycosylation-inhibiting factor) (GIF) (L-dopachrome isomerase) (L-dopachrome tautomerase) (EC 5.3.3.12) (Phenylpyruvate tautomerase)	24.7062	25.7174	27.553	25.9922	1.44319
Q13867	BLMH	Bleomycin hydrolase (BH) (BLM hydrolase) (BMH) (EC 3.4.22.40)	28.2444	25.9237	23.831	25.9997	2.2077
Q07021	C1QBP GC1QBP HABP1 SF2P32	Complement component 1 Q subcomponent-binding protein, mitochondrial (ASF/SF2-associated protein p32) (Glycoprotein gC1qBP) (C1qBP) (Hyaluronan-binding protein 1) (Mitochondrial matrix protein p32) (gC1q-R protein) (p33) (SF2AP32)	24.9632	26.5473	26.5144	26.0083	0.905196
P22061	PCMT1	Protein-L-isoaspartate(D-aspartate) O-methyltransferase (PIMT) (EC 2.1.1.77) (L-isoaspartyl protein carboxyl methyltransferase) (Protein L-isoaspartyl/D-aspartyl methyltransferase) (Protein-beta-aspartate methyltransferase)	25.328	25.3754	27.42	26.0411	1.19438
Q9UMS4	PRPF19 NMP200 PRP19 SNEV	Pre-mRNA-processing factor 19 (EC 2.3.2.27) (Nuclear matrix protein 200) (PRP19/PSO4 homolog) (hPso4) (RING-type E3 ubiquitin transferase PRP19) (Senescence evasion factor)	25.5687	26.3943	26.2281	26.0637	0.436682
P04080	CSTB CST6 STFB	Cystatin-B (CPI-B) (Liver thiol proteinase inhibitor) (Stefin-B)	25.5875	26.172	26.4868	26.0821	0.456351
Q16777	H2AC20 H2AFQ HIST2H2AC	Histone H2A type 2-C (H2A-clustered histone 20) (Histone H2A-GL101) (Histone H2A/q)	24.2573	27.3615	26.6615	26.0934	1.62817
P78417	GSTO1 GSTTLP28	Glutathione S-transferase omega-1 (GSTO-1) (EC 2.5.1.18) (Glutathione S-transferase omega 1-1) (GSTO 1-1) (Glutathione-dependent dehydroascorbate reductase) (EC 1.8.5.1) (Monomethylarsonic acid reductase) (MMA(V) reductase) (EC 1.20.4.2) (S-(Phenacyl)glutathione reductase) (SPG-R)	27.7765	26.5672	23.9746	26.1061	1.94242
Q99714	HSD17B10 ERAB HADH2 MRPP2 SCHAD SDR5C1 XH98G2	3-hydroxyacyl-CoA dehydrogenase type-2 (EC 1.1.1.35) (17-beta-estradiol 17-dehydrogenase) (EC 1.1.1.62) (2-methyl-3-hydroxybutyryl-CoA dehydrogenase) (MHBD) (3-alpha-(17-beta)-hydroxysteroid dehydrogenase (NAD(+))) (EC 1.1.1.239) (3-hydroxy-2-methylbutyryl-CoA dehydrogenase) (EC 1.1.1.178) (3-hydroxyacyl-CoA dehydrogenase type II) (3alpha(or 20beta)-hydroxysteroid dehydrogenase) (EC 1.1.1.53) (7-…	26.456	26.2401	25.6395	26.1119	0.423078
Q86VP6	CAND1 KIAA0829 TIP120 TIP120A	Cullin-associated NEDD8-dissociated protein 1 (Cullin-associated and neddylation-dissociated protein 1) (TBP-interacting protein of 120 kDa A) (TBP-interacting protein 120A) (p120 CAND1)	24.8296	26.8145	26.7227	26.1223	1.12045
P08758	ANXA5 ANX5 ENX2 PP4	Annexin A5 (Anchorin CII) (Annexin V) (Annexin-5) (Calphobindin I) (CPB-I) (Endonexin II) (Lipocortin V) (Placental anticoagulant protein 4) (PP4) (Placental anticoagulant protein I) (PAP-I) (Thromboplastin inhibitor) (Vascular anticoagulant-alpha) (VAC-alpha)	26.2727	25.9775	26.1437	26.1313	0.148014
Q99873	PRMT1 HMT2 HRMT1L2 IR1B4	Protein arginine N-methyltransferase 1 (EC 2.1.1.319) (Histone-arginine N-methyltransferase PRMT1) (Interferon receptor 1-bound protein 4)	26.327	26.7201	25.4432	26.1634	0.653942
P09936	UCHL1	Ubiquitin carboxyl-terminal hydrolase isozyme L1 (UCH-L1) (EC 3.4.19.12) (Neuron cytoplasmic protein 9.5) (PGP 9.5) (PGP9.5) (Ubiquitin thioesterase L1)	27.0307	25.7819	25.7063	26.173	0.743788
P62333	PSMC6 SUG2	26S proteasome regulatory subunit 10B (26S proteasome AAA-ATPase subunit RPT4) (Proteasome 26S subunit ATPase 6) (Proteasome subunit p42)	26.7179	25.7615	26.0672	26.1822	0.488466
P17174	GOT1	Aspartate aminotransferase, cytoplasmic (cAspAT) (EC 2.6.1.1) (EC 2.6.1.3) (Cysteine aminotransferase, cytoplasmic) (Cysteine transaminase, cytoplasmic) (cCAT) (Glutamate oxaloacetate transaminase 1) (Transaminase A)	25.4521	25.9808	27.171	26.2013	0.880418
O14744	PRMT5 HRMT1L5 IBP72 JBP1 SKB1	Protein arginine N-methyltransferase 5 (PRMT5) (EC 2.1.1.320) (72 kDa ICln-binding protein) (Histone-arginine N-methyltransferase PRMT5) (Jak-binding protein 1) (Shk1 kinase-binding protein 1 homolog) (SKB1 homolog) (SKB1Hs) [Cleaved into: Protein arginine N-methyltransferase 5, N-terminally processed]	25.7665	26.7077	26.1453	26.2065	0.473599
Q01518	CAP1 CAP	Adenylyl cyclase-associated protein 1 (CAP 1)	25.8842	25.7284	27.0435	26.2187	0.718533
P32119	PRDX2 NKEFB TDPX1	Peroxiredoxin-2 (EC 1.11.1.24) (Natural killer cell-enhancing factor B) (NKEF-B) (PRP) (Thiol-specific antioxidant protein) (TSA) (Thioredoxin peroxidase 1) (Thioredoxin-dependent peroxide reductase 1) (Thioredoxin-dependent peroxiredoxin 2)	26.6303	25.5204	26.5198	26.2235	0.61137
P49720	PSMB3	Proteasome subunit beta type-3 (Proteasome chain 13) (Proteasome component C10-II) (Proteasome theta chain)	25.3297	24.3072	29.0534	26.2301	2.4979
P45880	VDAC2	Voltage-dependent anion-selective channel protein 2 (VDAC-2) (hVDAC2) (Outer mitochondrial membrane protein porin 2)	24.6324	26.6389	27.4353	26.2355	1.44432
P04406	GAPDH GAPD CDABP0047 OK/SW-cl.12	Glyceraldehyde-3-phosphate dehydrogenase (GAPDH) (EC 1.2.1.12) (Peptidyl-cysteine S-nitrosylase GAPDH) (EC 2.6.99.-)	26.3194	25.9396	26.4582	26.2391	0.268433
P10599	TXN TRDX TRX TRX1	Thioredoxin (Trx) (ATL-derived factor) (ADF) (Surface-associated sulphydryl protein) (SASP) (allergen Hom s Trx)	25.9193	26.7512	26.1109	26.2605	0.435629
Q9BVK6	TMED9 GP25L2	Transmembrane emp24 domain-containing protein 9 (GMP25) (Glycoprotein 25L2) (p24 family protein alpha-2) (p24alpha2) (p25)	30.4416	29.7398	18.6092	26.2635	6.63811
P40925	MDH1 MDHA	Malate dehydrogenase, cytoplasmic (EC 1.1.1.37) (Aromatic alpha-keto acid reductase) (KAR) (EC 1.1.1.96) (Cytosolic malate dehydrogenase)	26.483	25.3196	27.0057	26.2695	0.863085
P00338	LDHA PIG19	L-lactate dehydrogenase A chain (LDH-A) (EC 1.1.1.27) (Cell proliferation-inducing gene 19 protein) (LDH muscle subunit) (LDH-M) (Renal carcinoma antigen NY-REN-59)	25.6887	26.333	26.7925	26.2714	0.554476
P07108	DBI	Acyl-CoA-binding protein (ACBP) (Diazepam-binding inhibitor) (DBI) (Endozepine) (EP)	25.5409	24.9328	28.3447	26.2728	1.81988
P23526	AHCY SAHH	Adenosylhomocysteinase (AdoHcyase) (EC 3.13.2.1) (S-adenosyl-L-homocysteine hydrolase)	26.8214	25.5592	26.5349	26.3052	0.661698
P31939	ATIC PURH OK/SW-cl.86	Bifunctional purine biosynthesis protein ATIC (AICAR transformylase/inosine monophosphate cyclohydrolase) (ATIC) [Cleaved into: Bifunctional purine biosynthesis protein ATIC, N-terminally processed] [Includes: Phosphoribosylaminoimidazolecarboxamide formyltransferase (EC 2.1.2.3) (5-aminoimidazole-4-carboxamide ribonucleotide formyltransferase) (AICAR formyltransferase) (AICAR transformylase); In…	25.7494	28.1671	25.0184	26.3116	1.64795
O43809	NUDT21 CFIM25 CPSF25 CPSF5	Cleavage and polyadenylation specificity factor subunit 5 (Cleavage and polyadenylation specificity factor 25 kDa subunit) (CPSF 25 kDa subunit) (Cleavage factor Im complex 25 kDa subunit) (CFIm25) (Nucleoside diphosphate-linked moiety X motif 21) (Nudix motif 21) (Nudix hydrolase 21) (Pre-mRNA cleavage factor Im 68 kDa subunit)	24.713	27.3456	26.9262	26.3283	1.41453
P62937	PPIA CYPA	Peptidyl-prolyl cis-trans isomerase A (PPIase A) (EC 5.2.1.8) (Cyclophilin A) (Cyclosporin A-binding protein) (Rotamase A) [Cleaved into: Peptidyl-prolyl cis-trans isomerase A, N-terminally processed]	26.2107	26.8209	25.9917	26.3411	0.429689
P05141	SLC25A5 AAC2 ANT2	ADP/ATP translocase 2 (ADP,ATP carrier protein 2) (ADP,ATP carrier protein, fibroblast isoform) (Adenine nucleotide translocator 2) (ANT 2) (Solute carrier family 25 member 5) [Cleaved into: ADP/ATP translocase 2, N-terminally processed]	25.9555	27.673	25.4032	26.3439	1.18371
P00414	MT-CO3 COIII COXIII MTCO3	Cytochrome c oxidase subunit 3 (EC 7.1.1.9) (Cytochrome c oxidase polypeptide III)	-	26.9785	25.7207	26.3496	0.889415
P02545	LMNA LMN1	Prelamin-A/C [Cleaved into: Lamin-A/C (70 kDa lamin) (Renal carcinoma antigen NY-REN-32)]	27.5026	25.5337	26.0131	26.3498	1.02672
P30419	NMT1 NMT	Glycylpeptide N-tetradecanoyltransferase 1 (EC 2.3.1.97) (Myristoyl-CoA:protein N-myristoyltransferase 1) (HsNMT1) (NMT 1) (Type I N-myristoyltransferase) (Peptide N-myristoyltransferase 1) (Protein-lysine myristoyltransferase NMT1) (EC 2.3.1.-)	26.245	26.0355	26.77	26.3502	0.378359
Q9UIA9	XPO7 KIAA0745 RANBP16	Exportin-7 (Exp7) (Ran-binding protein 16)	23.7154	28.9853	-	26.3504	3.72644
O43143	DHX15 DBP1 DDX15	ATP-dependent RNA helicase DHX15 (EC 3.6.4.13) (ATP-dependent RNA helicase #46) (DEAH box protein 15) (Splicing factor Prp43) (hPrp43)	27.0483	27.1604	24.9041	26.3709	1.27158
P26583	HMGB2 HMG2	High mobility group protein B2 (High mobility group protein 2) (HMG-2)	27.51	25.4004	26.2091	26.3731	1.06431
Q16836	HADH HAD HAD1 HADHSC SCHAD	Hydroxyacyl-coenzyme A dehydrogenase, mitochondrial (HCDH) (EC 1.1.1.35) (Medium and short-chain L-3-hydroxyacyl-coenzyme A dehydrogenase) (Short-chain 3-hydroxyacyl-CoA dehydrogenase)	25.671	26.3113	27.1631	26.3818	0.748529
P31942	HNRNPH3 HNRPH3	Heterogeneous nuclear ribonucleoprotein H3 (hnRNP H3) (Heterogeneous nuclear ribonucleoprotein 2H9) (hnRNP 2H9)	25.6362	26.1518	27.3831	26.3904	0.897556
O75367	MACROH2A1 H2AFY	Core histone macro-H2A.1 (Histone macroH2A1) (mH2A1) (Histone H2A.y) (H2A/y) (Medulloblastoma antigen MU-MB-50.205)	25.9572	26.2629	26.9934	26.4045	0.53244
P10515	DLAT DLTA	Dihydrolipoyllysine-residue acetyltransferase component of pyruvate dehydrogenase complex, mitochondrial (EC 2.3.1.12) (70 kDa mitochondrial autoantigen of primary biliary cirrhosis) (PBC) (Dihydrolipoamide acetyltransferase component of pyruvate dehydrogenase complex) (M2 antigen complex 70 kDa subunit) (Pyruvate dehydrogenase complex component E2) (PDC-E2) (PDCE2)	23.9555	28.8595	-	26.4075	3.46766
P25705	ATP5F1A ATP5A ATP5A1 ATP5AL2 ATPM	ATP synthase subunit alpha, mitochondrial (ATP synthase F1 subunit alpha)	26.2243	26.012	27.0233	26.4199	0.533258
Q9Y2X3	NOP58 NOL5 NOP5 HSPC120	Nucleolar protein 58 (Nucleolar protein 5)	26.3493	26.9358	26.0027	26.4293	0.471699
P30101	PDIA3 ERP57 ERP60 GRP58	Protein disulfide-isomerase A3 (EC 5.3.4.1) (58 kDa glucose-regulated protein) (58 kDa microsomal protein) (p58) (Disulfide isomerase ER-60) (Endoplasmic reticulum resident protein 57) (ER protein 57) (ERp57) (Endoplasmic reticulum resident protein 60) (ER protein 60) (ERp60)	25.3759	27.044	26.869	26.4297	0.91676
Q15084	PDIA6 ERP5 P5 TXNDC7	Protein disulfide-isomerase A6 (EC 5.3.4.1) (Endoplasmic reticulum protein 5) (ER protein 5) (ERp5) (Protein disulfide isomerase P5) (Thioredoxin domain-containing protein 7)	26.8883	26.2466	26.2684	26.4678	0.364355
P21333	FLNA FLN FLN1	Filamin-A (FLN-A) (Actin-binding protein 280) (ABP-280) (Alpha-filamin) (Endothelial actin-binding protein) (Filamin-1) (Non-muscle filamin)	25.6804	28.1625	25.5819	26.4749	1.46227
P06748	NPM1 NPM	Nucleophosmin (NPM) (Nucleolar phosphoprotein B23) (Nucleolar protein NO38) (Numatrin)	26.4479	26.5732	26.4387	26.4866	0.0751359
P52209	PGD PGDH	6-phosphogluconate dehydrogenase, decarboxylating (EC 1.1.1.44)	26.8444	26.0809	26.5678	26.4977	0.38657
P13010	XRCC5 G22P2	X-ray repair cross-complementing protein 5 (EC 3.6.4.-) (86 kDa subunit of Ku antigen) (ATP-dependent DNA helicase 2 subunit 2) (ATP-dependent DNA helicase II 80 kDa subunit) (CTC box-binding factor 85 kDa subunit) (CTC85) (CTCBF) (DNA repair protein XRCC5) (Ku80) (Ku86) (Lupus Ku autoantigen protein p86) (Nuclear factor IV) (Thyroid-lupus autoantigen) (TLAA) (X-ray repair complementing defective…	26.2363	26.2814	26.9924	26.5034	0.424105
P13667	PDIA4 ERP70 ERP72	Protein disulfide-isomerase A4 (EC 5.3.4.1) (Endoplasmic reticulum resident protein 70) (ER protein 70) (ERp70) (Endoplasmic reticulum resident protein 72) (ER protein 72) (ERp-72) (ERp72)	27.043	27.5462	24.9508	26.5133	1.37636
O75390	CS	Citrate synthase, mitochondrial (EC 2.3.3.1) (Citrate (Si)-synthase)	26.7887	26.6577	26.0989	26.5151	0.366354
P22314	UBA1 A1S9T UBE1	Ubiquitin-like modifier-activating enzyme 1 (EC 6.2.1.45) (Protein A1S9) (Ubiquitin-activating enzyme E1)	26.6593	26.136	26.7716	26.5223	0.339208
P54727	RAD23B	UV excision repair protein RAD23 homolog B (HR23B) (hHR23B) (XP-C repair-complementing complex 58 kDa protein) (p58)	28.2125	27.3636	24.0572	26.5444	2.19544
P30046	DDT	D-dopachrome decarboxylase (EC 4.1.1.84) (D-dopachrome tautomerase) (Phenylpyruvate tautomerase II)	28.4923	30.4183	20.7783	26.563	5.1014
P00505	GOT2 KYAT4	Aspartate aminotransferase, mitochondrial (mAspAT) (EC 2.6.1.1) (EC 2.6.1.7) (Fatty acid-binding protein) (FABP-1) (Glutamate oxaloacetate transaminase 2) (Kynurenine aminotransferase 4) (Kynurenine aminotransferase IV) (Kynurenine--oxoglutarate transaminase 4) (Kynurenine--oxoglutarate transaminase IV) (Plasma membrane-associated fatty acid-binding protein) (FABPpm) (Transaminase A)	24.4468	27.3857	27.8671	26.5665	1.85149
P68036	UBE2L3 UBCE7 UBCH7	Ubiquitin-conjugating enzyme E2 L3 (EC 2.3.2.23) (E2 ubiquitin-conjugating enzyme L3) (L-UBC) (UbcH7) (Ubiquitin carrier protein L3) (Ubiquitin-conjugating enzyme E2-F1) (Ubiquitin-protein ligase L3)	26.3737	27.6233	25.7345	26.5772	0.960702
P28072	PSMB6 LMPY Y	Proteasome subunit beta type-6 (EC 3.4.25.1) (Macropain delta chain) (Multicatalytic endopeptidase complex delta chain) (Proteasome delta chain) (Proteasome subunit Y)	25.7764	27.1328	26.8947	26.6013	0.724257
P08238	HSP90AB1 HSP90B HSPC2 HSPCB	Heat shock protein HSP 90-beta (HSP 90) (Heat shock 84 kDa) (HSP 84) (HSP84)	26.3639	26.4884	27.019	26.6238	0.347893
P07195	LDHB	L-lactate dehydrogenase B chain (LDH-B) (EC 1.1.1.27) (LDH heart subunit) (LDH-H) (Renal carcinoma antigen NY-REN-46)	26.3964	26.4565	27.0323	26.6284	0.351073
O43615	TIMM44 MIMT44 TIM44	Mitochondrial import inner membrane translocase subunit TIM44	26.6835	26.0787	27.1418	26.6347	0.533255
P34932	HSPA4 APG2	Heat shock 70 kDa protein 4 (HSP70RY) (Heat shock 70-related protein APG-2)	27.0802	25.8875	26.9492	26.639	0.65408
P62258	YWHAE	14-3-3 protein epsilon (14-3-3E)	26.2553	26.8706	26.7946	26.6402	0.335476
Q58FF8	HSP90AB2P HSP90BB	Putative heat shock protein HSP 90-beta 2 (Heat shock protein 90-beta b) (Heat shock protein 90Bb)	27.0196	26.233	26.6916	26.6481	0.395072
O00299	CLIC1 G6 NCC27	Chloride intracellular channel protein 1 (Chloride channel ABP) (Nuclear chloride ion channel 27) (NCC27) (Regulatory nuclear chloride ion channel protein) (hRNCC)	26.8439	26.1186	26.9977	26.6534	0.469514
P25786	PSMA1 HC2 NU PROS30 PSC2	Proteasome subunit alpha type-1 (30 kDa prosomal protein) (PROS-30) (Macropain subunit C2) (Multicatalytic endopeptidase complex subunit C2) (Proteasome component C2) (Proteasome nu chain)	26.9593	26.4078	26.6405	26.6692	0.276868
P12081	HARS1 HARS HRS	Histidine--tRNA ligase, cytoplasmic (EC 6.1.1.21) (Histidyl-tRNA synthetase) (HisRS)	28.4923	23.7212	27.8832	26.6989	2.59669
P61088	UBE2N BLU	Ubiquitin-conjugating enzyme E2 N (EC 2.3.2.23) (Bendless-like ubiquitin-conjugating enzyme) (E2 ubiquitin-conjugating enzyme N) (Ubc13) (UbcH13) (Ubiquitin carrier protein N) (Ubiquitin-protein ligase N)	26.7496	26.619	26.7544	26.7077	0.0768437
P07741	APRT	Adenine phosphoribosyltransferase (APRT) (EC 2.4.2.7)	26.2434	27.4374	26.4446	26.7085	0.63924
P00492	HPRT1 HPRT	Hypoxanthine-guanine phosphoribosyltransferase (HGPRT) (HGPRTase) (EC 2.4.2.8)	27.1185	26.8262	26.1835	26.7094	0.478335
P55786	NPEPPS PSA	Puromycin-sensitive aminopeptidase (PSA) (EC 3.4.11.14) (Cytosol alanyl aminopeptidase) (AAP-S)	26.3699	26.4565	27.353	26.7265	0.544336
P09874	PARP1 ADPRT PPOL	Poly [ADP-ribose] polymerase 1 (PARP-1) (EC 2.4.2.30) (ADP-ribosyltransferase diphtheria toxin-like 1) (ARTD1) (DNA ADP-ribosyltransferase PARP1) (EC 2.4.2.-) (NAD(+) ADP-ribosyltransferase 1) (ADPRT 1) (Poly[ADP-ribose] synthase 1) (Protein poly-ADP-ribosyltransferase PARP1) (EC 2.4.2.-) [Cleaved into: Poly [ADP-ribose] polymerase 1, processed C-terminus (Poly [ADP-ribose] polymerase 1, 89-kDa f…	26.6136	26.3824	27.2177	26.7379	0.431308
O95983	MBD3	Methyl-CpG-binding domain protein 3 (Methyl-CpG-binding protein MBD3)	32.1118	14.5336	33.5875	26.7443	10.6005
P18669	PGAM1 PGAMA CDABP0006	Phosphoglycerate mutase 1 (EC 5.4.2.11) (EC 5.4.2.4) (BPG-dependent PGAM 1) (Phosphoglycerate mutase isozyme B) (PGAM-B)	27.0871	26.564	26.6206	26.7572	0.287092
P54819	AK2 ADK2	Adenylate kinase 2, mitochondrial (AK 2) (EC 2.7.4.3) (ATP-AMP transphosphorylase 2) (ATP:AMP phosphotransferase) (Adenylate monophosphate kinase) [Cleaved into: Adenylate kinase 2, mitochondrial, N-terminally processed]	26.3834	26.8262	27.1174	26.7757	0.369591
Q9Y6M9	NDUFB9 LYRM3 UQOR22	NADH dehydrogenase [ubiquinone] 1 beta subcomplex subunit 9 (Complex I-B22) (CI-B22) (LYR motif-containing protein 3) (NADH-ubiquinone oxidoreductase B22 subunit)	21.8817	31.6744	-	26.7781	6.92447
Q02790	FKBP4 FKBP52	Peptidyl-prolyl cis-trans isomerase FKBP4 (PPIase FKBP4) (EC 5.2.1.8) (51 kDa FK506-binding protein) (FKBP51) (52 kDa FK506-binding protein) (52 kDa FKBP) (FKBP-52) (59 kDa immunophilin) (p59) (FK506-binding protein 4) (FKBP-4) (FKBP59) (HSP-binding immunophilin) (HBI) (Immunophilin FKBP52) (Rotamase) [Cleaved into: Peptidyl-prolyl cis-trans isomerase FKBP4, N-terminally processed]	25.9829	27.4937	26.8733	26.7833	0.759375
P11310	ACADM	Medium-chain specific acyl-CoA dehydrogenase, mitochondrial (MCAD) (EC 1.3.8.7) (Medium chain acyl-CoA dehydrogenase) (MCADH)	25.9797	26.1431	28.2331	26.7853	1.2565
Q9HAV7	GRPEL1 GREPEL1	GrpE protein homolog 1, mitochondrial (HMGE) (Mt-GrpE#1)	25.5215	26.6663	28.1955	26.7944	1.34157
P14868	DARS1 DARS PIG40	Aspartate--tRNA ligase, cytoplasmic (EC 6.1.1.12) (Aspartyl-tRNA synthetase) (AspRS) (Cell proliferation-inducing gene 40 protein)	26.4425	26.8402	27.1461	26.8096	0.352811
P41240	CSK	Tyrosine-protein kinase CSK (EC 2.7.10.2) (C-Src kinase) (Protein-tyrosine kinase CYL)	26.9364	-	26.6954	26.8159	0.170424
P09012	SNRPA	U1 small nuclear ribonucleoprotein A (U1 snRNP A) (U1-A) (U1A)	25.391	27.4247	27.6343	26.8167	1.23914
P62826	RAN ARA24 OK/SW-cl.81	GTP-binding nuclear protein Ran (EC 3.6.5.-) (Androgen receptor-associated protein 24) (GTPase Ran) (Ras-like protein TC4) (Ras-related nuclear protein)	26.633	26.9305	26.8915	26.8183	0.161701
Q16891	IMMT HMP MIC60 MINOS2 PIG4 PIG52	MICOS complex subunit MIC60 (Cell proliferation-inducing gene 4/52 protein) (Mitochondrial inner membrane protein) (Mitofilin) (p87/89)	27.6521	25.5642	27.2494	26.8219	1.10765
Q14103	HNRNPD AUF1 HNRPD	Heterogeneous nuclear ribonucleoprotein D0 (hnRNP D0) (AU-rich element RNA-binding protein 1)	27.2367	26.4527	26.7968	26.8288	0.392977
Q99623	PHB2 BAP REA	Prohibitin-2 (B-cell receptor-associated protein BAP37) (D-prohibitin) (Repressor of estrogen receptor activity)	27.0419	26.884	26.5823	26.8361	0.233509
P38117	ETFB FP585	Electron transfer flavoprotein subunit beta (Beta-ETF)	25.2208	27.5504	27.7483	26.8398	1.40561
P84103	SRSF3 SFRS3 SRP20	Serine/arginine-rich splicing factor 3 (Pre-mRNA-splicing factor SRP20) (Splicing factor, arginine/serine-rich 3)	26.939	26.3856	27.2214	26.8487	0.425153
Q71DI3	H3C15 HIST2H3A; H3C14 H3F2 H3FM HIST2H3C; H3C13 HIST2H3D	Histone H3.2 (H3-clustered histone 13) (H3-clustered histone 14) (H3-clustered histone 15) (Histone H3/m) (Histone H3/o)	25.7521	28.2918	26.5548	26.8662	1.29814
P56537	EIF6 EIF3A ITGB4BP OK/SW-cl.27	Eukaryotic translation initiation factor 6 (eIF-6) (B(2)GCN homolog) (B4 integrin interactor) (CAB) (p27(BBP))	27.3319	27.3947	25.9303	26.8856	0.827936
Q15185	PTGES3 P23 TEBP	Prostaglandin E synthase 3 (EC 5.3.99.3) (Cytosolic prostaglandin E2 synthase) (cPGES) (Hsp90 co-chaperone) (Progesterone receptor complex p23) (Telomerase-binding protein p23)	26.8525	27.627	26.1922	26.8905	0.718147
Q12931	TRAP1 HSP75	Heat shock protein 75 kDa, mitochondrial (HSP 75) (TNFR-associated protein 1) (Tumor necrosis factor type 1 receptor-associated protein) (TRAP-1)	26.9913	26.047	27.6531	26.8971	0.807205
P48047	ATP5PO ATP5O ATPO	ATP synthase subunit O, mitochondrial (ATP synthase peripheral stalk subunit OSCP) (Oligomycin sensitivity conferral protein) (OSCP)	24.282	26.0557	30.4028	26.9135	3.14928
P54886	ALDH18A1 GSAS P5CS PYCS	Delta-1-pyrroline-5-carboxylate synthase (P5CS) (Aldehyde dehydrogenase family 18 member A1) [Includes: Glutamate 5-kinase (GK) (EC 2.7.2.11) (Gamma-glutamyl kinase); Gamma-glutamyl phosphate reductase (GPR) (EC 1.2.1.41) (Glutamate-5-semialdehyde dehydrogenase) (Glutamyl-gamma-semialdehyde dehydrogenase)]	25.9418	26.9769	27.9295	26.9494	0.994111
P54577	YARS1 YARS	Tyrosine--tRNA ligase, cytoplasmic (EC 6.1.1.1) (Tyrosyl-tRNA synthetase) (TyrRS) [Cleaved into: Tyrosine--tRNA ligase, cytoplasmic, N-terminally processed]	27.4384	26.8653	26.5791	26.9609	0.437577
O00264	PGRMC1 HPR6.6 PGRMC	Membrane-associated progesterone receptor component 1 (mPR) (Dap1) (IZA)	25.6251	28.4293	26.9358	26.9968	1.40309
P07900	HSP90AA1 HSP90A HSPC1 HSPCA	Heat shock protein HSP 90-alpha (EC 3.6.4.10) (Heat shock 86 kDa) (HSP 86) (HSP86) (Lipopolysaccharide-associated protein 2) (LAP-2) (LPS-associated protein 2) (Renal carcinoma antigen NY-REN-38)	26.4154	27.3272	27.2727	27.0051	0.511418
P12956	XRCC6 G22P1	X-ray repair cross-complementing protein 6 (EC 3.6.4.-) (EC 4.2.99.-) (5'-deoxyribose-5-phosphate lyase Ku70) (5'-dRP lyase Ku70) (70 kDa subunit of Ku antigen) (ATP-dependent DNA helicase 2 subunit 1) (ATP-dependent DNA helicase II 70 kDa subunit) (CTC box-binding factor 75 kDa subunit) (CTC75) (CTCBF) (DNA repair protein XRCC6) (Lupus Ku autoantigen protein p70) (Ku70) (Thyroid-lupus autoantige…	26.9401	26.6739	27.4305	27.0148	0.383835
P25788	PSMA3 HC8 PSC8	Proteasome subunit alpha type-3 (Macropain subunit C8) (Multicatalytic endopeptidase complex subunit C8) (Proteasome component C8)	26.1884	27.6793	27.18	27.0159	0.758899
P53618	COPB1 COPB MSTP026	Coatomer subunit beta (Beta-coat protein) (Beta-COP)	28.2238	25.5415	27.2828	27.016	1.36091
P50395	GDI2 RABGDIB	Rab GDP dissociation inhibitor beta (Rab GDI beta) (Guanosine diphosphate dissociation inhibitor 2) (GDI-2)	27.0435	26.6152	27.4037	27.0208	0.394723
O95777	LSM8	U6 snRNA-associated Sm-like protein LSm8	26.3661	-	27.6756	27.0209	0.925989
Q8NCW5	NAXE AIBP APOA1BP YJEFN1	NAD(P)H-hydrate epimerase (EC 5.1.99.6) (Apolipoprotein A-I-binding protein) (AI-BP) (NAD(P)HX epimerase) (YjeF N-terminal domain-containing protein 1) (YjeF_N1)	25.2945	28.4728	27.3066	27.0246	1.60779
P14866	HNRNPL HNRPL P/OKcl.14	Heterogeneous nuclear ribonucleoprotein L (hnRNP L)	25.9534	28.3519	26.7828	27.0294	1.21812
P50213	IDH3A	Isocitrate dehydrogenase [NAD] subunit alpha, mitochondrial (EC 1.1.1.41) (Isocitric dehydrogenase subunit alpha) (NAD(+)-specific ICDH subunit alpha)	24.8052	26.6712	29.6503	27.0422	2.44374
P30044	PRDX5 ACR1 SBBI10	Peroxiredoxin-5, mitochondrial (EC 1.11.1.24) (Alu corepressor 1) (Antioxidant enzyme B166) (AOEB166) (Liver tissue 2D-page spot 71B) (PLP) (Peroxiredoxin V) (Prx-V) (Peroxisomal antioxidant enzyme) (TPx type VI) (Thioredoxin peroxidase PMP20) (Thioredoxin-dependent peroxiredoxin 5)	31.044	25.1026	25.0026	27.0497	3.45948
P00387	CYB5R3 DIA1	NADH-cytochrome b5 reductase 3 (B5R) (Cytochrome b5 reductase) (EC 1.6.2.2) (Diaphorase-1)	27.1869	26.9374	-	27.0622	0.176426
P30086	PEBP1 PBP PEBP	Phosphatidylethanolamine-binding protein 1 (PEBP-1) (HCNPpp) (Neuropolypeptide h3) (Prostatic-binding protein) (Raf kinase inhibitor protein) (RKIP) [Cleaved into: Hippocampal cholinergic neurostimulating peptide (HCNP)]	26.3048	26.955	27.9394	27.0664	0.822959
P22392	NME2 NM23B	Nucleoside diphosphate kinase B (NDK B) (NDP kinase B) (EC 2.7.4.6) (C-myc purine-binding transcription factor PUF) (Histidine protein kinase NDKB) (EC 2.7.13.3) (nm23-H2)	26.391	28.573	26.2939	27.086	1.28869
Q9Y383	LUC7L2 CGI-59 CGI-74	Putative RNA-binding protein Luc7-like 2	26.257	28.2506	26.7737	27.0938	1.03464
O75832	PSMD10	26S proteasome non-ATPase regulatory subunit 10 (26S proteasome regulatory subunit p28) (Gankyrin) (p28(GANK))	27.2463	26.792	27.2484	27.0955	0.262916
P24666	ACP1	Low molecular weight phosphotyrosine protein phosphatase (LMW-PTP) (LMW-PTPase) (EC 3.1.3.48) (Adipocyte acid phosphatase) (Low molecular weight cytosolic acid phosphatase) (EC 3.1.3.2) (Red cell acid phosphatase 1)	25.8512	27.6432	27.8036	27.0993	1.08386
O00764	PDXK C21orf124 C21orf97 PKH PNK PRED79	Pyridoxal kinase (EC 2.7.1.35) (Pyridoxine kinase)	26.8134	30.9511	23.5386	27.1011	3.71462
Q9BWD1	ACAT2 ACTL	Acetyl-CoA acetyltransferase, cytosolic (EC 2.3.1.9) (Acetyl-CoA transferase-like protein) (Cytosolic acetoacetyl-CoA thiolase)	27.2457	26.378	27.6997	27.1078	0.671545
Q07666	KHDRBS1 SAM68	KH domain-containing, RNA-binding, signal transduction-associated protein 1 (GAP-associated tyrosine phosphoprotein p62) (Src-associated in mitosis 68 kDa protein) (Sam68) (p21 Ras GTPase-activating protein-associated p62) (p68)	27.649	26.7576	26.9241	27.1102	0.473917
P24534	EEF1B2 EEF1B EF1B	Elongation factor 1-beta (EF-1-beta)	27.2875	26.6227	27.4537	27.1213	0.439708
P09651	HNRNPA1 HNRPA1	Heterogeneous nuclear ribonucleoprotein A1 (hnRNP A1) (Helix-destabilizing protein) (Single-strand RNA-binding protein) (hnRNP core protein A1) [Cleaved into: Heterogeneous nuclear ribonucleoprotein A1, N-terminally processed]	26.0836	27.0898	28.1944	27.1226	1.0558
Q13523	PRPF4B KIAA0536 PRP4 PRP4H PRP4K	Serine/threonine-protein kinase PRP4 homolog (EC 2.7.11.1) (PRP4 kinase) (PRP4 pre-mRNA-processing factor 4 homolog)	27.9601	-	26.3455	27.1528	1.14172
P31947	SFN HME1	14-3-3 protein sigma (Epithelial cell marker protein 1) (Stratifin)	26.7962	26.727	27.9529	27.1587	0.688616
Q16881	TXNRD1 GRIM12 KDRF	Thioredoxin reductase 1, cytoplasmic (TR) (EC 1.8.1.9) (Gene associated with retinoic and interferon-induced mortality 12 protein) (GRIM-12) (Gene associated with retinoic and IFN-induced mortality 12 protein) (KM-102-derived reductase-like factor) (Peroxidase TXNRD1) (EC 1.11.1.2) (Thioredoxin reductase TR1)	27.672	22.3271	31.4824	27.1605	4.59906
P39687	ANP32A C15orf1 LANP MAPM PHAP1	Acidic leucine-rich nuclear phosphoprotein 32 family member A (Acidic nuclear phosphoprotein pp32) (pp32) (Leucine-rich acidic nuclear protein) (LANP) (Mapmodulin) (Potent heat-stable protein phosphatase 2A inhibitor I1PP2A) (Putative HLA-DR-associated protein I) (PHAPI)	26.2455	28.9924	26.2798	27.1726	1.57611
P11177	PDHB PHE1B	Pyruvate dehydrogenase E1 component subunit beta, mitochondrial (PDHE1-B) (EC 1.2.4.1)	26.2542	25.8347	29.4433	27.1774	1.97349
P09960	LTA4H LTA4	Leukotriene A-4 hydrolase (LTA-4 hydrolase) (EC 3.3.2.6) (Leukotriene A(4) hydrolase) (Tripeptide aminopeptidase LTA4H) (EC 3.4.11.4)	25.2163	29.508	26.9049	27.2097	2.16201
Q00839	HNRNPU C1orf199 HNRPU SAFA U21.1	Heterogeneous nuclear ribonucleoprotein U (hnRNP U) (GRIP120) (Nuclear p120 ribonucleoprotein) (Scaffold-attachment factor A) (SAF-A) (p120) (pp120)	26.3786	27.0776	28.1991	27.2184	0.9184
O95831	AIFM1 AIF PDCD8	Apoptosis-inducing factor 1, mitochondrial (EC 1.6.99.-) (Programmed cell death protein 8)	25.5836	31.6851	24.3908	27.2198	3.91277
Q00610	CLTC CLH17 CLTCL2 KIAA0034	Clathrin heavy chain 1 (Clathrin heavy chain on chromosome 17) (CLH-17)	28.1527	27.1052	26.4506	27.2361	0.858564
P61981	YWHAG	14-3-3 protein gamma (Protein kinase C inhibitor protein 1) (KCIP-1) [Cleaved into: 14-3-3 protein gamma, N-terminally processed]	28.2398	26.7168	26.7861	27.2476	0.859994
P08133	ANXA6 ANX6	Annexin A6 (67 kDa calelectrin) (Annexin VI) (Annexin-6) (Calphobindin-II) (CPB-II) (Chromobindin-20) (Lipocortin VI) (Protein III) (p68) (p70)	27.4363	25.8754	28.4355	27.2491	1.29025
P08243	ASNS TS11	Asparagine synthetase [glutamine-hydrolyzing] (EC 6.3.5.4) (Cell cycle control protein TS11) (Glutamine-dependent asparagine synthetase)	26.2314	26.7571	28.7765	27.255	1.3436
P58546	MTPN	Myotrophin (Protein V-1)	25.9846	27.5168	28.2645	27.2553	1.16223
Q9Y3I0	RTCB C22orf28 HSPC117	RNA-splicing ligase RtcB homolog (EC 6.5.1.8) (3'-phosphate/5'-hydroxy nucleic acid ligase)	27.1249	28.1924	26.4544	27.2572	0.876537
Q9HC38	GLOD4 C17orf25 CGI-150 My027	Glyoxalase domain-containing protein 4	32.097	25.4271	24.2482	27.2574	4.23247
P22626	HNRNPA2B1 HNRPA2B1	Heterogeneous nuclear ribonucleoproteins A2/B1 (hnRNP A2/B1)	27.9071	26.371	27.5105	27.2629	0.797461
P62995	TRA2B SFRS10	Transformer-2 protein homolog beta (TRA-2 beta) (TRA2-beta) (hTRA2-beta) (Splicing factor, arginine/serine-rich 10) (Transformer-2 protein homolog B)	24.4975	26.7941	30.5194	27.2703	3.03903
O75947	ATP5PD ATP5H My032	ATP synthase subunit d, mitochondrial (ATPase subunit d) (ATP synthase peripheral stalk subunit d)	25.6069	27.4737	28.7369	27.2725	1.57467
P52272	HNRNPM HNRPM NAGR1	Heterogeneous nuclear ribonucleoprotein M (hnRNP M)	27.7305	26.6776	27.4174	27.2752	0.540664
Q92945	KHSRP FUBP2	Far upstream element-binding protein 2 (FUSE-binding protein 2) (KH type-splicing regulatory protein) (KSRP) (p75)	27.3404	26.3927	28.1093	27.2808	0.859862
P23284	PPIB CYPB	Peptidyl-prolyl cis-trans isomerase B (PPIase B) (EC 5.2.1.8) (CYP-S1) (Cyclophilin B) (Rotamase B) (S-cyclophilin) (SCYLP)	26.7389	26.5052	28.6025	27.2822	1.14941
O43765	SGTA SGT SGT1	Small glutamine-rich tetratricopeptide repeat-containing protein alpha (Alpha-SGT) (Vpu-binding protein) (UBP)	27.5157	26.3227	28.041	27.2931	0.880511
P22234	PAICS ADE2 AIRC PAIS	Bifunctional phosphoribosylaminoimidazole carboxylase/phosphoribosylaminoimidazole succinocarboxamide synthetase (PAICS) [Includes: Phosphoribosylaminoimidazole carboxylase (EC 4.1.1.21) (AIR carboxylase) (AIRC); Phosphoribosylaminoimidazole succinocarboxamide synthetase (EC 6.3.2.6) (SAICAR synthetase)]	28.1656	27.2606	26.4609	27.2957	0.852896
P52815	MRPL12 MRPL7 RPML12	39S ribosomal protein L12, mitochondrial (L12mt) (MRP-L12) (5c5-2) (Mitochondrial large ribosomal subunit protein bL12m)	29.6671	26.0246	26.2189	27.3035	2.04924
O43681	GET3 ARSA ASNA1 TRC40	ATPase GET3 (EC 3.6.-.-) (Arsenical pump-driving ATPase) (Arsenite-stimulated ATPase) (Guided entry of tail-anchored proteins factor 3, ATPase) (Transmembrane domain recognition complex 40 kDa ATPase subunit) (hARSA-I) (hASNA-I)	27.6694	28.1129	26.1284	27.3035	1.0416
Q9HB71	CACYBP S100A6BP SIP PNAS-107	Calcyclin-binding protein (CacyBP) (hCacyBP) (S100A6-binding protein) (Siah-interacting protein)	26.7115	26.352	28.8914	27.3183	1.37417
P63104	YWHAZ	14-3-3 protein zeta/delta (Protein kinase C inhibitor protein 1) (KCIP-1)	27.3578	27.1938	27.4211	27.3242	0.117269
P07355	ANXA2 ANX2 ANX2L4 CAL1H LPC2D	Annexin A2 (Annexin II) (Annexin-2) (Calpactin I heavy chain) (Calpactin-1 heavy chain) (Chromobindin-8) (Lipocortin II) (Placental anticoagulant protein IV) (PAP-IV) (Protein I) (p36)	26.9934	27.127	27.8624	27.3276	0.467942
Q9BZZ5	API5 MIG8	Apoptosis inhibitor 5 (API-5) (Antiapoptosis clone 11 protein) (AAC-11) (Cell migration-inducing gene 8 protein) (Fibroblast growth factor 2-interacting factor) (FIF) (Protein XAGL)	27.7822	26.3373	27.8739	27.3311	0.861866
Q9BUJ2	HNRNPUL1 E1BAP5 HNRPUL1	Heterogeneous nuclear ribonucleoprotein U-like protein 1 (Adenovirus early region 1B-associated protein 5) (E1B-55 kDa-associated protein 5) (E1B-AP5)	25.799	28.3775	27.8171	27.3312	1.35623
Q96AE4	FUBP1	Far upstream element-binding protein 1 (FBP) (FUSE-binding protein 1) (DNA helicase V) (hDH V)	26.2085	28.6504	27.1413	27.3334	1.23223
P19338	NCL	Nucleolin (Protein C23)	27.7571	27.2171	27.0919	27.3554	0.353511
P48735	IDH2	Isocitrate dehydrogenase [NADP], mitochondrial (IDH) (EC 1.1.1.42) (ICD-M) (IDP) (NADP(+)-specific ICDH) (Oxalosuccinate decarboxylase)	28.2995	26.4154	-	27.3574	1.33225
O00487	PSMD14 POH1	26S proteasome non-ATPase regulatory subunit 14 (EC 3.4.19.-) (26S proteasome regulatory subunit RPN11) (26S proteasome-associated PAD1 homolog 1)	26.2477	25.4788	30.3505	27.359	2.61907
P49755	TMED10 TMP21	Transmembrane emp24 domain-containing protein 10 (Protein TMED10) (21 kDa transmembrane-trafficking protein) (S31I125) (S31III125) (Tmp-21-I) (Transmembrane protein Tmp21) (p23) (p24 family protein delta-1) (p24delta1) (p24delta)	-	26.3975	28.3267	27.3621	1.36414
P55884	EIF3B EIF3S9	Eukaryotic translation initiation factor 3 subunit B (eIF3b) (Eukaryotic translation initiation factor 3 subunit 9) (Prt1 homolog) (hPrt1) (eIF-3-eta) (eIF3 p110) (eIF3 p116)	25.6975	27.8218	28.5714	27.3636	1.49075
P40227	CCT6A CCT6 CCTZ	T-complex protein 1 subunit zeta (TCP-1-zeta) (Acute morphine dependence-related protein 2) (CCT-zeta-1) (HTR3) (Tcp20)	27.8187	27.1965	27.0866	27.3673	0.394789
P55072	VCP	Transitional endoplasmic reticulum ATPase (TER ATPase) (EC 3.6.4.6) (15S Mg(2+)-ATPase p97 subunit) (Valosin-containing protein) (VCP)	27.2171	27.7112	27.1806	27.3696	0.296358
Q9UBU9	NXF1 TAP	Nuclear RNA export factor 1 (Tip-associated protein) (Tip-associating protein) (mRNA export factor TAP)	21.7521	32.9893	-	27.3707	7.94591
P43026	GDF5 BMP14 CDMP1	Growth/differentiation factor 5 (GDF-5) (Bone morphogenetic protein 14) (BMP-14) (Cartilage-derived morphogenetic protein 1) (CDMP-1) (Lipopolysaccharide-associated protein 4) (LAP-4) (LPS-associated protein 4) (Radotermin)	26.4857	28.2563	-	27.371	1.25196
Q15738	NSDHL H105E3	Sterol-4-alpha-carboxylate 3-dehydrogenase, decarboxylating (EC 1.1.1.170) (Protein H105e3)	27.4795	27.459	27.1864	27.3749	0.163601
O43583	DENR DRP1 H14	Density-regulated protein (DRP) (Protein DRP1) (Smooth muscle cell-associated protein 3) (SMAP-3)	27.5478	28.6346	25.9566	27.3797	1.34689
Q9NR45	NANS SAS	Sialic acid synthase (N-acetylneuraminate synthase) (EC 2.5.1.56) (N-acetylneuraminate-9-phosphate synthase) (EC 2.5.1.57) (N-acetylneuraminic acid phosphate synthase) (N-acetylneuraminic acid synthase)	25.1883	25.6544	31.3026	27.3818	3.40353
P23588	EIF4B	Eukaryotic translation initiation factor 4B (eIF-4B)	25.6517	26.1551	30.3907	27.3992	2.60296
Q08211	DHX9 DDX9 LKP NDH2	ATP-dependent RNA helicase A (EC 3.6.4.13) (DEAH box protein 9) (DExH-box helicase 9) (Leukophysin) (LKP) (Nuclear DNA helicase II) (NDH II) (RNA helicase A)	27.3224	26.9273	27.9627	27.4041	0.522526
P40939	HADHA HADH	Trifunctional enzyme subunit alpha, mitochondrial (78 kDa gastrin-binding protein) (Monolysocardiolipin acyltransferase) (EC 2.3.1.-) (TP-alpha) [Includes: Long-chain enoyl-CoA hydratase (EC 4.2.1.17); Long chain 3-hydroxyacyl-CoA dehydrogenase (EC 1.1.1.211)]	26.0585	27.903	28.2681	27.4099	1.18448
P45974	USP5 ISOT	Ubiquitin carboxyl-terminal hydrolase 5 (EC 3.4.19.12) (Deubiquitinating enzyme 5) (Isopeptidase T) (Ubiquitin thioesterase 5) (Ubiquitin-specific-processing protease 5)	25.5132	27.2325	29.6062	27.4506	2.0552
P27824	CANX	Calnexin (IP90) (Major histocompatibility complex class I antigen-binding protein p88) (p90)	27.2574	26.7474	28.377	27.4606	0.833584
P43487	RANBP1	Ran-specific GTPase-activating protein (Ran-binding protein 1) (RanBP1)	28.1521	26.5176	27.7937	27.4878	0.859129
P49419	ALDH7A1 ATQ1	Alpha-aminoadipic semialdehyde dehydrogenase (Alpha-AASA dehydrogenase) (EC 1.2.1.31) (Aldehyde dehydrogenase family 7 member A1) (EC 1.2.1.3) (Antiquitin-1) (Betaine aldehyde dehydrogenase) (EC 1.2.1.8) (Delta1-piperideine-6-carboxylate dehydrogenase) (P6c dehydrogenase)	27.6463	28.2285	26.6012	27.492	0.82454
P51991	HNRNPA3 HNRPA3	Heterogeneous nuclear ribonucleoprotein A3 (hnRNP A3)	28.657	26.7088	27.1588	27.5082	1.02004
P25787	PSMA2 HC3 PSC3	Proteasome subunit alpha type-2 (Macropain subunit C3) (Multicatalytic endopeptidase complex subunit C3) (Proteasome component C3)	27.2092	28.1723	27.162	27.5145	0.570139
Q15181	PPA1 IOPPP PP	Inorganic pyrophosphatase (EC 3.6.1.1) (Pyrophosphate phospho-hydrolase) (PPase)	27.7044	27.1827	27.6751	27.5207	0.293116
Q9HBV2	SPACA1 SAMP32	Sperm acrosome membrane-associated protein 1 (Sperm acrosomal membrane-associated protein 32)	27.0185	28.0239	-	27.5212	0.710932
P20700	LMNB1 LMN2 LMNB	Lamin-B1	27.7832	28.231	26.5753	27.5299	0.856442
Q04760	GLO1	Lactoylglutathione lyase (EC 4.4.1.5) (Aldoketomutase) (Glyoxalase I) (Glx I) (Ketone-aldehyde mutase) (Methylglyoxalase) (S-D-lactoylglutathione methylglyoxal lyase)	28.8023	27.5987	26.2254	27.5421	1.28939
Q93077	H2AC6 H2AFL HIST1H2AC	Histone H2A type 1-C (H2A-clustered histone 6) (Histone H2A/l)	27.2955	27.5557	27.7775	27.5429	0.241271
Q07955	SRSF1 ASF SF2 SF2P33 SFRS1 OK/SW-cl.3	Serine/arginine-rich splicing factor 1 (Alternative-splicing factor 1) (ASF-1) (Splicing factor, arginine/serine-rich 1) (pre-mRNA-splicing factor SF2, P33 subunit)	27.0004	27.6741	27.9617	27.5454	0.493405
P30040	ERP29 C12orf8 ERP28	Endoplasmic reticulum resident protein 29 (ERp29) (Endoplasmic reticulum resident protein 28) (ERp28) (Endoplasmic reticulum resident protein 31) (ERp31)	26.6593	26.891	29.1363	27.5622	1.36813
P08865	RPSA LAMBR LAMR1	40S ribosomal protein SA (37 kDa laminin receptor precursor) (37LRP) (37/67 kDa laminin receptor) (LRP/LR) (67 kDa laminin receptor) (67LR) (Colon carcinoma laminin-binding protein) (Laminin receptor 1) (LamR) (Laminin-binding protein precursor p40) (LBP/p40) (Multidrug resistance-associated protein MGr1-Ag) (NEM/1CHD4) (Small ribosomal subunit protein uS2)	27.1816	27.9373	27.5845	27.5678	0.378096
O60506	SYNCRIP HNRPQ NSAP1	Heterogeneous nuclear ribonucleoprotein Q (hnRNP Q) (Glycine- and tyrosine-rich RNA-binding protein) (GRY-RBP) (NS1-associated protein 1) (Synaptotagmin-binding, cytoplasmic RNA-interacting protein)	28.0979	26.734	27.8718	27.5679	0.730958
P24539	ATP5PB ATP5F1	ATP synthase F(0) complex subunit B1, mitochondrial (ATP synthase peripheral stalk-membrane subunit b) (ATP synthase proton-transporting mitochondrial F(0) complex subunit B1) (ATP synthase subunit b) (ATPase subunit b)	27.4384	28.599	26.7115	27.583	0.952013
O43707	ACTN4	Alpha-actinin-4 (Non-muscle alpha-actinin 4)	27.4074	26.0125	29.3795	27.5998	1.69173
Q9NP79	VTA1 C6orf55 HSPC228 My012	Vacuolar protein sorting-associated protein VTA1 homolog (Dopamine-responsive gene 1 protein) (DRG-1) (LYST-interacting protein 5) (LIP5) (SKD1-binding protein 1) (SBP1)	28.8874	25.5415	28.3734	27.6008	1.8018
O95861	BPNT1	3'(2'),5'-bisphosphate nucleotidase 1 (EC 3.1.3.7) (Bisphosphate 3'-nucleotidase 1) (PAP-inositol 1,4-phosphatase) (PIP)	26.3878	29.6127	26.8294	27.61	1.74839
Q8N1G4	LRRC47 KIAA1185	Leucine-rich repeat-containing protein 47	27.5473	26.8551	28.4477	27.6167	0.798573
P23434	GCSH	Glycine cleavage system H protein, mitochondrial (Lipoic acid-containing protein)	26.4241	25.9725	30.4682	27.6216	2.47552
P14314	PRKCSH G19P1	Glucosidase 2 subunit beta (80K-H protein) (Glucosidase II subunit beta) (Protein kinase C substrate 60.1 kDa protein heavy chain) (PKCSH)	25.7747	28.2573	29.002	27.678	1.68982
P05455	SSB	Lupus La protein (La autoantigen) (La ribonucleoprotein) (Sjoegren syndrome type B antigen) (SS-B)	27.6306	27.9368	27.4737	27.6804	0.235505
Q9UBE0	SAE1 AOS1 SUA1 UBLE1A	SUMO-activating enzyme subunit 1 (Ubiquitin-like 1-activating enzyme E1A) [Cleaved into: SUMO-activating enzyme subunit 1, N-terminally processed]	26.5338	27.2886	29.2981	27.7068	1.42885
Q5VW32	BROX BROFTI C1orf58	BRO1 domain-containing protein BROX (BRO1 domain- and CAAX motif-containing protein)	25.1872	26.9615	30.9816	27.7101	2.96887
P48643	CCT5 CCTE KIAA0098	T-complex protein 1 subunit epsilon (TCP-1-epsilon) (CCT-epsilon)	27.8687	26.9572	28.3308	27.7189	0.698962
P06576	ATP5F1B ATP5B ATPMB ATPSB	ATP synthase subunit beta, mitochondrial (EC 7.1.2.2) (ATP synthase F1 subunit beta)	27.5604	27.5567	28.0643	27.7271	0.291995
Q04917	YWHAH YWHA1	14-3-3 protein eta (Protein AS1)	27.7138	27.1583	28.3241	27.7321	0.583139
Q53GS9	USP39 CGI-21 HSPC332 PRO2855	U4/U6.U5 tri-snRNP-associated protein 2 (Inactive ubiquitin-specific peptidase 39) (SAD1 homolog) (U4/U6.U5 tri-snRNP-associated 65 kDa protein) (65K)	26.9086	27.9752	28.3662	27.75	0.754459
P60866	RPS20	40S ribosomal protein S20 (Small ribosomal subunit protein uS10)	26.6868	30.6576	25.9062	27.7502	2.548
P84090	ERH	Enhancer of rudimentary homolog	27.2833	27.9347	28.0384	27.7521	0.409312
P27348	YWHAQ	14-3-3 protein theta (14-3-3 protein T-cell) (14-3-3 protein tau) (Protein HS1)	27.6997	28.2197	27.3636	27.761	0.431338
Q96CX2	KCTD12 C13orf2 KIAA1778 PFET1	BTB/POZ domain-containing protein KCTD12 (Pfetin) (Predominantly fetal expressed T1 domain)	24.6585	28.2274	30.4115	27.7658	2.90416
P39656	DDOST KIAA0115 OST48 OK/SW-cl.45	Dolichyl-diphosphooligosaccharide--protein glycosyltransferase 48 kDa subunit (DDOST 48 kDa subunit) (Oligosaccharyl transferase 48 kDa subunit)	28.1738	28.2645	26.9743	27.8042	0.720178
Q9H773	DCTPP1 XTP3TPA CDA03	dCTP pyrophosphatase 1 (EC 3.6.1.12) (Deoxycytidine-triphosphatase 1) (dCTPase 1) (RS21C6) (XTP3-transactivated gene A protein)	26.7281	29.6473	27.111	27.8288	1.58646
P19623	SRM SPS1 SRML1	Spermidine synthase (SPDSY) (EC 2.5.1.16) (Putrescine aminopropyltransferase)	27.9274	28.4682	27.1349	27.8435	0.670583
Q9BX68	HINT2	Adenosine 5'-monophosphoramidase HINT2 (EC 3.9.1.-) (HINT-3) (HIT-17kDa) (Histidine triad nucleotide-binding protein 2, mitochondrial) (HINT-2) (PKCI-1-related HIT protein)	28.0746	28.2979	27.1859	27.8528	0.588276
P08559	PDHA1 PHE1A	Pyruvate dehydrogenase E1 component subunit alpha, somatic form, mitochondrial (EC 1.2.4.1) (PDHE1-A type I)	26.0891	28.9318	28.55	27.857	1.5429
P62316	SNRPD2 SNRPD1	Small nuclear ribonucleoprotein Sm D2 (Sm-D2) (snRNP core protein D2)	27.8343	27.5992	28.1439	27.8591	0.273195
Q15293	RCN1 RCN	Reticulocalbin-1	29.972	27.943	25.7262	27.8804	2.12358
P17987	TCP1 CCT1 CCTA	T-complex protein 1 subunit alpha (TCP-1-alpha) (CCT-alpha)	27.9907	27.5436	28.1459	27.8934	0.312751
O95757	HSPA4L APG1 OSP94	Heat shock 70 kDa protein 4L (Heat shock 70-related protein APG-1) (Heat-shock protein family A member 4-like protein) (HSPA4-like protein) (Osmotic stress protein 94)	27.7801	25.8056	30.1359	27.9072	2.16796
P41250	GARS1 GARS	Glycine--tRNA ligase (EC 6.1.1.14) (Diadenosine tetraphosphate synthetase) (Ap4A synthetase) (EC 2.7.7.-) (Glycyl-tRNA synthetase) (GlyRS) (Glycyl-tRNA synthetase 1)	27.5431	27.4968	28.7028	27.9142	0.683325
Q9BQ67	GRWD1 GRWD KIAA1942 WDR28	Glutamate-rich WD repeat-containing protein 1	26.8851	27.1413	29.7975	27.9413	1.61259
P49321	NASP	Nuclear autoantigenic sperm protein (NASP)	27.8359	28.4877	27.5231	27.9489	0.492107
Q13200	PSMD2 TRAP2	26S proteasome non-ATPase regulatory subunit 2 (26S proteasome regulatory subunit RPN1) (26S proteasome regulatory subunit S2) (26S proteasome subunit p97) (Protein 55.11) (Tumor necrosis factor type 1 receptor-associated protein 2)	26.9476	31.4923	25.4132	27.951	3.16133
P00367	GLUD1 GLUD	Glutamate dehydrogenase 1, mitochondrial (GDH 1) (EC 1.4.1.3)	28.6784	27.9326	27.2727	27.9612	0.703279
P10768	ESD	S-formylglutathione hydrolase (FGH) (EC 3.1.2.12) (Esterase D) (Methylumbelliferyl-acetate deacetylase) (EC 3.1.1.56)	25.2314	30.4595	28.2249	27.9719	2.62319
P35232	PHB1 PHB	Prohibitin 1	28.4267	28.5709	26.9284	27.9753	0.909574
P78371	CCT2 99D8.1 CCTB	T-complex protein 1 subunit beta (TCP-1-beta) (CCT-beta)	27.8317	27.6725	28.4293	27.9778	0.399007
P26599	PTBP1 PTB	Polypyrimidine tract-binding protein 1 (PTB) (57 kDa RNA-binding protein PPTB-1) (Heterogeneous nuclear ribonucleoprotein I) (hnRNP I)	28.4001	27.4832	28.0534	27.9789	0.462991
P11586	MTHFD1 MTHFC MTHFD	C-1-tetrahydrofolate synthase, cytoplasmic (C1-THF synthase) (Epididymis secretory sperm binding protein) [Cleaved into: C-1-tetrahydrofolate synthase, cytoplasmic, N-terminally processed] [Includes: Methylenetetrahydrofolate dehydrogenase (EC 1.5.1.5); Methenyltetrahydrofolate cyclohydrolase (EC 3.5.4.9); Formyltetrahydrofolate synthetase (EC 6.3.4.3)]	27.1525	28.8114	27.9866	27.9835	0.829491
P50990	CCT8 C21orf112 CCTQ KIAA0002	T-complex protein 1 subunit theta (TCP-1-theta) (CCT-theta) (Chaperonin containing T-complex polypeptide 1 subunit 8) (Renal carcinoma antigen NY-REN-15)	28.0343	27.672	28.2722	27.9928	0.302259
P16615	ATP2A2 ATP2B	Sarcoplasmic/endoplasmic reticulum calcium ATPase 2 (SERCA2) (SR Ca(2+)-ATPase 2) (EC 7.2.2.10) (Calcium pump 2) (Calcium-transporting ATPase sarcoplasmic reticulum type, slow twitch skeletal muscle isoform) (Endoplasmic reticulum class 1/2 Ca(2+) ATPase)	29.3451	28.2789	26.3851	28.003	1.49918
Q7Z7K6	CENPV PRR6	Centromere protein V (CENP-V) (Nuclear protein p30) (Proline-rich protein 6)	30.6225	24.7792	28.6087	28.0035	2.96829
P07203	GPX1	Glutathione peroxidase 1 (GPx-1) (GSHPx-1) (EC 1.11.1.9) (Cellular glutathione peroxidase)	34.159	22.8502	27.0329	28.014	5.71787
Q13310	PABPC4 APP1 PABP4	Polyadenylate-binding protein 4 (PABP-4) (Poly(A)-binding protein 4) (Activated-platelet protein 1) (APP-1) (Inducible poly(A)-binding protein) (iPABP)	28.8043	27.6008	27.6474	28.0175	0.681827
P30050	RPL12	60S ribosomal protein L12 (Large ribosomal subunit protein uL11)	27.2404	27.5478	29.2681	28.0188	1.09282
O95336	PGLS	6-phosphogluconolactonase (6PGL) (EC 3.1.1.31)	26.3156	32.8332	24.9142	28.021	4.22595
P06454	PTMA TMSA	Prothymosin alpha [Cleaved into: Prothymosin alpha, N-terminally processed; Thymosin alpha-1]	27.9508	27.8004	28.358	28.0364	0.288496
Q92600	CNOT9 RCD1 RQCD1	CCR4-NOT transcription complex subunit 9 (Cell differentiation protein RQCD1 homolog) (Rcd-1)	-	25.3436	30.7331	28.0383	3.81091
Q9P1F3	ABRACL C6orf115 HSPC280 PRO2013	Costars family protein ABRACL (ABRA C-terminal-like protein)	-	28.2274	27.8504	28.0389	0.266568
Q9Y230	RUVBL2 INO80J TIP48 TIP49B CGI-46	RuvB-like 2 (EC 3.6.4.12) (48 kDa TATA box-binding protein-interacting protein) (48 kDa TBP-interacting protein) (51 kDa erythrocyte cytosolic protein) (ECP-51) (INO80 complex subunit J) (Repressing pontin 52) (Reptin 52) (TIP49b) (TIP60-associated protein 54-beta) (TAP54-beta)	28.9742	26.8241	28.3272	28.0419	1.10312
O43598	DNPH1 C6orf108 RCL	2'-deoxynucleoside 5'-phosphate N-hydrolase 1 (EC 3.2.2.-) (c-Myc-responsive protein RCL)	27.2039	26.178	30.7513	28.0444	2.39969
P62906	RPL10A NEDD6	60S ribosomal protein L10a (CSA-19) (Large ribosomal subunit protein uL1) (Neural precursor cell expressed developmentally down-regulated protein 6) (NEDD-6)	28.7663	28.1934	27.1747	28.0448	0.806118
O14818	PSMA7 HSPC	Proteasome subunit alpha type-7 (Proteasome subunit RC6-1) (Proteasome subunit XAPC7)	28.1558	27.8551	28.148	28.053	0.171375
Q9UKK9	NUDT5 NUDIX5 HSPC115	ADP-sugar pyrophosphatase (EC 3.6.1.13) (8-oxo-dGDP phosphatase) (EC 3.6.1.58) (Nuclear ATP-synthesis protein NUDIX5) (EC 2.7.7.96) (Nucleoside diphosphate-linked moiety X motif 5) (Nudix motif 5) (hNUDT5) (YSA1H)	26.0196	27.4574	30.758	28.0783	2.42944
Q9BPU6	DPYSL5 CRMP5 ULIP6	Dihydropyrimidinase-related protein 5 (DRP-5) (CRMP3-associated molecule) (CRAM) (Collapsin response mediator protein 5) (CRMP-5) (UNC33-like phosphoprotein 6) (ULIP-6)	27.753	29.3681	27.136	28.0857	1.15262
P43686	PSMC4 MIP224 TBP7	26S proteasome regulatory subunit 6B (26S proteasome AAA-ATPase subunit RPT3) (MB67-interacting protein) (MIP224) (Proteasome 26S subunit ATPase 4) (Tat-binding protein 7) (TBP-7)	28.5525	27.4353	28.2866	28.0915	0.58364
P18754	RCC1 CHC1	Regulator of chromosome condensation (Cell cycle regulatory protein) (Chromosome condensation protein 1)	26.3211	30.7834	27.1742	28.0929	2.36877
P68371	TUBB4B TUBB2C	Tubulin beta-4B chain (Tubulin beta-2 chain) (Tubulin beta-2C chain)	27.8114	28.3005	28.2156	28.1092	0.261351
P15121	AKR1B1 ALDR1 ALR2	Aldo-keto reductase family 1 member B1 (EC 1.1.1.300) (EC 1.1.1.372) (EC 1.1.1.54) (Aldehyde reductase) (Aldose reductase) (AR) (EC 1.1.1.21)	28.6046	27.6296	28.0943	28.1095	0.487676
Q9Y5B9	SUPT16H FACT140 FACTP140	FACT complex subunit SPT16 (Chromatin-specific transcription elongation factor 140 kDa subunit) (FACT 140 kDa subunit) (FACTp140) (Facilitates chromatin transcription complex subunit SPT16) (hSPT16)	28.1051	29.1464	27.101	28.1175	1.02276
P41252	IARS1 IARS	Isoleucine--tRNA ligase, cytoplasmic (EC 6.1.1.5) (Isoleucyl-tRNA synthetase) (IRS) (IleRS)	28.6092	27.4074	28.3775	28.1314	0.637607
P22059	OSBP OSBP1	Oxysterol-binding protein 1	-	30.5112	25.7543	28.1327	3.36358
Q14141	SEPTIN6 KIAA0128 SEP2 SEPT6	Septin-6	22.4914	33.7779	-	28.1347	7.98074
P49588	AARS1 AARS	Alanine--tRNA ligase, cytoplasmic (EC 6.1.1.7) (Alanyl-tRNA synthetase) (AlaRS) (Renal carcinoma antigen NY-REN-42)	27.6819	28.7277	27.9975	28.1357	0.53643
O96008	TOMM40 C19orf1 PEREC1 TOM40	Mitochondrial import receptor subunit TOM40 homolog (Protein Haymaker) (Translocase of outer membrane 40 kDa subunit homolog) (p38.5)	24.939	29.3551	30.1237	28.1393	2.79801
O14980	XPO1 CRM1	Exportin-1 (Exp1) (Chromosome region maintenance 1 protein homolog)	26.7678	27.4953	30.1871	28.1501	1.80123
P12236	SLC25A6 AAC3 ANT3 CDABP0051	ADP/ATP translocase 3 (ADP,ATP carrier protein 3) (ADP,ATP carrier protein, isoform T2) (ANT 2) (Adenine nucleotide translocator 3) (ANT 3) (Solute carrier family 25 member 6) [Cleaved into: ADP/ATP translocase 3, N-terminally processed]	23.3617	30.3413	30.7484	28.1504	4.1522
Q14974	KPNB1 NTF97	Importin subunit beta-1 (Importin-90) (Karyopherin subunit beta-1) (Nuclear factor p97) (Pore targeting complex 97 kDa subunit) (PTAC97)	28.0343	28.2897	28.1392	28.1544	0.1284
Q15102	PAFAH1B3 PAFAHG	Platelet-activating factor acetylhydrolase IB subunit alpha1 (EC 3.1.1.47) (PAF acetylhydrolase 29 kDa subunit) (PAF-AH 29 kDa subunit) (PAF-AH subunit gamma) (PAFAH subunit gamma)	30.2835	27.6259	26.5651	28.1582	1.91548
O00567	NOP56 NOL5A	Nucleolar protein 56 (Nucleolar protein 5A)	28.6056	27.4447	28.4242	28.1582	0.624469
P46940	IQGAP1 KIAA0051	Ras GTPase-activating-like protein IQGAP1 (p195)	28.6158	26.4695	29.4139	28.1664	1.52278
Q13162	PRDX4	Peroxiredoxin-4 (EC 1.11.1.24) (Antioxidant enzyme AOE372) (AOE37-2) (Peroxiredoxin IV) (Prx-IV) (Thioredoxin peroxidase AO372) (Thioredoxin-dependent peroxide reductase A0372) (Thioredoxin-dependent peroxiredoxin 4)	25.526	27.2145	31.8049	28.1818	3.24928
Q15424	SAFB HAP HET SAFB1	Scaffold attachment factor B1 (SAF-B) (SAF-B1) (HSP27 estrogen response element-TATA box-binding protein) (HSP27 ERE-TATA-binding protein)	28.0927	27.2002	29.2551	28.1827	1.03042
Q15125	EBP	3-beta-hydroxysteroid-Delta(8),Delta(7)-isomerase (EC 5.3.3.5) (Cholestenol Delta-isomerase) (Delta(8)-Delta(7) sterol isomerase) (D8-D7 sterol isomerase) (Emopamil-binding protein)	27.119	26.489	30.9578	28.1886	2.41882
Q00577	PURA PUR1	Transcriptional activator protein Pur-alpha (Purine-rich single-stranded DNA-binding protein alpha)	29.6305	26.0962	28.8393	28.1887	1.85482
P46459	NSF	Vesicle-fusing ATPase (EC 3.6.4.6) (N-ethylmaleimide-sensitive fusion protein) (NEM-sensitive fusion protein) (Vesicular-fusion protein NSF)	25.0296	28.655	30.8939	28.1928	2.95933
Q00325	SLC25A3 PHC OK/SW-cl.48	Phosphate carrier protein, mitochondrial (Phosphate transport protein) (PTP) (Solute carrier family 25 member 3)	31.9033	25.5287	27.153	28.195	3.31257
P68431	H3C1 H3FA HIST1H3A; H3C2 H3FL HIST1H3B; H3C3 H3FC HIST1H3C; H3C4 H3FB HIST1H3D; H3C6 H3FD HIST1H3E; H3C7 H3FI HIST1H3F; H3C8 H3FH HIST1H3G; H3C10 H3FK HIST1H3H; H3C11 H3FF HIST1H3I; H3C12 H3FJ HIST1H3J	Histone H3.1 (Histone H3/a) (Histone H3/b) (Histone H3/c) (Histone H3/d) (Histone H3/f) (Histone H3/h) (Histone H3/i) (Histone H3/j) (Histone H3/k) (Histone H3/l)	24.6829	-	31.7164	28.1996	4.97341
Q96AG4	LRRC59 PRO1855	Leucine-rich repeat-containing protein 59 (Ribosome-binding protein p34) (p34) [Cleaved into: Leucine-rich repeat-containing protein 59, N-terminally processed]	27.3615	28.7191	28.5296	28.2034	0.735236
P23528	CFL1 CFL	Cofilin-1 (18 kDa phosphoprotein) (p18) (Cofilin, non-muscle isoform)	27.3456	29.081	28.2063	28.211	0.867703
P28074	PSMB5 LMPX MB1 X	Proteasome subunit beta type-5 (EC 3.4.25.1) (Macropain epsilon chain) (Multicatalytic endopeptidase complex epsilon chain) (Proteasome chain 6) (Proteasome epsilon chain) (Proteasome subunit MB1) (Proteasome subunit X)	28.7836	27.4142	28.436	28.2112	0.711797
Q96P70	IPO9 IMP9 KIAA1192 RANBP9 HSPC273	Importin-9 (Imp9) (Ran-binding protein 9) (RanBP9)	25.6997	28.8383	30.1017	28.2132	2.26658
P47756	CAPZB	F-actin-capping protein subunit beta (CapZ beta)	25.5127	28.2362	30.9154	28.2214	2.70139
P61978	HNRNPK HNRPK	Heterogeneous nuclear ribonucleoprotein K (hnRNP K) (Transformation up-regulated nuclear protein) (TUNP)	28.2249	28.214	28.2583	28.2324	0.0230903
P29692	EEF1D EF1D	Elongation factor 1-delta (EF-1-delta) (Antigen NY-CO-4)	27.3578	29.916	27.4505	28.2415	1.45097
Q96PK6	RBM14 SIP	RNA-binding protein 14 (Paraspeckle protein 2) (PSP2) (RNA-binding motif protein 14) (RRM-containing coactivator activator/modulator) (Synaptotagmin-interacting protein) (SYT-interacting protein)	29.1459	28.897	26.7158	28.2529	1.33697
Q8NBS9	TXNDC5 TLP46 UNQ364/PRO700	Thioredoxin domain-containing protein 5 (EC 1.8.4.-) (EC 5.3.4.1) (Endoplasmic reticulum resident protein 46) (ER protein 46) (ERp46) (Thioredoxin-like protein p46)	27.0366	27.6892	30.042	28.256	1.58084
P49189	ALDH9A1 ALDH4 ALDH7 ALDH9	4-trimethylaminobutyraldehyde dehydrogenase (TMABA-DH) (TMABALDH) (EC 1.2.1.47) (Aldehyde dehydrogenase E3 isozyme) (Aldehyde dehydrogenase family 9 member A1) (EC 1.2.1.3) (Gamma-aminobutyraldehyde dehydrogenase) (EC 1.2.1.19) (R-aminobutyraldehyde dehydrogenase) [Cleaved into: 4-trimethylaminobutyraldehyde dehydrogenase, N-terminally processed]	28.1749	26.5084	30.131	28.2714	1.81322
Q12906	ILF3 DRBF MPHOSPH4 NF90	Interleukin enhancer-binding factor 3 (Double-stranded RNA-binding protein 76) (DRBP76) (M-phase phosphoprotein 4) (MPP4) (Nuclear factor associated with dsRNA) (NFAR) (Nuclear factor of activated T-cells 90 kDa) (NF-AT-90) (Translational control protein 80) (TCP80)	27.9679	29.0549	27.8103	28.2777	0.677639
P46778	RPL21	60S ribosomal protein L21 (Large ribosomal subunit protein eL21)	27.4495	29.0448	28.3555	28.2833	0.800105
Q7L014	DDX46 KIAA0801	Probable ATP-dependent RNA helicase DDX46 (EC 3.6.4.13) (DEAD box protein 46) (PRP5 homolog)	28.8707	26.9582	29.0226	28.2839	1.15052
P16402	H1-3 H1F3 HIST1H1D	Histone H1.3 (Histone H1c) (Histone H1s-2)	27.2817	28.3483	29.2911	28.307	1.00535
P11940	PABPC1 PAB1 PABP PABP1 PABPC2	Polyadenylate-binding protein 1 (PABP-1) (Poly(A)-binding protein 1)	28.0669	27.9456	28.9268	28.3131	0.534938
Q9Y2B0	CNPY2 MSAP TMEM4 ZSIG9 UNQ1943/PRO4426	Protein canopy homolog 2 (MIR-interacting saposin-like protein) (Putative secreted protein Zsig9) (Transmembrane protein 4)	29.3506	27.2791	-	28.3148	1.46478
Q13428	TCOF1	Treacle protein (Treacher Collins syndrome protein)	28.8934	28.23	27.839	28.3208	0.533055
Q8N163	CCAR2 DBC1 KIAA1967	Cell cycle and apoptosis regulator protein 2 (Cell division cycle and apoptosis regulator protein 2) (DBIRD complex subunit KIAA1967) (Deleted in breast cancer gene 1 protein) (DBC-1) (DBC.1) (NET35) (p30 DBC)	27.333	27.9274	29.7042	28.3215	1.23376
P55060	CSE1L CAS XPO2	Exportin-2 (Exp2) (Cellular apoptosis susceptibility protein) (Chromosome segregation 1-like protein) (Importin-alpha re-exporter)	28.2892	28.4119	28.2686	28.3232	0.0774633
P14625	HSP90B1 GRP94 TRA1	Endoplasmin (94 kDa glucose-regulated protein) (GRP-94) (Heat shock protein 90 kDa beta member 1) (Tumor rejection antigen 1) (gp96 homolog)	28.2295	28.4728	28.2969	28.3331	0.125632
P38159	RBMX HNRPG RBMXP1	RNA-binding motif protein, X chromosome (Glycoprotein p43) (Heterogeneous nuclear ribonucleoprotein G) (hnRNP G) [Cleaved into: RNA-binding motif protein, X chromosome, N-terminally processed]	28.8636	27.8702	28.2779	28.3372	0.499339
O15260	SURF4 SURF-4	Surfeit locus protein 4	30.4445	27.1482	27.4369	28.3432	1.82548
P62306	SNRPF PBSCF	Small nuclear ribonucleoprotein F (snRNP-F) (Sm protein F) (Sm-F) (SmF)	30.7695	27.3367	26.955	28.3537	2.10079
P05388	RPLP0	60S acidic ribosomal protein P0 (60S ribosomal protein L10E) (Large ribosomal subunit protein uL10)	28.3164	28.0239	28.7541	28.3648	0.36751
P43243	MATR3 KIAA0723	Matrin-3	28.6718	27.352	29.0896	28.3711	0.906984
P40429	RPL13A	60S ribosomal protein L13a (23 kDa highly basic protein) (Large ribosomal subunit protein uL13)	28.4912	28.9964	27.6285	28.3721	0.691694
P68104	EEF1A1 EEF1A EF1A LENG7	Elongation factor 1-alpha 1 (EF-1-alpha-1) (Elongation factor Tu) (EF-Tu) (Eukaryotic elongation factor 1 A-1) (eEF1A-1) (Leukocyte receptor cluster member 7)	27.8702	28.318	28.9894	28.3925	0.563288
Q96G03	PGM2 MSTP006	Phosphopentomutase (EC 5.4.2.7) (Glucose phosphomutase 2) (Phosphodeoxyribomutase) (Phosphoglucomutase-2) (EC 5.4.2.2)	-	29.1775	27.6144	28.3959	1.10526
P04843	RPN1	Dolichyl-diphosphooligosaccharide--protein glycosyltransferase subunit 1 (Dolichyl-diphosphooligosaccharide--protein glycosyltransferase 67 kDa subunit) (Ribophorin I) (RPN-I) (Ribophorin-1)	29.9386	28.0446	27.2092	28.3975	1.39851
O15067	PFAS KIAA0361	Phosphoribosylformylglycinamidine synthase (FGAM synthase) (FGAMS) (EC 6.3.5.3) (Formylglycinamide ribonucleotide amidotransferase) (FGAR amidotransferase) (FGAR-AT) (Formylglycinamide ribotide amidotransferase) (Phosphoribosylformylglycineamide amidotransferase)	28.8874	28.5791	27.8119	28.4261	0.553809
P50502	ST13 AAG2 FAM10A1 HIP SNC6	Hsc70-interacting protein (Hip) (Aging-associated protein 2) (Progesterone receptor-associated p48 protein) (Protein FAM10A1) (Putative tumor suppressor ST13) (Renal carcinoma antigen NY-REN-33) (Suppression of tumorigenicity 13 protein)	-	28.0664	28.8089	28.4376	0.525062
P53597	SUCLG1	Succinate--CoA ligase [ADP/GDP-forming] subunit alpha, mitochondrial (EC 6.2.1.4) (EC 6.2.1.5) (Succinyl-CoA synthetase subunit alpha) (SCS-alpha)	-	30.6177	26.2716	28.4447	3.07314
P09622	DLD GCSL LAD PHE3	Dihydrolipoyl dehydrogenase, mitochondrial (EC 1.8.1.4) (Dihydrolipoamide dehydrogenase) (Glycine cleavage system L protein)	27.1413	29.008	29.192	28.4471	1.13459
P12268	IMPDH2 IMPD2	Inosine-5'-monophosphate dehydrogenase 2 (IMP dehydrogenase 2) (IMPD 2) (IMPDH 2) (EC 1.1.1.205) (Inosine-5'-monophosphate dehydrogenase type II) (IMP dehydrogenase II) (IMPDH-II)	28.265	28.417	28.6743	28.4521	0.206908
Q9UBQ7	GRHPR GLXR MSTP035	Glyoxylate reductase/hydroxypyruvate reductase (EC 1.1.1.79) (EC 1.1.1.81)	23.0923	31.3201	30.9735	28.462	4.65351
P52907	CAPZA1	F-actin-capping protein subunit alpha-1 (CapZ alpha-1)	25.5493	27.1063	32.7311	28.4622	3.77802
P09429	HMGB1 HMG1	High mobility group protein B1 (High mobility group protein 1) (HMG-1)	34.0961	26.9988	24.3313	28.4754	5.04708
P33240	CSTF2	Cleavage stimulation factor subunit 2 (CF-1 64 kDa subunit) (Cleavage stimulation factor 64 kDa subunit) (CSTF 64 kDa subunit) (CstF-64)	29.8191	30.6278	25.0178	28.4883	3.03257
Q9UJS0	SLC25A13	Electrogenic aspartate/glutamate antiporter SLC25A13, mitochondrial (Calcium-binding mitochondrial carrier protein Aralar2) (ARALAR-related gene 2) (ARALAR2) (Citrin) (Mitochondrial aspartate glutamate carrier 2) (Solute carrier family 25 member 13)	29.4771	28.1258	27.9056	28.5028	0.850921
Q71UI9	H2AZ2 H2AFV H2AV	Histone H2A.V (H2A.F/Z) (H2A.Z variant histone 2)	28.3924	28.7805	28.3657	28.5129	0.232153
Q9BQG0	MYBBP1A P160	Myb-binding protein 1A	27.0222	29.4393	29.0815	28.5144	1.30456
Q9UHD1	CHORDC1 CHP1	Cysteine and histidine-rich domain-containing protein 1 (CHORD domain-containing protein 1) (CHORD-containing protein 1) (CHP-1) (Protein morgana)	25.9583	32.3538	27.2463	28.5195	3.38252
P59998	ARPC4 ARC20	Actin-related protein 2/3 complex subunit 4 (Arp2/3 complex 20 kDa subunit) (p20-ARC)	-	30.4667	26.5759	28.5213	2.75124
Q15427	SF3B4 SAP49	Splicing factor 3B subunit 4 (Pre-mRNA-splicing factor SF3b 49 kDa subunit) (Spliceosome-associated protein 49) (SAP 49)	27.79	28.7582	29.0327	28.527	0.652818
P62942	FKBP1A FKBP1 FKBP12	Peptidyl-prolyl cis-trans isomerase FKBP1A (PPIase FKBP1A) (EC 5.2.1.8) (12 kDa FK506-binding protein) (12 kDa FKBP) (FKBP-12) (Calstabin-1) (FK506-binding protein 1A) (FKBP-1A) (Immunophilin FKBP12) (Rotamase)	27.9778	28.9419	28.6855	28.5351	0.49939
O43399	TPD52L2	Tumor protein D54 (hD54) (Tumor protein D52-like 2)	29.9288	26.2629	29.4194	28.537	1.98584
Q9UBM7	DHCR7 D7SR	7-dehydrocholesterol reductase (7-DHC reductase) (EC 1.3.1.21) (Delta7-sterol reductase) (Sterol Delta(7)-reductase) (Sterol reductase SR-2)	27.9487	28.3806	29.2961	28.5418	0.688034
Q96EP5	DAZAP1	DAZ-associated protein 1 (Deleted in azoospermia-associated protein 1)	26.9972	29.5725	29.076	28.5486	1.36628
P23246	SFPQ PSF	Splicing factor, proline- and glutamine-rich (100 kDa DNA-pairing protein) (hPOMp100) (DNA-binding p52/p100 complex, 100 kDa subunit) (Polypyrimidine tract-binding protein-associated-splicing factor) (PSF) (PTB-associated-splicing factor)	28.2645	28.4534	28.9944	28.5708	0.378853
P84243	H3-3A H3.3A H3F3 H3F3A PP781; H3-3B H3.3B H3F3B	Histone H3.3	29.3286	28.7775	27.651	28.5857	0.855068
P38646	HSPA9 GRP75 HSPA9B mt-HSP70	Stress-70 protein, mitochondrial (75 kDa glucose-regulated protein) (GRP-75) (Heat shock 70 kDa protein 9) (Mortalin) (MOT) (Peptide-binding protein 74) (PBP74)	28.1067	29.0584	28.6458	28.6036	0.477253
Q9NR30	DDX21	Nucleolar RNA helicase 2 (EC 3.6.4.13) (DEAD box protein 21) (Gu-alpha) (Nucleolar RNA helicase Gu) (Nucleolar RNA helicase II) (RH II/Gu)	28.282	28.527	29.005	28.6047	0.367708
P15880	RPS2 RPS4	40S ribosomal protein S2 (40S ribosomal protein S4) (Protein LLRep3) (Small ribosomal subunit protein uS5)	29.2651	28.163	28.3893	28.6058	0.582094
P28070	PSMB4 PROS26	Proteasome subunit beta type-4 (26 kDa prosomal protein) (HsBPROS26) (PROS-26) (Macropain beta chain) (Multicatalytic endopeptidase complex beta chain) (Proteasome beta chain) (Proteasome chain 3) (HsN3)	27.1779	27.6788	30.9616	28.6061	2.05526
Q96C86	DCPS DCS1 HINT5 HSPC015	m7GpppX diphosphatase (EC 3.6.1.59) (DCS-1) (Decapping scavenger enzyme) (Hint-related 7meGMP-directed hydrolase) (Histidine triad nucleotide-binding protein 5) (Histidine triad protein member 5) (HINT-5) (Scavenger mRNA-decapping enzyme DcpS)	31.102	-	26.1393	28.6206	3.50913
O43324	EEF1E1 AIMP3 P18	Eukaryotic translation elongation factor 1 epsilon-1 (Aminoacyl tRNA synthetase complex-interacting multifunctional protein 3) (Elongation factor p18) (Multisynthase complex auxiliary component p18)	27.9612	26.8412	31.0872	28.6299	2.20058
P61970	NUTF2 NTF2	Nuclear transport factor 2 (NTF-2) (Placental protein 15) (PP15)	28.2382	29.5318	28.1284	28.6328	0.780486
P35080	PFN2	Profilin-2 (Profilin II)	28.6769	29.2926	27.9829	28.6508	0.655237
P07954	FH	Fumarate hydratase, mitochondrial (Fumarase) (HsFH) (EC 4.2.1.2)	28.8119	29.9813	27.2018	28.665	1.39557
P56192	MARS1 MARS	Methionine--tRNA ligase, cytoplasmic (EC 6.1.1.10) (Methionyl-tRNA synthetase) (MetRS)	27.7237	31.0378	27.241	28.6675	2.06689
O15372	EIF3H EIF3S3	Eukaryotic translation initiation factor 3 subunit H (eIF3h) (Eukaryotic translation initiation factor 3 subunit 3) (eIF-3-gamma) (eIF3 p40 subunit)	27.5756	30.1168	28.3437	28.6787	1.30333
Q12905	ILF2 NF45 PRO3063	Interleukin enhancer-binding factor 2 (Nuclear factor of activated T-cells 45 kDa)	28.1934	29.7481	28.1155	28.6857	0.920948
P36405	ARL3 ARFL3	ADP-ribosylation factor-like protein 3	26.4257	30.912	28.7597	28.6991	2.24379
Q9NTK5	OLA1 GTPBP9 PRO2455 PTD004	Obg-like ATPase 1 (DNA damage-regulated overexpressed in cancer 45) (DOC45) (GTP-binding protein 9)	28.901	27.7639	29.4677	28.7109	0.867649
P20618	PSMB1 PSC5	Proteasome subunit beta type-1 (Macropain subunit C5) (Multicatalytic endopeptidase complex subunit C5) (Proteasome component C5) (Proteasome gamma chain)	28.3349	28.3319	29.4697	28.7122	0.656039
P25398	RPS12	40S ribosomal protein S12 (Small ribosomal subunit protein eS12)	28.439	27.5641	30.1505	28.7179	1.31559
O15347	HMGB3 HMG2A HMG4	High mobility group protein B3 (High mobility group protein 2a) (HMG-2a) (High mobility group protein 4) (HMG-4)	27.1307	-	30.3112	28.7209	2.24893
P63220	RPS21	40S ribosomal protein S21 (Small ribosomal subunit protein eS21)	28.0223	29.5234	28.6458	28.7305	0.754086
P21266	GSTM3 GST5	Glutathione S-transferase Mu 3 (EC 2.5.1.18) (GST class-mu 3) (GSTM3-3) (hGSTM3-3)	30.2115	-	27.3134	28.7624	2.04921
Q12996	CSTF3	Cleavage stimulation factor subunit 3 (CF-1 77 kDa subunit) (Cleavage stimulation factor 77 kDa subunit) (CSTF 77 kDa subunit) (CstF-77)	31.4984	26.436	28.3606	28.765	2.55533
Q16630	CPSF6 CFIM68	Cleavage and polyadenylation specificity factor subunit 6 (Cleavage and polyadenylation specificity factor 68 kDa subunit) (CPSF 68 kDa subunit) (Cleavage factor Im complex 68 kDa subunit) (CFIm68) (Pre-mRNA cleavage factor Im 68 kDa subunit) (Protein HPBRII-4/7)	28.0073	27.0494	31.2469	28.7679	2.1997
P39023	RPL3 OK/SW-cl.32	60S ribosomal protein L3 (HIV-1 TAR RNA-binding protein B) (TARBP-B) (Large ribosomal subunit protein uL3)	28.3067	29.1016	28.8975	28.7686	0.412859
Q9UQ80	PA2G4 EBP1	Proliferation-associated protein 2G4 (Cell cycle protein p38-2G4 homolog) (hG4-1) (ErbB3-binding protein 1)	28.7952	28.1594	29.3541	28.7696	0.59777
Q9Y281	CFL2	Cofilin-2 (Cofilin, muscle isoform)	28.7922	-	28.7759	28.7841	0.011476
Q02543	RPL18A	60S ribosomal protein L18a (Large ribosomal subunit protein eL20)	27.6746	29.0926	29.6166	28.7946	1.00472
P43490	NAMPT PBEF PBEF1	Nicotinamide phosphoribosyltransferase (NAmPRTase) (Nampt) (EC 2.4.2.12) (Pre-B-cell colony-enhancing factor 1) (Pre-B cell-enhancing factor) (Visfatin)	25.9095	29.2691	31.2086	28.7957	2.6811
P82979	SARNP HCC1 HSPC316	SAP domain-containing ribonucleoprotein (Cytokine-induced protein of 29 kDa) (Nuclear protein Hcc-1) (Proliferation-associated cytokine-inducible protein CIP29)	30.3602	27.7211	28.3308	28.804	1.3817
P11021	HSPA5 GRP78	Endoplasmic reticulum chaperone BiP (EC 3.6.4.10) (78 kDa glucose-regulated protein) (GRP-78) (Binding-immunoglobulin protein) (BiP) (Heat shock protein 70 family protein 5) (HSP70 family protein 5) (Heat shock protein family A member 5) (Immunoglobulin heavy chain-binding protein)	29.01	28.3211	29.0911	28.8074	0.423124
O75223	GGCT C7orf24 CRF21	Gamma-glutamylcyclotransferase (EC 4.3.2.9) (Cytochrome c-releasing factor 21)	30.556	27.8941	27.9778	28.8093	1.51328
P49959	MRE11 HNGS1 MRE11A	Double-strand break repair protein MRE11 (EC 3.1.-.-) (Double-strand break repair protein MRE11A) (Meiotic recombination 11 homolog 1) (MRE11 homolog 1) (Meiotic recombination 11 homolog A) (MRE11 homolog A)	24.8713	34.5845	26.9748	28.8102	5.11009
Q96I25	RBM17 SPF45	Splicing factor 45 (45 kDa-splicing factor) (RNA-binding motif protein 17)	-	23.6635	33.9681	28.8158	7.28644
P78527	PRKDC HYRC HYRC1	DNA-dependent protein kinase catalytic subunit (DNA-PK catalytic subunit) (DNA-PKcs) (EC 2.7.11.1) (DNPK1) (p460)	27.8348	28.4984	30.1408	28.8247	1.18709
O00148	DDX39A DDX39	ATP-dependent RNA helicase DDX39A (EC 3.6.4.13) (DEAD box protein 39) (Nuclear RNA helicase URH49)	28.5934	-	29.0659	28.8297	0.334164
P31946	YWHAB	14-3-3 protein beta/alpha (Protein 1054) (Protein kinase C inhibitor protein 1) (KCIP-1) [Cleaved into: 14-3-3 protein beta/alpha, N-terminally processed]	27.6568	29.2055	29.6335	28.8319	1.03994
O75347	TBCA	Tubulin-specific chaperone A (TCP1-chaperonin cofactor A) (Tubulin-folding cofactor A) (CFA)	28.4749	30.4348	27.5987	28.8361	1.45216
P23919	DTYMK CDC8 TMPK TYMK	Thymidylate kinase (EC 2.7.4.9) (dTMP kinase)	26.7775	30.8948	-	28.8362	2.91142
P52597	HNRNPF HNRPF	Heterogeneous nuclear ribonucleoprotein F (hnRNP F) (Nucleolin-like protein mcs94-1) [Cleaved into: Heterogeneous nuclear ribonucleoprotein F, N-terminally processed]	29.3506	28.5556	28.6036	28.8366	0.445787
Q9Y265	RUVBL1 INO80H NMP238 TIP49 TIP49A	RuvB-like 1 (EC 3.6.4.12) (49 kDa TATA box-binding protein-interacting protein) (49 kDa TBP-interacting protein) (54 kDa erythrocyte cytosolic protein) (ECP-54) (INO80 complex subunit H) (Nuclear matrix protein 238) (NMP 238) (Pontin 52) (TIP49a) (TIP60-associated protein 54-alpha) (TAP54-alpha)	28.681	30.1749	27.7216	28.8592	1.23631
P52888	THOP1	Thimet oligopeptidase (EC 3.4.24.15) (Endopeptidase 24.15) (MP78)	30.3568	27.4263	28.8104	28.8645	1.46598
Q00688	FKBP3 FKBP25	Peptidyl-prolyl cis-trans isomerase FKBP3 (PPIase FKBP3) (EC 5.2.1.8) (25 kDa FK506-binding protein) (25 kDa FKBP) (FKBP-25) (FK506-binding protein 3) (FKBP-3) (Immunophilin FKBP25) (Rapamycin-selective 25 kDa immunophilin) (Rotamase)	27.5772	29.1469	29.9116	28.8785	1.19013
P0DN79	#N/A	#N/A	27.5835	30.2183	28.8965	28.8994	1.31741
O43390	HNRNPR HNRPR	Heterogeneous nuclear ribonucleoprotein R (hnRNP R)	29.9533	28.3647	28.3832	28.9004	0.911917
Q10570	CPSF1 CPSF160	Cleavage and polyadenylation specificity factor subunit 1 (Cleavage and polyadenylation specificity factor 160 kDa subunit) (CPSF 160 kDa subunit)	-	29.3601	28.4442	28.9021	0.647647
P18124	RPL7	60S ribosomal protein L7 (Large ribosomal subunit protein uL30)	28.1759	28.7972	29.7417	28.905	0.788461
Q13185	CBX3	Chromobox protein homolog 3 (HECH) (Heterochromatin protein 1 homolog gamma) (HP1 gamma) (Modifier 2 protein)	29.0131	27.9876	29.718	28.9062	0.87014
P46781	RPS9	40S ribosomal protein S9 (Small ribosomal subunit protein uS4)	28.8808	29.0383	28.7998	28.9063	0.121263
Q92499	DDX1	ATP-dependent RNA helicase DDX1 (EC 3.6.4.13) (DEAD box protein 1) (DEAD box protein retinoblastoma) (DBP-RB)	29.9254	30.0812	26.7329	28.9132	1.88973
P46087	NOP2 NOL1 NSUN1	Probable 28S rRNA (cytosine(4447)-C(5))-methyltransferase (EC 2.1.1.-) (Nucleolar protein 1) (Nucleolar protein 2 homolog) (Proliferating-cell nucleolar antigen p120) (Proliferation-associated nucleolar protein p120)	28.6662	28.4037	29.6869	28.9189	0.677908
Q9Y3C6	PPIL1 CYPL1 CGI-124 UNQ2425/PRO4984	Peptidyl-prolyl cis-trans isomerase-like 1 (PPIase) (EC 5.2.1.8) (Rotamase PPIL1)	25.8232	-	32.031	28.9271	4.38963
P26640	VARS1 G7A VARS VARS2	Valine--tRNA ligase (EC 6.1.1.9) (Protein G7a) (Valyl-tRNA synthetase) (ValRS)	28.5694	27.0706	31.1641	28.9347	2.07103
P31150	GDI1 GDIL OPHN2 RABGDIA XAP4	Rab GDP dissociation inhibitor alpha (Rab GDI alpha) (Guanosine diphosphate dissociation inhibitor 1) (GDI-1) (Oligophrenin-2) (Protein XAP-4)	25.6577	29.1192	32.0555	28.9442	3.20248
P61224	RAP1B OK/SW-cl.11	Ras-related protein Rap-1b (EC 3.6.5.2) (GTP-binding protein smg p21B)	29.4309	29.3955	28.0234	28.9499	0.802593
P62277	RPS13	40S ribosomal protein S13 (Small ribosomal subunit protein uS15)	29.0856	28.6998	29.0916	28.959	0.224498
Q9NX63	CHCHD3 MIC19 MINOS3	MICOS complex subunit MIC19 (Coiled-coil-helix-coiled-coil-helix domain-containing protein 3)	30.503	24.6846	31.7336	28.9737	3.7651
Q13724	MOGS GCS1	Mannosyl-oligosaccharide glucosidase (EC 3.2.1.106) (Processing A-glucosidase I)	30.442	29.0176	27.4732	28.9776	1.48484
P42766	RPL35	60S ribosomal protein L35 (Large ribosomal subunit protein uL29)	29.5918	27.6233	29.7294	28.9815	1.17826
Q9UBS4	DNAJB11 EDJ ERJ3 HDJ9 PSEC0121 UNQ537/PRO1080	DnaJ homolog subfamily B member 11 (APOBEC1-binding protein 2) (ABBP-2) (DnaJ protein homolog 9) (ER-associated DNAJ) (ER-associated Hsp40 co-chaperone) (Endoplasmic reticulum DNA J domain-containing protein 3) (ER-resident protein ERdj3) (ERdj3) (ERj3p) (HEDJ) (Human DnaJ protein 9) (hDj-9) (PWP1-interacting protein 4)	24.286	24.9784	37.6803	28.9816	7.54128
Q7L5D6	GET4 C7orf20 CEE TRC35 CGI-20	Golgi to ER traffic protein 4 homolog (Conserved edge-expressed protein) (Transmembrane domain recognition complex 35 kDa subunit) (TRC35)	31.33	26.683	-	29.0065	3.28593
P28838	LAP3 LAPEP PEPS	Cytosol aminopeptidase (EC 3.4.11.1) (Cysteinylglycine-S-conjugate dipeptidase) (EC 3.4.13.23) (Leucine aminopeptidase 3) (LAP-3) (Leucyl aminopeptidase) (Peptidase S) (Proline aminopeptidase) (EC 3.4.11.5) (Prolyl aminopeptidase)	30.6706	29.757	26.6028	29.0102	2.13428
Q02978	SLC25A11 SLC20A4	Mitochondrial 2-oxoglutarate/malate carrier protein (OGCP) (alpha-oxoglutarate carrier) (Solute carrier family 25 member 11) (SLC25A11)	32.1417	27.6688	27.2352	29.0152	2.7163
Q9NUU7	DDX19A DDX19L	ATP-dependent RNA helicase DDX19A (EC 3.6.4.13) (DDX19-like protein) (DEAD box protein 19A)	29.576	28.1077	29.381	29.0216	0.797399
O60701	UGDH	UDP-glucose 6-dehydrogenase (UDP-Glc dehydrogenase) (UDP-GlcDH) (UDPGDH) (EC 1.1.1.22)	-	29.405	28.6728	29.0389	0.517701
P53999	SUB1 PC4 RPO2TC1	Activated RNA polymerase II transcriptional coactivator p15 (Positive cofactor 4) (PC4) (SUB1 homolog) (p14)	28.8762	28.6407	29.6003	29.0391	0.500059
O00330	PDHX PDX1	Pyruvate dehydrogenase protein X component, mitochondrial (Dihydrolipoamide dehydrogenase-binding protein of pyruvate dehydrogenase complex) (E3-binding protein) (E3BP) (Lipoyl-containing pyruvate dehydrogenase complex component X) (proX)	-	25.6268	32.4831	29.0549	4.84813
Q96S44	TP53RK C20orf64 PRPK	EKC/KEOPS complex subunit TP53RK (EC 3.6.-.-) (Atypical serine/threonine protein kinase TP53RK) (Nori-2) (TP53-regulating kinase) (EC 2.7.11.1) (p53-related protein kinase)	-	30.5363	27.5824	29.0593	2.08869
Q96C01	FAM136A	Protein FAM136A	25.8952	32.6853	28.6041	29.0615	3.4181
Q7KZF4	SND1 TDRD11	Staphylococcal nuclease domain-containing protein 1 (EC 3.1.31.1) (100 kDa coactivator) (EBNA2 coactivator p100) (Tudor domain-containing protein 11) (p100 co-activator)	27.3947	30.6346	29.2226	29.0839	1.62437
P61165	TMEM258 C11orf10 HSPC005	Transmembrane protein 258 (Dolichyl-diphosphooligosaccharide--protein glycosyltransferase subunit TMEM258) (Oligosaccharyl transferase subunit TMEM258)	-	29.7373	28.4447	29.091	0.914016
P68402	PAFAH1B2 PAFAHB	Platelet-activating factor acetylhydrolase IB subunit alpha2 (EC 3.1.1.47) (PAF acetylhydrolase 30 kDa subunit) (PAF-AH 30 kDa subunit) (PAF-AH subunit beta) (PAFAH subunit beta)	31.4077	27.2283	28.6815	29.1058	2.12179
Q6NVY1	HIBCH	3-hydroxyisobutyryl-CoA hydrolase, mitochondrial (EC 3.1.2.4) (3-hydroxyisobutyryl-coenzyme A hydrolase) (HIB-CoA hydrolase) (HIBYL-CoA-H)	31.8991	29.8152	25.6212	29.1119	3.19749
Q9UBT2	UBA2 SAE2 UBLE1B HRIHFB2115	SUMO-activating enzyme subunit 2 (EC 2.3.2.-) (Anthracycline-associated resistance ARX) (Ubiquitin-like 1-activating enzyme E1B) (Ubiquitin-like modifier-activating enzyme 2)	29.1945	28.7699	29.396	29.1201	0.319625
P06737	PYGL	Glycogen phosphorylase, liver form (EC 2.4.1.1)	26.3645	27.639	33.3578	29.1204	3.72458
Q9BVI4	NOC4L	Nucleolar complex protein 4 homolog (NOC4 protein homolog) (NOC4-like protein) (Nucleolar complex-associated protein 4-like protein)	28.5285	29.7136	-	29.1211	0.837948
Q06210	GFPT1 GFAT GFPT	Glutamine--fructose-6-phosphate aminotransferase [isomerizing] 1 (EC 2.6.1.16) (D-fructose-6-phosphate amidotransferase 1) (Glutamine:fructose-6-phosphate amidotransferase 1) (GFAT 1) (GFAT1) (Hexosephosphate aminotransferase 1)	25.9731	29.3646	32.0403	29.126	3.04063
Q01658	DR1	Protein Dr1 (Down-regulator of transcription 1) (Negative cofactor 2-beta) (NC2-beta) (TATA-binding protein-associated phosphoprotein)	-	27.7874	30.4802	29.1338	1.90412
Q14204	DYNC1H1 DHC1 DNCH1 DNCL DNECL DYHC KIAA0325	Cytoplasmic dynein 1 heavy chain 1 (Cytoplasmic dynein heavy chain 1) (Dynein heavy chain, cytosolic)	28.6041	28.2444	30.5638	29.1374	1.24826
Q00796	SORD	Sorbitol dehydrogenase (SDH) (EC 1.1.1.-) ((R,R)-butanediol dehydrogenase) (EC 1.1.1.4) (L-iditol 2-dehydrogenase) (EC 1.1.1.14) (Polyol dehydrogenase) (Ribitol dehydrogenase) (RDH) (EC 1.1.1.56) (Xylitol dehydrogenase) (XDH) (EC 1.1.1.9)	29.3486	27.0983	31.0197	29.1555	1.96784
Q00059	TFAM TCF6 TCF6L2	Transcription factor A, mitochondrial (mtTFA) (Mitochondrial transcription factor 1) (MtTF1) (Transcription factor 6) (TCF-6) (Transcription factor 6-like 2)	27.6558	29.2981	30.5199	29.1579	1.43719
O60664	PLIN3 M6PRBP1 TIP47	Perilipin-3 (47 kDa mannose 6-phosphate receptor-binding protein) (47 kDa MPR-binding protein) (Cargo selection protein TIP47) (Mannose-6-phosphate receptor-binding protein 1) (Placental protein 17) (PP17)	30.8361	27.4889	-	29.1625	2.36677
P18077	RPL35A GIG33	60S ribosomal protein L35a (Cell growth-inhibiting gene 33 protein) (Large ribosomal subunit protein eL33)	29.1027	29.1127	29.2941	29.1698	0.107773
Q9NVI7	ATAD3A	ATPase family AAA domain-containing protein 3A	28.5255	-	29.829	29.1772	0.921723
O00232	PSMD12	26S proteasome non-ATPase regulatory subunit 12 (26S proteasome regulatory subunit RPN5) (26S proteasome regulatory subunit p55)	27.719	26.8284	33.036	29.1945	3.35654
Q96EK6	GNPNAT1 GNA1	Glucosamine 6-phosphate N-acetyltransferase (EC 2.3.1.4) (Phosphoglucosamine acetylase) (Phosphoglucosamine transacetylase)	28.3986	29.9921	-	29.1953	1.12679
P61081	UBE2M UBC12	NEDD8-conjugating enzyme Ubc12 (EC 2.3.2.34) (NEDD8 carrier protein) (Ubiquitin-conjugating enzyme E2 M)	29.6052	28.2547	29.7896	29.2165	0.838016
P27695	APEX1 APE APE1 APEX APX HAP1 REF1	DNA-(apurinic or apyrimidinic site) endonuclease (EC 3.1.11.2) (APEX nuclease) (APEN) (Apurinic-apyrimidinic endonuclease 1) (AP endonuclease 1) (APE-1) (REF-1) (Redox factor-1) [Cleaved into: DNA-(apurinic or apyrimidinic site) endonuclease, mitochondrial]	27.6296	28.7587	31.2701	29.2194	1.86346
Q9NVA2	SEPTIN11 SEPT11	Septin-11	26.3406	28.9874	32.3378	29.2219	3.00547
Q15631	TSN	Translin (EC 3.1.-.-) (Component 3 of promoter of RISC) (C3PO)	27.3984	28.6596	31.6861	29.248	2.20356
P27449	ATP6V0C ATP6C ATP6L ATPL	V-type proton ATPase 16 kDa proteolipid subunit c (V-ATPase 16 kDa proteolipid subunit c) (Vacuolar proton pump 16 kDa proteolipid subunit c)	-	28.4298	30.1076	29.2687	1.18634
Q9Y266	NUDC	Nuclear migration protein nudC (Nuclear distribution protein C homolog)	30.0464	29.6458	28.1181	29.2701	1.01762
Q14166	TTLL12 KIAA0153	Tubulin--tyrosine ligase-like protein 12 (Inactive tubulin--tyrosine ligase-like protein 12)	29.9803	30.8112	27.0488	29.2801	1.97649
Q9UBQ0	VPS29 DC15 DC7 MDS007	Vacuolar protein sorting-associated protein 29 (hVPS29) (PEP11 homolog) (Vesicle protein sorting 29)	29.0292	28.133	30.6956	29.2859	1.30044
Q12788	TBL3 SAZD	Transducin beta-like protein 3 (WD repeat-containing protein SAZD)	27.0898	31.9089	28.8601	29.2862	2.43764
Q8N183	NDUFAF2 NDUFA12L	NADH dehydrogenase [ubiquinone] 1 alpha subcomplex assembly factor 2 (B17.2-like) (B17.2L) (Mimitin) (Myc-induced mitochondrial protein) (MMTN) (NDUFA12-like protein)	31.1318	25.1054	31.6286	29.2886	3.63127
P35579	MYH9	Myosin-9 (Cellular myosin heavy chain, type A) (Myosin heavy chain 9) (Myosin heavy chain, non-muscle IIa) (Non-muscle myosin heavy chain A) (NMMHC-A) (Non-muscle myosin heavy chain IIa) (NMMHC II-a) (NMMHC-IIA)	29.7679	28.8251	-	29.2965	0.666637
Q15691	MAPRE1	Microtubule-associated protein RP/EB family member 1 (APC-binding protein EB1) (End-binding protein 1) (EB1)	28.6769	29.6765	29.5626	29.3053	0.54722
Q9UNM6	PSMD13	26S proteasome non-ATPase regulatory subunit 13 (26S proteasome regulatory subunit RPN9) (26S proteasome regulatory subunit S11) (26S proteasome regulatory subunit p40.5)	26.5284	33.1872	28.2068	29.3075	3.46318
Q9UNZ2	NSFL1C UBXN2C	NSFL1 cofactor p47 (UBX domain-containing protein 2C) (p97 cofactor p47)	28.7815	23.7386	35.4051	29.3084	5.85106
Q86V81	ALYREF ALY BEF THOC4	THO complex subunit 4 (Tho4) (Ally of AML-1 and LEF-1) (Aly/REF export factor) (Transcriptional coactivator Aly/REF) (bZIP-enhancing factor BEF)	29.187	30.4846	28.2537	29.3084	1.12039
P61163	ACTR1A CTRN1	Alpha-centractin (Centractin) (ARP1) (Actin-RPV) (Centrosome-associated actin homolog)	28.2182	31.0906	28.6754	29.328	1.54342
P49207	RPL34	60S ribosomal protein L34 (Large ribosomal subunit protein eL34)	28.6316	29.8905	29.4816	29.3346	0.642208
Q6DKJ4	NXN NRX	Nucleoredoxin (EC 1.8.1.8)	28.8945	29.7846	-	29.3396	0.629465
P62910	RPL32 PP9932	60S ribosomal protein L32 (Large ribosomal subunit protein eL32)	28.5403	30.0151	29.4796	29.345	0.746571
P15927	RPA2 REPA2 RPA32 RPA34	Replication protein A 32 kDa subunit (RP-A p32) (Replication factor A protein 2) (RF-A protein 2) (Replication protein A 34 kDa subunit) (RP-A p34)	30.7355	28.3975	28.9228	29.3519	1.22662
P20645	M6PR MPR46 MPRD	Cation-dependent mannose-6-phosphate receptor (CD Man-6-P receptor) (CD-MPR) (46 kDa mannose 6-phosphate receptor) (MPR 46)	28.5102	27.8093	31.7555	29.3583	2.1054
P30043	BLVRB FLR	Flavin reductase (NADPH) (FR) (EC 1.5.1.30) (Biliverdin reductase B) (BVR-B) (EC 1.3.1.24) (Biliverdin-IX beta-reductase) (Green heme-binding protein) (GHBP) (NADPH-dependent diaphorase) (NADPH-flavin reductase) (FLR)	30.3126	27.5934	30.1847	29.3636	1.53432
Q14739	LBR	Delta(14)-sterol reductase LBR (Delta-14-SR) (EC 1.3.1.70) (3-beta-hydroxysterol Delta (14)-reductase) (C-14 sterol reductase) (C14SR) (Integral nuclear envelope inner membrane protein) (LMN2R) (Lamin-B receptor) (Sterol C14-reductase)	30.825	29.4975	27.7733	29.3653	1.53015
P31943	HNRNPH1 HNRPH HNRPH1	Heterogeneous nuclear ribonucleoprotein H (hnRNP H) [Cleaved into: Heterogeneous nuclear ribonucleoprotein H, N-terminally processed]	29.3516	28.4963	30.2509	29.3663	0.877361
Q9P2J5	LARS1 KIAA1352 LARS	Leucine--tRNA ligase, cytoplasmic (EC 6.1.1.4) (Leucyl-tRNA synthetase) (LeuRS)	28.3857	29.2596	30.458	29.3678	1.04036
P67870	CSNK2B CK2N G5A	Casein kinase II subunit beta (CK II beta) (Phosvitin) (Protein G5a)	29.1318	28.4662	30.5237	29.3739	1.04992
P27816	MAP4	Microtubule-associated protein 4 (MAP-4)	31.5701	28.0311	28.5316	29.3776	1.91517
P62917	RPL8	60S ribosomal protein L8 (Large ribosomal subunit protein uL2)	30.0323	28.6418	29.4612	29.3784	0.698933
P23193	TCEA1 GTF2S TFIIS	Transcription elongation factor A protein 1 (Transcription elongation factor S-II protein 1) (Transcription elongation factor TFIIS.o)	27.9497	29.2781	30.9135	29.3804	1.48451
P62913	RPL11	60S ribosomal protein L11 (CLL-associated antigen KW-12) (Large ribosomal subunit protein uL5)	28.4923	28.7338	30.9154	29.3805	1.33473
P50914	RPL14	60S ribosomal protein L14 (CAG-ISL 7) (Large ribosomal subunit protein eL14)	29.4109	29.7802	28.9732	29.3881	0.403971
Q9Y237	PIN4	Peptidyl-prolyl cis-trans isomerase NIMA-interacting 4 (EC 5.2.1.8) (Parvulin-14) (Par14) (hPar14) (Parvulin-17) (Par17) (hPar17) (Peptidyl-prolyl cis-trans isomerase Pin4) (PPIase Pin4) (Peptidyl-prolyl cis/trans isomerase EPVH) (hEPVH) (Rotamase Pin4)	26.8776	29.1097	32.1859	29.3911	2.66532
O95347	SMC2 CAPE SMC2L1 PRO0324	Structural maintenance of chromosomes protein 2 (SMC protein 2) (SMC-2) (Chromosome-associated protein E) (hCAP-E) (XCAP-E homolog)	30.6711	28.1821	29.3426	29.3986	1.24546
A0AVT1	UBA6 MOP4 UBE1L2	Ubiquitin-like modifier-activating enzyme 6 (Ubiquitin-activating enzyme 6) (EC 6.2.1.45) (Monocyte protein 4) (MOP-4) (Ubiquitin-activating enzyme E1-like protein 2) (E1-L2)	27.2738	-	31.5336	29.4037	3.01213
Q3ZCM7	TUBB8	Tubulin beta-8 chain (Tubulin beta 8 class VIII)	28.8585	28.5413	30.8222	29.4073	1.23551
P11413	G6PD	Glucose-6-phosphate 1-dehydrogenase (G6PD) (EC 1.1.1.49)	28.3339	30.723	29.1825	29.4131	1.21112
P52948	NUP98 ADAR2	Nuclear pore complex protein Nup98-Nup96 (EC 3.4.21.-) [Cleaved into: Nuclear pore complex protein Nup98 (98 kDa nucleoporin) (Nucleoporin Nup98) (Nup98); Nuclear pore complex protein Nup96 (96 kDa nucleoporin) (Nucleoporin Nup96) (Nup96)]	25.466	33.3777	-	29.4219	5.59443
P12955	PEPD PRD	Xaa-Pro dipeptidase (X-Pro dipeptidase) (EC 3.4.13.9) (Imidodipeptidase) (Peptidase D) (Proline dipeptidase) (Prolidase)	26.6857	33.2826	28.2995	29.4226	3.43889
P30566	ADSL AMPS	Adenylosuccinate lyase (ADSL) (ASL) (EC 4.3.2.2) (Adenylosuccinase) (ASase)	29.634	31.0682	27.5693	29.4238	1.75891
P35580	MYH10	Myosin-10 (Cellular myosin heavy chain, type B) (Myosin heavy chain 10) (Myosin heavy chain, non-muscle IIb) (Non-muscle myosin heavy chain B) (NMMHC-B) (Non-muscle myosin heavy chain IIb) (NMMHC II-b) (NMMHC-IIB)	28.858	29.6508	29.7718	29.4269	0.496344
Q05519	SRSF11 SFRS11	Serine/arginine-rich splicing factor 11 (Arginine-rich 54 kDa nuclear protein) (p54) (Splicing factor, arginine/serine-rich 11)	30.3364	29.4846	28.4989	29.44	0.919562
P04844	RPN2	Dolichyl-diphosphooligosaccharide--protein glycosyltransferase subunit 2 (Dolichyl-diphosphooligosaccharide--protein glycosyltransferase 63 kDa subunit) (RIBIIR) (Ribophorin II) (RPN-II) (Ribophorin-2)	30.8485	31.1247	26.3585	29.4439	2.67561
O15371	EIF3D EIF3S7	Eukaryotic translation initiation factor 3 subunit D (eIF3d) (Eukaryotic translation initiation factor 3 subunit 7) (eIF-3-zeta) (eIF3 p66)	30.933	28.9212	28.4877	29.4473	1.30481
P30520	ADSS2 ADSS	Adenylosuccinate synthetase isozyme 2 (AMPSase 2) (AdSS 2) (EC 6.3.4.4) (Adenylosuccinate synthetase, acidic isozyme) (Adenylosuccinate synthetase, liver isozyme) (L-type adenylosuccinate synthetase) (IMP--aspartate ligase 2)	28.6555	28.4503	31.2564	29.4541	1.56421
Q9BRA2	TXNDC17 TXNL5	Thioredoxin domain-containing protein 17 (14 kDa thioredoxin-related protein) (TRP14) (Protein 42-9-9) (Thioredoxin-like protein 5)	30.023	31.2384	27.1073	29.4562	2.12304
P53621	COPA	Coatomer subunit alpha (Alpha-coat protein) (Alpha-COP) (HEP-COP) (HEPCOP) [Cleaved into: Xenin (Xenopsin-related peptide); Proxenin]	29.5884	28.1847	30.6018	29.4583	1.21382
Q9H993	ARMT1 C6orf211	Damage-control phosphatase ARMT1 (EC 3.1.3.-) (Acidic residue methyltransferase 1) (Protein-glutamate O-methyltransferase) (EC 2.1.1.-) (Sugar phosphate phosphatase ARMT1)	29.6622	-	29.2551	29.4586	0.287821
Q15287	RNPS1 LDC2	RNA-binding protein with serine-rich domain 1 (SR-related protein LDC2)	31.2956	29.3236	27.7577	29.459	1.77282
P00568	AK1	Adenylate kinase isoenzyme 1 (AK 1) (EC 2.7.4.10) (EC 2.7.4.3) (EC 2.7.4.6) (ATP-AMP transphosphorylase 1) (ATP:AMP phosphotransferase) (Adenylate monophosphate kinase) (Myokinase)	27.4126	30.0234	30.9531	29.463	1.83554
P42704	LRPPRC LRP130	Leucine-rich PPR motif-containing protein, mitochondrial (130 kDa leucine-rich protein) (LRP 130) (GP130)	28.7257	29.3995	30.2713	29.4655	0.774926
Q99729	HNRNPAB ABBP1 HNRPAB	Heterogeneous nuclear ribonucleoprotein A/B (hnRNP A/B) (APOBEC1-binding protein 1) (ABBP-1)	27.6196	30.1364	30.6437	29.4666	1.61948
P05198	EIF2S1 EIF2A	Eukaryotic translation initiation factor 2 subunit 1 (Eukaryotic translation initiation factor 2 subunit alpha) (eIF-2-alpha) (eIF-2A) (eIF-2alpha)	27.84	31.708	28.8682	29.4721	2.00344
Q5BKZ1	ZNF326 ZIRD	DBIRD complex subunit ZNF326 (Zinc finger protein 326) (Zinc finger protein interacting with mRNPs and DBC1)	30.0416	27.8983	30.5276	29.4891	1.39897
P50991	CCT4 CCTD SRB	T-complex protein 1 subunit delta (TCP-1-delta) (CCT-delta) (Stimulator of TAR RNA-binding)	29.176	29.6429	29.6716	29.4968	0.278223
O00410	IPO5 KPNB3 RANBP5	Importin-5 (Imp5) (Importin subunit beta-3) (Karyopherin beta-3) (Ran-binding protein 5) (RanBP5)	29.3021	29.5124	29.6765	29.497	0.18766
P11387	TOP1	DNA topoisomerase 1 (EC 5.6.2.1) (DNA topoisomerase I)	29.3146	29.831	29.3765	29.5074	0.281937
O15355	PPM1G PPM1C	Protein phosphatase 1G (EC 3.1.3.16) (Protein phosphatase 1C) (Protein phosphatase 2C isoform gamma) (PP2C-gamma) (Protein phosphatase magnesium-dependent 1 gamma)	29.7333	28.4795	30.3121	29.5083	0.936822
P67775	PPP2CA	Serine/threonine-protein phosphatase 2A catalytic subunit alpha isoform (PP2A-alpha) (EC 3.1.3.16) (Replication protein C) (RP-C)	29.2586	30.1056	29.1664	29.5102	0.517677
O75475	PSIP1 DFS70 LEDGF PSIP2	PC4 and SFRS1-interacting protein (CLL-associated antigen KW-7) (Dense fine speckles 70 kDa protein) (DFS 70) (Lens epithelium-derived growth factor) (Transcriptional coactivator p75/p52)	28.5577	31.8769	28.1015	29.512	2.06068
P18859	ATP5PF ATP5A ATP5J ATPM	ATP synthase-coupling factor 6, mitochondrial (ATPase subunit F6) (ATP synthase peripheral stalk subunit F6)	29.578	29.5651	29.397	29.5133	0.100973
P26639	TARS1 TARS	Threonine--tRNA ligase 1, cytoplasmic (EC 6.1.1.3) (Threonyl-tRNA synthetase) (ThrRS) (Threonyl-tRNA synthetase 1)	27.8884	31.034	29.625	29.5158	1.57563
Q9BT78	COPS4 CSN4	COP9 signalosome complex subunit 4 (SGN4) (Signalosome subunit 4) (JAB1-containing signalosome subunit 4)	28.0643	29.972	30.5189	29.5184	1.28864
O43488	AKR7A2 AFAR AFAR1 AKR7	Aflatoxin B1 aldehyde reductase member 2 (EC 1.1.1.n11) (AFB1 aldehyde reductase 1) (AFB1-AR 1) (Aldoketoreductase 7) (Succinic semialdehyde reductase) (SSA reductase)	29.4975	27.9949	31.064	29.5188	1.53465
P62310	LSM3 MDS017	U6 snRNA-associated Sm-like protein LSm3	30.0117	29.4353	29.1644	29.5372	0.43271
P26373	RPL13 BBC1 OK/SW-cl.46	60S ribosomal protein L13 (Breast basic conserved protein 1) (Large ribosomal subunit protein eL13)	29.5611	29.7072	29.389	29.5524	0.159256
Q13868	EXOSC2 RRP4	Exosome complex component RRP4 (Exosome component 2) (Ribosomal RNA-processing protein 4)	32.6436	26.4722	-	29.5579	4.36383
P26641	EEF1G EF1G PRO1608	Elongation factor 1-gamma (EF-1-gamma) (eEF-1B gamma)	28.7891	29.9205	29.9641	29.5579	0.666141
Q15717	ELAVL1 HUR	ELAV-like protein 1 (Hu-antigen R) (HuR)	28.9823	28.9939	30.7004	29.5589	0.988611
Q9BTV4	TMEM43 UNQ2564/PRO6244	Transmembrane protein 43 (Protein LUMA)	24.3999	-	34.7305	29.5652	7.30484
Q92734	TFG	Protein TFG (TRK-fused gene protein)	31.0564	25.6235	32.0588	29.5795	3.46252
P63241	EIF5A	Eukaryotic translation initiation factor 5A-1 (eIF-5A-1) (eIF-5A1) (Eukaryotic initiation factor 5A isoform 1) (eIF-5A) (Rev-binding factor) (eIF-4D)	29.5909	29.6953	29.4617	29.5826	0.117006
O14561	NDUFAB1	Acyl carrier protein, mitochondrial (ACP) (CI-SDAP) (NADH-ubiquinone oxidoreductase 9.6 kDa subunit)	27.5131	-	31.6557	29.5844	2.92925
O15173	PGRMC2 DG6 PMBP	Membrane-associated progesterone receptor component 2 (Progesterone membrane-binding protein) (Steroid receptor protein DG6)	28.8823	29.6241	30.2864	29.5976	0.702409
P07814	EPRS1 EPRS GLNS PARS QARS QPRS PIG32	Bifunctional glutamate/proline--tRNA ligase (Bifunctional aminoacyl-tRNA synthetase) (Cell proliferation-inducing gene 32 protein) (Glutamatyl-prolyl-tRNA synthetase) [Includes: Glutamate--tRNA ligase (EC 6.1.1.17) (Glutamyl-tRNA synthetase) (GluRS); Proline--tRNA ligase (EC 6.1.1.15) (Prolyl-tRNA synthetase)]	29.3636	30.2358	29.2035	29.601	0.555574
P29218	IMPA1 IMPA	Inositol monophosphatase 1 (IMP 1) (IMPase 1) (EC 3.1.3.25) (D-galactose 1-phosphate phosphatase) (EC 3.1.3.94) (Inositol-1(or 4)-monophosphatase 1) (Lithium-sensitive myo-inositol monophosphatase A1)	29.8846	30.8298	28.1005	29.605	1.38599
P61009	SPCS3 SPC22 UNQ1841/PRO3567	Signal peptidase complex subunit 3 (Microsomal signal peptidase 22/23 kDa subunit) (SPC22/23) (SPase 22/23 kDa subunit)	27.1243	-	32.0975	29.6109	3.51657
P19105	MYL12A MLCB MRLC3 RLC	Myosin regulatory light chain 12A (Epididymis secretory protein Li 24) (HEL-S-24) (MLC-2B) (Myosin RLC) (Myosin regulatory light chain 2, nonsarcomeric) (Myosin regulatory light chain MRLC3)	29.3446	30.0646	29.4333	29.6142	0.39256
Q8WY22	BRI3BP KG19	BRI3-binding protein (I3-binding protein) (Cervical cancer 1 proto-oncogene-binding protein KG19) (HCCRBP-1)	25.619	33.6201	-	29.6196	5.6576
P63313	TMSB10 PTMB10 THYB10	Thymosin beta-10	28.7145	-	30.5454	29.63	1.29465
P26038	MSN	Moesin (Membrane-organizing extension spike protein)	28.4989	28.6443	31.7648	29.636	1.84504
P39748	FEN1 RAD2	Flap endonuclease 1 (FEN-1) (EC 3.1.-.-) (DNase IV) (Flap structure-specific endonuclease 1) (Maturation factor 1) (MF1) (hFEN-1)	29.0347	30.046	29.8556	29.6454	0.537372
O75396	SEC22B SEC22L1	Vesicle-trafficking protein SEC22b (ER-Golgi SNARE of 24 kDa) (ERS-24) (ERS24) (SEC22 vesicle-trafficking protein homolog B) (SEC22 vesicle-trafficking protein-like 1)	28.4104	29.6918	30.8514	29.6512	1.22101
P62829	RPL23	60S ribosomal protein L23 (60S ribosomal protein L17) (Large ribosomal subunit protein uL14)	29.495	29.0105	30.4798	29.6618	0.748663
Q9NQG5	RPRD1B C20orf77 CREPT	Regulation of nuclear pre-mRNA domain-containing protein 1B (Cell cycle-related and expression-elevated protein in tumor)	31.1669	27.8369	29.9833	29.6624	1.68804
Q9NR31	SAR1A SAR1 SARA SARA1	GTP-binding protein SAR1a (COPII-associated small GTPase)	29.6765	32.7211	26.6453	29.681	3.03788
Q9Y490	TLN1 KIAA1027 TLN	Talin-1	29.8689	29.8875	29.3196	29.692	0.322624
Q92616	GCN1 GCN1L1 KIAA0219	eIF-2-alpha kinase activator GCN1 (GCN1 eIF-2-alpha kinase activator homolog) (GCN1-like protein 1) (General control of amino-acid synthesis 1-like protein 1) (Translational activator GCN1) (HsGCN1)	33.8611	32.2071	23.0153	29.6945	5.84316
Q6NY19	KANK3 ANKRD47	KN motif and ankyrin repeat domain-containing protein 3 (Ankyrin repeat domain-containing protein 47)	-	29.1373	30.264	29.7007	0.796699
Q8TCJ2	STT3B SIMP	Dolichyl-diphosphooligosaccharide--protein glycosyltransferase subunit STT3B (Oligosaccharyl transferase subunit STT3B) (STT3-B) (EC 2.4.99.18) (Source of immunodominant MHC-associated peptides homolog)	30.3834	29.0216	-	29.7025	0.962948
P62244	RPS15A OK/SW-cl.82	40S ribosomal protein S15a (Small ribosomal subunit protein uS8)	29.2736	29.6884	30.1759	29.7126	0.451612
P04075	ALDOA ALDA	Fructose-bisphosphate aldolase A (EC 4.1.2.13) (Lung cancer antigen NY-LU-1) (Muscle-type aldolase)	29.7659	29.7876	29.5953	29.7163	0.105317
O75340	PDCD6 ALG2	Programmed cell death protein 6 (Apoptosis-linked gene 2 protein homolog) (ALG-2)	28.7379	30.7052	-	29.7215	1.39112
O75131	CPNE3 CPN3 KIAA0636	Copine-3 (Copine III)	28.1361	30.3442	30.7028	29.7277	1.38995
Q96QK1	VPS35 MEM3 TCCCTA00141	Vacuolar protein sorting-associated protein 35 (hVPS35) (Maternal-embryonic 3) (Vesicle protein sorting 35)	28.23	30.2032	30.7681	29.7337	1.33255
Q9BSJ8	ESYT1 FAM62A KIAA0747 MBC2	Extended synaptotagmin-1 (E-Syt1) (Membrane-bound C2 domain-containing protein)	32.2447	27.9871	28.9864	29.7394	2.22647
Q14257	RCN2 ERC55	Reticulocalbin-2 (Calcium-binding protein ERC-55) (E6-binding protein) (E6BP)	32.0541	27.5157	29.6547	29.7415	2.27044
P22102	GART PGFT PRGS	Trifunctional purine biosynthetic protein adenosine-3 [Includes: Phosphoribosylamine--glycine ligase (EC 6.3.4.13) (Glycinamide ribonucleotide synthetase) (GARS) (Phosphoribosylglycinamide synthetase); Phosphoribosylformylglycinamidine cyclo-ligase (EC 6.3.3.1) (AIR synthase) (AIRS) (Phosphoribosyl-aminoimidazole synthetase); Phosphoribosylglycinamide formyltransferase (EC 2.1.2.2) (5'-phosphorib…	29.8364	29.4294	29.9931	29.7529	0.290968
Q9H4A4	RNPEP APB	Aminopeptidase B (AP-B) (EC 3.4.11.6) (Arginine aminopeptidase) (Arginyl aminopeptidase)	25.3341	33.2466	30.6975	29.7594	4.03877
Q06124	PTPN11 PTP2C SHPTP2	Tyrosine-protein phosphatase non-receptor type 11 (EC 3.1.3.48) (Protein-tyrosine phosphatase 1D) (PTP-1D) (Protein-tyrosine phosphatase 2C) (PTP-2C) (SH-PTP2) (SHP-2) (Shp2) (SH-PTP3)	32.5641	-	26.9577	29.7609	3.96432
P63279	UBE2I UBC9 UBCE9	SUMO-conjugating enzyme UBC9 (EC 2.3.2.-) (RING-type E3 SUMO transferase UBC9) (SUMO-protein ligase) (Ubiquitin carrier protein 9) (Ubiquitin carrier protein I) (Ubiquitin-conjugating enzyme E2 I) (Ubiquitin-protein ligase I) (p18)	-	27.7436	31.8072	29.7754	2.8734
Q32P28	P3H1 GROS1 LEPRE1 PSEC0109	Prolyl 3-hydroxylase 1 (EC 1.14.11.7) (Growth suppressor 1) (Leucine- and proline-enriched proteoglycan 1) (Leprecan-1)	-	35.1761	24.3771	29.7766	7.63605
Q92804	TAF15 RBP56 TAF2N	TATA-binding protein-associated factor 2N (68 kDa TATA-binding protein-associated factor) (TAF(II)68) (TAFII68) (RNA-binding protein 56)	27.6945	29.1955	32.4521	29.7807	2.43218
Q13126	MTAP MSAP	S-methyl-5'-thioadenosine phosphorylase (EC 2.4.2.28) (5'-methylthioadenosine phosphorylase) (MTA phosphorylase) (MTAP) (MTAPase)	30.8705	28.5571	29.9165	29.7814	1.16258
P46779	RPL28	60S ribosomal protein L28 (Large ribosomal subunit protein eL28)	29.7738	29.1318	30.4614	29.789	0.664928
P35268	RPL22	60S ribosomal protein L22 (EBER-associated protein) (EAP) (Epstein-Barr virus small RNA-associated protein) (Heparin-binding protein HBp15) (Large ribosomal subunit protein eL22)	27.8718	33.5676	27.9336	29.791	3.27078
P28066	PSMA5	Proteasome subunit alpha type-5 (Macropain zeta chain) (Multicatalytic endopeptidase complex zeta chain) (Proteasome zeta chain)	28.9303	31.3083	29.1579	29.7988	1.31217
P62081	RPS7	40S ribosomal protein S7 (Small ribosomal subunit protein eS7)	29.2721	29.8693	30.2665	29.8026	0.500501
Q9UL46	PSME2	Proteasome activator complex subunit 2 (11S regulator complex subunit beta) (REG-beta) (Activator of multicatalytic protease subunit 2) (Proteasome activator 28 subunit beta) (PA28b) (PA28beta)	-	29.792	29.8674	29.8297	0.05327
Q13423	NNT	NAD(P) transhydrogenase, mitochondrial (EC 7.1.1.1) (Nicotinamide nucleotide transhydrogenase) (Pyridine nucleotide transhydrogenase)	29.6424	30.4445	29.4035	29.8301	0.545299
Q9NVP1	DDX18 cPERP-D	ATP-dependent RNA helicase DDX18 (EC 3.6.4.13) (DEAD box protein 18) (Myc-regulated DEAD box protein) (MrDb)	29.8644	29.2096	30.4425	29.8388	0.616884
Q14152	EIF3A EIF3S10 KIAA0139	Eukaryotic translation initiation factor 3 subunit A (eIF3a) (Eukaryotic translation initiation factor 3 subunit 10) (eIF-3-theta) (eIF3 p167) (eIF3 p180) (eIF3 p185)	29.0438	30.3854	30.0895	29.8396	0.704852
Q86UP2	KTN1 CG1 KIAA0004	Kinectin (CG-1 antigen) (Kinesin receptor)	28.6901	28.8631	31.9788	29.844	1.85082
O60763	USO1 VDP	General vesicular transport factor p115 (Protein USO1 homolog) (Transcytosis-associated protein) (TAP) (Vesicle-docking protein)	25.7003	28.214	35.6222	29.8455	5.15823
P36578	RPL4 RPL1	60S ribosomal protein L4 (60S ribosomal protein L1) (Large ribosomal subunit protein uL4)	29.8546	30.0719	29.6305	29.8523	0.220707
Q9P258	RCC2 KIAA1470 TD60	Protein RCC2 (RCC1-like protein TD-60) (Telophase disk protein of 60 kDa)	32.1261	29.8078	27.6568	29.8636	2.23516
O15305	PMM2	Phosphomannomutase 2 (PMM 2) (EC 5.4.2.8)	26.9134	31.466	31.22	29.8665	2.56037
P18621	RPL17	60S ribosomal protein L17 (60S ribosomal protein L23) (Large ribosomal subunit protein uL22) (PD-1)	28.6255	30.172	30.8045	29.8673	1.121
Q96I24	FUBP3 FBP3	Far upstream element-binding protein 3 (FUSE-binding protein 3)	31.3375	28.684	29.6275	29.883	1.34509
P15311	EZR VIL2	Ezrin (Cytovillin) (Villin-2) (p81)	28.6652	29.6829	31.305	29.8844	1.33139
P09972	ALDOC ALDC	Fructose-bisphosphate aldolase C (EC 4.1.2.13) (Brain-type aldolase)	29.1689	31.3559	29.1634	29.8961	1.26425
P35606	COPB2	Coatomer subunit beta' (Beta'-coat protein) (Beta'-COP) (p102)	29.6637	28.4083	31.6174	29.8964	1.61716
Q13435	SF3B2 SAP145	Splicing factor 3B subunit 2 (Pre-mRNA-splicing factor SF3b 145 kDa subunit) (SF3b145) (Spliceosome-associated protein 145) (SAP 145)	30.1373	29.2716	30.332	29.9137	0.564477
O43242	PSMD3	26S proteasome non-ATPase regulatory subunit 3 (26S proteasome regulatory subunit RPN3) (26S proteasome regulatory subunit S3) (Proteasome subunit p58)	30.6143	29.2501	29.892	29.9188	0.682505
P61221	ABCE1 RLI RNASEL1 RNASELI RNS4I OK/SW-cl.40	ATP-binding cassette sub-family E member 1 (2'-5'-oligoadenylate-binding protein) (HuHP68) (RNase L inhibitor) (Ribonuclease 4 inhibitor) (RNS4I)	29.8595	30.3359	29.5621	29.9192	0.390351
Q13011	ECH1	Delta(3,5)-Delta(2,4)-dienoyl-CoA isomerase, mitochondrial (EC 5.3.3.-)	27.4669	31.4218	30.881	29.9232	2.1444
Q86X55	CARM1 PRMT4	Histone-arginine methyltransferase CARM1 (EC 2.1.1.319) (Coactivator-associated arginine methyltransferase 1) (Protein arginine N-methyltransferase 4)	29.0529	-	30.7973	29.9251	1.2335
Q9NQT5	EXOSC3 RRP40 CGI-102	Exosome complex component RRP40 (Exosome component 3) (Ribosomal RNA-processing protein 40) (p10)	31.6216	28.1511	30.0058	29.9262	1.73661
P60983	GMFB	Glia maturation factor beta (GMF-beta)	31.2734	29.5705	28.951	29.9316	1.20254
P61960	UFM1 C13orf20 BM-002	Ubiquitin-fold modifier 1	26.8102	32.4274	30.5898	29.9425	2.86402
Q9UKV3	ACIN1 ACINUS KIAA0670	Apoptotic chromatin condensation inducer in the nucleus (Acinus)	29.8998	31.8578	28.07	29.9425	1.89429
P37802	TAGLN2 KIAA0120 CDABP0035	Transgelin-2 (Epididymis tissue protein Li 7e) (SM22-alpha homolog)	29.8669	29.5249	30.4416	29.9444	0.463244
Q6P2E9	EDC4 HEDLS	Enhancer of mRNA-decapping protein 4 (Autoantigen Ge-1) (Autoantigen RCD-8) (Human enhancer of decapping large subunit) (Hedls)	32.4343	26.7093	30.7047	29.9494	2.93625
P49915	GMPS	GMP synthase [glutamine-hydrolyzing] (EC 6.3.5.2) (GMP synthetase) (Glutamine amidotransferase)	28.7104	28.8251	32.3323	29.956	2.05878
Q99426	TBCB CG22 CKAP1	Tubulin-folding cofactor B (Cytoskeleton-associated protein 1) (Cytoskeleton-associated protein CKAPI) (Tubulin-specific chaperone B)	31.9552	30.2188	27.7243	29.9661	2.12676
Q07065	CKAP4	Cytoskeleton-associated protein 4 (63-kDa cytoskeleton-linking membrane protein) (Climp-63) (p63)	30.3233	29.4975	30.0782	29.9664	0.424103
P62424	RPL7A SURF-3 SURF3	60S ribosomal protein L7a (Large ribosomal subunit protein eL8) (PLA-X polypeptide) (Surfeit locus protein 3)	30.0288	29.8162	30.0548	29.9666	0.1309
Q13885	TUBB2A TUBB2	Tubulin beta-2A chain (Tubulin beta class IIa)	28.1031	31.842	-	29.9726	2.64385
Q9BQA1	WDR77 MEP50 WD45 HKMT1069 Nbla10071	Methylosome protein 50 (MEP-50) (Androgen receptor cofactor p44) (WD repeat-containing protein 77) (p44/Mep50)	27.8739	32.0989	-	29.9864	2.98754
Q9NRN7	AASDHPPT CGI-80 HAH-P HSPC223 x0005	L-aminoadipate-semialdehyde dehydrogenase-phosphopantetheinyl transferase (EC 2.7.8.7) (4'-phosphopantetheinyl transferase) (Alpha-aminoadipic semialdehyde dehydrogenase-phosphopantetheinyl transferase) (AASD-PPT) (LYS5 ortholog)	-	25.377	34.6025	29.9898	6.52338
Q9P035	HACD3 BIND1 PTPLAD1	Very-long-chain (3R)-3-hydroxyacyl-CoA dehydratase 3 (EC 4.2.1.134) (3-hydroxyacyl-CoA dehydratase 3) (HACD3) (Butyrate-induced protein 1) (B-ind1) (hB-ind1) (Protein-tyrosine phosphatase-like A domain-containing protein 1)	27.916	34.884	27.1747	29.9916	4.25312
Q9H3N1	TMX1 TMX TXNDC TXNDC1 PSEC0085 UNQ235/PRO268	Thioredoxin-related transmembrane protein 1 (Thioredoxin domain-containing protein 1) (Transmembrane Trx-related protein)	32.4794	27.4826	30.0362	29.9994	2.4986
Q14498	RBM39 HCC1 RNPC2	RNA-binding protein 39 (CAPER alpha) (CAPERalpha) (Hepatocellular carcinoma protein 1) (RNA-binding motif protein 39) (RNA-binding region-containing protein 2) (Splicing factor HCC1)	29.5	30.2178	30.3204	30.0127	0.446979
P39019	RPS19	40S ribosomal protein S19 (Small ribosomal subunit protein eS19)	29.6493	29.918	30.4822	30.0165	0.425082
Q99832	CCT7 CCTH NIP7-1	T-complex protein 1 subunit eta (TCP-1-eta) (CCT-eta) (HIV-1 Nef-interacting protein) [Cleaved into: T-complex protein 1 subunit eta, N-terminally processed]	29.6988	30.2903	30.0714	30.0201	0.299068
Q96FW1	OTUB1 OTB1 OTU1 HSPC263	Ubiquitin thioesterase OTUB1 (EC 3.4.19.12) (Deubiquitinating enzyme OTUB1) (OTU domain-containing ubiquitin aldehyde-binding protein 1) (Otubain-1) (hOTU1) (Ubiquitin-specific-processing protease OTUB1)	30.8428	28.4145	30.8169	30.0247	1.39458
O43447	PPIH CYP20 CYPH	Peptidyl-prolyl cis-trans isomerase H (PPIase H) (EC 5.2.1.8) (Rotamase H) (Small nuclear ribonucleoprotein particle-specific cyclophilin H) (CypH) (U-snRNP-associated cyclophilin SnuCyp-20) (USA-CYP)	28.714	31.3559	-	30.035	1.86812
O95232	LUC7L3 CREAP1 CROP O48	Luc7-like protein 3 (Cisplatin resistance-associated-overexpressed protein) (Luc7A) (Okadaic acid-inducible phosphoprotein OA48-18) (cAMP regulatory element-associated protein 1) (CRE-associated protein 1) (CREAP-1)	30.5657	31.6795	27.8661	30.0371	1.96091
P61026	RAB10	Ras-related protein Rab-10 (EC 3.6.5.2)	30.2543	29.4538	30.4358	30.0479	0.522507
O76003	GLRX3 PICOT TXNL2 HUSSY-22	Glutaredoxin-3 (PKC-interacting cousin of thioredoxin) (PICOT) (PKC-theta-interacting protein) (PKCq-interacting protein) (Thioredoxin-like protein 2)	29.3246	29.3351	31.4928	30.0508	1.24876
O60841	EIF5B IF2 KIAA0741	Eukaryotic translation initiation factor 5B (eIF-5B) (EC 3.6.5.3) (Translation initiation factor IF-2)	27.6798	31.2237	31.2512	30.0516	2.05404
P46777	RPL5 MSTP030	60S ribosomal protein L5 (Large ribosomal subunit protein uL18)	29.6948	30.2027	30.2752	30.0576	0.316246
P84098	RPL19	60S ribosomal protein L19 (Large ribosomal subunit protein eL19)	29.6166	30.5363	30.023	30.0586	0.460855
P17980	PSMC3 TBP1	26S proteasome regulatory subunit 6A (26S proteasome AAA-ATPase subunit RPT5) (Proteasome 26S subunit ATPase 3) (Proteasome subunit P50) (Tat-binding protein 1) (TBP-1)	29.7417	30.0509	30.4086	30.0671	0.333751
P16152	CBR1 CBR CRN SDR21C1	Carbonyl reductase [NADPH] 1 (EC 1.1.1.184) (15-hydroxyprostaglandin dehydrogenase [NADP(+)]) (EC 1.1.1.196, EC 1.1.1.197) (20-beta-hydroxysteroid dehydrogenase) (Alcohol dehydrogenase [NAD(P)+] CBR1) (EC 1.1.1.71) (NADPH-dependent carbonyl reductase 1) (Prostaglandin 9-ketoreductase) (PG-9-KR) (Prostaglandin-E(2) 9-reductase) (EC 1.1.1.189) (Short chain dehydrogenase/reductase family 21C member …	30.3994	30.112	29.7151	30.0755	0.343641
O95218	ZRANB2 ZIS ZNF265	Zinc finger Ran-binding domain-containing protein 2 (Zinc finger protein 265) (Zinc finger, splicing)	29.7235	28.7572	31.7495	30.0767	1.5271
Q9Y617	PSAT1 PSA	Phosphoserine aminotransferase (EC 2.6.1.52) (Phosphohydroxythreonine aminotransferase) (PSAT)	30.3713	30.1408	29.7205	30.0775	0.329991
P35998	PSMC2 MSS1	26S proteasome regulatory subunit 7 (26S proteasome AAA-ATPase subunit RPT1) (Proteasome 26S subunit ATPase 2)	29.9896	32.5628	27.695	30.0825	2.43521
O95433	AHSA1 C14orf3 HSPC322	Activator of 90 kDa heat shock protein ATPase homolog 1 (AHA1) (p38)	29.1975	30.7474	30.3597	30.1016	0.80656
Q9UJU6	DBNL CMAP SH3P7 PP5423	Drebrin-like protein (Cervical SH3P7) (Cervical mucin-associated protein) (Drebrin-F) (HPK1-interacting protein of 55 kDa) (HIP-55) (SH3 domain-containing protein 7)	27.5525	30.6475	32.1288	30.1096	2.33511
O60220	TIMM8A DDP DDP1 TIM8A	Mitochondrial import inner membrane translocase subunit Tim8 A (Deafness dystonia protein 1) (X-linked deafness dystonia protein)	31.7043	24.3181	34.3164	30.1129	5.18563
Q9Y2L1	DIS3 KIAA1008 RRP44	Exosome complex exonuclease RRP44 (EC 3.1.13.-) (EC 3.1.26.-) (Protein DIS3 homolog) (Ribosomal RNA-processing protein 44)	32.0721	30.6625	27.6421	30.1256	2.26327
Q92598	HSPH1 HSP105 HSP110 KIAA0201	Heat shock protein 105 kDa (Antigen NY-CO-25) (Heat shock 110 kDa protein)	30.8514	30.2553	29.2876	30.1314	0.789179
Q14247	CTTN EMS1	Src substrate cortactin (Amplaxin) (Oncogene EMS1)	30.3563	30.4856	29.5566	30.1328	0.503171
P34931	HSPA1L	Heat shock 70 kDa protein 1-like (Heat shock 70 kDa protein 1L) (Heat shock 70 kDa protein 1-Hom) (HSP70-Hom)	29.5109	30.4217	30.5184	30.1504	0.555849
P78406	RAE1 MRNP41	mRNA export factor RAE1 (Rae1 protein homolog) (mRNA-associated protein mrnp 41)	32.1882	-	28.1139	30.1511	2.88096
P19367	HK1	Hexokinase-1 (EC 2.7.1.1) (Brain form hexokinase) (Hexokinase type I) (HK I) (Hexokinase-A)	26.5279	33.55	30.3767	30.1515	3.51646
Q15393	SF3B3 KIAA0017 SAP130	Splicing factor 3B subunit 3 (Pre-mRNA-splicing factor SF3b 130 kDa subunit) (SF3b130) (STAF130) (Spliceosome-associated protein 130) (SAP 130)	30.2801	29.5829	30.6658	30.1763	0.54886
P62888	RPL30	60S ribosomal protein L30 (Large ribosomal subunit protein eL30)	30.3116	30.8901	29.3441	30.1819	0.781102
P62280	RPS11	40S ribosomal protein S11 (Small ribosomal subunit protein uS17)	30.5613	29.5938	30.398	30.1844	0.517919
P48739	PITPNB	Phosphatidylinositol transfer protein beta isoform (PI-TP-beta) (PtdIns transfer protein beta) (PtdInsTP beta)	29.0428	29.1875	32.3296	30.1866	1.85725
P62750	RPL23A	60S ribosomal protein L23a (Large ribosomal subunit protein uL23)	30.1993	30.793	29.5963	30.1962	0.59834
Q92688	ANP32B APRIL PHAPI2	Acidic leucine-rich nuclear phosphoprotein 32 family member B (Acidic protein rich in leucines) (Putative HLA-DR-associated protein I-2) (PHAPI2) (Silver-stainable protein SSP29)	29.6072	33.8791	27.1392	30.2085	3.40992
P08621	SNRNP70 RNPU1Z RPU1 SNRP70 U1AP1	U1 small nuclear ribonucleoprotein 70 kDa (U1 snRNP 70 kDa) (U1-70K) (snRNP70)	31.034	31.1669	28.4529	30.2179	1.53004
Q13561	DCTN2 DCTN50	Dynactin subunit 2 (50 kDa dynein-associated polypeptide) (Dynactin complex 50 kDa subunit) (DCTN-50) (p50 dynamitin)	28.7064	29.402	32.5541	30.2208	2.0504
Q01130	SRSF2 SFRS2	Serine/arginine-rich splicing factor 2 (Protein PR264) (Splicing component, 35 kDa) (Splicing factor SC35) (SC-35) (Splicing factor, arginine/serine-rich 2)	27.7905	29.1594	33.7257	30.2252	3.1078
Q99961	SH3GL1 CNSA1 SH3D2B	Endophilin-A2 (EEN fusion partner of MLL) (Endophilin-2) (Extra eleven-nineteen leukemia fusion gene protein) (EEN) (SH3 domain protein 2B) (SH3 domain-containing GRB2-like protein 1)	28.7496	30.1115	31.8286	30.2299	1.54291
P30626	SRI	Sorcin (22 kDa protein) (CP-22) (CP22) (V19)	-	31.1086	29.3551	30.2318	1.23992
Q9NTJ5	SACM1L KIAA0851 SAC1	Phosphatidylinositol-3-phosphatase SAC1 (EC 3.1.3.64) (Phosphatidylinositol-4-phosphate phosphatase) (Suppressor of actin mutations 1-like protein)	26.3249	30.4275	33.9485	30.2336	3.81551
P49327	FASN FAS	Fatty acid synthase (EC 2.3.1.85) (Type I fatty acid synthase) [Includes: [Acyl-carrier-protein] S-acetyltransferase (EC 2.3.1.38); [Acyl-carrier-protein] S-malonyltransferase (EC 2.3.1.39); 3-oxoacyl-[acyl-carrier-protein] synthase (EC 2.3.1.41); 3-oxoacyl-[acyl-carrier-protein] reductase (EC 1.1.1.100); 3-hydroxyacyl-[acyl-carrier-protein] dehydratase (EC 4.2.1.59); Enoyl-[acyl-carrier-protein]…	30.1505	30.0127	30.5459	30.2364	0.276791
P54687	BCAT1 BCT1 ECA39	Branched-chain-amino-acid aminotransferase, cytosolic (BCAT(c)) (EC 2.6.1.42) (Protein ECA39)	27.9881	32.5232	-	30.2556	3.20675
Q9Y3D6	FIS1 TTC11 CGI-135	Mitochondrial fission 1 protein (FIS1 homolog) (hFis1) (Tetratricopeptide repeat protein 11) (TPR repeat protein 11)	-	31.0297	29.5139	30.2718	1.07183
P51665	PSMD7 MOV34L	26S proteasome non-ATPase regulatory subunit 7 (26S proteasome regulatory subunit RPN8) (26S proteasome regulatory subunit S12) (Mov34 protein homolog) (Proteasome subunit p40)	32.51	28.195	30.112	30.2723	2.16196
P55145	MANF ARMET ARP	Mesencephalic astrocyte-derived neurotrophic factor (Arginine-rich protein) (Protein ARMET)	31.254	29.3051	-	30.2796	1.37805
Q07020	RPL18	60S ribosomal protein L18 (Large ribosomal subunit protein eL18)	31.0763	30.0132	29.7733	30.2876	0.693499
O00303	EIF3F EIF3S5	Eukaryotic translation initiation factor 3 subunit F (eIF3f) (Deubiquitinating enzyme eIF3f) (EC 3.4.19.12) (Eukaryotic translation initiation factor 3 subunit 5) (eIF-3-epsilon) (eIF3 p47)	30.0249	30.1574	30.685	30.2891	0.349228
P61019	RAB2A RAB2	Ras-related protein Rab-2A (EC 3.6.5.2)	32.3131	30.622	27.9632	30.2994	2.19279
P49721	PSMB2	Proteasome subunit beta type-2 (Macropain subunit C7-I) (Multicatalytic endopeptidase complex subunit C7-I) (Proteasome component C7-I)	30.6826	-	29.9185	30.3006	0.54033
P17812	CTPS1 CTPS	CTP synthase 1 (EC 6.3.4.2) (CTP synthetase 1) (UTP--ammonia ligase 1)	28.8828	31.9524	30.1061	30.3138	1.5453
P47813	EIF1AX EIF1A EIF4C	Eukaryotic translation initiation factor 1A, X-chromosomal (eIF-1A X isoform) (Eukaryotic translation initiation factor 4C) (eIF-4C)	27.3124	29.9121	33.7191	30.3145	3.22226
Q9NYF8	BCLAF1 BTF KIAA0164	Bcl-2-associated transcription factor 1 (Btf) (BCLAF1 and THRAP3 family member 1)	30.8083	29.9136	30.281	30.3343	0.449729
Q9UMX5	NENF CIR2 SPUF	Neudesin (Cell immortalization-related protein 2) (Neuron-derived neurotrophic factor) (Protein GIG47) (Secreted protein of unknown function) (SPUF protein)	30.7479	29.5338	30.7393	30.3403	0.698497
Q9Y4L1	HYOU1 GRP170 ORP150	Hypoxia up-regulated protein 1 (150 kDa oxygen-regulated protein) (ORP-150) (170 kDa glucose-regulated protein) (GRP-170)	31.8973	30.1471	28.9969	30.3471	1.46047
P62263	RPS14 PRO2640	40S ribosomal protein S14 (Small ribosomal subunit protein uS11)	31.8104	28.2774	30.9621	30.35	1.84436
P11142	HSPA8 HSC70 HSP73 HSPA10	Heat shock cognate 71 kDa protein (EC 3.6.4.10) (Heat shock 70 kDa protein 8) (Lipopolysaccharide-associated protein 1) (LAP-1) (LPS-associated protein 1)	30.0734	30.0327	30.9464	30.3508	0.516164
P13489	RNH1 PRI RNH	Ribonuclease inhibitor (Placental ribonuclease inhibitor) (Placental RNase inhibitor) (Ribonuclease/angiogenin inhibitor 1) (RAI)	30.5044	29.7738	30.8016	30.3599	0.528907
P07099	EPHX1 EPHX EPOX	Epoxide hydrolase 1 (EC 3.3.2.9) (Epoxide hydratase) (Microsomal epoxide hydrolase) (mEH)	29.9803	-	30.7566	30.3684	0.548877
P62851	RPS25	40S ribosomal protein S25 (Small ribosomal subunit protein eS25)	29.569	29.496	32.0929	30.386	1.47868
O43823	AKAP8 AKAP95	A-kinase anchor protein 8 (AKAP-8) (A-kinase anchor protein 95 kDa) (AKAP 95)	33.6417	27.0286	30.5039	30.3914	3.30797
Q9BUF5	TUBB6	Tubulin beta-6 chain (Tubulin beta class V)	30.1198	31.6459	29.4174	30.3944	1.13934
P62241	RPS8 OK/SW-cl.83	40S ribosomal protein S8 (Small ribosomal subunit protein eS8)	30.2236	30.6927	30.2694	30.3952	0.258641
P51659	HSD17B4 EDH17B4 SDR8C1	Peroxisomal multifunctional enzyme type 2 (MFE-2) (17-beta-hydroxysteroid dehydrogenase 4) (17-beta-HSD 4) (D-bifunctional protein) (DBP) (Multifunctional protein 2) (MFP-2) (Short chain dehydrogenase/reductase family 8C member 1) [Cleaved into: (3R)-hydroxyacyl-CoA dehydrogenase (EC 1.1.1.n12); Enoyl-CoA hydratase 2 (EC 4.2.1.107) (EC 4.2.1.119) (3-alpha,7-alpha,12-alpha-trihydroxy-5-beta-choles…	29.4955	24.6795	37.0459	30.407	6.2334
P06730	EIF4E EIF4EL1 EIF4F	Eukaryotic translation initiation factor 4E (eIF-4E) (eIF4E) (eIF-4F 25 kDa subunit) (mRNA cap-binding protein)	26.4787	28.7018	36.0508	30.4104	5.00955
O14929	HAT1 KAT1	Histone acetyltransferase type B catalytic subunit (EC 2.3.1.48) (Histone acetyltransferase 1)	28.2285	32.0915	30.9283	30.4161	1.9818
Q5RKV6	EXOSC6 MTR3	Exosome complex component MTR3 (Exosome component 6) (mRNA transport regulator 3 homolog) (hMtr3) (p11)	-	29.0176	31.8458	30.4317	1.9998
Q01469	FABP5	Fatty acid-binding protein 5 (Epidermal-type fatty acid-binding protein) (E-FABP) (Fatty acid-binding protein, epidermal) (Psoriasis-associated fatty acid-binding protein homolog) (PA-FABP)	30.8179	31.2535	29.2476	30.4397	1.05508
P68363	TUBA1B	Tubulin alpha-1B chain (EC 3.6.5.-) (Alpha-tubulin ubiquitous) (Tubulin K-alpha-1) (Tubulin alpha-ubiquitous chain) [Cleaved into: Detyrosinated tubulin alpha-1B chain]	30.4004	30.4812	-	30.4408	0.0571361
P50402	EMD EDMD STA	Emerin	31.694	30.61	29.0307	30.4449	1.3393
P55795	HNRNPH2 FTP3 HNRPH2	Heterogeneous nuclear ribonucleoprotein H2 (hnRNP H2) (FTP-3) (Heterogeneous nuclear ribonucleoprotein H') (hnRNP H') [Cleaved into: Heterogeneous nuclear ribonucleoprotein H2, N-terminally processed]	31.0963	29.1519	31.1352	30.4611	1.13399
P10155	RO60 SSA2 TROVE2	RNA-binding protein RO60 (60 kDa SS-A/Ro ribonucleoprotein) (60 kDa Ro protein) (60 kDa ribonucleoprotein Ro) (RoRNP) (Ro 60 kDa autoantigen) (Ro60 autoantigen) (Sjoegren syndrome antigen A2) (Sjoegren syndrome type A antigen) (SS-A) (TROVE domain family member 2)	32.3254	29.6592	29.4159	30.4668	1.61417
P61326	MAGOH MAGOHA	Protein mago nashi homolog	26.3872	28.5607	36.4607	30.4696	5.3011
Q9UKY7	CDV3 H41	Protein CDV3 homolog	29.4069	32.297	29.723	30.4756	1.58526
P54136	RARS1 RARS	Arginine--tRNA ligase, cytoplasmic (EC 6.1.1.19) (Arginyl-tRNA synthetase) (ArgRS)	30.8996	30.0719	30.4759	30.4825	0.413905
O95197	RTN3 ASYIP NSPL2	Reticulon-3 (Homolog of ASY protein) (HAP) (Neuroendocrine-specific protein-like 2) (NSP-like protein 2) (Neuroendocrine-specific protein-like II) (NSP-like protein II) (NSPLII)	-	30.8389	30.1847	30.5118	0.462633
Q12874	SF3A3 SAP61	Splicing factor 3A subunit 3 (SF3a60) (Spliceosome-associated protein 61) (SAP 61)	28.2006	31.7467	31.5949	30.5141	2.00494
O95292	VAPB UNQ484/PRO983	Vesicle-associated membrane protein-associated protein B/C (VAMP-B/VAMP-C) (VAMP-associated protein B/C) (VAP-B/VAP-C)	32.0153	27.3683	32.1634	30.5157	2.72669
Q9BV20	MRI1 MRDI UNQ6390/PRO21135	Methylthioribose-1-phosphate isomerase (M1Pi) (MTR-1-P isomerase) (EC 5.3.1.23) (Mediator of RhoA-dependent invasion) (S-methyl-5-thioribose-1-phosphate isomerase) (Translation initiation factor eIF-2B subunit alpha/beta/delta-like protein)	33.4336	27.6154	-	30.5245	4.11408
Q15645	TRIP13 PCH2	Pachytene checkpoint protein 2 homolog (Human papillomavirus type 16 E1 protein-binding protein) (16E1-BP) (HPV16 E1 protein-binding protein) (Thyroid hormone receptor interactor 13) (Thyroid receptor-interacting protein 13) (TR-interacting protein 13) (TRIP-13)	27.0653	31.2058	33.3236	30.5315	3.18312
Q13813	SPTAN1 NEAS SPTA2	Spectrin alpha chain, non-erythrocytic 1 (Alpha-II spectrin) (Fodrin alpha chain) (Spectrin, non-erythroid alpha subunit)	31.6328	29.9519	30.0225	30.5357	0.950768
Q92526	CCT6B	T-complex protein 1 subunit zeta-2 (TCP-1-zeta-2) (CCT-zeta-2) (CCT-zeta-like) (TCP-1-zeta-like) (Testis-specific Tcp20) (Testis-specific protein TSA303)	27.8848	27.278	36.4458	30.5362	5.12684
Q15006	EMC2 KIAA0103 TTC35	ER membrane protein complex subunit 2 (Tetratricopeptide repeat protein 35) (TPR repeat protein 35)	31.9982	29.1408	-	30.5695	2.02049
P51148	RAB5C RABL	Ras-related protein Rab-5C (EC 3.6.5.2) (L1880) (RAB5L)	29.6968	32.669	29.3686	30.5781	1.81818
P83731	RPL24	60S ribosomal protein L24 (60S ribosomal protein L30) (Large ribosomal subunit protein eL24)	29.0095	31.5991	31.157	30.5886	1.38522
P61077	UBE2D3 UBC5C UBCH5C	Ubiquitin-conjugating enzyme E2 D3 (EC 2.3.2.23) ((E3-independent) E2 ubiquitin-conjugating enzyme D3) (EC 2.3.2.24) (E2 ubiquitin-conjugating enzyme D3) (Ubiquitin carrier protein D3) (Ubiquitin-conjugating enzyme E2(17)KB 3) (Ubiquitin-conjugating enzyme E2-17 kDa 3) (Ubiquitin-protein ligase D3)	32.1767	29.0045	-	30.5906	2.2431
Q9Y3F4	STRAP MAWD UNRIP	Serine-threonine kinase receptor-associated protein (MAP activator with WD repeats) (UNR-interacting protein) (WD-40 repeat protein PT-WD)	30.6649	30.0029	31.1209	30.5962	0.562185
Q15459	SF3A1 SAP114	Splicing factor 3A subunit 1 (SF3a120) (Spliceosome-associated protein 114) (SAP 114)	30.3155	30.1656	31.3526	30.6113	0.646395
Q14151	SAFB2 KIAA0138	Scaffold attachment factor B2 (SAF-B2)	35.9529	-	25.2951	30.624	7.53619
Q01844	EWSR1 EWS	RNA-binding protein EWS (EWS oncogene) (Ewing sarcoma breakpoint region 1 protein)	29.8575	32.8034	29.2421	30.6343	1.90347
Q9Y696	CLIC4	Chloride intracellular channel protein 4 (Intracellular chloride ion channel protein p64H1)	30.8203	29.5219	31.5617	30.6346	1.0325
Q9BXJ9	NAA15 GA19 NARG1 NATH TBDN100	N-alpha-acetyltransferase 15, NatA auxiliary subunit (Gastric cancer antigen Ga19) (N-terminal acetyltransferase) (NMDA receptor-regulated protein 1) (Protein tubedown-1) (Tbdn100)	36.3677	26.9561	28.6148	30.6462	5.02392
P46782	RPS5	40S ribosomal protein S5 (Small ribosomal subunit protein uS7) [Cleaved into: 40S ribosomal protein S5, N-terminally processed]	29.9347	31.3371	30.6706	30.6475	0.701474
P35249	RFC4	Replication factor C subunit 4 (Activator 1 37 kDa subunit) (A1 37 kDa subunit) (Activator 1 subunit 4) (Replication factor C 37 kDa subunit) (RF-C 37 kDa subunit) (RFC37)	30.8757	27.9632	33.1072	30.6487	2.5795
P61247	RPS3A FTE1 MFTL	40S ribosomal protein S3a (Small ribosomal subunit protein eS1) (v-fos transformation effector protein) (Fte-1)	30.6658	30.6394	30.6567	30.654	0.0134341
Q8WVM8	SCFD1 C14orf163 KIAA0917 STXBP1L2 FKSG23	Sec1 family domain-containing protein 1 (SLY1 homolog) (Sly1p) (Syntaxin-binding protein 1-like 2)	28.9939	31.2559	31.7159	30.6552	1.45702
Q15369	ELOC TCEB1	Elongin-C (EloC) (Elongin 15 kDa subunit) (RNA polymerase II transcription factor SIII subunit C) (SIII p15) (Transcription elongation factor B polypeptide 1)	36.5285	28.6122	26.8359	30.6589	5.16026
Q13838	DDX39B BAT1 UAP56	Spliceosome RNA helicase DDX39B (EC 3.6.4.13) (56 kDa U2AF65-associated protein) (ATP-dependent RNA helicase p47) (DEAD box protein UAP56) (HLA-B-associated transcript 1 protein)	30.6725	32.1335	29.2786	30.6949	1.42754
Q15435	PPP1R7 SDS22	Protein phosphatase 1 regulatory subunit 7 (Protein phosphatase 1 regulatory subunit 22)	29.9322	29.7536	32.4069	30.6976	1.48299
P05387	RPLP2 D11S2243E RPP2	60S acidic ribosomal protein P2 (Large ribosomal subunit protein P2) (Renal carcinoma antigen NY-REN-44)	30.0587	29.7338	32.3103	30.7009	1.40319
Q96CS3	FAF2 ETEA KIAA0887 UBXD8 UBXN3B	FAS-associated factor 2 (Protein ETEA) (UBX domain-containing protein 3B) (UBX domain-containing protein 8)	31.6323	30.9015	29.5819	30.7053	1.0392
Q7Z4W1	DCXR SDR20C1	L-xylulose reductase (XR) (EC 1.1.1.10) (Carbonyl reductase II) (Dicarbonyl/L-xylulose reductase) (Kidney dicarbonyl reductase) (kiDCR) (Short chain dehydrogenase/reductase family 20C member 1) (Sperm surface protein P34H)	30.746	29.8024	31.5804	30.7096	0.889574
P49368	CCT3 CCTG TRIC5	T-complex protein 1 subunit gamma (TCP-1-gamma) (CCT-gamma) (hTRiC5)	30.8327	30.2733	31.0487	30.7182	0.400216
P55209	NAP1L1 NRP	Nucleosome assembly protein 1-like 1 (NAP-1-related protein) (hNRP)	30.7283	30.4981	30.9383	30.7215	0.220153
Q9NW13	RBM28	RNA-binding protein 28 (RNA-binding motif protein 28)	36.4942	24.675	31.0026	30.7239	5.91455
Q5JRX3	PITRM1 KIAA1104 MP1 PREP	Presequence protease, mitochondrial (hPreP) (EC 3.4.24.-) (Pitrilysin metalloproteinase 1) (Metalloprotease 1) (hMP1)	29.4861	31.2729	31.4185	30.7258	1.07612
Q09161	NCBP1 CBP80 NCBP	Nuclear cap-binding protein subunit 1 (80 kDa nuclear cap-binding protein) (CBP80) (NCBP 80 kDa subunit)	31.3253	26.8064	34.0769	30.7362	3.67088
P62266	RPS23	40S ribosomal protein S23 (Small ribosomal subunit protein uS12)	32.2479	30.6374	29.3486	30.7447	1.45265
O00231	PSMD11	26S proteasome non-ATPase regulatory subunit 11 (26S proteasome regulatory subunit RPN6) (26S proteasome regulatory subunit S9) (26S proteasome regulatory subunit p44.5)	30.2655	30.5806	31.3908	30.7456	0.580511
Q9Y678	COPG1 COPG	Coatomer subunit gamma-1 (Gamma-1-coat protein) (Gamma-1-COP)	30.6192	31.3357	30.3146	30.7565	0.524213
O60762	DPM1	Dolichol-phosphate mannosyltransferase subunit 1 (EC 2.4.1.83) (Dolichol-phosphate mannose synthase subunit 1) (DPM synthase subunit 1) (Dolichyl-phosphate beta-D-mannosyltransferase subunit 1) (Mannose-P-dolichol synthase subunit 1) (MPD synthase subunit 1)	32.6359	28.438	31.2024	30.7588	2.13381
Q52LJ0	FAM98B	Protein FAM98B	35.4456	28.3462	28.4897	30.7605	4.05801
P61513	RPL37A	60S ribosomal protein L37a (Large ribosomal subunit protein eL43)	31.5828	-	29.9406	30.7617	1.16119
Q9C0C9	UBE2O KIAA1734	(E3-independent) E2 ubiquitin-conjugating enzyme (EC 2.3.2.24) (E2/E3 hybrid ubiquitin-protein ligase UBE2O) (Ubiquitin carrier protein O) (Ubiquitin-conjugating enzyme E2 O) (Ubiquitin-conjugating enzyme E2 of 230 kDa) (Ubiquitin-conjugating enzyme E2-230K) (Ubiquitin-protein ligase O)	28.3852	32.8656	31.0392	30.7634	2.2529
Q15121	PEA15	Astrocytic phosphoprotein PEA-15 (15 kDa phosphoprotein enriched in astrocytes) (Phosphoprotein enriched in diabetes) (PED)	-	30.13	31.4152	30.7726	0.908787
Q9Y6E2	BZW2 5MP1 HSPC028 MSTP017	eIF5-mimic protein 1 (Basic leucine zipper and W2 domain-containing protein 2)	30.6432	31.6758	30.0313	30.7834	0.831173
Q9Y2H5	PLEKHA6 KIAA0969 PEPP3	Pleckstrin homology domain-containing family A member 6 (PH domain-containing family A member 6) (Phosphoinositol 3-phosphate-binding protein 3) (PEPP-3)	29.1413	-	32.4457	30.7935	2.33652
P00167	CYB5A CYB5	Cytochrome b5 (Microsomal cytochrome b5 type A) (MCB5)	32.3973	29.6686	30.3189	30.7949	1.42525
Q96CN7	ISOC1 CGI-111	Isochorismatase domain-containing protein 1	26.5947	29.0378	36.8496	30.8273	5.35652
Q9Y224	RTRAF C14orf166 CGI-99	RNA transcription, translation and transport factor protein (CLE7 homolog) (CLE) (hCLE)	31.1816	33.5265	27.7864	30.8315	2.88606
P33176	KIF5B KNS KNS1	Kinesin-1 heavy chain (Conventional kinesin heavy chain) (Ubiquitous kinesin heavy chain) (UKHC)	28.777	34.5018	29.2671	30.8486	3.17323
P43897	TSFM	Elongation factor Ts, mitochondrial (EF-Ts) (EF-TsMt)	29.7299	31.9686	-	30.8493	1.58303
Q16181	SEPTIN7 CDC10 SEPT7	Septin-7 (CDC10 protein homolog)	31.4914	29.0171	32.0574	30.8553	1.61687
P46109	CRKL	Crk-like protein	33.2853	28.856	30.4619	30.8677	2.24236
O15160	POLR1C POLR1E	DNA-directed RNA polymerases I and III subunit RPAC1 (DNA-directed RNA polymerase I subunit C) (RNA polymerases I and III subunit AC1) (AC40) (DNA-directed RNA polymerases I and III 40 kDa polypeptide) (RPA40) (RPA39) (RPC40)	30.6711	31.2838	30.6644	30.8731	0.355674
P62633	CNBP RNF163 ZNF9	CCHC-type zinc finger nucleic acid binding protein (Cellular nucleic acid-binding protein) (CNBP) (Zinc finger protein 9)	30.8643	29.9519	31.8035	30.8732	0.925823
P62899	RPL31	60S ribosomal protein L31 (Large ribosomal subunit protein eL31)	29.4627	30.6951	32.4808	30.8795	1.51746
P53396	ACLY	ATP-citrate synthase (EC 2.3.3.8) (ATP-citrate (pro-S-)-lyase) (ACL) (Citrate cleavage enzyme)	30.3728	31.1897	31.0863	30.8829	0.444796
Q8IYB3	SRRM1 SRM160	Serine/arginine repetitive matrix protein 1 (SR-related nuclear matrix protein of 160 kDa) (SRm160) (Ser/Arg-related nuclear matrix protein)	31.3814	26.43	34.8611	30.8908	4.23687
Q9HAV4	XPO5 KIAA1291 RANBP21	Exportin-5 (Exp5) (Ran-binding protein 21)	29.724	30.848	32.1067	30.8929	1.19202
Q99417	MYCBP AMY1	c-Myc-binding protein (Associate of Myc 1) (AMY-1)	-	31.0354	30.7575	30.8965	0.19652
P62269	RPS18 D6S218E	40S ribosomal protein S18 (Ke-3) (Ke3) (Small ribosomal subunit protein uS13)	31.1584	30.2236	31.3149	30.899	0.590079
P62495	ETF1 ERF1 RF1 SUP45L1	Eukaryotic peptide chain release factor subunit 1 (Eukaryotic release factor 1) (eRF1) (Protein Cl1) (TB3-1)	29.9955	29.4503	33.2537	30.8998	2.05665
O15042	U2SURP KIAA0332 SR140	U2 snRNP-associated SURP motif-containing protein (140 kDa Ser/Arg-rich domain protein) (U2-associated protein SR140)	32.3941	30.8824	29.4264	30.901	1.48393
P24752	ACAT1 ACAT MAT	Acetyl-CoA acetyltransferase, mitochondrial (EC 2.3.1.9) (Acetoacetyl-CoA thiolase) (T2)	32.0297	26.8519	33.8585	30.9134	3.63423
P62820	RAB1A RAB1	Ras-related protein Rab-1A (EC 3.6.5.2) (YPT1-related protein)	26.726	-	35.1134	30.9197	5.9308
Q14684	RRP1B KIAA0179	Ribosomal RNA processing protein 1 homolog B (RRP1-like protein B)	29.505	31.5355	31.7611	30.9338	1.24257
P23396	RPS3 OK/SW-cl.26	40S ribosomal protein S3 (EC 4.2.99.18) (Small ribosomal subunit protein uS3)	30.9669	30.502	31.3583	30.9424	0.428674
P62854	RPS26	40S ribosomal protein S26 (Small ribosomal subunit protein eS26)	29.8132	30.0117	33.0082	30.9444	1.79008
Q15813	TBCE	Tubulin-specific chaperone E (Tubulin-folding cofactor E)	29.9278	31.5739	31.338	30.9466	0.890105
P15170	GSPT1 ERF3A	Eukaryotic peptide chain release factor GTP-binding subunit ERF3A (Eukaryotic peptide chain release factor subunit 3a) (eRF3a) (G1 to S phase transition protein 1 homolog)	30.9616	29.721	32.1638	30.9488	1.22147
Q9NY33	DPP3	Dipeptidyl peptidase 3 (EC 3.4.14.4) (Dipeptidyl aminopeptidase III) (Dipeptidyl arylamidase III) (Dipeptidyl peptidase III) (DPP III) (Enkephalinase B)	33.8086	32.7577	26.3031	30.9565	4.06402
Q9UHB9	SRP68	Signal recognition particle subunit SRP68 (SRP68) (Signal recognition particle 68 kDa protein)	29.9906	28.1501	34.7322	30.9576	3.39596
O75844	ZMPSTE24 FACE1 STE24	CAAX prenyl protease 1 homolog (EC 3.4.24.84) (Farnesylated proteins-converting enzyme 1) (FACE-1) (Prenyl protein-specific endoprotease 1) (Zinc metalloproteinase Ste24 homolog)	30.9931	34.1889	27.7044	30.9621	3.24235
P35637	FUS TLS	RNA-binding protein FUS (75 kDa DNA-pairing protein) (Oncogene FUS) (Oncogene TLS) (POMp75) (Translocated in liposarcoma protein)	29.68	32.9386	30.3282	30.9822	1.72495
O75439	PMPCB MPPB	Mitochondrial-processing peptidase subunit beta (EC 3.4.24.64) (Beta-MPP) (P-52)	32.9664	-	28.9985	30.9824	2.80579
Q9BXP5	SRRT ARS2 ASR2	Serrate RNA effector molecule homolog (Arsenite-resistance protein 2)	34.4138	28.0695	30.5005	30.9946	3.20088
Q13642	FHL1 SLIM1	Four and a half LIM domains protein 1 (FHL-1) (Skeletal muscle LIM-protein 1) (SLIM) (SLIM-1)	30.6533	29.3666	32.9938	31.0046	1.83897
Q13151	HNRNPA0 HNRPA0	Heterogeneous nuclear ribonucleoprotein A0 (hnRNP A0)	27.9409	34.8874	30.2188	31.0157	3.54113
Q8TEM1	NUP210 KIAA0906 PSEC0245	Nuclear pore membrane glycoprotein 210 (Nuclear pore protein gp210) (Nuclear envelope pore membrane protein POM 210) (POM210) (Nucleoporin Nup210) (Pore membrane protein of 210 kDa)	-	31.9894	30.044	31.0167	1.37564
P68032	ACTC1 ACTC	Actin, alpha cardiac muscle 1 (EC 3.6.4.-) (Alpha-cardiac actin) [Cleaved into: Actin, alpha cardiac muscle 1, intermediate form]	-	31.4467	30.611	31.0289	0.590984
P46108	CRK	Adapter molecule crk (Proto-oncogene c-Crk) (p38)	28.3632	33.6434	31.0825	31.0297	2.64053
P13639	EEF2 EF2	Elongation factor 2 (EF-2)	30.6052	30.8705	31.6136	31.0298	0.522757
Q99627	COPS8 CSN8	COP9 signalosome complex subunit 8 (SGN8) (Signalosome subunit 8) (COP9 homolog) (hCOP9) (JAB1-containing signalosome subunit 8)	27.541	27.3483	38.2098	31.033	6.21603
Q3ZCQ8	TIMM50 TIM50 PRO1512	Mitochondrial import inner membrane translocase subunit TIM50	29.5923	-	32.4844	31.0384	2.04502
Q8IWS0	PHF6 CENP-31 KIAA1823	PHD finger protein 6 (PHD-like zinc finger protein)	28.3863	29.2591	35.5263	31.0572	3.89486
Q15008	PSMD6 KIAA0107 PFAAP4	26S proteasome non-ATPase regulatory subunit 6 (26S proteasome regulatory subunit RPN7) (26S proteasome regulatory subunit S10) (Breast cancer-associated protein SGA-113M) (Phosphonoformate immuno-associated protein 4) (Proteasome regulatory particle subunit p44S10) (p42A)	30.8834	28.1413	34.1772	31.0673	3.02214
Q9NRX4	PHPT1 PHP14 CGI-202 HSPC141	14 kDa phosphohistidine phosphatase (EC 3.9.1.3) (Phosphohistidine phosphatase 1) (PHPT1) (Protein histidine phosphatase) (PHP) (Protein janus-A homolog)	33.239	27.9778	31.9908	31.0692	2.74903
Q15843	NEDD8	NEDD8 (Neddylin) (Neural precursor cell expressed developmentally down-regulated protein 8) (NEDD-8) (Ubiquitin-like protein Nedd8)	33.9367	28.2115	-	31.0741	4.04836
P63173	RPL38	60S ribosomal protein L38 (Large ribosomal subunit protein eL38)	31.1257	29.9955	32.1344	31.0852	1.07
Q13409	DYNC1I2 DNCI2 DNCIC2	Cytoplasmic dynein 1 intermediate chain 2 (Cytoplasmic dynein intermediate chain 2) (Dynein intermediate chain 2, cytosolic) (DH IC-2)	27.2807	32.2984	33.6773	31.0855	3.36642
O75937	DNAJC8 SPF31 HSPC315 HSPC331	DnaJ homolog subfamily C member 8 (Splicing protein spf31)	32.7197	28.1908	32.3506	31.0871	2.51498
Q01082	SPTBN1 SPTB2	Spectrin beta chain, non-erythrocytic 1 (Beta-II spectrin) (Fodrin beta chain) (Spectrin, non-erythroid beta chain 1)	27.4037	34.1139	31.7639	31.0938	3.40492
P17858	PFKL	ATP-dependent 6-phosphofructokinase, liver type (ATP-PFK) (PFK-L) (EC 2.7.1.11) (6-phosphofructokinase type B) (Phosphofructo-1-kinase isozyme B) (PFK-B) (Phosphohexokinase)	27.7858	31.9038	33.6042	31.0979	2.99172
P46776	RPL27A	60S ribosomal protein L27a (Large ribosomal subunit protein uL15)	31.0573	31.9894	30.2946	31.1138	0.848811
P62841	RPS15 RIG	40S ribosomal protein S15 (RIG protein) (Small ribosomal subunit protein uS19)	33.0701	29.3546	30.9168	31.1138	1.86556
P47897	QARS1 QARS	Glutamine--tRNA ligase (EC 6.1.1.18) (Glutaminyl-tRNA synthetase) (GlnRS)	32.0334	30.3427	30.9812	31.1191	0.853718
P15374	UCHL3	Ubiquitin carboxyl-terminal hydrolase isozyme L3 (UCH-L3) (EC 3.4.19.12) (Ubiquitin thioesterase L3)	30.9407	29.9077	32.5195	31.1226	1.31539
Q53GQ0	HSD17B12 SDR12C1	Very-long-chain 3-oxoacyl-CoA reductase (EC 1.1.1.330) (17-beta-hydroxysteroid dehydrogenase 12) (17-beta-HSD 12) (3-ketoacyl-CoA reductase) (KAR) (Estradiol 17-beta-dehydrogenase 12) (EC 1.1.1.62) (Short chain dehydrogenase/reductase family 12C member 1)	29.9784	-	32.2741	31.1262	1.62333
P14324	FDPS FPS KIAA1293	Farnesyl pyrophosphate synthase (FPP synthase) (FPS) (EC 2.5.1.10) ((2E,6E)-farnesyl diphosphate synthase) (Dimethylallyltranstransferase) (EC 2.5.1.1) (Farnesyl diphosphate synthase) (Geranyltranstransferase)	30.1198	29.4493	33.8528	31.1406	2.37263
O14617	AP3D1 PRO0039	AP-3 complex subunit delta-1 (AP-3 complex subunit delta) (Adaptor-related protein complex 3 subunit delta-1) (Delta-adaptin)	31.8323	30.9707	30.6264	31.1431	0.621168
P42166	TMPO LAP2	Lamina-associated polypeptide 2, isoform alpha (Thymopoietin isoform alpha) (TP alpha) (Thymopoietin-related peptide isoform alpha) (TPRP isoform alpha) [Cleaved into: Thymopoietin (TP) (Splenin); Thymopentin (TP5)]	31.6099	29.9749	31.8871	31.1573	1.0333
Q9NUJ1	ABHD10	Palmitoyl-protein thioesterase ABHD10, mitochondrial (EC 3.1.2.22) (Acyl-protein thioesterase ABHD10) (Alpha/beta hydrolase domain-containing protein 10) (Abhydrolase domain-containing protein 10) (Mycophenolic acid acyl-glucuronide esterase, mitochondrial) (EC 3.1.1.93)	40.9761	25.3168	27.2092	31.1674	8.54715
P12814	ACTN1	Alpha-actinin-1 (Alpha-actinin cytoskeletal isoform) (F-actin cross-linking protein) (Non-muscle alpha-actinin-1)	31.5392	30.8026	-	31.1709	0.520892
Q5VYK3	ECPAS ECM29 KIAA0368	Proteasome adapter and scaffold protein ECM29 (Ecm29 proteasome adapter and scaffold) (Proteasome-associated protein ECM29 homolog)	29.9092	31.1062	32.5104	31.1753	1.302
O94925	GLS GLS1 KIAA0838	Glutaminase kidney isoform, mitochondrial (GLS) (EC 3.5.1.2) (K-glutaminase) (L-glutamine amidohydrolase) [Cleaved into: Glutaminase kidney isoform, mitochondrial 68 kDa chain; Glutaminase kidney isoform, mitochondrial 65 kDa chain]	30.1017	30.2119	33.2434	31.1857	1.78291
P08574	CYC1	Cytochrome c1, heme protein, mitochondrial (EC 7.1.1.8) (Complex III subunit 4) (Complex III subunit IV) (Cytochrome b-c1 complex subunit 4) (Ubiquinol-cytochrome-c reductase complex cytochrome c1 subunit) (Cytochrome c-1)	33.3609	29.0116	-	31.1862	3.07543
O75821	EIF3G EIF3S4	Eukaryotic translation initiation factor 3 subunit G (eIF3g) (Eukaryotic translation initiation factor 3 RNA-binding subunit) (eIF-3 RNA-binding subunit) (Eukaryotic translation initiation factor 3 subunit 4) (eIF-3-delta) (eIF3 p42) (eIF3 p44)	30.9244	31.5369	31.1243	31.1952	0.312311
Q16543	CDC37 CDC37A	Hsp90 co-chaperone Cdc37 (Hsp90 chaperone protein kinase-targeting subunit) (p50Cdc37) [Cleaved into: Hsp90 co-chaperone Cdc37, N-terminally processed]	30.7023	30.1915	32.708	31.2006	1.33018
O75607	NPM3	Nucleoplasmin-3	28.9308	29.0589	35.6284	31.206	3.83041
Q15126	PMVK PMKI	Phosphomevalonate kinase (PMKase) (hPMK) (EC 2.7.4.2)	29.7067	32.9633	30.9878	31.2193	1.6406
[truncated: 1,304 more rows]

## Sheet: Mito ribosomes
Protein info		Metabolic replacement fraction (MRF, %)
[truncated: 80 more rows]

## Sheet: Mito RC I-V
Protein info				Metabolic replacement fraction (MRF, %)
[truncated: 85 more rows]

[truncated: 1 more sheets: Column definitions]
