# Supplementary material for: Spatially resolved mapping of proteome turnover dynamics with subcellular precision
Source: Nat Commun. 2023 Nov 8;14:7217. doi: 10.1038/s41467-023-42861-8 (PMC10632371; doi:10.1038/s41467-023-42861-8)
Supplement: Supplementary file 6 — Supplementary Data 2 [file 41467_2023_42861_MOESM6_ESM.xlsx]

## Sheet: ER lumen prox SILAC
Protein info					Metabolic replacement fraction (MRF, %)
Uniprot ID	Protein name	Secretome?	ER resident?	Post-ER protein?	1h_rep1	1h_rep2	1h_ave	1h_std	2h_rep1	2h_rep2	2h_ave	2h_std	4h_rep1	4h_rep2	4h_ave	4h_std	8h_rep1	8h_rep2	8h_ave	8h_std	12h_rep1	12h_rep2	12h_ave	12h_std
P27797	Calreticulin (CRP55) (Calregulin) (Endoplasmic reticulum resident protein 60) (ERp60) (HACBP) (grp60)	1	0	0	1.83808	1.94925	1.89367	0.078607	4.44548	3.75352	4.0995	0.244647	9.65352	11.2271	10.4403	1.11269	19.1017	19.5488	19.3253	0.316165	31.3536	27.9648	29.6592	2.39623
O43852	Calumenin (Crocalbin) (IEF SSP 9302)	1	0	0	1.82922	2.24284	2.03603	0.292478	4.77052	4.13164	4.45108	0.225879	12.4098	12.3714	12.3906	0.0271367	22.6276	24.2074	23.4175	1.11711	33.5998	32.59	33.0949	0.714032
Q14165	Malectin	1	0	0	1.96194	2.14498	2.05346	0.129432	4.74322	4.13421	4.43871	0.215315	12.5285	12.9329	12.7307	0.285956	23.6297	23.4456	23.5376	0.130224	33.2746	32.9826	33.1286	0.206479
Q9UBS4	DnaJ homolog subfamily B member 11 (APOBEC1-binding protein 2) (ABBP-2) (DnaJ protein homolog 9) (ER-associated DNAJ) (ER-associated Hsp40 co-chaperone) (Endoplasmic reticulum DNA J domain-containing protein 3) (ER-resident protein ERdj3) (ERdj3) (ERj3p) (HEDJ) (Human DnaJ protein 9) (hDj-9) (PWP1-interacting protein 4)	1	0	0	2.15896	1.948	2.05348	0.149172	5.1578	4.09449	4.62615	0.375937	10.747	11.7894	11.2682	0.737084	20.5902	22.5497	21.5699	1.38557	33.5826	31.4458	32.5142	1.51095
Q9UHG3	Prenylcysteine oxidase 1 (EC 1.8.3.5) (Prenylcysteine lyase)	1	0	1	1.93425	2.32162	2.12793	0.273913	5.63456	4.32124	4.9779	0.46433	12.1613	13.3982	12.7797	0.874618	25.0712	25.7323	25.4017	0.467466	33.962	33.7252	33.8436	0.167427
P30101	Protein disulfide-isomerase A3 (EC 5.3.4.1) (58 kDa glucose-regulated protein) (58 kDa microsomal protein) (p58) (Disulfide isomerase ER-60) (Endoplasmic reticulum resident protein 57) (ER protein 57) (ERp57) (Endoplasmic reticulum resident protein 60) (ER protein 60) (ERp60)	1	0	0	2.15571	2.16892	2.16231	0.00934064	4.79708	4.0806	4.43884	0.253314	11.2492	11.7504	11.4998	0.354446	21.6467	23.3975	22.5221	1.238	33.9232	31.9598	32.9415	1.3883
O15260	Surfeit locus protein 4	1	0	0	2.15724	2.25555	2.20639	0.0695183	5.53784	4.87669	5.20727	0.233754	13.7061	13.9815	13.8438	0.194729	25.2806	27.2182	26.2494	1.37012	37.9414	38.0464	37.9939	0.0742192
Q969H8	Myeloid-derived growth factor (MYDGF)	1	0	0	2.35643	2.06554	2.21098	0.205695	4.6603	4.38116	4.52073	0.098691	15.124	12.8039	13.964	1.64061	22.2727	24.4188	23.3458	1.51748	37.0364	35.8641	36.4503	0.828939
Q14697	Neutral alpha-glucosidase AB (EC 3.2.1.207) (Alpha-glucosidase 2) (Glucosidase II subunit alpha)	1	0	0	2.22478	2.29795	2.26136	0.0517424	5.6545	4.8027	5.2286	0.301157	12.6615	13.0057	12.8336	0.243377	23.2829	24.5528	23.9178	0.89796	33.1421	33.181	33.1616	0.0274825
P13667	Protein disulfide-isomerase A4 (EC 5.3.4.1) (Endoplasmic reticulum resident protein 70) (ER protein 70) (ERp70) (Endoplasmic reticulum resident protein 72) (ER protein 72) (ERp-72) (ERp72)	1	0	0	2.28201	2.24103	2.26152	0.0289783	4.8182	4.21383	4.51601	0.213678	10.8607	11.5678	11.2143	0.499985	20.2189	21.9482	21.0835	1.22277	37.0844	33.1278	35.1061	2.7977
Q9BS26	Endoplasmic reticulum resident protein 44 (ER protein 44) (ERp44) (Thioredoxin domain-containing protein 4)	1	0	0	2.18547	2.35319	2.26933	0.118596	5.37445	4.50945	4.94195	0.305824	11.9873	12.5683	12.2778	0.410815	23.7287	23.0017	23.3652	0.5141	34.5408	32.253	33.3969	1.61775
P14625	Endoplasmin (94 kDa glucose-regulated protein) (GRP-94) (Heat shock protein 90 kDa beta member 1) (Tumor rejection antigen 1) (gp96 homolog)	1	0	0	2.21627	2.33955	2.27791	0.0871759	5.3663	4.55228	4.95929	0.287798	11.4809	11.8461	11.6635	0.258231	20.5466	23.1124	21.8295	1.81427	36.6712	32.9273	34.7993	2.64731
Q9BRR6	ADP-dependent glucokinase (ADP-GK) (ADPGK) (EC 2.7.1.147) (RbBP-35)	1	0	0	2.3551	2.22229	2.28869	0.0939078	5.27451	4.94595	5.11023	0.116163	11.7699	12.7917	12.2808	0.722533	23.2905	25.1928	24.2417	1.34512	35.4456	33.1765	34.311	1.60445
P11021	Endoplasmic reticulum chaperone BiP (EC 3.6.4.10) (78 kDa glucose-regulated protein) (GRP-78) (Binding-immunoglobulin protein) (BiP) (Heat shock protein 70 family protein 5) (HSP70 family protein 5) (Heat shock protein family A member 5) (Immunoglobulin heavy chain-binding protein)	1	0	0	2.3387	2.25249	2.29559	0.0609538	5.49285	4.64384	5.06835	0.300169	12.8852	12.7773	12.8312	0.0762949	19.8988	23.628	21.7634	2.63696	38.1085	34.2482	36.1783	2.72965
Q8NBS9	Thioredoxin domain-containing protein 5 (Endoplasmic reticulum resident protein 46) (ER protein 46) (ERp46) (Thioredoxin-like protein p46)	1	0	0	2.27685	2.35596	2.3164	0.0559349	5.58458	4.94712	5.26585	0.225375	13.4656	14.2801	13.8728	0.575914	26.0519	26.9897	26.5208	0.663126	37.5628	37.9086	37.7357	0.244526
Q15084	Protein disulfide-isomerase A6 (EC 5.3.4.1) (Endoplasmic reticulum protein 5) (ER protein 5) (ERp5) (Protein disulfide isomerase P5) (Thioredoxin domain-containing protein 7)	1	0	0	2.4729	2.35147	2.41219	0.0858591	5.03964	4.16067	4.60016	0.310762	11.2192	11.9315	11.5754	0.503666	21.9433	23.8124	22.8779	1.32167	35.0797	32.4	33.7398	1.89482
P30040	Endoplasmic reticulum resident protein 29 (ERp29) (Endoplasmic reticulum resident protein 28) (ERp28) (Endoplasmic reticulum resident protein 31) (ERp31)	1	0	0	2.39379	2.47375	2.43377	0.056541	6.23271	5.05154	5.64213	0.417606	12.2607	12.6012	12.4309	0.240751	24.7945	23.7828	24.2887	0.715372	33.1859	32.8223	33.0041	0.257077
P27824	Calnexin (IP90) (Major histocompatibility complex class I antigen-binding protein p88) (p90)	1	0	0	2.41599	2.48022	2.4481	0.0454214	5.51312	4.60737	5.06024	0.320232	11.0866	12.2376	11.6621	0.813866	21.8414	24.1994	23.0204	1.66731	34.6725	32.5368	33.6047	1.51019
P07237	Protein disulfide-isomerase (PDI) (EC 5.3.4.1) (Cellular thyroid hormone-binding protein) (Prolyl 4-hydroxylase subunit beta) (p55)	1	0	0	2.38407	2.52537	2.45472	0.0999134	5.25799	4.6573	4.95765	0.212377	11.6131	12.3261	11.9696	0.504117	22.3223	23.4713	22.8968	0.812527	34.1373	33.6487	33.893	0.345474
P55145	Mesencephalic astrocyte-derived neurotrophic factor (Arginine-rich protein) (Protein ARMET)	1	0	0	3.22503	1.88951	2.55727	0.944352	4.6523	2.9586	3.80545	0.598814	11.4558	12.233	11.8444	0.549511	19.7779	22.7059	21.2419	2.07038	37.4574	33.4296	35.4435	2.84805
Q07065	Cytoskeleton-associated protein 4 (63-kDa cytoskeleton-linking membrane protein) (Climp-63) (p63)	1	0	0	2.60853	2.51435	2.56144	0.0665976	5.80292	4.94685	5.37488	0.302665	13.8911	14.4678	14.1794	0.407779	26.3992	26.2276	26.3134	0.121325	37.9683	36.2147	37.0915	1.23999
Q9BTV4	Transmembrane protein 43 (Protein LUMA)	1	0	0	2.56507	2.70055	2.63281	0.0957949	5.87367	5.25575	5.56471	0.218469	13.5045	14.0628	13.7837	0.39473	25.8342	27.4784	26.6563	1.16266	36.3479	35.959	36.1535	0.274982
Q8IXB1	DnaJ homolog subfamily C member 10 (EC 1.8.4.-) (Endoplasmic reticulum DNA J domain-containing protein 5) (ER-resident protein ERdj5) (ERdj5) (Macrothioredoxin) (MTHr)	1	1	0	2.63186	2.6817	2.65678	0.0352438	6.01689	4.99137	5.50413	0.362576	14.2124	15.5462	14.8793	0.943153	25.6478	27.6986	26.6732	1.45017	37.7513	36.2505	37.0009	1.06124
P11498	Pyruvate carboxylase, mitochondrial (EC 6.4.1.1) (Pyruvic carboxylase) (PCB)	0	0	0	2.45178	2.90272	2.67725	0.318867	5.87075	5.53847	5.70461	0.117478	11.2484	12.829	12.0387	1.11764	23.688	22.3005	22.9943	0.981097	32.9471	29.388	31.1676	2.51667
Q15293	Reticulocalbin-1	1	1	0	2.57741	2.80448	2.69095	0.160561	6.42592	5.79227	6.10909	0.224029	13.6174	13.4401	13.5288	0.125307	23.9179	25.3726	24.6453	1.0286	36.6431	33.3649	35.004	2.31805
Q96A33	Coiled-coil domain-containing protein 47 (Calumin)	1	1	0	2.8347	2.57343	2.70406	0.184749	6.24273	5.7778	6.01027	0.164379	14.848	15.5983	15.2231	0.530557	27.7963	29.6394	28.7178	1.30329	39.2323	38.907	39.0697	0.229961
Q13162	Peroxiredoxin-4 (EC 1.11.1.24) (Antioxidant enzyme AOE372) (AOE37-2) (Peroxiredoxin IV) (Prx-IV) (Thioredoxin peroxidase AO372) (Thioredoxin-dependent peroxide reductase A0372) (Thioredoxin-dependent peroxiredoxin 4)	1	0	0	2.64494	2.76885	2.7069	0.087617	5.29047	4.53479	4.91263	0.267175	11.9207	12.5691	12.2449	0.458497	25.2286	26.2868	25.7577	0.748284	35.0831	34.6986	34.8908	0.271877
Q9NYU2	UDP-glucose:glycoprotein glucosyltransferase 1 (UGT1) (hUGT1) (EC 2.4.1.-) (UDP--Glc:glycoprotein glucosyltransferase) (UDP-glucose ceramide glucosyltransferase-like 1)	1	0	0	2.7905	2.67517	2.73283	0.0815495	6.79302	5.648	6.22051	0.404823	13.4956	13.4798	13.4877	0.0111137	24.4234	25.8941	25.1587	1.03997	35.3646	34.1421	34.7533	0.864466
Q14257	Reticulocalbin-2 (Calcium-binding protein ERC-55) (E6-binding protein) (E6BP)	1	1	0	3.02212	2.55966	2.79089	0.32701	6.04515	5.20752	5.62633	0.296147	13.0835	13.6778	13.3806	0.42018	22.5569	24.6489	23.6029	1.47927	35.2504	34.6055	34.9279	0.455999
Q9Y4L1	Hypoxia up-regulated protein 1 (150 kDa oxygen-regulated protein) (ORP-150) (170 kDa glucose-regulated protein) (GRP-170)	1	0	0	2.95267	2.6493	2.80098	0.21451	5.85586	4.82037	5.33812	0.3661	12.7681	13.3028	13.0355	0.378081	22.0309	24.7843	23.4076	1.94693	37.4527	34.4236	35.9382	2.14186
P50454	Serpin H1 (47 kDa heat shock protein) (Arsenic-transactivated protein 3) (AsTP3) (Cell proliferation-inducing gene 14 protein) (Collagen-binding protein) (Colligin) (Rheumatoid arthritis-related antigen RA-A47)	1	0	0	3.16374	2.50523	2.83448	0.465638	5.39844	4.64785	5.02314	0.265375	11.5827	12.2276	11.9051	0.456018	24.1562	24.8617	24.509	0.498869	36.0933	34.4292	35.2612	1.17664
Q96HE7	ERO1-like protein alpha (ERO1-L) (ERO1-L-alpha) (EC 1.8.4.-) (Endoplasmic oxidoreductin-1-like protein) (Endoplasmic reticulum oxidoreductase alpha) (Oxidoreductin-1-L-alpha)	1	0	0	2.62684	3.10275	2.86479	0.33652	6.32257	5.23483	5.7787	0.384575	13.0094	13.9778	13.4936	0.684703	23.9943	25.1357	24.565	0.807118	35.4539	34.8975	35.1757	0.393406
Q9Y5M8	Signal recognition particle receptor subunit beta (SR-beta) (Protein APMCF1)	1	1	0	3.09401	2.82705	2.96053	0.18877	6.57314	5.63269	6.10292	0.332499	16.5192	17.4897	17.0044	0.686263	30.2061	33.3804	31.7933	2.24458	41.9654	42.8245	42.3949	0.607455
P04843	Dolichyl-diphosphooligosaccharide--protein glycosyltransferase subunit 1 (Dolichyl-diphosphooligosaccharide--protein glycosyltransferase 67 kDa subunit) (Ribophorin I) (RPN-I) (Ribophorin-1)	1	1	0	3.00274	2.93383	2.96828	0.048733	7.36649	6.32678	6.84664	0.367594	16.4166	16.8489	16.6328	0.305677	25.3948	28.2048	26.7998	1.98691	40.5448	39.3211	39.933	0.865302
P13674	Prolyl 4-hydroxylase subunit alpha-1 (4-PH alpha-1) (EC 1.14.11.2) (Procollagen-proline,2-oxoglutarate-4-dioxygenase subunit alpha-1)	1	1	0	3.30008	2.65177	2.97592	0.458426	6.52764	5.52428	6.02596	0.354742	14.2661	14.113	14.1895	0.1083	24.4371	27.2801	25.8586	2.01036	38.502	36.621	37.5615	1.33008
O95881	Thioredoxin domain-containing protein 12 (EC 1.8.4.2) (Endoplasmic reticulum resident protein 18) (ER protein 18) (ERp18) (Endoplasmic reticulum resident protein 19) (ER protein 19) (ERp19) (Thioredoxin-like protein p19) (hTLP19)	1	1	0	3.55961	2.44607	3.00284	0.787397	5.20123	4.30375	4.75249	0.317308	13.1703	14.0192	13.5947	0.600227	26.5279	26.463	26.4954	0.0458453	35.4939	34.5455	35.0197	0.670556
P49257	Protein ERGIC-53 (ER-Golgi intermediate compartment 53 kDa protein) (Gp58) (Intracellular mannose-specific lectin MR60) (Lectin mannose-binding 1)	1	0	0	2.6584	3.54073	3.09956	0.623902	6.86004	5.67942	6.26973	0.417412	13.2411	12.9701	13.1056	0.191673	25.4054	28.4104	26.9079	2.12481	37.7599	35.4235	36.5917	1.65208
P04075	Fructose-bisphosphate aldolase A (EC 4.1.2.13) (Lung cancer antigen NY-LU-1) (Muscle-type aldolase)	1	0	1	3.64065	2.58814	3.11439	0.744239	5.28617	4.64157	4.96387	0.227899	13.6218	14.0051	13.8135	0.271026	-	-	-	-	32.139	33.5513	32.8451	0.998651
P14314	Glucosidase 2 subunit beta (80K-H protein) (Glucosidase II subunit beta) (Protein kinase C substrate 60.1 kDa protein heavy chain) (PKCSH)	1	1	0	3.32728	2.90216	3.11472	0.300608	6.59182	5.35582	5.97382	0.436991	13.6009	13.5658	13.5834	0.0248186	25.0774	25.5271	25.3022	0.318003	35.4347	34.884	35.1593	0.389442
Q969X5	Endoplasmic reticulum-Golgi intermediate compartment protein 1 (ER-Golgi intermediate compartment 32 kDa protein) (ERGIC-32)	1	0	0	3.27576	3.00406	3.13991	0.19212	7.45668	6.55987	7.00827	0.317069	14.9862	16.1433	15.5647	0.818146	26.3216	29.5804	27.951	2.30434	36.0135	35.4034	35.7085	0.431389
Q5JTV8	Torsin-1A-interacting protein 1 (Lamin-associated protein 1B) (LAP1B)	1	0	1	3.92578	2.77405	3.34992	0.814399	5.81933	5.53079	5.67506	0.102013	13.6711	14.6014	14.1362	0.657887	27.5257	26.7802	27.1529	0.527198	37.0424	35.7058	36.3741	0.94511
P51572	B-cell receptor-associated protein 31 (BCR-associated protein 31) (Bap31) (6C6-AG tumor-associated antigen) (Protein CDM) (p28)	1	0	0	2.73093	4.05824	3.39458	0.938553	6.38624	5.97297	6.17961	0.146111	19.0552	20.6198	19.8375	1.10633	37.3571	32.1726	34.7648	3.66601	44.33	42.3445	43.3373	1.40397
Q9UGP8	Translocation protein SEC63 homolog	1	1	0	3.3696	3.45067	3.41014	0.0573281	7.48254	6.96593	7.22423	0.182649	15.5284	16.4864	16.0074	0.677411	26.8594	30.7618	28.8106	2.75942	40.9095	38.633	39.7713	1.60975
Q32P28	Prolyl 3-hydroxylase 1 (EC 1.14.11.7) (Growth suppressor 1) (Leucine- and proline-enriched proteoglycan 1) (Leprecan-1)	1	0	0	3.80185	3.25031	3.52608	0.389999	7.58659	7.05067	7.31863	0.189475	15.3862	15.8455	15.6158	0.324761	27.5446	28.6708	28.1077	0.796307	38.4377	38.2373	38.3375	0.141689
Q92504	Zinc transporter SLC39A7 (Histidine-rich membrane protein Ke4) (Really interesting new gene 5 protein) (Solute carrier family 39 member 7) (Zrt-, Irt-like protein 7) (ZIP7)	1	0	0	3.61678	3.45804	3.53741	0.112249	3.63656	5.26661	4.45159	0.576308	12.1767	12.4811	12.3289	0.215225	24.4633	-	-	-	36.1899	35.9282	36.0591	0.185021
Q02809	Procollagen-lysine,2-oxoglutarate 5-dioxygenase 1 (EC 1.14.11.4) (Lysyl hydroxylase 1) (LH1)	1	0	0	3.42643	3.65625	3.54134	0.162504	8.30147	7.2265	7.76398	0.380059	18.3187	19.3184	18.8185	0.706916	33.5592	34.9902	34.2747	1.01186	48.0133	46.0241	47.0187	1.40657
P23284	Peptidyl-prolyl cis-trans isomerase B (PPIase B) (EC 5.2.1.8) (CYP-S1) (Cyclophilin B) (Rotamase B) (S-cyclophilin) (SCYLP)	1	0	0	3.96869	3.15774	3.56321	0.573429	6.64449	5.39924	6.02186	0.440259	13.6688	14.2124	13.9406	0.384391	22.9845	24.9644	23.9744	1.39997	34.6418	33.0737	33.8577	1.10885
Q9BWS9	Chitinase domain-containing protein 1 (Stabilin-1-interacting chitinase-like protein) (SI-CLP)	1	0	1	3.45878	3.72377	3.59128	0.187376	8.6607	7.11206	7.88638	0.547528	19.7805	20.8184	20.2995	0.733907	29.68	32.6663	31.1731	2.11164	37.8535	39.7518	38.8026	1.34231
P13639	Elongation factor 2 (EF-2)	1	0	1	3.56557	3.62115	3.59336	0.0393007	10.5658	8.72206	9.64391	0.651846	15.9268	16.2753	16.101	0.246378	27.0456	26.7185	26.882	0.231357	40.385	38.7776	39.5813	1.13657
P04844	Dolichyl-diphosphooligosaccharide--protein glycosyltransferase subunit 2 (Dolichyl-diphosphooligosaccharide--protein glycosyltransferase 63 kDa subunit) (RIBIIR) (Ribophorin II) (RPN-II) (Ribophorin-2)	1	1	0	3.78324	3.48748	3.63536	0.209136	6.8511	6.21785	6.53448	0.223888	13.6815	14.5912	14.1364	0.64329	25.3375	27.3023	26.3199	1.38937	36.0213	33.7121	34.8667	1.63287
Q9NRP0	Oligosaccharyltransferase complex subunit OSTC (Hydrophobic protein HSF-28)	1	1	0	4.44758	2.87462	3.6611	1.11225	6.93831	4.74521	5.84176	0.775376	18.1515	12.6088	15.3802	3.9193	24.5192	-	-	-	-	36.9248	-	-
Q12797	Aspartyl/asparaginyl beta-hydroxylase (EC 1.14.11.16) (Aspartate beta-hydroxylase) (ASP beta-hydroxylase) (Peptide-aspartate beta-dioxygenase)	1	0	0	4.11748	3.23776	3.67762	0.622057	6.76869	5.7516	6.26014	0.359593	13.857	14.9385	14.3977	0.764759	25.9347	26.7109	26.3228	0.548877	35.9258	34.4052	35.1655	1.07524
P80303	Nucleobindin-2 (DNA-binding protein NEFA) (Epididymis secretory protein Li 109) (Gastric cancer antigen Zg4) (Prepronesfatin) [Cleaved into: Nesfatin-1]	1	0	0	3.65615	3.76398	3.71007	0.0762476	7.90387	7.27863	7.59125	0.221058	17.4338	18.7217	18.0777	0.910619	29.9136	30.9683	30.4409	0.745803	47.0541	44.6734	45.8638	1.68338
P35998	26S proteasome regulatory subunit 7 (26S proteasome AAA-ATPase subunit RPT1) (Proteasome 26S subunit ATPase 2) (Protein MSS1)	1	0	1	4.18859	3.281	3.73479	0.641762	-	15.0288	-	-	-	-	-	-	-	-	-	-	-	-	-	-
Q9H488	GDP-fucose protein O-fucosyltransferase 1 (EC 2.4.1.221) (Peptide-O-fucosyltransferase 1) (O-FucT-1)	1	1	0	3.68093	3.88811	3.78452	0.146499	12.0779	6.57078	9.32432	1.94705	15.4877	14.1071	14.7974	0.976276	25.5193	27.3678	26.4436	1.30708	33.0862	32.9561	33.0211	0.0919937
O75477	Erlin-1 (Endoplasmic reticulum lipid raft-associated protein 1) (Protein KE04) (Stomatin-prohibitin-flotillin-HflC/K domain-containing protein 1) (SPFH domain-containing protein 1)	1	1	0	3.8432	3.82609	3.83464	0.0120975	7.75895	6.92973	7.34434	0.293172	13.7559	14.4334	14.0947	0.479028	32.6577	25.6495	29.1536	4.95556	-	-	-	-
Q8TCJ2	Dolichyl-diphosphooligosaccharide--protein glycosyltransferase subunit STT3B (Oligosaccharyl transferase subunit STT3B) (STT3-B) (EC 2.4.99.18) (Source of immunodominant MHC-associated peptides homolog)	1	1	0	3.81813	3.92828	3.8732	0.0778843	7.83563	7.08435	7.45999	0.265616	17.7564	18.2646	18.0105	0.359351	29.2901	29.9229	29.6065	0.447437	42.5314	41.729	42.1302	0.567355
Q9P035	Very-long-chain (3R)-3-hydroxyacyl-CoA dehydratase 3 (EC 4.2.1.134) (3-hydroxyacyl-CoA dehydratase 3) (HACD3) (Butyrate-induced protein 1) (B-ind1) (hB-ind1) (Protein-tyrosine phosphatase-like A domain-containing protein 1)	1	0	0	2.04913	5.73312	3.89113	2.60497	5.28626	4.40438	4.84532	0.311792	12.5874	12.9504	12.7689	0.256652	26.289	26.3189	26.304	0.021122	32.2176	37.8967	35.0572	4.01569
P17066	Heat shock 70 kDa protein 6 (Heat shock 70 kDa protein B')	1	0	1	2.88584	4.96952	3.92768	1.47338	5.90299	5.09957	5.50128	0.284051	12.6294	14.0798	13.3546	1.02554	21.1605	-	-	-	40.3445	37.5351	38.9398	1.98649
Q969V3	Nicalin (Nicastrin-like protein)	1	1	0	5.13513	2.7593	3.94722	1.67996	5.85834	5.13063	5.49449	0.257285	15.2327	15.7036	15.4681	0.332972	31.0183	26.9011	28.9597	2.91129	-	-	-	-
Q9UBV2	Protein sel-1 homolog 1 (Suppressor of lin-12-like protein 1) (Sel-1L)	1	1	0	4.3647	3.68223	4.02346	0.48258	9.00943	7.11974	8.06458	0.668108	18.7448	19.6555	19.2001	0.643972	33.2002	35.9069	34.5535	1.91393	48.3812	45.7112	47.0462	1.88801
Q13724	Mannosyl-oligosaccharide glucosidase (EC 3.2.1.106) (Processing A-glucosidase I)	1	0	0	4.56148	3.54092	4.0512	0.72165	7.51667	6.11034	6.81351	0.497215	15.0945	15.2722	15.1833	0.125645	24.6931	26.1197	25.4064	1.00871	32.3346	31.0773	31.7059	0.889066
Q7Z4H8	Protein O-glucosyltransferase 3 (EC 2.4.1.-) (KDEL motif-containing protein 2) (Protein O-xylosyltransferase POGLUT3) (EC 2.4.2.-)	1	1	0	4.83985	3.31663	4.07824	1.07708	8.26328	7.24182	7.75255	0.361141	15.3883	15.5355	15.4619	0.104101	27.7639	26.7056	27.2347	0.748381	36.8065	36.3746	36.5905	0.305346
Q9NVV0	Trimeric intracellular cation channel type B (TRIC-B) (TRICB) (Transmembrane protein 38B)	1	0	0	4.03237	4.14818	4.09027	0.0818909	9.68371	10.8822	10.2829	0.423721	15.9544	12.8122	14.3833	2.22183	-	-	-	-	-	-	-	-
O95302	Peptidyl-prolyl cis-trans isomerase FKBP9 (PPIase FKBP9) (EC 5.2.1.8) (63 kDa FK506-binding protein) (63 kDa FKBP) (FKBP-63) (FK506-binding protein 9) (FKBP-9) (Rotamase)	1	1	0	3.87518	4.37979	4.12748	0.356815	9.07198	7.63831	8.35515	0.506878	16.1798	14.7841	15.482	0.986913	30.0631	32.712	31.3876	1.8731	39.8399	37.601	38.7204	1.5831
Q5JRA6	Transport and Golgi organization protein 1 homolog (TANGO1) (C219-reactive peptide) (D320) (Melanoma inhibitory activity protein 3)	1	0	0	4.3129	3.98381	4.14836	0.232706	8.2626	8.44947	8.35604	0.0660682	16.6097	16.806	16.7078	0.138829	28.3627	30.5247	29.4437	1.52878	42.7872	40.7902	41.7887	1.41207
Q6UXH1	Protein disulfide isomerase CRELD2 (EC 5.3.4.1) (Cysteine-rich with EGF-like domain protein 2)	1	0	0	7.00036	1.50413	4.25225	3.88642	4.75329	4.19896	4.47612	0.195984	11.2374	12.2584	11.7479	0.721977	23.2328	23.8403	23.5365	0.429538	36.8862	33.6051	35.2457	2.32009
Q14696	LRP chaperone MESD (LDLR chaperone MESD) (Mesoderm development LRP chaperone MESD) (Mesoderm development candidate 2) (Mesoderm development protein) (Renal carcinoma antigen NY-REN-61)	1	0	0	4.68956	3.87665	4.28311	0.574811	5.47096	4.66712	5.06904	0.284202	11.5999	12.0338	11.8168	0.306823	21.1674	23.7014	22.4344	1.79184	31.4665	32.2328	31.8496	0.541866
Q8TEM1	Nuclear pore membrane glycoprotein 210 (Nuclear pore protein gp210) (Nuclear envelope pore membrane protein POM 210) (POM210) (Nucleoporin Nup210) (Pore membrane protein of 210 kDa)	1	0	0	5.02476	3.5558	4.29028	1.03871	7.87638	6.97519	7.42579	0.318622	15.512	16.0285	15.7702	0.365211	30.4367	27.7759	29.1063	1.88146	39.9446	39.1528	39.5487	0.559934
Q96AY3	Peptidyl-prolyl cis-trans isomerase FKBP10 (PPIase FKBP10) (EC 5.2.1.8) (65 kDa FK506-binding protein) (65 kDa FKBP) (FKBP-65) (FK506-binding protein 10) (FKBP-10) (Immunophilin FKBP65) (Rotamase)	1	0	0	4.82535	3.76111	4.29323	0.752533	8.46774	7.79416	8.13095	0.238147	16.0898	16.3292	16.2095	0.169289	26.8343	29.792	28.3132	2.09147	39.9194	38.6853	39.3023	0.872628
Q8N766	ER membrane protein complex subunit 1	1	1	0	4.83921	3.79778	4.31849	0.736407	8.34324	6.46942	7.40633	0.662496	14.686	15.3095	14.9977	0.440911	26.7281	28.4416	27.5849	1.21162	37.4883	38.3211	37.9047	0.588894
Q9Y2B0	Protein canopy homolog 2 (MIR-interacting saposin-like protein) (Putative secreted protein Zsig9) (Transmembrane protein 4)	1	1	0	5.017	3.62533	4.32116	0.984063	7.78523	6.60647	7.19585	0.416755	13.4731	13.8585	13.6658	0.272483	23.9995	24.7243	24.3619	0.512546	34.4602	33.7323	34.0962	0.514714
Q15629	Translocating chain-associated membrane protein 1	1	1	0	4.75601	4.0737	4.41486	0.482464	7.16397	6.48262	6.8233	0.240892	-	-	-	-	-	-	-	-	-	27.4632	-	-
Q9Y3A6	Transmembrane emp24 domain-containing protein 5 (p24 family protein gamma-2) (p24gamma2) (p28)	1	0	0	5.90981	2.95954	4.43467	2.08615	5.99746	4.84012	5.41879	0.409181	13.9992	14.6488	14.324	0.459346	24.6528	32.659	28.6559	5.66123	35.7372	36.6996	36.2184	0.680559
O00469	Procollagen-lysine,2-oxoglutarate 5-dioxygenase 2 (EC 1.14.11.4) (Lysyl hydroxylase 2) (LH2)	1	0	0	4.47916	4.45206	4.46561	0.0191673	10.4183	8.9579	9.68813	0.516344	22.0084	22.694	22.3512	0.484737	37.7335	40.3466	39.04	1.84773	53.1243	52.2445	52.6844	0.622084
P46977	Dolichyl-diphosphooligosaccharide--protein glycosyltransferase subunit STT3A (Oligosaccharyl transferase subunit STT3A) (STT3-A) (EC 2.4.99.18) (B5) (Integral membrane protein 1) (Transmembrane protein TMC)	1	1	0	5.44611	3.82007	4.63309	1.14978	8.88457	8.00986	8.44722	0.309259	17.8955	18.3413	18.1184	0.315265	30.0283	31.9483	30.9883	1.35758	46.1143	43.9371	45.0257	1.53953
Q9BVK6	Transmembrane emp24 domain-containing protein 9 (GMP25) (Glycoprotein 25L2) (p24 family protein alpha-2) (p24alpha2) (p25)	1	0	0	5.12838	4.13807	4.63323	0.700254	11.224	9.98128	10.6026	0.439353	20.5283	22.9263	21.7273	1.69565	28.682	33.6465	31.1642	3.51047	43.3662	41.6729	42.5196	1.19732
Q9BVK2	Probable dolichyl pyrophosphate Glc1Man9GlcNAc2 alpha-1,3-glucosyltransferase (EC 2.4.1.265) (Asparagine-linked glycosylation protein 8 homolog) (Dol-P-Glc:Glc(1)Man(9)GlcNAc(2)-PP-dolichyl alpha-1,3-glucosyltransferase) (Dolichyl-P-Glc:Glc1Man9GlcNAc2-PP-dolichyl glucosyltransferase)	1	1	0	5.51517	3.76046	4.63782	1.24077	-	7.6708	-	-	-	23.3188	-	-	-	-	-	-	-	-	-	-
Q96S66	Chloride channel CLIC-like protein 1 (Mid-1-related chloride channel protein 1)	1	0	0	4.87669	4.44347	4.66008	0.306328	9.0695	7.59982	8.33466	0.519609	16.1735	17.5537	16.8636	0.975924	30.5058	32.0957	31.3008	1.12417	43.4383	43.2147	43.3265	0.158071
Q99878	Histone H2A type 1-J (Histone H2A/e)	1	0	1	4.47259	4.87623	4.67441	0.285417	5.65032	4.79817	5.22425	0.30128	-	-	-	-	-	-	-	-	-	-	-	-
P39656	Dolichyl-diphosphooligosaccharide--protein glycosyltransferase 48 kDa subunit (DDOST 48 kDa subunit) (Oligosaccharyl transferase 48 kDa subunit)	1	0	0	4.6192	4.85189	4.73554	0.164537	10.4504	8.98069	9.71556	0.519632	19.4412	20.0569	19.7491	0.435348	28.5888	30.4648	29.5268	1.32653	42.8562	40.6588	41.7575	1.55377
Q13217	DnaJ homolog subfamily C member 3 (Endoplasmic reticulum DNA J domain-containing protein 6) (ER-resident protein ERdj6) (ERdj6) (Interferon-induced, double-stranded RNA-activated protein kinase inhibitor) (Protein kinase inhibitor of 58 kDa) (Protein kinase inhibitor p58)	1	0	0	7.07935	2.41722	4.74828	3.29662	10.1447	5.62467	7.88467	1.59806	19.6929	19.2806	19.4868	0.291524	24.2631	25.9835	25.1233	1.21652	39.7125	35.6578	37.6852	2.86714
Q12907	Vesicular integral-membrane protein VIP36 (Glycoprotein GP36b) (Lectin mannose-binding 2) (Vesicular integral-membrane protein 36) (VIP36)	1	0	0	4.60309	4.90952	4.75631	0.216679	9.78556	8.14522	8.96539	0.579947	19.5909	20.1552	19.873	0.399049	37.1263	36.187	36.6567	0.664147	50.0674	49.3291	49.6983	0.522051
Q9BVC6	Transmembrane protein 109 (Mitsugumin-23) (Mg23)	1	0	0	4.48856	5.06371	4.77614	0.406694	8.69006	4.95769	6.82388	1.31959	-	-	-	-	-	-	-	-	-	-	-	-
P30533	Alpha-2-macroglobulin receptor-associated protein (Alpha-2-MRAP) (Low density lipoprotein receptor-related protein-associated protein 1) (RAP)	1	0	0	4.66993	5.00717	4.83855	0.23846	10.8067	9.7937	10.3002	0.358138	22.5575	25.218	23.8877	1.88128	41.3679	42.2653	41.8166	0.634552	54.9103	52.306	53.6081	1.84149
P14174	Macrophage migration inhibitory factor (MIF) (EC 5.3.2.1) (Glycosylation-inhibiting factor) (GIF) (L-dopachrome isomerase) (L-dopachrome tautomerase) (EC 5.3.3.12) (Phenylpyruvate tautomerase)	1	0	1	4.74358	4.97359	4.85858	0.16264	5.69596	7.08116	6.38856	0.48974	14.6729	20.1578	17.4153	3.87842	-	24.4633	-	-	-	-	-	-
Q86V35	Calcium-binding protein 7 (CaBP7) (Calneuron II) (Calneuron-2)	1	0	1	4.60245	5.14062	4.87154	0.38054	-	8.16505	-	-	-	-	-	-	-	-	-	-	-	-	-	-
P49755	Transmembrane emp24 domain-containing protein 10 (Protein TMED10) (21 kDa transmembrane-trafficking protein) (S31I125) (S31III125) (Tmp-21-I) (Transmembrane protein Tmp21) (p23) (p24 family protein delta-1) (p24delta1) (p24delta)	1	0	0	5.44567	4.51136	4.97851	0.660655	9.71633	8.36902	9.04268	0.476344	18.4499	17.3185	17.8842	0.800037	29.0141	30.571	29.7925	1.1009	40.9918	40.4216	40.7067	0.403215
O15460	Prolyl 4-hydroxylase subunit alpha-2 (4-PH alpha-2) (EC 1.14.11.2) (Procollagen-proline,2-oxoglutarate-4-dioxygenase subunit alpha-2)	1	1	0	5.96404	3.99754	4.98079	1.39053	9.42849	7.72107	8.57478	0.603665	17.4407	18.1127	17.7767	0.475176	30.3349	31.0991	30.717	0.540341	45.025	43.6835	44.3543	0.94858
P05165	Propionyl-CoA carboxylase alpha chain, mitochondrial (PCCase subunit alpha) (EC 6.4.1.3) (Propanoyl-CoA:carbon dioxide ligase subunit alpha)	0	0	0	6.34968	3.6491	4.99939	1.9096	7.46661	6.95883	7.21272	0.179529	14.113	15.2269	14.6699	0.787702	24.7152	25.6898	25.2025	0.68911	35.3383	34.2892	34.8137	0.741806
Q9H173	Nucleotide exchange factor SIL1 (BiP-associated protein) (BAP)	1	0	0	4.65366	5.45184	5.05275	0.564393	11.5733	10.2269	10.9001	0.476004	22.6898	24.4239	23.5568	1.22623	36.5925	40.8025	38.6975	2.97692	59.1153	56.6762	57.8957	1.72467
Q8TCT9	Minor histocompatibility antigen H13 (EC 3.4.23.-) (Intramembrane protease 1) (IMP-1) (IMPAS-1) (hIMP1) (Presenilin-like protein 3) (Signal peptide peptidase)	1	0	0	4.37101	5.74263	5.05682	0.969882	-	7.9876	-	-	-	-	-	-	-	-	-	-	-	-	-	-
Q9UNW1	Multiple inositol polyphosphate phosphatase 1 (EC 3.1.3.62) (2,3-bisphosphoglycerate 3-phosphatase) (2,3-BPG phosphatase) (EC 3.1.3.80) (Inositol (1,3,4,5)-tetrakisphosphate 3-phosphatase) (Ins(1,3,4,5)P(4) 3-phosphatase)	1	0	0	6.64736	3.49596	5.07166	2.22838	7.84064	6.45157	7.1461	0.491112	16.3502	17.7205	17.0354	0.968975	32.7347	33.096	32.9154	0.255531	43.3922	43.7924	43.5923	0.283033
P61978	Heterogeneous nuclear ribonucleoprotein K (hnRNP K) (Transformation up-regulated nuclear protein) (TUNP)	1	0	1	5.33933	4.8508	5.09507	0.345445	7.14914	7.4988	7.32397	0.12362	14.0687	18.2786	16.1736	2.97688	24.2866	-	-	-	35.4435	34.782	35.1128	0.467701
P61956	Small ubiquitin-related modifier 2 (SUMO-2) (HSMT3) (SMT3 homolog 2) (SUMO-3) (Sentrin-2) (Ubiquitin-like protein SMT3B) (Smt3B)	0	0	0	5.76777	4.53825	5.15301	0.869398	-	-	-	-	-	-	-	-	-	-	-	-	-	-	-	-
Q9H6E4	Coiled-coil domain-containing protein 134	1	0	0	4.7395	6.00744	5.37347	0.896572	5.46444	4.60691	5.03568	0.303181	13.7909	13.6062	13.6985	0.130609	25.8919	27.3288	26.6103	1.01601	37.8882	37.437	37.6626	0.319013
O75844	CAAX prenyl protease 1 homolog (EC 3.4.24.84) (Farnesylated proteins-converting enzyme 1) (FACE-1) (Prenyl protein-specific endoprotease 1) (Zinc metalloproteinase Ste24 homolog)	1	0	0	4.50443	6.31608	5.41025	1.28103	11.8912	7.5519	9.72153	1.53416	11.8943	14.6867	13.2905	1.97453	25.1503	30.3417	27.746	3.67093	36.4288	35.342	35.8854	0.768473
O94905	Erlin-2 (Endoplasmic reticulum lipid raft-associated protein 2) (Stomatin-prohibitin-flotillin-HflC/K domain-containing protein 2) (SPFH domain-containing protein 2)	1	0	0	5.86233	5.13792	5.50012	0.512235	9.68208	8.91047	9.29627	0.272806	14.816	14.7172	14.7666	0.0698623	35.3211	27.8103	31.5657	5.31093	43.9383	46.1021	45.0202	1.53002
P68363	Tubulin alpha-1B chain (Alpha-tubulin ubiquitous) (Tubulin K-alpha-1) (Tubulin alpha-ubiquitous chain) [Cleaved into: Detyrosinated tubulin alpha-1B chain]	0	0	0	5.46551	5.62877	5.54714	0.115443	15.2758	4.50826	9.89202	3.80689	-	-	-	-	23.5252	-	-	-	34.2027	32.1445	33.1736	1.45539
Q969N2	GPI transamidase component PIG-T (Phosphatidylinositol-glycan biosynthesis class T protein)	1	0	0	7.5159	4.07821	5.79706	2.43082	9.27401	8.06162	8.66781	0.428646	18.0146	19.2715	18.6431	0.888737	28.5607	30.7345	29.6476	1.53709	44.9633	41.9967	43.48	2.09771
Q96S52	GPI transamidase component PIG-S (Phosphatidylinositol-glycan biosynthesis class S protein)	1	1	0	6.20122	5.45595	5.82859	0.52699	12.4703	9.82461	11.1475	0.935411	16.8026	16.8122	16.8074	0.00685145	27.2828	31.0012	29.142	2.6293	39.8999	37.114	38.507	1.96988
Q9UMX5	Neudesin (Cell immortalization-related protein 2) (Neuron-derived neurotrophic factor) (Protein GIG47) (Secreted protein of unknown function) (SPUF protein)	1	0	0	8.8053	2.85679	5.83105	4.20624	6.56371	5.50339	6.03355	0.374881	13.165	14.0022	13.5836	0.591933	25.7201	25.6019	25.661	0.0836242	38.1035	37.0958	37.5997	0.712516
O96005	Cleft lip and palate transmembrane protein 1	1	0	1	5.13171	6.54206	5.83688	0.997265	9.32666	8.2642	8.79543	0.375635	20.2437	21.0809	20.6623	0.591948	35.6375	37.3873	36.5124	1.23729	52.3015	51.6675	51.9845	0.448293
Q96JJ7	Protein disulfide-isomerase TMX3 (EC 5.3.4.1) (Thioredoxin domain-containing protein 10) (Thioredoxin-related transmembrane protein 3)	1	0	0	2.73717	8.9874	5.86229	4.41958	6.10593	5.64222	5.87407	0.163947	12.1196	14.5358	13.3277	1.70849	25.2163	28.5193	26.8678	2.3356	36.4563	33.89	35.1731	1.81466
Q14554	Protein disulfide-isomerase A5 (EC 5.3.4.1) (Protein disulfide isomerase-related protein)	1	1	0	3.24066	8.49881	5.86974	3.71807	6.35424	5.68049	6.01736	0.238207	12.4328	12.0245	12.2286	0.288712	24.2487	27.3155	25.7821	2.16856	36.5116	34.5545	35.5331	1.38382
Q70UQ0	Inhibitor of nuclear factor kappa-B kinase-interacting protein (I kappa-B kinase-interacting protein) (IKBKB-interacting protein) (IKK-interacting protein)	1	1	0	5.65691	6.13475	5.89583	0.337887	5.25449	5.32007	5.28728	0.023184	13.9711	14.2257	14.0984	0.180014	23.904	25.6693	24.7867	1.24827	35.1563	35.403	35.2797	0.174454
P60866	40S ribosomal protein S20 (Small ribosomal subunit protein uS10)	1	0	1	3.82266	8.06026	5.94146	2.99644	3.13278	8.20812	5.67045	1.7944	-	14.1845	-	-	28.9515	-	-	-	-	-	-	-
Q8NBJ5	Procollagen galactosyltransferase 1 (EC 2.4.1.50) (Collagen beta(1-O)galactosyltransferase 1) (ColGalT 1) (Glycosyltransferase 25 family member 1) (Hydroxylysine galactosyltransferase 1)	1	1	0	2.41018	9.49489	5.95253	5.00965	6.28333	5.43458	5.85895	0.300078	14.7027	15.4248	15.0638	0.510619	26.5192	27.5877	27.0534	0.755501	37.1413	37.4637	37.3025	0.227927
P61619	Protein transport protein Sec61 subunit alpha isoform 1 (Sec61 alpha-1)	1	1	0	5.94865	5.96457	5.95661	0.0112568	10.3862	5.4471	7.91667	1.74625	17.3806	17.9629	17.6717	0.41169	-	26.4295	-	-	-	-	-	-
O75718	Cartilage-associated protein	1	0	0	6.28166	5.79085	6.03625	0.347056	11.7699	10.6896	11.2297	0.381954	18.2866	18.28	18.2833	0.00472179	30.3029	31.8253	31.0641	1.0765	42.6734	40.3078	41.4906	1.67273
Q6Y1H2	Very-long-chain (3R)-3-hydroxyacyl-CoA dehydratase 2 (EC 4.2.1.134) (3-hydroxyacyl-CoA dehydratase 2) (HACD2) (Protein-tyrosine phosphatase-like member B)	1	1	0	9.22789	2.95106	6.08948	4.43839	5.36979	7.62475	6.49727	0.797247	-	-	-	-	-	-	-	-	-	-	-	-
Q96RQ3	Methylcrotonoyl-CoA carboxylase subunit alpha, mitochondrial (MCCase subunit alpha) (EC 6.4.1.4) (3-methylcrotonyl-CoA carboxylase 1) (3-methylcrotonyl-CoA carboxylase biotin-containing subunit) (3-methylcrotonyl-CoA:carbon dioxide ligase subunit alpha)	0	0	0	2.38607	9.79533	6.0907	5.23913	5.60748	6.57541	6.09145	0.342214	14.9443	16.3292	15.6367	0.979276	-	22.391	-	-	31.2634	37.9013	34.5824	4.69368
P57088	Transmembrane protein 33 (Protein DB83) (SHINC-3)	1	0	0	5.55087	6.68761	6.11924	0.803794	7.32846	5.77407	6.55127	0.549561	18.7243	23.8159	21.2701	3.60031	-	31.7625	-	-	-	-	-	-
Q86V85	Integral membrane protein GPR180 (Intimal thickness-related receptor)	0	0	0	5.00807	7.27906	6.14356	1.60583	7.07451	6.18371	6.62911	0.314944	-	-	-	-	30.8317	-	-	-	-	-	-	-
P62979	Ubiquitin-40S ribosomal protein S27a (Ubiquitin carboxyl extension protein 80) [Cleaved into: Ubiquitin; 40S ribosomal protein S27a (Small ribosomal subunit protein eS31)]	1	0	0	6.09914	6.20369	6.15142	0.073925	-	10.6321	-	-	20.8259	21.9317	21.3788	0.781903	-	39.5383	-	-	-	-	-	-
Q96AG4	Leucine-rich repeat-containing protein 59 (Ribosome-binding protein p34) (p34) [Cleaved into: Leucine-rich repeat-containing protein 59, N-terminally processed]	1	0	0	5.66696	6.67846	6.17271	0.715238	10.2898	5.74716	8.01846	1.60605	-	-	-	-	21.0989	-	-	-	6.37519	-	-	-
Q9UBM7	7-dehydrocholesterol reductase (7-DHC reductase) (EC 1.3.1.21) (Delta7-sterol reductase) (Sterol Delta(7)-reductase) (Sterol reductase SR-2)	1	1	0	6.4953	5.9483	6.2218	0.38679	6.23843	5.96033	6.09938	0.0983224	-	21.678	-	-	-	-	-	-	-	-	-	-
Q9BVG9	Phosphatidylserine synthase 2 (PSS-2) (PtdSer synthase 2) (EC 2.7.8.29) (Serine-exchange enzyme II)	1	1	0	5.55123	7.19817	6.3747	1.16457	8.76795	9.81648	9.29221	0.370711	25.4782	19.1102	22.2942	4.50288	27.9726	-	-	-	-	-	-	-
Q8WVC6	Dephospho-CoA kinase domain-containing protein	0	0	0	3.90039	9.00471	6.45255	3.6093	7.66483	13.6614	10.6631	2.12009	-	-	-	-	-	-	-	-	-	-	-	-
P37268	Squalene synthase (SQS) (SS) (EC 2.5.1.21) (FPP:FPP farnesyltransferase) (Farnesyl-diphosphate farnesyltransferase) (Farnesyl-diphosphate farnesyltransferase 1)	1	1	0	6.66078	6.41743	6.5391	0.172078	15.219	14.4297	14.8244	0.279065	33.5155	34.1624	33.839	0.45746	54.004	59.1553	56.5796	3.64257	73.3866	70.9589	72.1727	1.71659
Q08211	ATP-dependent RNA helicase A (EC 3.6.4.13) (DEAH box protein 9) (DExH-box helicase 9) (Leukophysin) (LKP) (Nuclear DNA helicase II) (NDH II) (RNA helicase A)	0	0	0	7.69586	5.48794	6.5919	1.56124	27.3731	9.80346	18.5883	6.2118	10.9568	17.6005	14.2786	4.69785	28.4355	-	-	-	33.9777	40.28	37.1288	4.45637
P78371	T-complex protein 1 subunit beta (TCP-1-beta) (CCT-beta)	1	0	1	6.07242	7.12508	6.59875	0.744348	10.0711	6.68987	8.3805	1.19546	19.9718	17.4775	18.7246	1.76379	-	-	-	-	-	-	-	-
Q8NI22	Multiple coagulation factor deficiency protein 2 (Neural stem cell-derived neuronal survival protein)	1	0	0	5.71419	7.65221	6.6832	1.37039	11.2421	20.474	15.858	3.26397	19.3477	14.5043	16.926	3.42476	27.8837	-	-	-	34.3841	-	-	-
O60568	Multifunctional procollagen lysine hydroxylase and glycosyltransferase LH3 [Includes: Procollagen-lysine,2-oxoglutarate 5-dioxygenase 3 (EC 1.14.11.4) (Lysyl hydroxylase 3) (LH3); Procollagen glycosyltransferase (EC 2.4.1.50) (EC 2.4.1.66) (Galactosylhydroxylysine-glucosyltransferase) (Procollagen galactosyltransferase) (Procollagen glucosyltransferase)]	1	0	0	3.09636	10.2704	6.6834	5.07284	7.54643	6.4303	6.98836	0.394613	15.2808	17.73	16.5054	1.73185	29.7462	30.3481	30.0471	0.425592	41.1595	42.2536	41.7066	0.773645
P62249	40S ribosomal protein S16 (Small ribosomal subunit protein uS9)	1	0	1	6.4939	6.88103	6.68747	0.273736	20.2971	6.34187	13.3195	4.93393	14.7703	16.6222	15.6963	1.30949	63.0669	-	-	-	-	-	-	-
Q4G148	Glucoside xylosyltransferase 1 (EC 2.4.2.42) (Glycosyltransferase 8 domain-containing protein 3)	0	0	0	7.96041	5.42313	6.69177	1.79413	11.871	8.0977	9.98434	1.33406	16.0834	15.6161	15.8498	0.330473	23.1177	-	-	-	36.1667	33.6531	34.9099	1.77735
P00338	L-lactate dehydrogenase A chain (LDH-A) (EC 1.1.1.27) (Cell proliferation-inducing gene 19 protein) (LDH muscle subunit) (LDH-M) (Renal carcinoma antigen NY-REN-59)	1	0	1	4.69764	8.89196	6.7948	2.96583	8.03744	6.31862	7.17803	0.607693	11.9106	13.3411	12.6259	1.01156	-	26.2477	-	-	33.1265	26.6017	29.8641	4.61369
Q5BJD5	Transmembrane protein 41B (Protein stasimon)	1	1	0	7.39515	6.21152	6.80333	0.836952	10.0153	10.2914	10.1533	0.0976077	-	-	-	-	-	-	-	-	-	-	-	-
Q00839	Heterogeneous nuclear ribonucleoprotein U (hnRNP U) (GRIP120) (Nuclear p120 ribonucleoprotein) (Scaffold-attachment factor A) (SAF-A) (p120) (pp120)	0	0	0	4.95534	8.66788	6.81161	2.62516	11.7668	7.24844	9.50761	1.59747	11.4229	12.2684	11.8456	0.597849	25.176	27.8004	26.4882	1.85574	-	32.7962	-	-
Q8NBJ7	Inactive C-alpha-formylglycine-generating enzyme 2 (Paralog of formylglycine-generating enzyme) (pFGE) (Sulfatase-modifying factor 2)	1	1	0	7.98455	5.68867	6.83661	1.62343	12.0005	10.8568	11.4286	0.404372	18.0999	18.382	18.241	0.199465	26.9791	29.9789	28.479	2.12118	41.4486	39.2703	40.3594	1.54028
P16615	Sarcoplasmic/endoplasmic reticulum calcium ATPase 2 (SERCA2) (SR Ca(2+)-ATPase 2) (EC 7.2.2.10) (Calcium pump 2) (Calcium-transporting ATPase sarcoplasmic reticulum type, slow twitch skeletal muscle isoform) (Endoplasmic reticulum class 1/2 Ca(2+) ATPase)	1	0	0	5.36809	8.34534	6.85671	2.10523	7.0973	4.75565	5.92647	0.8279	14.8204	14.6605	14.7404	0.113082	30.3039	27.296	28.7999	2.12689	-	-	-	-
Q9H0U3	Magnesium transporter protein 1 (MagT1) (Dolichyl-diphosphooligosaccharide--protein glycosyltransferase subunit MAGT1) (Oligosaccharyl transferase subunit MAGT1) (Implantation-associated protein) (IAP)	1	0	0	7.02371	6.72373	6.87372	0.212119	13.4259	11.5436	12.4847	0.665509	20.9767	24.5346	22.7556	2.51577	37.9899	38.4827	38.2363	0.348503	48.787	57.5588	53.1729	6.20257
Q9UHQ4	B-cell receptor-associated protein 29 (BCR-associated protein 29) (Bap29)	1	0	0	5.74227	8.04251	6.89239	1.62651	11.3632	10.8504	11.1068	0.181315	-	-	-	-	-	-	-	-	-	-	-	-
P15121	Aldo-keto reductase family 1 member B1 (EC 1.1.1.300) (EC 1.1.1.372) (EC 1.1.1.54) (Aldehyde reductase) (Aldose reductase) (AR) (EC 1.1.1.21)	1	0	1	9.16275	4.64621	6.90448	3.19368	-	19.9411	-	-	-	20.0518	-	-	-	-	-	-	-	-	-	-
P49207	60S ribosomal protein L34 (Large ribosomal subunit protein eL34)	1	0	0	7.58949	6.23614	6.91282	0.956963	10.7342	9.19245	9.96333	0.545095	-	-	-	-	-	-	-	-	-	-	-	-
O75915	PRA1 family protein 3 (ADP-ribosylation factor-like protein 6-interacting protein 5) (ARL-6-interacting protein 5) (Aip-5) (Cytoskeleton-related vitamin A-responsive protein) (Dermal papilla-derived protein 11) (GTRAP3-18) (Glutamate transporter EAAC1-interacting protein) (JM5) (Prenylated Rab acceptor protein 2) (Protein JWa) (Putative MAPK-activating protein PM27)	1	0	0	4.64312	9.1875	6.91531	3.21336	-	10.5129	-	-	-	-	-	-	-	-	-	-	-	-	-	-
Q9BU23	Lipase maturation factor 2 (Transmembrane protein 112B) (Transmembrane protein 153)	1	1	0	3.90307	10.0913	6.99721	4.37577	7.56805	8.49982	8.03393	0.329429	14.2205	13.8392	14.0298	0.269667	24.0347	28.1036	26.0691	2.87716	33.4332	37.3021	35.3676	2.73574
Q9Y3B3	Transmembrane emp24 domain-containing protein 7 (p24 family protein gamma-3) (p24gamma3) (p27)	1	0	0	10.2294	3.89236	7.06086	4.48094	8.59065	7.32589	7.95827	0.447161	-	-	-	-	-	-	-	-	-	-	-	-
P35268	60S ribosomal protein L22 (EBER-associated protein) (EAP) (Epstein-Barr virus small RNA-associated protein) (Heparin-binding protein HBp15) (Large ribosomal subunit protein eL22)	1	0	1	6.75956	7.42404	7.0918	0.469857	9.75299	21.7111	15.732	4.22782	40.5254	-	-	-	-	-	-	-	-	-	-	-
Q8NFQ8	Torsin-1A-interacting protein 2 (Lumenal domain-like LAP1)	1	0	0	8.48927	5.7261	7.10768	1.95385	6.51392	8.50827	7.5111	0.705109	15.0967	15.6132	15.355	0.365274	31.8076	32.6994	32.2535	0.63054	42.138	40.8966	41.5173	0.877804
Q92643	GPI-anchor transamidase (GPI transamidase) (EC 3.-.-.-) (GPI8 homolog) (hGPI8) (Phosphatidylinositol-glycan biosynthesis class K protein) (PIG-K)	1	1	0	7.7638	6.47703	7.12041	0.909884	14.6087	12.1211	13.3649	0.879501	27.4147	26.5338	26.9743	0.622918	43.4658	43.7418	43.6038	0.19521	48.9981	50.0948	49.5464	0.775521
P68133	Actin, alpha skeletal muscle (Alpha-actin-1) [Cleaved into: Actin, alpha skeletal muscle, intermediate form]	1	0	1	9.78637	4.53406	7.16022	3.71395	10.1907	6.086	8.13833	1.45122	11.0874	11.2854	11.1864	0.139997	-	-	-	-	-	-	-	-
P61009	Signal peptidase complex subunit 3 (EC 3.4.-.-) (Microsomal signal peptidase 22/23 kDa subunit) (SPC22/23) (SPase 22/23 kDa subunit)	1	1	0	7.26263	7.14009	7.20136	0.0866509	7.30046	6.59478	6.94762	0.249495	14.1771	16.9642	15.5706	1.97079	23.9995	26.2999	25.1497	1.62665	36.7105	35.4468	36.0786	0.893541
Q8NBK3	Formylglycine-generating enzyme (FGE) (EC 1.8.3.7) (C-alpha-formylglycine-generating enzyme 1) (Sulfatase-modifying factor 1)	1	1	0	9.09917	5.35582	7.2275	2.64695	15.0548	10.7828	12.9188	1.51039	20.2011	16.5728	18.387	2.56558	29.3401	-	-	-	37.0784	35.7186	36.3985	0.961541
P51648	Aldehyde dehydrogenase family 3 member A2 (EC 1.2.1.3) (EC 1.2.1.94) (Aldehyde dehydrogenase 10) (Fatty aldehyde dehydrogenase) (Microsomal aldehyde dehydrogenase)	1	1	0	2.53164	11.9331	7.23236	6.64781	14.1336	4.81602	9.47482	3.29426	22.4096	21.3094	21.8595	0.777983	22.4259	-	-	-	36.8264	35.966	36.3962	0.608413
P68104	Elongation factor 1-alpha 1 (EF-1-alpha-1) (Elongation factor Tu) (EF-Tu) (Eukaryotic elongation factor 1 A-1) (eEF1A-1) (Leukocyte receptor cluster member 7)	1	0	1	5.34256	9.15945	7.25101	2.69895	6.57131	6.47764	6.52447	0.0331166	12.6371	13.8792	13.2581	0.878349	21.8799	-	-	-	37.0222	33.3484	35.1853	2.59771
P22234	Multifunctional protein ADE2 [Includes: Phosphoribosylaminoimidazole-succinocarboxamide synthase (EC 6.3.2.6) (SAICAR synthetase); Phosphoribosylaminoimidazole carboxylase (EC 4.1.1.21) (AIR carboxylase) (AIRC)]	1	0	1	6.41305	8.09753	7.25529	1.19111	10.6553	7.18052	8.91788	1.22851	16.1376	17.1424	16.64	0.710481	-	-	-	-	-	-	-	-
Q9BT09	Protein canopy homolog 3 (CTG repeat protein 4a) (Expanded repeat-domain protein CAG/CTG 5) (Protein associated with TLR4) (Trinucleotide repeat-containing gene 5 protein)	1	1	0	8.60335	5.95033	7.27684	1.87597	5.50723	5.30034	5.40378	0.0731459	13.3291	13.6636	13.4964	0.236516	24.1948	26.7088	25.4518	1.77768	37.2009	37.2942	37.2476	0.0659924
P30041	Peroxiredoxin-6 (EC 1.11.1.27) (1-Cys peroxiredoxin) (1-Cys PRX) (24 kDa protein) (Acidic calcium-independent phospholipase A2) (aiPLA2) (EC 3.1.1.4) (Antioxidant protein 2) (Glutathione-dependent peroxiredoxin) (Liver 2D page spot 40) (Lysophosphatidylcholine acyltransferase 5) (LPC acyltransferase 5) (LPCAT-5) (Lyso-PC acyltransferase 5) (EC 2.3.1.23) (Non-selenium glutathione peroxidase) (NSGP…	1	0	1	7.69586	6.96039	7.32812	0.520057	10.9441	10.8369	10.8905	0.0378998	19.7754	13.4836	16.6295	4.44897	24.3416	-	-	-	34.9149	31.3182	33.1166	2.54325
Q14739	Delta(14)-sterol reductase LBR (Delta-14-SR) (EC 1.3.1.70) (3-beta-hydroxysterol Delta (14)-reductase) (C-14 sterol reductase) (C14SR) (Integral nuclear envelope inner membrane protein) (LMN2R) (Lamin-B receptor) (Sterol C14-reductase)	1	0	0	6.95285	7.81872	7.38579	0.612262	16.0264	7.79297	11.9097	2.91095	25.865	22.7083	24.2866	2.2321	-	-	-	-	-	-	-	-
P62906	60S ribosomal protein L10a (CSA-19) (Large ribosomal subunit protein uL1) (Neural precursor cell expressed developmentally down-regulated protein 6) (NEDD-6)	1	0	1	6.28421	8.54668	7.41544	1.59981	-	9.31104	-	-	34.5995	-	-	-	-	-	-	-	-	-	-	-
Q8N5M9	Protein jagunal homolog 1	1	0	0	4.72951	10.1221	7.42578	3.8131	11.2279	6.72938	8.97864	1.59046	-	13.8436	-	-	46.9564	25.8435	36.3999	14.929	24.4941	-	-	-
P63167	Dynein light chain 1, cytoplasmic (8 kDa dynein light chain) (DLC8) (Dynein light chain LC8-type 1) (Protein inhibitor of neuronal nitric oxide synthase) (PIN)	1	0	1	6.55847	8.3108	7.43464	1.23908	-	5.46712	-	-	16.3355	16.5638	16.4496	0.161409	-	32.3373	-	-	-	-	-	-
P42677	40S ribosomal protein S27 (Metallopan-stimulin 1) (MPS-1) (Small ribosomal subunit protein eS27)	0	0	0	3.41542	11.4723	7.44386	5.69707	11.8142	8.74997	10.2821	1.08339	20.9536	15.7519	18.3527	3.67819	-	-	-	-	-	-	-	-
P07942	Laminin subunit beta-1 (Laminin B1 chain) (Laminin-1 subunit beta) (Laminin-10 subunit beta) (Laminin-12 subunit beta) (Laminin-2 subunit beta) (Laminin-6 subunit beta) (Laminin-8 subunit beta)	1	0	0	7.73588	7.2166	7.47624	0.36719	16.7048	15.3324	16.0186	0.485215	28.0591	27.8915	27.9753	0.118481	42.6829	45.8816	44.2822	2.26182	60.0607	57.7006	58.8807	1.66884
O60613	Selenoprotein F (15 kDa selenoprotein)	1	1	0	8.63859	6.33722	7.48791	1.62731	10.055	6.28104	8.168	1.33428	17.285	15.6538	16.4694	1.1534	32.3963	27.6851	30.0407	3.33139	41.395	40.2128	40.8039	0.835935
O43175	D-3-phosphoglycerate dehydrogenase (3-PGDH) (EC 1.1.1.95) (2-oxoglutarate reductase) (EC 1.1.1.399) (Malate dehydrogenase) (EC 1.1.1.37)	1	0	1	8.41359	6.64292	7.52825	1.25205	7.53899	10.1043	8.82164	0.906966	15.0426	25.5526	20.2976	7.43171	34.0617	-	-	-	38.5647	34.3858	36.4753	2.95497
P48651	Phosphatidylserine synthase 1 (PSS-1) (PtdSer synthase 1) (EC 2.7.8.29) (Serine-exchange enzyme I)	1	1	0	12.1721	2.96717	7.56962	6.50885	7.0689	9.91072	8.48981	1.00474	20.101	17.5598	18.8304	1.79692	-	38.0889	-	-	-	-	-	-
P50914	60S ribosomal protein L14 (CAG-ISL 7) (Large ribosomal subunit protein eL14)	1	0	1	10.0258	5.21516	7.62049	3.40165	19.0736	8.83174	13.9526	3.62103	18.4625	16.6812	17.5719	1.25956	-	-	-	-	-	-	-	-
P26885	Peptidyl-prolyl cis-trans isomerase FKBP2 (PPIase FKBP2) (EC 5.2.1.8) (13 kDa FK506-binding protein) (13 kDa FKBP) (FKBP-13) (FK506-binding protein 2) (FKBP-2) (Immunophilin FKBP13) (Rotamase)	1	1	0	9.48998	5.7699	7.62994	2.63049	4.703	7.99877	6.35089	1.16523	10.7167	13.6129	12.1648	2.04793	20.9686	23.8878	22.4282	2.06419	34.6917	31.7648	33.2283	2.06964
Q15125	3-beta-hydroxysteroid-Delta(8),Delta(7)-isomerase (EC 5.3.3.5) (Cholestenol Delta-isomerase) (Delta(8)-Delta(7) sterol isomerase) (D8-D7 sterol isomerase) (Emopamil-binding protein)	1	0	0	7.65921	7.78855	7.72388	0.0914579	13.7671	6.76947	10.2683	2.47403	-	-	-	-	-	-	-	-	-	-	-	-
P43307	Translocon-associated protein subunit alpha (TRAP-alpha) (Signal sequence receptor subunit alpha) (SSR-alpha)	1	1	0	7.43715	8.21166	7.8244	0.547663	8.75563	8.94464	8.85013	0.0668264	15.6922	17.3403	16.5163	1.16541	27.5284	31.5458	29.5371	2.84074	41.2511	41.9758	41.6135	0.512456
Q8WY22	BRI3-binding protein (I3-binding protein) (Cervical cancer 1 proto-oncogene-binding protein KG19) (HCCRBP-1)	0	0	0	5.95325	9.70247	7.82786	2.6511	6.65425	7.4946	7.07442	0.297111	17.5237	14.5715	16.0476	2.08752	24.5186	29.0594	26.789	3.21082	30.7542	37.135	33.9446	4.51193
P14618	Pyruvate kinase PKM (EC 2.7.1.40) (Cytosolic thyroid hormone-binding protein) (CTHBP) (Opa-interacting protein 3) (OIP-3) (Pyruvate kinase 2/3) (Pyruvate kinase muscle isozyme) (Thyroid hormone-binding protein 1) (THBP1) (Tumor M2-PK) (p58)	1	0	0	3.37753	12.3914	7.88445	6.37374	12.0082	4.44722	8.22773	2.67322	12.3837	13.0011	12.6924	0.436585	21.467	29.758	25.6125	5.86264	33.267	30.0357	31.6514	2.28492
P46776	60S ribosomal protein L27a (Large ribosomal subunit protein uL15)	1	1	0	8.93079	6.93813	7.93446	1.40902	11.635	8.53129	10.0832	1.09733	-	-	-	-	-	26.245	-	-	-	-	-	-
P35610	Sterol O-acyltransferase 1 (EC 2.3.1.26) (Acyl-coenzyme A:cholesterol acyltransferase 1) (ACAT-1) (Cholesterol acyltransferase 1)	1	1	0	8.39949	7.6064	8.00294	0.560804	10.3581	7.98396	9.17104	0.839393	17.5033	24.6216	21.0625	5.03338	32.1698	30.2616	31.2157	1.34932	-	-	-	-
Q9Y6C9	Mitochondrial carrier homolog 2 (Met-induced mitochondrial protein)	0	0	0	6.11298	9.93912	8.02605	2.70549	-	-	-	-	-	21.266	-	-	-	-	-	-	-	-	-	-
Q8N4V1	ER membrane protein complex subunit 5 (Membrane magnesium transporter 1) (Transmembrane protein 32)	1	0	0	7.85635	8.2419	8.04912	0.272621	13.0132	11.3216	12.1674	0.598088	25.5337	25.8837	25.7087	0.247427	42.0747	47.0502	44.5624	3.51822	58.8172	51.7235	55.2704	5.01604
P38435	Vitamin K-dependent gamma-carboxylase (EC 4.1.1.90) (Gamma-glutamyl carboxylase) (Peptidyl-glutamate 4-carboxylase) (Vitamin K gamma glutamyl carboxylase)	1	1	0	7.07995	9.02723	8.05359	1.37693	7.55028	8.36256	7.95642	0.287185	21.0516	18.7481	19.8998	1.62884	34.0191	35.589	34.8041	1.1101	45.4521	-	-	-
Q5NDL2	EGF domain-specific O-linked N-acetylglucosamine transferase (EC 2.4.1.255) (Extracellular O-linked N-acetylglucosamine transferase)	1	1	0	9.30199	6.82463	8.06331	1.75176	10.6217	9.74566	10.1837	0.309731	19.5734	27.7645	23.6689	5.79194	26.6319	30.5271	28.5795	2.75432	38.8402	38.1372	38.4887	0.49708
Q9NWM8	Peptidyl-prolyl cis-trans isomerase FKBP14 (PPIase FKBP14) (EC 5.2.1.8) (22 kDa FK506-binding protein) (22 kDa FKBP) (FKBP-22) (FK506-binding protein 14) (FKBP-14) (Rotamase)	1	1	0	5.83237	10.338	8.0852	3.18598	5.75338	5.23887	5.49612	0.181907	11.164	14.6787	12.9213	2.48524	27.2267	28.5245	27.8756	0.917667	39.8022	39.3785	39.5903	0.299588
Q15366	Poly(rC)-binding protein 2 (Alpha-CP2) (Heterogeneous nuclear ribonucleoprotein E2) (hnRNP E2)	1	0	1	11.9191	4.25134	8.08522	5.42193	9.15368	11.138	10.1458	0.701553	21.3948	17.6446	19.5197	2.65175	27.3979	-	-	-	37.8202	37.5488	37.6845	0.191934
P62826	GTP-binding nuclear protein Ran (Androgen receptor-associated protein 24) (GTPase Ran) (Ras-like protein TC4) (Ras-related nuclear protein)	1	0	1	4.95182	11.2421	8.09695	4.44788	9.0819	8.31173	8.69681	0.272298	14.3938	15.6581	15.026	0.893963	26.5192	-	-	-	48.6721	33.2555	40.9638	10.9012
Q6Y288	Beta-1,3-glucosyltransferase (Beta3Glc-T) (EC 2.4.1.-) (Beta 3-glucosyltransferase) (Beta-3-glycosyltransferase-like)	1	1	0	9.83924	6.64928	8.24426	2.25565	8.80955	8.55897	8.68426	0.0885911	15.005	13.9896	14.4973	0.718012	26.5327	26.6529	26.5928	0.0849703	36.5941	34.3634	35.4787	1.57734
Q9BQB6	Vitamin K epoxide reductase complex subunit 1 (EC 1.17.4.4) (Vitamin K1 2,3-epoxide reductase subunit 1)	1	1	0	11.1403	5.36191	8.25112	4.08596	15.522	3.83839	9.68019	4.13078	-	-	-	-	-	-	-	-	-	-	-	-
Q8NBI6	Xyloside xylosyltransferase 1 (EC 2.4.2.62) (UDP-xylose:alpha-xyloside alpha-1,3-xylosyltransferase)	1	1	0	5.3945	11.1538	8.27413	4.07241	7.49263	5.99799	6.74531	0.528438	18.7547	17.1314	17.943	1.14781	31.4984	29.2786	30.3885	1.56961	42.0401	41.6709	41.8555	0.261048
P50991	T-complex protein 1 subunit delta (TCP-1-delta) (CCT-delta) (Stimulator of TAR RNA-binding)	1	0	1	7.91286	8.6612	8.28703	0.529155	11.3459	9.19162	10.2688	0.761668	16.6896	13.8681	15.2788	1.99509	31.9844	-	-	-	-	-	-	-
Q8IWF2	FAD-dependent oxidoreductase domain-containing protein 2 (Endoplasmic reticulum flavoprotein associated with degradation)	1	1	0	8.1351	8.46204	8.29857	0.231186	20.1201	17.3813	18.7507	0.968319	41.2966	41.831	41.5638	0.37788	55.0562	56.1865	55.6213	0.799236	60.5803	64.1577	62.369	2.52964
Q96K19	E3 ubiquitin-protein ligase RNF170 (EC 2.3.2.27) (Putative LAG1-interacting protein) (RING finger protein 170) (RING-type E3 ubiquitin transferase RNF170)	1	1	0	7.25378	9.51618	8.38498	1.59976	11.4143	13.4978	12.456	0.73664	-	-	-	-	-	-	-	-	39.7253	41.2204	40.4728	1.05721
P22392	Nucleoside diphosphate kinase B (NDK B) (NDP kinase B) (EC 2.7.4.6) (C-myc purine-binding transcription factor PUF) (Histidine protein kinase NDKB) (EC 2.7.13.3) (nm23-H2)	1	0	1	6.08768	10.6832	8.38543	3.24951	15.4441	-	-	-	22.017	19.1501	20.5835	2.02717	-	-	-	-	-	-	-	-
P62280	40S ribosomal protein S11 (Small ribosomal subunit protein uS17)	1	0	1	6.59635	10.2269	8.41165	2.56722	9.53828	5.4386	7.48844	1.44946	14.6255	17.7544	16.1899	2.21244	-	-	-	-	-	-	-	-
P04181	Ornithine aminotransferase, mitochondrial (EC 2.6.1.13) (Ornithine delta-aminotransferase) (Ornithine--oxo-acid aminotransferase) [Cleaved into: Ornithine aminotransferase, hepatic form; Ornithine aminotransferase, renal form]	0	0	0	1.78535	15.15	8.46766	9.45022	-	20.1208	-	-	27.2288	34.0735	30.6511	4.83991	-	-	-	-	-	-	-	-
Q9NPA0	ER membrane protein complex subunit 7	1	1	0	9.3891	7.54652	8.46781	1.3029	9.46375	13.162	11.3129	1.30754	20.1029	21.2648	20.6839	0.821584	36.163	40.2264	38.1947	2.87326	52.5459	52.0107	52.2783	0.378417
Q9H3N1	Thioredoxin-related transmembrane protein 1 (Thioredoxin domain-containing protein 1) (Transmembrane Trx-related protein)	1	1	0	6.83374	10.1099	8.47184	2.31662	4.68529	5.09317	4.88923	0.144209	12.7384	13.6248	13.1816	0.626764	24.9852	26.5899	25.7875	1.13469	34.4387	33.0477	33.7432	0.983605
Q9UKR5	Ergosterol biosynthetic protein 28 homolog	1	0	0	9.34803	7.66773	8.50788	1.18815	-	7.59308	-	-	-	-	-	-	-	-	-	-	-	-	-	-
P62753	40S ribosomal protein S6 (Phosphoprotein NP33) (Small ribosomal subunit protein eS6)	1	0	0	5.72077	11.3271	8.52392	3.96426	14.7252	11.3593	13.0423	1.19004	18.4572	17.5638	18.0105	0.631703	-	26.6491	-	-	-	-	-	-
Q9Y680	Peptidyl-prolyl cis-trans isomerase FKBP7 (PPIase FKBP7) (EC 5.2.1.8) (23 kDa FK506-binding protein) (23 kDa FKBP) (FKBP-23) (FK506-binding protein 7) (FKBP-7) (Rotamase)	1	1	0	6.54738	10.5258	8.53657	2.81313	9.58981	12.3906	10.9902	0.990228	16.1032	18.8845	17.4938	1.9667	23.9735	27.3441	25.6588	2.38338	35.3395	35.2768	35.3081	0.044389
P30050	60S ribosomal protein L12 (Large ribosomal subunit protein uL11)	1	0	1	11.7839	5.36272	8.57331	4.54047	13.2494	13.3374	13.2934	0.0310989	16.2367	18.5787	17.4077	1.65606	-	-	-	-	-	-	-	-
Q9P2K2	Thioredoxin domain-containing protein 16	1	0	0	6.06271	11.0929	8.57782	3.5569	13.4102	17.3315	15.3708	1.38639	16.9097	20.7707	18.8402	2.73017	28.899	28.8823	28.8907	0.0117992	41.8009	41.2301	41.5155	0.403657
O14656	Torsin-1A (Dystonia 1 protein) (Torsin ATPase-1A) (EC 3.6.4.-) (Torsin family 1 member A)	1	0	0	10.1729	6.99223	8.58257	2.24908	6.49443	4.94622	5.72032	0.547375	13.7425	13.5098	13.6262	0.16459	26.9876	25.0824	26.035	1.34716	37.31	33.5106	35.4103	2.68653
P00167	Cytochrome b5 (Microsomal cytochrome b5 type A) (MCB5)	1	1	0	5.9514	11.2184	8.58492	3.72436	12.6996	8.59792	10.6488	1.45016	-	-	-	-	-	-	-	-	36.936	-	-	-
Q9NXW2	DnaJ homolog subfamily B member 12	1	0	0	12.9587	4.2285	8.59361	6.17319	10.5097	10.1277	10.3187	0.135067	24.4975	25.3079	24.9027	0.57303	43.5816	43.3383	43.4599	0.172021	59.4222	59.7424	59.5823	0.226401
P07195	L-lactate dehydrogenase B chain (LDH-B) (EC 1.1.1.27) (LDH heart subunit) (LDH-H) (Renal carcinoma antigen NY-REN-46)	1	0	1	8.62289	8.61763	8.62026	0.00371985	7.65059	8.4793	8.06495	0.292992	12.1605	15.8766	14.0186	2.62768	-	27.051	-	-	-	-	-	-
Q07020	60S ribosomal protein L18 (Large ribosomal subunit protein eL18)	1	1	0	7.536	9.74811	8.64205	1.5642	-	6.197	-	-	19.5896	16.0264	17.808	2.51958	-	27.8598	-	-	-	-	-	-
Q9NZ01	Very-long-chain enoyl-CoA reductase (EC 1.3.1.93) (Synaptic glycoprotein SC2) (Trans-2,3-enoyl-CoA reductase) (TER)	1	1	0	5.16347	12.2045	8.68396	4.97873	6.0995	6.20131	6.1504	0.0359979	24.216	18.8963	21.5562	3.76158	99.0099	37.3661	68.188	43.5887	-	-	-	-
P43251	Biotinidase (Biotinase) (EC 3.5.1.12)	1	0	1	8.80913	8.69414	8.75164	0.0813071	15.2772	8.51204	11.8946	2.39185	19.9174	20.3003	20.1088	0.270789	35.2625	34.243	34.7527	0.720922	49.6077	46.4863	48.047	2.20717
P18621	60S ribosomal protein L17 (60S ribosomal protein L23) (Large ribosomal subunit protein uL22) (PD-1)	0	0	0	9.43834	8.25318	8.84576	0.838034	19.0001	9.79451	14.3973	3.25468	-	-	-	-	-	-	-	-	-	-	-	-
Q9BRK5	45 kDa calcium-binding protein (Cab45) (Stromal cell-derived factor 4) (SDF-4)	1	0	0	6.21169	11.4848	8.84827	3.72868	11.3939	9.51045	10.4522	0.665887	20.7255	21.8921	21.3088	0.824887	29.6444	39.3399	34.4921	6.85579	45.8763	44.7392	45.3077	0.804085
P35520	Cystathionine beta-synthase-like protein (EC 4.2.1.22) (Beta-thionase) (Serine sulfhydrase)	0	0	0	6.54363	11.2476	8.89561	3.32621	-	11.3829	-	-	20.851	-	-	-	-	-	-	-	-	-	-	-
P24534	Elongation factor 1-beta (EF-1-beta)	0	0	0	7.29616	10.5786	8.93736	2.321	-	-	-	-	-	-	-	-	-	-	-	-	-	-	-	-
Q96KA5	Cleft lip and palate transmembrane protein 1-like protein (CLPTM1-like protein) (Cisplatin resistance-related protein 9) (CRR9p)	1	1	0	9.85956	8.09618	8.97787	1.2469	6.46653	6.43748	6.452	0.0102722	15.6104	16.6152	16.1128	0.710541	30.3495	26.6674	28.5085	2.60364	40.3135	36.4555	38.3845	2.72801
O94919	Endonuclease domain-containing 1 protein (EC 3.1.30.-)	1	0	1	11.2405	6.80752	9.02401	3.13459	8.73439	13.1635	10.949	1.56594	20.3213	13.8258	17.0735	4.59299	25.7069	32.8688	29.2878	5.06422	37.7614	36.1471	36.9543	1.14147
Q07666	KH domain-containing, RNA-binding, signal transduction-associated protein 1 (GAP-associated tyrosine phosphoprotein p62) (Src-associated in mitosis 68 kDa protein) (Sam68) (p21 Ras GTPase-activating protein-associated p62) (p68)	0	0	0	8.94879	9.13882	9.0438	0.134372	16.6187	21.24	18.9294	1.63387	-	-	-	-	-	-	-	-	-	-	-	-
P62424	60S ribosomal protein L7a (Large ribosomal subunit protein eL8) (PLA-X polypeptide) (Surfeit locus protein 3)	0	0	0	8.92673	9.3061	9.11641	0.268257	38.2407	16.3229	27.2818	7.74912	15.3446	17.3027	16.3237	1.3846	-	-	-	-	-	-	-	-
P14866	Heterogeneous nuclear ribonucleoprotein L (hnRNP L)	1	0	1	7.97235	10.3083	9.14031	1.65174	-	13.6591	-	-	14.535	19.9263	17.2307	3.81223	-	-	-	-	-	35.9438	-	-
P08238	Heat shock protein HSP 90-beta (HSP 90) (Heat shock 84 kDa) (HSP 84) (HSP84)	1	0	1	8.87137	9.41455	9.14296	0.384082	8.34324	6.67629	7.50976	0.589357	11.1356	15.2233	13.1795	2.89047	28.4303	29.1097	28.77	0.480376	33.2033	31.1726	32.188	1.43591
Q7Z7H5	Transmembrane emp24 domain-containing protein 4 (Endoplasmic reticulum stress-response protein 25) (ERS25) (GMP25iso) (Putative NF-kappa-B-activating protein 156) (p24 family protein alpha-3) (p24alpha3)	1	0	0	7.92049	10.3686	9.14453	1.73105	13.7373	10.6553	12.1963	1.08968	21.7031	20.2603	20.9817	1.02024	31.5031	38.4517	34.9774	4.9134	39.7794	40.7769	40.2781	0.705365
P33316	Deoxyuridine 5'-triphosphate nucleotidohydrolase, mitochondrial (dUTPase) (EC 3.6.1.23) (dUTP pyrophosphatase)	1	0	1	6.5051	11.8197	9.16239	3.75799	-	15.6943	-	-	-	-	-	-	-	-	-	-	-	-	-	-
Q96RQ1	Endoplasmic reticulum-Golgi intermediate compartment protein 2	1	0	0	7.29023	11.0399	9.16509	2.65145	13.5778	9.11983	11.3488	1.57613	36.8699	15.0166	25.9432	15.4526	-	-	-	-	-	-	-	-
Q6UW63	Protein O-glucosyltransferase 2 (EC 2.4.1.-) (Endoplasmic reticulum resident protein 58) (ER protein 58) (ERp58) (KDEL motif-containing protein 1) (Protein O-xylosyltransferase POGLUT2) (EC 2.4.2.-)	1	1	0	9.21718	9.21471	9.21594	0.00174834	11.3428	8.17828	9.76054	1.11883	19.0637	20.7764	19.9201	1.21104	33.3013	34.9788	34.1401	1.18616	46.3882	-	-	-
O14657	Torsin-1B (Torsin ATPase-1B) (EC 3.6.4.-) (Torsin family 1 member B)	1	0	0	8.34803	10.2165	9.28225	1.32119	12.0639	9.12891	10.5964	1.03769	26.6905	24.1229	25.4067	1.81561	38.5009	39.4314	38.9661	0.657951	49.2862	44.1553	46.7207	3.6281
Q99442	Translocation protein SEC62 (Translocation protein 1) (TP-1) (hTP-1)	1	1	0	7.15328	11.5686	9.36094	3.1221	-	9.08545	-	-	-	-	-	-	-	-	-	-	-	-	-	-
P15880	40S ribosomal protein S2 (40S ribosomal protein S4) (Protein LLRep3) (Small ribosomal subunit protein uS5)	1	0	1	10.529	8.27346	9.40121	1.59488	12.2122	10.4296	11.3209	0.630239	14.0738	15.3711	14.7225	0.917326	-	-	-	-	-	33.5363	-	-
P51571	Translocon-associated protein subunit delta (TRAP-delta) (Signal sequence receptor subunit delta) (SSR-delta)	1	0	0	10.4977	8.34643	9.42208	1.52119	16.5387	16.5645	16.5516	0.00910947	30.4575	32.6989	31.5782	1.5849	49.0506	52.6089	50.8297	2.51612	64.4609	63.2042	63.8325	0.888615
P10809	60 kDa heat shock protein, mitochondrial (EC 5.6.1.7) (60 kDa chaperonin) (Chaperonin 60) (CPN60) (Heat shock protein 60) (HSP-60) (Hsp60) (HuCHA60) (Mitochondrial matrix protein P1) (P60 lymphocyte protein)	1	0	1	9.69758	9.18255	9.44006	0.364178	10.7597	7.7318	9.24575	1.07053	17.0049	15.8263	16.4156	0.833353	26.5392	30.2158	28.3775	2.59979	36.1626	32.3199	34.2413	2.71718
Q5JPE7	Nodal modulator 2 (pM5 protein 2)	1	1	0	11.397	7.50975	9.45337	2.74871	13.0019	8.89221	10.947	1.45298	-	-	-	-	37.629	40.5558	39.0924	2.06954	49.8178	48.9306	49.3742	0.627368
Q8NBL1	Protein O-glucosyltransferase 1 (EC 2.4.1.376) (CAP10-like 46 kDa protein) (hCLP46) (KTEL motif-containing protein 1) (Myelodysplastic syndromes relative protein) (O-glucosyltransferase Rumi homolog) (hRumi) (Protein O-xylosyltransferase POGLUT1) (EC 2.4.2.63)	1	1	0	13.1092	5.8641	9.48666	5.12307	12.333	9.87256	11.1028	0.869895	19.6284	21.5951	20.6117	1.39067	28.4738	34.4688	31.4713	4.23905	35.9705	38.76	37.3653	1.97249
P49327	Fatty acid synthase (EC 2.3.1.85) (Type I fatty acid synthase) [Includes: [Acyl-carrier-protein] S-acetyltransferase (EC 2.3.1.38); [Acyl-carrier-protein] S-malonyltransferase (EC 2.3.1.39); 3-oxoacyl-[acyl-carrier-protein] synthase (EC 2.3.1.41); 3-oxoacyl-[acyl-carrier-protein] reductase (EC 1.1.1.100); 3-hydroxyacyl-[acyl-carrier-protein] dehydratase (EC 4.2.1.59); Enoyl-[acyl-carrier-protein]…	1	0	1	5.53401	13.642	9.58799	5.7332	18.7401	11.7154	15.2278	2.48363	14.0118	14.8008	14.4063	0.557924	26.7115	39.5818	33.1466	9.10069	36.1357	33.9459	35.0408	1.54844
Q9BTE3	Mini-chromosome maintenance complex-binding protein (MCM-BP) (MCM-binding protein)	0	0	0	14.8856	4.40812	9.64689	7.40873	-	-	-	-	-	-	-	-	-	-	-	-	-	-	-	-
Q9BX74	TM2 domain-containing protein 1 (Amyloid-beta-binding protein) (hBBP)	1	0	1	10.8448	8.45584	9.65034	1.68927	-	12.5996	-	-	-	-	-	-	-	-	-	-	-	-	-	-
P55060	Exportin-2 (Exp2) (Cellular apoptosis susceptibility protein) (Chromosome segregation 1-like protein) (Importin-alpha re-exporter)	1	0	1	6.77877	12.5691	9.67392	4.09436	12.0036	13.045	12.5243	0.368191	19.3503	31.0844	25.2173	8.29726	28.7201	-	-	-	-	-	-	-
Q06830	Peroxiredoxin-1 (EC 1.11.1.24) (Natural killer cell-enhancing factor A) (NKEF-A) (Proliferation-associated gene protein) (PAG) (Thioredoxin peroxidase 2) (Thioredoxin-dependent peroxide reductase 2) (Thioredoxin-dependent peroxiredoxin 1)	1	0	1	8.89703	10.4849	9.69096	1.1228	3.56426	3.82581	3.69504	0.09247	13.29	14.4165	13.8533	0.796555	22.8133	-	-	-	28.0896	25.3408	26.7152	1.9437
P09651	Heterogeneous nuclear ribonucleoprotein A1 (hnRNP A1) (Helix-destabilizing protein) (Single-strand RNA-binding protein) (hnRNP core protein A1) [Cleaved into: Heterogeneous nuclear ribonucleoprotein A1, N-terminally processed]	1	0	1	6.6049	13.0026	9.80376	4.52388	12.6515	10.2479	11.4497	0.84982	13.7656	-	-	-	-	-	-	-	-	-	-	-
Q8WWX9	Selenoprotein M (SelM)	1	0	0	12.313	7.44417	9.87859	3.44279	7.76133	14.11	10.9357	2.2446	38.0256	26.289	32.1573	8.29903	37.0859	-	-	-	46.3649	44.4602	45.4125	1.34683
P27635	60S ribosomal protein L10 (Laminin receptor homolog) (Large ribosomal subunit protein uL16) (Protein QM) (Ribosomal protein L10) (Tumor suppressor QM)	1	1	0	5.91317	13.9104	9.91177	5.65487	13.0624	9.52355	11.293	1.25116	16.418	16.9546	16.6863	0.379396	29.3396	-	-	-	43.2321	38.5417	40.8869	3.31663
P68371	Tubulin beta-4B chain (Tubulin beta-2 chain) (Tubulin beta-2C chain)	1	0	1	12.5109	7.37336	9.94215	3.63282	13.0284	8.96959	10.999	1.43499	17.3847	-	-	-	26.9417	-	-	-	34.2555	32.1533	33.2044	1.48652
P07737	Profilin-1 (Epididymis tissue protein Li 184a) (Profilin I)	1	0	1	6.81108	13.085	9.94807	4.43636	13.3156	6.74391	10.0297	2.32344	12.2753	12.1072	12.1913	0.118855	-	-	-	-	28.0213	-	-	-
Q8NC56	LEM domain-containing protein 2 (hLEM2)	1	0	1	8.62748	11.2759	9.95171	1.87274	10.2157	15.4806	12.8481	1.86143	-	-	-	-	-	-	-	-	-	-	-	-
Q8N2K0	Lysophosphatidylserine lipase ABHD12 (EC 3.1.-.-) (2-arachidonoylglycerol hydrolase ABHD12) (Abhydrolase domain-containing protein 12) (hABHD12) (Monoacylglycerol lipase ABHD12) (EC 3.1.1.23) (Oxidized phosphatidylserine lipase ABHD12) (EC 3.1.-.-)	1	0	0	10.1099	9.81404	9.96199	0.209232	13.8585	9.02102	11.4397	1.71029	26.1126	20.7444	23.4285	3.79588	32.416	38.4168	35.4164	4.24323	-	43.854	-	-
O75533	Splicing factor 3B subunit 1 (Pre-mRNA-splicing factor SF3b 155 kDa subunit) (SF3b155) (Spliceosome-associated protein 155) (SAP 155)	0	0	0	14.7848	5.28464	10.0347	6.71765	7.29178	8.58338	7.93758	0.45665	-	-	-	-	-	-	-	-	-	-	-	-
P63241	Eukaryotic translation initiation factor 5A-1 (eIF-5A-1) (eIF-5A1) (Eukaryotic initiation factor 5A isoform 1) (eIF-5A) (Rev-binding factor) (eIF-4D)	1	1	0	10.1471	10.0137	10.0804	0.094336	10.055	6.17755	8.11625	1.37087	13.8436	12.3184	13.081	1.07849	-	-	-	-	-	-	-	-
P84103	Serine/arginine-rich splicing factor 3 (Pre-mRNA-splicing factor SRP20) (Splicing factor, arginine/serine-rich 3)	0	0	0	5.15456	15.0541	10.1043	7.00004	-	9.03956	-	-	18.6244	-	-	-	-	-	-	-	-	-	-	-
P26373	60S ribosomal protein L13 (Breast basic conserved protein 1) (Large ribosomal subunit protein eL13)	1	1	0	7.72788	12.4941	10.111	3.37022	15.5569	9.57509	12.566	2.1149	23.1106	17.1369	20.1238	4.22406	-	-	-	-	-	-	-	-
P23526	Adenosylhomocysteinase (AdoHcyase) (EC 3.3.1.1) (S-adenosyl-L-homocysteine hydrolase)	1	0	1	8.28768	12.0198	10.1538	2.63904	14.0598	10.821	12.4404	1.1451	12.7346	15.9974	14.366	2.30716	-	-	-	-	-	-	-	-
Q96BI1	Solute carrier family 22 member 18 (Beckwith-Wiedemann syndrome chromosomal region 1 candidate gene A protein) (Efflux transporter-like protein) (Imprinted multi-membrane-spanning polyspecific transporter-related protein 1) (Organic cation transporter-like protein 2) (ORCTL-2) (Solute carrier family 22 member 1-like) (Tumor-suppressing STF cDNA 5 protein) (Tumor-suppressing subchromosomal transfe…	1	0	1	11.0344	9.33077	10.1826	1.20465	21.5932	18.9699	20.2816	0.927469	-	-	-	-	53.0935	-	-	-	-	66.1465	-	-
Q99720	Sigma non-opioid intracellular receptor 1 (Aging-associated gene 8 protein) (SR31747-binding protein) (SR-BP) (Sigma 1-type opioid receptor) (SIG-1R) (Sigma1-receptor) (Sigma1R) (hSigmaR1)	1	0	0	7.63285	12.813	10.2229	3.66292	7.46944	11.9548	9.71211	1.58581	13.2351	12.9648	13.0999	0.191164	24.803	26.2063	25.5047	0.992324	34.3918	32.3305	33.3611	1.45759
Q9C0D9	Ethanolaminephosphotransferase 1 (hEPT1) (EC 2.7.8.1) (Selenoprotein I) (SelI)	1	0	0	16.0313	4.5603	10.2958	8.11122	9.52928	14.5416	12.0354	1.77212	19.414	13.8963	16.6551	3.9016	25.0863	-	-	-	-	-	-	-
Q8WVP7	Limb region 1 protein homolog (Differentiation-related gene 14 protein)	1	0	1	10.0913	10.5706	10.331	0.338855	21.4627	17.152	19.3073	1.52405	-	-	-	-	30.5826	-	-	-	-	-	-	-
Q9Y3Q3	Transmembrane emp24 domain-containing protein 3 (Membrane protein p24B) (p24 family protein gamma-4) (p24gamma4) (p26)	1	0	0	7.83266	12.8791	10.3559	3.56836	9.58572	16.3761	12.9809	2.40075	20.4651	21.0204	20.7428	0.392654	31.6688	33.3569	32.5128	1.19366	42.7475	49.7237	46.2356	4.93291
Q00610	Clathrin heavy chain 1 (Clathrin heavy chain on chromosome 17) (CLH-17)	1	0	1	9.16523	11.5913	10.3782	1.71547	16.4229	9.95858	13.1907	2.28548	19.1782	17.1369	18.1576	1.44341	-	-	-	-	-	-	-	-
Q5SNT2	Transmembrane protein 201 (Spindle-associated membrane protein 1)	1	0	1	14.5693	6.22708	10.3982	5.89887	11.9912	12.605	12.2981	0.217005	-	-	-	-	-	-	-	-	-	-	-	-
P07900	Heat shock protein HSP 90-alpha (EC 3.6.4.10) (Heat shock 86 kDa) (HSP 86) (HSP86) (Lipopolysaccharide-associated protein 2) (LAP-2) (LPS-associated protein 2) (Renal carcinoma antigen NY-REN-38)	1	0	1	12.1126	8.68839	10.4005	2.42131	10.6856	9.95534	10.3205	0.258179	16.1278	17.1211	16.6245	0.702391	26.662	-	-	-	37.423	31.0853	34.2541	4.48137
Q9UQ80	Proliferation-associated protein 2G4 (Cell cycle protein p38-2G4 homolog) (hG4-1) (ErbB3-binding protein 1)	1	0	1	9.42275	11.4519	10.4373	1.43484	11.164	11.6436	11.4038	0.16956	23.1041	22.5994	22.8518	0.356885	-	-	-	-	-	-	-	-
P61247	40S ribosomal protein S3a (Small ribosomal subunit protein eS1) (v-fos transformation effector protein) (Fte-1)	1	0	0	13.2426	7.70625	10.4744	3.91482	12.4382	14.2146	13.3264	0.628079	26.106	37.5273	31.8167	8.0761	-	-	-	-	-	-	-	-
P06748	Nucleophosmin (NPM) (Nucleolar phosphoprotein B23) (Nucleolar protein NO38) (Numatrin)	0	0	0	11.85	9.12478	10.4874	1.92702	11.7831	10.0639	10.9235	0.607855	12.9549	17.0489	15.0019	2.8949	33.9214	-	-	-	37.4429	36.4753	36.9591	0.684232
Q9Y2G8	DnaJ homolog subfamily C member 16	0	0	0	11.6022	9.4826	10.5424	1.49879	14.7761	7.14501	10.9606	2.69801	17.0744	16.7832	16.9288	0.205919	37.6279	-	-	-	-	-	-	-
Q02818	Nucleobindin-1 (CALNUC)	1	0	0	11.1459	9.9448	10.5453	0.849282	19.3099	18.3933	18.8516	0.324071	35.2696	37.7959	36.5327	1.78631	52.4466	58.6007	55.5237	4.35159	72.8836	69.9167	71.4001	2.09791
P09874	Poly [ADP-ribose] polymerase 1 (PARP-1) (EC 2.4.2.30) (ADP-ribosyltransferase diphtheria toxin-like 1) (ARTD1) (DNA ADP-ribosyltransferase PARP1) (EC 2.4.2.-) (NAD(+) ADP-ribosyltransferase 1) (ADPRT 1) (Poly[ADP-ribose] synthase 1) (Protein poly-ADP-ribosyltransferase PARP1) (EC 2.4.2.-)	1	0	1	11.3011	9.9026	10.6019	0.988902	15.2916	5.37839	10.335	3.50484	16.7284	21.1779	18.9532	3.14627	-	29.386	-	-	-	32.6622	-	-
Q96DZ1	Endoplasmic reticulum lectin 1 (ER lectin) (Erlectin) (XTP3-transactivated gene B protein)	1	1	0	9.86037	11.43	10.6452	1.10987	12.8965	7.48313	10.1898	1.91393	17.4543	18.6708	18.0625	0.86017	29.6646	30.8136	30.2391	0.812411	41.7256	41.6369	41.6812	0.0627685
Q96HD1	Protein disulfide isomerase CRELD1 (EC 5.3.4.1) (Cysteine-rich with EGF-like domain protein 1)	1	0	1	11.8158	9.49161	10.6537	1.64345	13.7983	16.158	14.9782	0.834287	19.8088	22.0656	20.9372	1.59576	25.2208	-	-	-	44.2565	36.8675	40.562	5.22479
P52272	Heterogeneous nuclear ribonucleoprotein M (hnRNP M)	1	0	1	9.28718	12.0639	10.6756	1.96347	12.3476	11.8275	12.0875	0.183894	20.7563	-	-	-	25.7896	-	-	-	29.6988	-	-	-
P25398	40S ribosomal protein S12 (Small ribosomal subunit protein eS12)	1	0	1	8.89935	12.514	10.7067	2.55594	13.6002	12.1119	12.856	0.526204	17.412	18.2946	17.8533	0.624108	-	-	-	-	-	-	-	-
P08865	40S ribosomal protein SA (37 kDa laminin receptor precursor) (37LRP) (37/67 kDa laminin receptor) (LRP/LR) (67 kDa laminin receptor) (67LR) (Colon carcinoma laminin-binding protein) (Laminin receptor 1) (LamR) (Laminin-binding protein precursor p40) (LBP/p40) (Multidrug resistance-associated protein MGr1-Ag) (NEM/1CHD4) (Small ribosomal subunit protein uS2)	1	0	1	9.62331	11.8484	10.7359	1.57341	14.9168	13.7782	14.3475	0.402539	14.5723	20.5839	17.5781	4.25085	-	-	-	-	-	-	-	-
P08243	Asparagine synthetase [glutamine-hydrolyzing] (EC 6.3.5.4) (Cell cycle control protein TS11) (Glutamine-dependent asparagine synthetase)	0	0	0	13.5352	8.10656	10.8209	3.83863	17.0744	13.5838	15.3291	1.23412	22.2655	16.6187	19.4421	3.99287	-	-	-	-	-	-	-	-
P62341	Thioredoxin reductase-like selenoprotein T (SelT) (EC 1.8.1.9)	1	1	0	13.5606	8.1669	10.8638	3.81393	7.6904	11.3923	9.54135	1.30882	22.8942	22.8716	22.8829	0.0159797	33.8957	35.7797	34.8377	1.33222	42.7049	47.0375	44.8712	3.06364
P50990	T-complex protein 1 subunit theta (TCP-1-theta) (CCT-theta) (Chaperonin containing T-complex polypeptide 1 subunit 8) (Renal carcinoma antigen NY-REN-15)	1	0	1	7.47517	14.2683	10.8717	4.80348	16.6694	7.69373	12.1816	3.1734	17.3561	18.0872	17.7216	0.516978	-	-	-	-	-	35.5533	-	-
Q9H6U8	Alpha-1,2-mannosyltransferase ALG9 (EC 2.4.1.259) (EC 2.4.1.261) (Asparagine-linked glycosylation protein 9 homolog) (Disrupted in bipolar disorder protein 1) (Dol-P-Man:Man(6)GlcNAc(2)-PP-Dol alpha-1,2-mannosyltransferase) (Dol-P-Man:Man(8)GlcNAc(2)-PP-Dol alpha-1,2-mannosyltransferase)	1	1	0	9.64128	12.1088	10.875	1.74478	10.8631	18.0288	14.4459	2.53344	-	-	-	-	-	-	-	-	-	-	-	-
Q9H497	Torsin-3A (ATP-dependent interferon-responsive protein) (Torsin family 3 member A)	1	0	0	11.6904	10.1132	10.9018	1.11529	6.50422	5.63474	6.06948	0.307408	15.0606	17.3171	16.1889	1.59559	29.5239	30.5903	30.0571	0.754057	39.3289	42.2169	40.7729	2.04216
O43169	Cytochrome b5 type B (Cytochrome b5 outer mitochondrial membrane isoform)	0	0	0	6.8485	14.9819	10.9152	5.75118	16.7527	10.8098	13.7813	2.10111	24.2803	15.9261	20.1032	5.90729	-	-	-	-	36.4478	33.5636	35.0057	2.03941
P60468	Protein transport protein Sec61 subunit beta	1	1	0	13.1748	8.70765	10.9412	3.15879	16.0996	10.9758	13.5377	1.81155	29.196	31.5701	30.3831	1.67874	-	-	-	-	-	-	-	-
Q8TED1	Probable glutathione peroxidase 8 (GPx-8) (GSHPx-8) (EC 1.11.1.9)	1	1	0	12.4849	9.4088	10.9469	2.17513	12.3192	7.64846	9.98381	1.65134	24.6244	22.3922	23.5083	1.57844	-	42.0172	-	-	-	-	-	-
Q9HCN8	Stromal cell-derived factor 2-like protein 1 (SDF2-like protein 1) (PWP1-interacting protein 8)	1	1	0	9.44326	12.501	10.9721	2.16214	15.1363	17.3997	16.268	0.800251	23.9607	26.3455	25.1531	1.68627	34.8492	37.0079	35.9285	1.52643	-	41.8527	-	-
P60174	Triosephosphate isomerase (TIM) (EC 5.3.1.1) (Methylglyoxal synthase) (EC 4.2.3.3) (Triose-phosphate isomerase)	1	0	1	8.70256	13.2584	10.9805	3.2215	11.9989	20.1201	16.0595	2.87128	-	-	-	-	-	-	-	-	-	-	-	-
Q14318	Peptidyl-prolyl cis-trans isomerase FKBP8 (PPIase FKBP8) (EC 5.2.1.8) (38 kDa FK506-binding protein) (38 kDa FKBP) (FKBP-38) (hFKBP38) (FK506-binding protein 8) (FKBP-8) (FKBPR38) (Rotamase)	1	1	0	7.13423	14.8617	10.998	5.46417	39.859	13.7626	26.8108	9.22647	-	-	-	-	-	-	-	-	-	-	-	-
P60842	Eukaryotic initiation factor 4A-I (eIF-4A-I) (eIF4A-I) (EC 3.6.4.13) (ATP-dependent RNA helicase eIF4A-1)	1	0	1	15.8001	6.30431	11.0522	6.71454	13.527	13.3757	13.4513	0.0534967	23.9283	20.0154	21.9718	2.7669	27.8129	-	-	-	41.8919	40.6084	41.2501	0.907555
Q96AE7	Tetratricopeptide repeat protein 17 (TPR repeat protein 17)	1	0	1	9.28389	12.8548	11.0693	2.52501	22.3621	20.4094	21.3857	0.690363	31.6337	31.6903	31.662	0.0399572	45.5456	-	-	-	66.8325	58.6674	62.75	5.77357
P62241	40S ribosomal protein S8 (Small ribosomal subunit protein eS8)	1	0	0	7.96846	14.1808	11.0746	4.39277	13.4229	16.132	14.7775	0.95781	21.2555	17.2412	19.2483	2.83857	-	-	-	-	-	-	-	-
Q6ZMG9	Ceramide synthase 6 (CerS6) (EC 2.3.1.-) (LAG1 longevity assurance homolog 6)	1	1	0	10.0169	12.2129	11.1149	1.55282	10.0978	15.9233	13.0106	2.05962	-	-	-	-	38.0698	-	-	-	-	-	-	-
P40227	T-complex protein 1 subunit zeta (TCP-1-zeta) (Acute morphine dependence-related protein 2) (CCT-zeta-1) (HTR3) (Tcp20)	1	0	1	8.04885	14.2257	11.1373	4.36767	9.92452	7.22435	8.57443	0.954654	23.9116	22.9412	23.4264	0.686158	-	-	-	-	-	-	-	-
Q9H1X3	DnaJ homolog subfamily C member 25	1	1	0	10.5233	11.759	11.1412	0.873735	13.7626	10.2165	11.9895	1.25376	-	28.7023	-	-	28.601	-	-	-	-	-	-	-
Q8N129	Protein canopy homolog 4	1	0	1	14.0613	8.37423	11.2178	4.02136	15.7	5.72255	10.7113	3.52757	18.354	19.3607	18.8574	0.711826	26.9556	26.922	26.9388	0.0237793	35.3262	30.8231	33.0746	3.18411
P62258	14-3-3 protein epsilon (14-3-3E)	1	0	1	14.4414	7.99572	11.2186	4.5578	7.74286	8.40805	8.07546	0.235178	-	-	-	-	-	-	-	-	-	-	-	-
O00400	Acetyl-coenzyme A transporter 1 (AT-1) (Acetyl-CoA transporter 1) (Solute carrier family 33 member 1)	1	0	0	14.7012	7.74686	11.2241	4.91749	10.5458	6.03173	8.28874	1.59595	26.0169	30.2397	28.1283	2.98597	20.8002	28.5587	24.6795	5.48604	-	-	-	-
Q92685	Dol-P-Man:Man(5)GlcNAc(2)-PP-Dol alpha-1,3-mannosyltransferase (EC 2.4.1.258) (Asparagine-linked glycosylation protein 3 homolog) (Dol-P-Man-dependent alpha(1-3)-mannosyltransferase) (Dolichyl-P-Man:Man(5)GlcNAc(2)-PP-dolichyl mannosyltransferase) (Dolichyl-phosphate-mannose--glycolipid alpha-mannosyltransferase) (Not56-like protein)	1	1	0	14.1999	8.25292	11.2264	4.20516	14.1196	-	-	-	-	-	-	-	-	-	-	-	-	-	-	-
P49368	T-complex protein 1 subunit gamma (TCP-1-gamma) (CCT-gamma) (hTRiC5)	1	0	1	16.1053	6.39815	11.2517	6.86397	13.9852	13.3704	13.6778	0.217344	23.5451	23.9029	23.724	0.253008	-	-	-	-	-	38.001	-	-
Q15165	Serum paraoxonase/arylesterase 2 (PON 2) (EC 3.1.1.2) (EC 3.1.1.81) (Aromatic esterase 2) (A-esterase 2) (Serum aryldialkylphosphatase 2)	1	0	1	12.2784	10.2873	11.2829	1.40788	23.0284	15.4956	19.262	2.66325	24.3908	25.4043	24.8975	0.716674	29.1423	-	-	-	-	-	-	-
P22061	Protein-L-isoaspartate(D-aspartate) O-methyltransferase (PIMT) (EC 2.1.1.77) (L-isoaspartyl protein carboxyl methyltransferase) (Protein L-isoaspartyl/D-aspartyl methyltransferase) (Protein-beta-aspartate methyltransferase)	1	0	1	10.4649	12.1134	11.2891	1.1657	13.3126	11.5842	12.4484	0.611065	25.006	25.3893	25.1976	0.271021	32.1795	-	-	-	50.2463	42.1818	46.2141	5.70243
Q8NBP0	Tetratricopeptide repeat protein 13 (TPR repeat protein 13)	0	0	0	10.1188	12.6088	11.3638	1.76068	16.139	8.20964	12.1743	2.80347	22.2165	22.871	22.5438	0.462823	38.9298	41.9094	40.4196	2.10692	-	58.152	-	-
P07437	Tubulin beta chain (Tubulin beta-5 chain)	1	0	1	8.23078	14.5737	11.4023	4.48514	13.4454	13.4821	13.4637	0.0129732	12.1412	17.8773	15.0092	4.05603	24.5494	49.1617	36.8555	17.4035	32.4908	33.6188	33.0548	0.797584
Q8TBM8	DnaJ homolog subfamily B member 14	1	0	0	13.2885	9.53255	11.4105	2.65588	19.7187	22.3651	21.0419	0.935635	26.2031	25.0583	25.6307	0.809501	54.9671	62.3508	58.659	5.22106	63.9575	52.4918	58.2246	8.10745
Q969Q0	60S ribosomal protein L36a-like (Large ribosomal subunit protein eL42-like)	1	0	0	8.02999	14.8015	11.4158	4.7882	-	11.3946	-	-	-	-	-	-	-	-	-	-	-	-	-	-
P39023	60S ribosomal protein L3 (HIV-1 TAR RNA-binding protein B) (TARBP-B) (Large ribosomal subunit protein uL3)	1	0	1	4.75483	18.2004	11.4776	9.50746	13.9437	8.1567	11.0502	2.04602	15.7696	14.459	15.1143	0.926746	26.8632	-	-	-	-	-	-	-
Q05707	Collagen alpha-1(XIV) chain (Undulin)	1	0	0	14.592	8.38716	11.4896	4.38746	18.2058	19.5624	18.8841	0.479651	47.374	45.9424	46.6582	1.01224	38.5583	-	-	-	-	-	-	-
Q16880	2-hydroxyacylsphingosine 1-beta-galactosyltransferase (EC 2.4.1.47) (Ceramide UDP-galactosyltransferase) (Cerebroside synthase) (UDP-galactose-ceramide galactosyltransferase)	1	0	0	16.1622	6.87756	11.5199	6.56526	16.7111	13.2923	15.0017	1.20873	26.5554	27.1869	26.8712	0.446585	42.5006	-	-	-	63.4048	-	-	-
Q8NCW5	NAD(P)H-hydrate epimerase (EC 5.1.99.6) (Apolipoprotein A-I-binding protein) (AI-BP) (NAD(P)HX epimerase) (YjeF N-terminal domain-containing protein 1) (YjeF_N1)	1	0	1	10.6728	12.4681	11.5704	1.26943	19.0742	15.057	17.0656	1.4203	-	-	-	-	-	-	-	-	-	-	-	-
P48643	T-complex protein 1 subunit epsilon (TCP-1-epsilon) (CCT-epsilon)	1	0	1	10.971	12.3268	11.6489	0.9587	15.6353	15.4541	15.5447	0.0640533	20.9267	25.4943	23.2105	3.22979	-	-	-	-	-	-	-	-
Q92791	Endoplasmic reticulum protein SC65 (Leprecan-like protein 4) (Nucleolar autoantigen No55) (Prolyl 3-hydroxylase family member 4) (Synaptonemal complex protein SC65)	1	1	0	13.0389	10.3469	11.6929	1.90358	21.5071	16.2746	18.8908	1.84997	34.5164	34.325	34.4207	0.135325	50.9588	52.0384	51.4986	0.763402	56.5576	54.9286	55.7431	1.15192
Q9H2C2	Protein ARV1 (hARV1)	1	0	0	12.1613	11.2374	11.6993	0.653311	21.5871	15.3826	18.4848	2.19361	-	-	-	-	-	-	-	-	-	-	-	-
P61313	60S ribosomal protein L15 (Large ribosomal subunit protein eL15)	0	0	0	11.4409	11.978	11.7095	0.379777	14.2573	9.09339	11.6753	1.82572	16.3747	18.1509	17.2628	1.25596	-	29.2151	-	-	-	-	-	-
P05388	60S acidic ribosomal protein P0 (60S ribosomal protein L10E) (Large ribosomal subunit protein uL10)	1	0	0	15.9791	7.44923	11.7142	6.03153	21.4077	4.4965	12.9521	5.97903	24.6772	21.8255	23.2514	2.01646	-	-	-	-	-	-	-	-
Q16850	Lanosterol 14-alpha demethylase (LDM) (EC 1.14.14.154) (CYPLI) (Cytochrome P450 51A1) (Cytochrome P450-14DM) (Cytochrome P45014DM) (Cytochrome P450LI) (Sterol 14-alpha demethylase)	1	1	0	12.1466	11.294	11.7203	0.602856	47.5715	16.7485	32.16	10.8976	-	-	-	-	-	-	-	-	-	-	-	-
Q8NBM8	Prenylcysteine oxidase-like (EC 1.8.3.-)	1	0	1	9.48096	14.011	11.746	3.20325	15.1953	9.571	12.3832	1.98849	20.1673	24.0052	22.0863	2.7138	29.19	-	-	-	40.8235	35.9721	38.3978	3.43043
P63244	Receptor of activated protein C kinase 1 (Cell proliferation-inducing gene 21 protein) (Guanine nucleotide-binding protein subunit beta-2-like 1) (Guanine nucleotide-binding protein subunit beta-like protein 12.3) (Human lung cancer oncogene 7 protein) (HLC-7) (Receptor for activated C kinase) (Small ribosomal subunit protein RACK1) [Cleaved into: Receptor of activated protein C kinase 1, N-termi…	1	0	0	8.46682	15.0685	11.7677	4.66812	24.9255	13.6524	19.289	3.98563	20.522	21.4164	20.9692	0.632422	34.4778	43.4891	38.9834	6.37196	-	40.1688	-	-
Q6NUQ4	Transmembrane protein 214	1	0	0	10.8544	12.7156	11.785	1.31608	18.106	10.8456	14.4758	2.56691	30.9263	24.0029	27.4646	4.8956	-	40.2771	-	-	-	-	-	-
Q13438	Protein OS-9 (Amplified in osteosarcoma 9)	1	1	0	11.9152	11.7823	11.8488	0.0939588	22.068	20.8498	21.4589	0.430715	38.0264	39.2732	38.6498	0.881644	60.1482	63.2475	61.6979	2.19147	72.8821	73.848	73.365	0.683004
Q6PK18	2-oxoglutarate and iron-dependent oxygenase domain-containing protein 3 (EC 1.14.11.-)	0	0	0	13.6979	10.0663	11.8821	2.56792	17.1376	16.7028	16.9202	0.153739	31.3456	27.4005	29.373	2.78958	34.742	-	-	-	48.0006	43.3514	45.676	3.28747
P32119	Peroxiredoxin-2 (EC 1.11.1.24) (Natural killer cell-enhancing factor B) (NKEF-B) (PRP) (Thiol-specific antioxidant protein) (TSA) (Thioredoxin peroxidase 1) (Thioredoxin-dependent peroxide reductase 1) (Thioredoxin-dependent peroxiredoxin 2)	1	0	1	17.0531	6.71468	11.8839	7.31034	6.94679	7.76022	7.35351	0.287591	-	-	-	-	-	-	-	-	-	-	-	-
Q15365	Poly(rC)-binding protein 1 (Alpha-CP1) (Heterogeneous nuclear ribonucleoprotein E1) (hnRNP E1) (Nucleic acid-binding protein SUB2.3)	1	0	1	6.14946	17.6284	11.8889	8.1168	12.6393	6.92696	9.78315	2.01963	-	19.5935	-	-	27.877	30.5112	29.1941	1.86264	35.8621	35.0885	35.4753	0.546974
Q96G23	Ceramide synthase 2 (CerS2) (EC 2.3.1.-) (LAG1 longevity assurance homolog 2) (SP260) (Sphingosine N-acyltransferase CERS2) (EC 2.3.1.24) (Tumor metastasis-suppressor gene 1 protein)	1	1	0	12.889	11.0858	11.9874	1.27501	-	14.5336	-	-	-	-	-	-	-	-	-	-	-	-	-	-
Q9HDC9	Adipocyte plasma membrane-associated protein (Protein BSCv)	0	0	0	12.283	11.7574	12.0202	0.371635	14.2389	9.2666	11.7528	1.75798	21.5114	26.9006	24.206	3.81075	26.2194	-	-	-	34.0382	31.609	32.8236	1.71776
Q8IVL6	Prolyl 3-hydroxylase 3 (EC 1.14.11.7) (Leprecan-like protein 2) (Protein B)	1	1	0	14.2874	9.85387	12.0707	3.135	6.29711	5.3945	5.84581	0.319123	15.7568	15.6083	15.6825	0.105067	28.7729	26.257	27.5149	1.77904	35.483	34.978	35.2305	0.357146
P46782	40S ribosomal protein S5 (Small ribosomal subunit protein uS7) [Cleaved into: 40S ribosomal protein S5, N-terminally processed]	1	0	1	11.6818	12.527	12.1044	0.597622	16.7922	12.2707	14.5314	1.59858	16.761	25.5504	21.1557	6.21502	32.9026	-	-	-	-	-	-	-
Q9H1E5	Thioredoxin-related transmembrane protein 4 (Thioredoxin domain-containing protein 13)	0	0	0	11.1585	13.1009	12.1297	1.37349	-	-	-	-	-	-	-	-	-	-	-	-	-	-	-	-
P12277	Creatine kinase B-type (EC 2.7.3.2) (Brain creatine kinase) (B-CK) (Creatine kinase B chain) (Creatine phosphokinase B-type) (CPK-B)	1	0	1	10.8114	13.4491	12.1303	1.86514	12.7849	4.9276	8.85623	2.77796	15.2154	16.8351	16.0253	1.14526	-	-	-	-	-	18.0576	-	-
P48723	Heat shock 70 kDa protein 13 (Microsomal stress-70 protein ATPase core) (Stress-70 protein chaperone microsome-associated 60 kDa protein)	1	0	0	12.186	12.1998	12.1929	0.00981334	22.4325	21.1686	21.8006	0.446863	38.6529	37.4339	38.0434	0.861982	48.234	49.6551	48.9446	1.00489	59.9391	58.4752	59.2072	1.03513
O75460	Serine/threonine-protein kinase/endoribonuclease IRE1 (Endoplasmic reticulum-to-nucleus signaling 1) (Inositol-requiring protein 1) (hIRE1p) (Ire1-alpha) (IRE1a) [Includes: Serine/threonine-protein kinase (EC 2.7.11.1); Endoribonuclease (EC 3.1.26.-)]	1	1	0	11.1395	13.278	12.2088	1.51212	23.9405	14.3572	19.1488	3.38822	-	-	-	-	-	-	-	-	-	-	-	-
P04406	Glyceraldehyde-3-phosphate dehydrogenase (GAPDH) (EC 1.2.1.12) (Peptidyl-cysteine S-nitrosylase GAPDH) (EC 2.6.99.-)	1	0	1	8.92789	15.5455	12.2367	4.67938	24.1603	12.9943	18.5773	3.94776	20.5599	16.3579	18.4589	2.97127	26.7962	17.0441	21.9202	6.89579	33.4562	37.8071	35.6316	3.07652
Q7Z4R8	UPF0669 protein C6orf120	1	0	1	10.9488	13.5741	12.2614	1.85631	23.3435	17.1747	20.2591	2.181	24.2292	35.4439	29.8366	7.92997	36.83	-	-	-	-	46.2314	-	-
Q15363	Transmembrane emp24 domain-containing protein 2 (Membrane protein p24A) (p24) (p24 family protein beta-1) (p24beta1)	1	0	0	6.0485	18.5847	12.3166	8.86441	11.2413	14.4246	12.8329	1.12547	14.6525	16.2269	15.4397	1.11326	25.5897	29.5244	27.557	2.78222	37.7931	35.1357	36.4644	1.8791
P22314	Ubiquitin-like modifier-activating enzyme 1 (EC 6.2.1.45) (Protein A1S9) (Ubiquitin-activating enzyme E1)	1	0	1	12.6668	11.9927	12.3298	0.476631	15.9205	5.71953	10.82	3.60658	20.365	25.3263	22.8457	3.50815	-	-	-	-	-	34.3897	-	-
Q9Y2G5	GDP-fucose protein O-fucosyltransferase 2 (EC 2.4.1.221) (Peptide-O-fucosyltransferase 2) (O-FucT-2)	1	0	0	14.6983	10.0922	12.3952	3.25706	13.9955	14.0613	14.0284	0.0232571	20.4721	16.3684	18.4202	2.90175	28.0384	-	-	-	41.8976	39.3587	40.6281	1.79532
Q86YB8	ERO1-like protein beta (ERO1-L-beta) (EC 1.8.4.-) (Endoplasmic reticulum oxidoreductase beta) (Endoplasmic reticulum oxidoreductin-1-like protein B) (Oxidoreductin-1-L-beta)	1	1	0	11.2303	13.5606	12.3954	1.64781	13.9111	11.6834	12.7973	0.787612	19.6251	16.9959	18.3105	1.85914	27.459	31.5359	29.4974	2.88285	43.264	40.8337	42.0488	1.71853
O43292	Glycosylphosphatidylinositol anchor attachment 1 protein (GPI anchor attachment protein 1) (GAA1 protein homolog) (hGAA1)	1	1	0	10.672	14.1616	12.4168	2.46752	9.80753	9.3431	9.57531	0.164201	21.5218	18.8285	20.1752	1.90446	30.6394	30.5666	30.603	0.0514213	-	-	-	-
P36578	60S ribosomal protein L4 (60S ribosomal protein L1) (Large ribosomal subunit protein uL4)	1	0	0	13.1937	11.8391	12.5164	0.957823	14.7303	7.35362	11.042	2.60806	15.7164	15.9664	15.8414	0.176789	-	28.9258	-	-	-	-	-	-
Q5JU69	Torsin-2A (Torsin family 2 member A) (Torsin-related protein 1)	1	0	0	15.4927	9.66495	12.5788	4.12086	21.806	23.5158	22.6609	0.604525	-	16.4075	-	-	36.812	-	-	-	-	-	-	-
P08236	Beta-glucuronidase (EC 3.2.1.31) (Beta-G1)	1	0	1	14.2874	10.8846	12.586	2.40619	27.8853	23.922	25.9036	1.40125	48.2193	51.4681	49.8437	2.29727	68.6638	63.0465	65.8551	3.97208	75.8711	70.98	73.4255	3.45849
Q96KC8	DnaJ homolog subfamily C member 1 (DnaJ protein homolog MTJ1)	1	0	0	11.3923	13.8124	12.6024	1.71129	17.2295	14.3359	15.7827	1.02305	23.2793	25.2549	24.2671	1.39691	43.8694	-	-	-	52.9434	54.8512	53.8973	1.34905
P23528	Cofilin-1 (18 kDa phosphoprotein) (p18) (Cofilin, non-muscle isoform)	1	0	1	8.99569	16.2374	12.6165	5.12065	14.9298	13.8785	14.4041	0.371703	29.1569	23.8716	26.5142	3.73728	-	-	-	-	-	-	-	-
Q92598	Heat shock protein 105 kDa (Antigen NY-CO-25) (Heat shock 110 kDa protein)	1	0	1	15.6602	9.64128	12.6507	4.25603	13.2735	14.9038	14.0886	0.576385	-	26.136	-	-	36.5522	-	-	-	-	38.4986	-	-
Q12931	Heat shock protein 75 kDa, mitochondrial (HSP 75) (TNFR-associated protein 1) (Tumor necrosis factor type 1 receptor-associated protein) (TRAP-1)	0	0	0	17.7144	7.5912	12.6528	7.15821	-	26.5154	-	-	-	-	-	-	-	-	-	-	-	-	-	-
Q6ZPD9	Probable C-mannosyltransferase DPY19L3 (EC 2.4.1.-) (Dpy-19-like protein 3) (Protein dpy-19 homolog 3)	0	0	0	9.88474	15.4756	12.6802	3.95332	7.81566	12.8358	10.3257	1.77489	-	19.6103	-	-	-	-	-	-	-	-	-	-
Q13232	Nucleoside diphosphate kinase 3 (NDK 3) (NDP kinase 3) (EC 2.7.4.6) (DR-nm23) (Nucleoside diphosphate kinase C) (NDPKC) (nm23-H3)	0	0	0	17.5802	7.91142	12.7458	6.83683	14.0709	22.2413	18.1561	2.88868	26.6351	-	-	-	32.7111	-	-	-	-	-	-	-
Q02878	60S ribosomal protein L6 (Large ribosomal subunit protein eL6) (Neoplasm-related protein C140) (Tax-responsive enhancer element-binding protein 107) (TaxREB107)	1	1	0	4.68166	20.8698	12.7757	11.4467	31.3272	8.31013	19.8186	8.13775	15.9205	16.395	16.1577	0.335515	-	-	-	-	-	-	-	-
Q8TEX9	Importin-4 (Imp4) (Importin-4b) (Imp4b) (Ran-binding protein 4) (RanBP4)	0	0	0	11.2988	14.3014	12.8001	2.12317	18.2379	16.9918	17.6148	0.440556	28.7592	-	-	-	-	-	-	-	-	-	-	-
Q9H5K3	Protein O-mannose kinase (POMK) (EC 2.7.1.183) (Protein kinase-like protein SgK196) (Sugen kinase 196)	1	1	0	12.4688	13.2344	12.8516	0.541323	14.7776	13.1175	13.9475	0.586917	21.9293	25.0824	23.5058	2.2296	38.2586	36.9932	37.6259	0.894814	52.0223	51.248	51.6352	0.54745
Q13085	Acetyl-CoA carboxylase 1 (ACC1) (EC 6.4.1.2) (Acetyl-Coenzyme A carboxylase alpha) (ACC-alpha)	0	0	0	13.5584	12.1875	12.8729	0.969353	7.18767	5.08615	6.13691	0.742998	22.3886	25.7709	24.0797	2.39165	-	29.1222	-	-	-	-	-	-
Q9Y672	Dolichyl pyrophosphate Man9GlcNAc2 alpha-1,3-glucosyltransferase (EC 2.4.1.267) (Asparagine-linked glycosylation protein 6 homolog) (Dol-P-Glc:Man(9)GlcNAc(2)-PP-Dol alpha-1,3-glucosyltransferase) (Dolichyl-P-Glc:Man9GlcNAc2-PP-dolichyl glucosyltransferase)	1	1	0	12.091	13.7723	12.9316	1.18885	21.8341	18.7731	20.3036	1.0822	-	-	-	-	-	-	-	-	-	-	-	-
P09972	Fructose-bisphosphate aldolase C (EC 4.1.2.13) (Brain-type aldolase)	1	0	1	16.6722	9.31597	12.9941	5.20166	-	13.9052	-	-	17.7577	20.6953	19.2265	2.07719	-	-	-	-	-	-	-	-
O60343	TBC1 domain family member 4 (Akt substrate of 160 kDa) (AS160)	1	0	1	12.8639	13.1846	13.0243	0.226801	-	21.5391	-	-	-	-	-	-	-	-	-	-	-	-	-	-
Q9BTX1	Nucleoporin NDC1 (hNDC1) (Transmembrane protein 48)	1	0	1	12.6134	13.4431	13.0283	0.58673	15.9784	10.8051	13.3917	1.82904	-	26.3796	-	-	-	-	-	-	-	-	-	-
Q6ZXV5	Protein O-mannosyl-transferase TMTC3 (EC 2.4.1.109) (Protein SMILE) (Transmembrane and TPR repeat-containing protein 3)	1	1	0	12.6882	13.5427	13.1154	0.604236	20.9342	7.48878	14.2115	4.75369	14.2617	15.502	14.8819	0.877021	30.5835	29.192	29.8878	0.983943	24.2459	29.3121	26.779	3.58239
O94901	SUN domain-containing protein 1 (Protein unc-84 homolog A) (Sad1/unc-84 protein-like 1)	1	0	1	16.6118	9.63148	13.1216	4.93581	22.8288	16.4983	19.6635	2.23818	31.2015	32.0093	31.6054	0.571223	46.7084	47.5126	47.1105	0.568638	62.1485	49.1029	55.6257	9.22457
Q9Y3F4	Serine-threonine kinase receptor-associated protein (MAP activator with WD repeats) (UNR-interacting protein) (WD-40 repeat protein PT-WD)	0	0	0	8.43296	17.8645	13.1487	6.66909	-	17.176	-	-	-	-	-	-	-	-	-	-	-	-	-	-
Q2PZI1	Probable C-mannosyltransferase DPY19L1 (EC 2.4.1.-) (Dpy-19-like protein 1) (Protein dpy-19 homolog 1)	0	0	0	14.4597	11.8492	13.1545	1.8459	15.8568	19.7458	17.8013	1.37496	25.5648	21.7448	23.6548	2.70115	-	25.1396	-	-	-	-	-	-
P56192	Methionine--tRNA ligase, cytoplasmic (EC 6.1.1.10) (Methionyl-tRNA synthetase) (MetRS)	1	0	1	21.1947	5.22773	13.2112	11.2903	13.0548	21.4633	17.2591	2.97285	25.8512	-	-	-	-	-	-	-	-	-	-	-
P54577	Tyrosine--tRNA ligase, cytoplasmic (EC 6.1.1.1) (Tyrosyl-tRNA synthetase) (TyrRS) [Cleaved into: Tyrosine--tRNA ligase, cytoplasmic, N-terminally processed]	1	0	1	18.4838	7.97998	13.2319	7.42732	20.4436	15.1406	17.7921	1.87489	30.3611	-	-	-	-	-	-	-	-	-	-	-
Q4ZIN3	Membralin (Transmembrane protein 259)	1	1	0	14.1712	12.3122	13.2417	1.31448	21.1089	15.316	18.2124	2.04811	-	-	-	-	-	-	-	-	-	-	-	-
Q9P2E9	Ribosome-binding protein 1 (180 kDa ribosome receptor homolog) (RRp) (ES/130-related protein) (Ribosome receptor protein)	1	1	0	5.47552	21.026	13.2508	10.9959	19.8949	9.28553	14.5902	3.75098	-	30.2606	-	-	76.2052	-	-	-	-	-	-	-
P78536	Disintegrin and metalloproteinase domain-containing protein 17 (ADAM 17) (EC 3.4.24.86) (Snake venom-like protease) (TNF-alpha convertase) (TNF-alpha-converting enzyme) (CD antigen CD156b)	1	0	0	11.7458	14.8349	13.2903	2.18436	27.3161	28.2115	27.7638	0.316567	47.2738	48.64	47.9569	0.966046	66.6556	-	-	-	79.3738	67.5441	73.4589	8.36488
Q9BZQ6	ER degradation-enhancing alpha-mannosidase-like protein 3 (EC 3.2.1.113) (Alpha-1,2-mannosidase EDEM3)	1	1	0	14.051	12.634	13.3425	1.00194	8.32896	8.60569	8.46732	0.0978397	18.1964	18.8667	18.5316	0.473999	34.7693	41.5379	38.1536	4.78614	57.4938	47.5894	52.5416	7.00351
P04264	Keratin, type II cytoskeletal 1 (67 kDa cytokeratin) (Cytokeratin-1) (CK-1) (Hair alpha protein) (Keratin-1) (K1) (Type-II keratin Kb1)	1	0	1	16.144	10.553	13.3485	3.95344	8.792	7.81915	8.30557	0.343953	11.1395	9.43588	10.2877	1.20468	-	-	-	-	-	17.7144	-	-
Q6N075	Molybdate-anion transporter (Major facilitator superfamily domain-containing protein 5) (Molybdate transporter 2 homolog) (hsMOT2)	1	0	1	14.7318	12.0825	13.4071	1.87333	20.7525	19.3191	20.0358	0.506812	-	-	-	-	-	-	-	-	-	-	-	-
P43246	DNA mismatch repair protein Msh2 (hMSH2) (MutS protein homolog 2)	0	0	0	17.2596	9.57918	13.4194	5.4309	-	9.9448	-	-	-	-	-	-	-	-	-	-	-	-	-	-
P35527	Keratin, type I cytoskeletal 9 (Cytokeratin-9) (CK-9) (Keratin-9) (K9)	1	0	1	17.6873	9.18833	13.4378	6.00971	-	-	-	-	-	-	-	-	-	-	-	-	-	-	-	-
P30086	Phosphatidylethanolamine-binding protein 1 (PEBP-1) (HCNPpp) (Neuropolypeptide h3) (Prostatic-binding protein) (Raf kinase inhibitor protein) (RKIP) [Cleaved into: Hippocampal cholinergic neurostimulating peptide (HCNP)]	1	0	1	8.56516	18.3773	13.4713	6.93826	30.5609	-	-	-	-	-	-	-	-	-	-	-	-	-	-	-
Q16543	Hsp90 co-chaperone Cdc37 (Hsp90 chaperone protein kinase-targeting subunit) (p50Cdc37) [Cleaved into: Hsp90 co-chaperone Cdc37, N-terminally processed]	1	0	1	19.8699	7.22366	13.5468	8.94222	29.5695	3.67573	16.6226	9.15484	-	-	-	-	-	-	-	-	-	-	-	-
O00571	ATP-dependent RNA helicase DDX3X (EC 3.6.4.13) (CAP-Rf) (DEAD box protein 3, X-chromosomal) (DEAD box, X isoform) (DBX) (Helicase-like protein 2) (HLP2)	1	0	0	13.0881	14.0088	13.5484	0.651072	-	14.6976	-	-	16.9663	19.738	18.3522	1.95992	-	-	-	-	-	-	-	-
Q5H8A4	GPI ethanolamine phosphate transferase 2 (EC 2.-.-.-) (GPI7 homolog) (hGPI7) (Phosphatidylinositol-glycan biosynthesis class G protein) (PIG-G)	1	1	0	14.4085	12.7932	13.6009	1.14215	20.6469	7.71673	14.1818	4.5715	26.9716	18.4546	22.7131	6.02245	-	36.4211	-	-	-	-	-	-
P41250	Glycine--tRNA ligase (EC 6.1.1.14) (Diadenosine tetraphosphate synthetase) (Ap4A synthetase) (EC 2.7.7.-) (Glycyl-tRNA synthetase) (GlyRS) (Glycyl-tRNA synthetase 1)	1	0	1	12.7765	14.4319	13.6042	1.17056	30.6018	14.6627	22.6322	5.63534	29.9504	39.6551	34.8027	6.86223	-	-	-	-	-	-	-	-
P40926	Malate dehydrogenase, mitochondrial (EC 1.1.1.37)	1	0	1	18.7329	8.52794	13.6304	7.21598	16.8392	15.7377	16.2884	0.389457	24.337	16.0313	20.1842	5.87302	-	-	-	-	-	-	-	-
O95232	Luc7-like protein 3 (Cisplatin resistance-associated-overexpressed protein) (Luc7A) (Okadaic acid-inducible phosphoprotein OA48-18) (cAMP regulatory element-associated protein 1) (CRE-associated protein 1) (CREAP-1)	0	0	0	6.44063	20.8259	13.6333	10.172	-	16.4376	-	-	-	-	-	-	-	-	-	-	-	-	-	-
P12109	Collagen alpha-1(VI) chain	1	0	0	13.805	13.4671	13.6361	0.238917	26.869	24.7815	25.8253	0.738062	48.6139	50.2784	49.4461	1.17704	70.5345	74.556	72.5453	2.84363	81.8978	79.7743	80.8361	1.50158
Q9NZ08	Endoplasmic reticulum aminopeptidase 1 (EC 3.4.11.-) (ARTS-1) (Adipocyte-derived leucine aminopeptidase) (A-LAP) (Aminopeptidase PILS) (Puromycin-insensitive leucyl-specific aminopeptidase) (PILS-AP) (Type 1 tumor necrosis factor receptor shedding aminopeptidase regulator)	1	0	0	8.70898	18.6112	13.6601	7.00191	17.6548	6.21592	11.9354	4.04426	18.684	18.0106	18.3473	0.476146	27.7295	-	-	-	-	-	-	-
P11142	Heat shock cognate 71 kDa protein (EC 3.6.4.10) (Heat shock 70 kDa protein 8) (Lipopolysaccharide-associated protein 1) (LAP-1) (LPS-associated protein 1)	1	0	1	11.895	15.4541	13.6746	2.51666	10.9362	12.6248	11.7805	0.597041	14.9103	9.00546	11.9579	4.17534	25.1682	31.2346	28.2014	4.28961	34.4804	30.8939	32.6871	2.53602
Q9NZJ5	Eukaryotic translation initiation factor 2-alpha kinase 3 (EC 2.7.11.1) (PRKR-like endoplasmic reticulum kinase) (Pancreatic eIF2-alpha kinase) (HsPEK)	1	0	0	15.9254	11.4809	13.7032	3.14273	16.6152	18.4931	17.5542	0.663922	25.2314	26.2042	25.7178	0.687841	-	34.8254	-	-	-	-	-	-
Q96AQ6	Pre-B-cell leukemia transcription factor-interacting protein 1 (Hematopoietic PBX-interacting protein)	1	0	1	13.2223	14.2294	13.7258	0.712081	20.1189	17.4059	18.7624	0.959183	30.5748	32.9687	31.7718	1.6927	50.0425	-	-	-	-	63.1744	-	-
Q9BV81	ER membrane protein complex subunit 6 (Transmembrane protein 93)	1	1	0	14.6226	12.9117	13.7671	1.20977	19.5728	11.3884	15.4806	2.89362	-	-	-	-	-	-	-	-	-	-	-	-
P17844	Probable ATP-dependent RNA helicase DDX5 (EC 3.6.4.13) (DEAD box protein 5) (RNA helicase p68)	1	0	1	15.5306	12.0477	13.7891	2.46274	-	22.6228	-	-	-	-	-	-	-	36.8001	-	-	-	-	-	-
Q15029	116 kDa U5 small nuclear ribonucleoprotein component (Elongation factor Tu GTP-binding domain-containing protein 2) (SNU114 homolog) (hSNU114) (U5 snRNP-specific protein, 116 kDa) (U5-116 kDa)	0	0	0	13.1341	14.5043	13.8192	0.96889	-	26.3964	-	-	-	-	-	-	-	-	-	-	-	-	-	-
O43684	Mitotic checkpoint protein BUB3	0	0	0	17.8307	9.98776	13.9092	5.54582	-	20.2654	-	-	37.0531	23.4795	30.2663	9.59794	-	-	-	-	-	-	-	-
P19623	Spermidine synthase (SPDSY) (EC 2.5.1.16) (Putrescine aminopropyltransferase)	0	0	0	18.2205	9.61841	13.9194	6.08258	-	46.1172	-	-	25.2917	-	-	-	-	-	-	-	-	-	-	-
Q9BT22	Chitobiosyldiphosphodolichol beta-mannosyltransferase (EC 2.4.1.142) (Asparagine-linked glycosylation protein 1 homolog) (Beta-1,4-mannosyltransferase) (GDP-Man:GlcNAc2-PP-dolichol mannosyltransferase) (GDP-mannose-dolichol diphosphochitobiose mannosyltransferase) (Mannosyltransferase-1) (MT-1) (hMat-1)	1	1	0	23.4807	4.47716	13.9789	13.4375	-	18.0395	-	-	-	-	-	-	-	-	-	-	-	-	-	-
O75694	Nuclear pore complex protein Nup155 (155 kDa nucleoporin) (Nucleoporin Nup155)	1	0	1	13.2441	14.7383	13.9912	1.05655	-	13.2359	-	-	-	26.571	-	-	-	-	-	-	-	-	-	-
Q6PKC3	Thioredoxin domain-containing protein 11 (EF-hand-binding protein 1)	1	1	0	10.6081	17.4495	14.0288	4.83759	18.4552	17.0579	17.7565	0.494034	29.4975	25.4327	27.4651	2.87428	-	-	-	-	-	-	-	-
Q9H0V9	VIP36-like protein (Lectin mannose-binding 2-like) (LMAN2-like protein)	1	0	0	13.1168	14.9812	14.049	1.31833	5.89679	9.95128	7.92404	1.43348	15.6253	14.9841	15.3047	0.453456	25.0891	30.975	28.0321	4.16191	37.3096	34.4529	35.8812	2.01999
Q9BZM1	Group XIIA secretory phospholipase A2 (GXII sPLA2) (sPLA2-XII) (EC 3.1.1.4) (Phosphatidylcholine 2-acylhydrolase 12A)	1	0	1	13.5696	14.5861	14.0779	0.71881	13.3824	9.13717	11.2598	1.50092	25.3074	23.6105	24.4589	1.19988	-	-	-	-	39.3756	36.7077	38.0416	1.8865
P38646	Stress-70 protein, mitochondrial (75 kDa glucose-regulated protein) (GRP-75) (Heat shock 70 kDa protein 9) (Mortalin) (MOT) (Peptide-binding protein 74) (PBP74)	1	0	1	13.4521	14.7092	14.0807	0.88891	13.7626	14.1056	13.9341	0.121254	23.9017	39.4735	31.6876	11.0109	-	-	-	-	-	-	-	-
P23921	Ribonucleoside-diphosphate reductase large subunit (EC 1.17.4.1) (Ribonucleoside-diphosphate reductase subunit M1) (Ribonucleotide reductase large subunit)	0	0	0	16.9145	11.2602	14.0874	3.99823	-	12.8791	-	-	-	-	-	-	-	-	-	-	-	-	-	-
Q92945	Far upstream element-binding protein 2 (FUSE-binding protein 2) (KH type-splicing regulatory protein) (KSRP) (p75)	0	0	0	16.2262	11.9509	14.0885	3.02306	19.8756	15.5156	17.6956	1.54152	17.946	21.0603	19.5032	2.20214	28.0917	-	-	-	32.3222	33.5252	32.9237	0.850647
P06733	Alpha-enolase (EC 4.2.1.11) (2-phospho-D-glycerate hydro-lyase) (C-myc promoter-binding protein) (Enolase 1) (MBP-1) (MPB-1) (Non-neural enolase) (NNE) (Phosphopyruvate hydratase) (Plasminogen-binding protein)	1	0	1	12.8388	15.3948	14.1168	1.80731	16.0989	9.09174	12.5953	2.47742	13.4319	19.823	16.6274	4.51916	-	-	-	-	-	-	-	-
Q53GQ0	Very-long-chain 3-oxoacyl-CoA reductase (EC 1.1.1.330) (17-beta-hydroxysteroid dehydrogenase 12) (17-beta-HSD 12) (3-ketoacyl-CoA reductase) (KAR) (Estradiol 17-beta-dehydrogenase 12) (EC 1.1.1.62) (Short chain dehydrogenase/reductase family 12C member 1)	1	0	0	21.2307	7.06475	14.1477	10.0168	25.972	17.6582	21.8151	2.93937	-	-	-	-	-	-	-	-	-	-	-	-
Q02543	60S ribosomal protein L18a (Large ribosomal subunit protein eL20)	0	0	0	16.4466	11.9896	14.2181	3.15157	15.737	7.57147	11.6542	2.88694	16.0842	21.4337	18.7589	3.78269	-	29.1619	-	-	-	-	-	-
O14967	Calmegin	1	1	0	11.7076	16.7762	14.2419	3.58409	16.3082	22.4992	19.4037	2.18887	23.5895	-	-	-	29.1107	-	-	-	-	-	-	-
P30519	Heme oxygenase 2 (HO-2) (EC 1.14.14.18)	1	0	0	15.0158	13.521	14.2684	1.05702	11.0336	13.2065	12.1201	0.768232	56.2899	-	-	-	41.0579	-	-	-	36.9459	53.8256	45.3857	11.9357
P52209	6-phosphogluconate dehydrogenase, decarboxylating (EC 1.1.1.44)	1	0	1	19.5948	8.96909	14.2819	7.51348	12.8457	20.1189	16.4823	2.57146	23.0574	17.8712	20.4643	3.66718	-	-	-	-	-	-	-	-
Q9NZV5	Selenoprotein N (SelN)	1	1	0	18.1535	10.4135	14.2835	5.47302	18.362	17.2364	17.7992	0.397981	28.9692	28.0508	28.51	0.64939	49.8176	-	-	-	-	-	-	-
P53621	Coatomer subunit alpha (Alpha-coat protein) (Alpha-COP) (HEP-COP) (HEPCOP) [Cleaved into: Xenin (Xenopsin-related peptide); Proxenin]	1	0	0	13.0782	15.5291	14.3037	1.73303	-	17.1781	-	-	24.0133	24.7413	24.3773	0.514763	-	-	-	-	-	-	-	-
Q02790	Peptidyl-prolyl cis-trans isomerase FKBP4 (PPIase FKBP4) (EC 5.2.1.8) (51 kDa FK506-binding protein) (FKBP51) (52 kDa FK506-binding protein) (52 kDa FKBP) (FKBP-52) (59 kDa immunophilin) (p59) (FK506-binding protein 4) (FKBP-4) (FKBP59) (HSP-binding immunophilin) (HBI) (Immunophilin FKBP52) (Rotamase) [Cleaved into: Peptidyl-prolyl cis-trans isomerase FKBP4, N-terminally processed]	1	0	1	10.2278	18.3887	14.3082	5.77064	18.35	18.9233	18.6367	0.202687	-	-	-	-	-	-	-	-	-	-	-	-
O14980	Exportin-1 (Exp1) (Chromosome region maintenance 1 protein homolog)	1	0	1	13.3126	15.4077	14.3601	1.48143	26.7769	14.9501	20.8635	4.18143	20.8829	17.6636	19.2733	2.27641	-	-	-	-	-	-	-	-
Q99880	Histone H2B type 1-L (Histone H2B.c) (H2B/c)	1	0	1	16.6819	12.0686	14.3753	3.26213	9.93587	15.0945	12.5152	1.82385	-	13.1914	-	-	25.1833	-	-	-	33.9267	30.6677	32.2972	2.30441
Q99873	Protein arginine N-methyltransferase 1 (EC 2.1.1.319) (Histone-arginine N-methyltransferase PRMT1) (Interferon receptor 1-bound protein 4)	0	0	0	9.41044	19.4068	14.4086	7.06852	-	13.4716	-	-	26.3357	28.6081	27.4719	1.60685	-	-	-	-	-	-	-	-
Q8NDZ6	Transmembrane protein 161B	1	0	1	13.5277	15.3124	14.42	1.26194	13.3614	17.8759	15.6187	1.59613	-	-	-	-	-	-	-	-	-	-	-	-
P42166	Lamina-associated polypeptide 2, isoform alpha (Thymopoietin isoform alpha) (TP alpha) (Thymopoietin-related peptide isoform alpha) (TPRP isoform alpha) [Cleaved into: Thymopoietin (TP) (Splenin); Thymopentin (TP5)]	1	0	1	15.5847	13.3066	14.4457	1.61091	-	17.8699	-	-	-	-	-	-	-	-	-	-	-	-	-	-
Q9Y282	Endoplasmic reticulum-Golgi intermediate compartment protein 3 (Serologically defined breast cancer antigen NY-BR-84)	1	0	0	14.9088	14.0871	14.498	0.581024	27.0116	22.6659	24.8387	1.53644	-	-	-	-	49.1345	-	-	-	45.0462	-	-	-
Q96J42	Thioredoxin domain-containing protein 15	0	0	0	14.6568	14.3484	14.5026	0.218123	20.841	17.4536	19.1473	1.19762	19.5695	21.6227	20.5961	1.45182	38.2037	41.5587	39.8812	2.37237	60.3803	56.4593	58.4198	2.77262
P18754	Regulator of chromosome condensation (Cell cycle regulatory protein) (Chromosome condensation protein 1)	1	0	1	25.9928	3.1401	14.5665	16.1593	-	19.7992	-	-	27.5037	33.2951	30.3994	4.09516	36.141	-	-	-	-	-	-	-
P52597	Heterogeneous nuclear ribonucleoprotein F (hnRNP F) (Nucleolin-like protein mcs94-1) [Cleaved into: Heterogeneous nuclear ribonucleoprotein F, N-terminally processed]	1	0	1	11.5381	17.6182	14.5781	4.29927	16.3943	6.76025	11.5773	3.40613	-	22.6724	-	-	30.3849	-	-	-	36.0152	39.8453	37.9302	2.70831
Q9UJ14	Glutathione hydrolase 7 (EC 3.4.19.13) (Gamma-glutamyltransferase 7) (GGT 7) (EC 2.3.2.2) (Gamma-glutamyltransferase-like 3) (Gamma-glutamyltransferase-like 5) (Gamma-glutamyltranspeptidase 7) [Cleaved into: Glutathione hydrolase 7 heavy chain; Glutathione hydrolase 7 light chain]	1	0	1	13.4499	15.7547	14.6023	1.62976	19.4016	13.5785	16.4901	2.05878	26.2868	26.2907	26.2887	0.00268937	36.4373	-	-	-	48.1916	46.5681	47.3798	1.14803
P12004	Proliferating cell nuclear antigen (PCNA) (Cyclin)	1	0	1	12.2176	17.0599	14.6388	3.42408	-	13.0903	-	-	29.3326	-	-	-	-	-	-	-	-	-	-	-
O95674	Phosphatidate cytidylyltransferase 2 (EC 2.7.7.41) (CDP-DAG synthase 2) (CDP-DG synthase 2) (CDP-diacylglycerol synthase 2) (CDS 2) (CDP-diglyceride pyrophosphorylase 2) (CDP-diglyceride synthase 2) (CTP:phosphatidate cytidylyltransferase 2)	1	1	0	20.2634	9.01432	14.6389	7.95434	16.9587	12.676	14.8173	1.51418	-	-	-	-	-	-	-	-	-	-	-	-
P29401	Transketolase (TK) (EC 2.2.1.1)	1	0	0	14.2301	15.2341	14.7321	0.709961	19.8384	16.2262	18.0323	1.27712	31.4627	35.4718	33.4673	2.83484	-	-	-	-	-	-	-	-
Q9UKY4	Protein O-mannosyl-transferase 2 (EC 2.4.1.109) (Dolichyl-phosphate-mannose--protein mannosyltransferase 2)	1	1	0	13.7745	15.7654	14.7699	1.40773	21.5452	19.4633	20.5043	0.736077	-	-	-	-	-	-	-	-	-	-	-	-
P45880	Voltage-dependent anion-selective channel protein 2 (VDAC-2) (hVDAC2) (Outer mitochondrial membrane protein porin 2)	1	0	1	11.1522	18.3967	14.7744	5.12262	8.77719	13.0359	10.9066	1.50569	13.8985	17.4815	15.69	2.53359	58.5681	29.5596	44.0639	20.5121	32.5446	-	-	-
P41252	Isoleucine--tRNA ligase, cytoplasmic (EC 6.1.1.5) (Isoleucyl-tRNA synthetase) (IRS) (IleRS)	1	0	1	12.5523	17.0193	14.7858	3.15871	22.3892	11.6436	17.0164	3.79913	25.8688	-	-	-	-	-	-	-	-	-	-	-
Q96EP5	DAZ-associated protein 1 (Deleted in azoospermia-associated protein 1)	1	0	1	16.0926	13.595	14.8438	1.76609	-	-	-	-	-	-	-	-	-	-	-	-	-	-	-	-
Q9NYU1	UDP-glucose:glycoprotein glucosyltransferase 2 (UGT2) (hUGT2) (EC 2.4.1.-) (UDP--Glc:glycoprotein glucosyltransferase 2) (UDP-glucose ceramide glucosyltransferase-like 1)	1	0	0	14.0073	15.7235	14.8654	1.21349	18.6866	15.9226	17.3046	0.977237	36.8088	34.0134	35.4111	1.97665	52.0912	14.9001	33.4957	26.2981	-	61.1681	-	-
Q8TBF5	Phosphatidylinositol-glycan biosynthesis class X protein (PIG-X)	1	1	0	16.7048	13.0518	14.8783	2.5831	18.8424	20.467	19.6547	0.574401	-	-	-	-	-	-	-	-	-	-	-	-
P31939	Bifunctional purine biosynthesis protein ATIC (AICAR transformylase/inosine monophosphate cyclohydrolase) (ATIC) [Cleaved into: Bifunctional purine biosynthesis protein ATIC, N-terminally processed] [Includes: Phosphoribosylaminoimidazolecarboxamide formyltransferase (EC 2.1.2.3) (5-aminoimidazole-4-carboxamide ribonucleotide formyltransferase) (AICAR formyltransferase) (AICAR transformylase); In…	1	0	1	8.91188	20.968	14.9399	8.52495	-	16.1137	-	-	-	43.1065	-	-	-	-	-	-	-	-	-	-
P23396	40S ribosomal protein S3 (EC 4.2.99.18) (Small ribosomal subunit protein uS3)	1	0	0	12.8601	17.0338	14.9469	2.95124	17.2398	13.1839	15.2118	1.43397	15.0519	16.3977	15.7248	0.951625	25.3135	-	-	-	-	44.6489	-	-
Q6P1A2	Lysophospholipid acyltransferase 5 (LPLAT 5) (EC 2.3.1.-) (1-acylglycerophosphocholine O-acyltransferase) (EC 2.3.1.23) (1-acylglycerophosphoethanolamine O-acyltransferase) (EC 2.3.1.n7) (1-acylglycerophosphoserine O-acyltransferase) (EC 2.3.1.n6) (Lysophosphatidylcholine acyltransferase) (LPCAT) (Lyso-PC acyltransferase) (Lysophosphatidylcholine acyltransferase 3) (Lyso-PC acyltransferase 3) (Ly…	1	1	0	17.6222	12.4075	15.0149	3.6874	12.0755	23.2092	17.6424	3.93636	-	-	-	-	-	-	-	-	-	-	-	-
O60841	Eukaryotic translation initiation factor 5B (eIF-5B) (EC 3.6.5.3) (Translation initiation factor IF-2)	0	0	0	14.9985	15.0714	15.035	0.0515569	5.1695	12.81	8.98973	2.70131	26.5845	-	-	-	-	-	-	-	-	-	-	-
P31948	Stress-induced-phosphoprotein 1 (STI1) (Hsc70/Hsp90-organizing protein) (Hop) (Renal carcinoma antigen NY-REN-11) (Transformation-sensitive protein IEF SSP 3521)	1	0	1	16.2605	14.0303	15.1454	1.57704	24.7645	16.4941	20.6293	2.92404	-	-	-	-	-	-	-	-	-	-	-	-
P00492	Hypoxanthine-guanine phosphoribosyltransferase (HGPRT) (HGPRTase) (EC 2.4.2.8)	1	0	1	11.3145	18.9785	15.1465	5.41926	-	15.6929	-	-	17.8631	14.8378	16.3505	2.13922	-	-	-	-	-	-	-	-
P62917	60S ribosomal protein L8 (Large ribosomal subunit protein uL2)	0	0	0	11.3789	18.9653	15.1721	5.3644	20.6009	11.1577	15.8793	3.33867	19.1828	12.8943	16.0385	4.44665	-	-	-	-	-	-	-	-
Q14103	Heterogeneous nuclear ribonucleoprotein D0 (hnRNP D0) (AU-rich element RNA-binding protein 1)	0	0	0	18.061	12.3261	15.1935	4.0552	10.2447	9.65842	9.95155	0.207272	26.6141	21.6018	24.108	3.54422	-	-	-	-	-	-	-	-
O14654	Insulin receptor substrate 4 (IRS-4) (160 kDa phosphotyrosine protein) (py160) (Phosphoprotein of 160 kDa) (pp160)	1	0	1	15.8724	14.5285	15.2004	0.950287	22.4518	16.1496	19.3007	2.22816	27.0531	30.1842	28.6186	2.21401	-	-	-	-	-	-	-	-
O00232	26S proteasome non-ATPase regulatory subunit 12 (26S proteasome regulatory subunit RPN5) (26S proteasome regulatory subunit p55)	1	0	1	20.728	9.70736	15.2177	7.79279	-	3.35531	-	-	-	-	-	-	-	-	-	-	-	-	-	-
Q96PC5	Melanoma inhibitory activity protein 2 (MIA protein 2) (CTAGE family member 5 ER export factor) (Cutaneous T-cell lymphoma-associated antigen 5) (Meningioma-expressed antigen 6/11)	1	0	0	9.30034	21.1381	15.2192	8.37058	18.1462	11.1151	14.6306	2.48587	-	-	-	-	-	-	-	-	-	-	-	-
P26599	Polypyrimidine tract-binding protein 1 (PTB) (57 kDa RNA-binding protein PPTB-1) (Heterogeneous nuclear ribonucleoprotein I) (hnRNP I)	1	0	1	12.1736	18.5024	15.338	4.47513	-	15.6901	-	-	17.2959	13.7291	15.5125	2.52208	21.5797	-	-	-	-	36.6636	-	-
Q14166	Tubulin--tyrosine ligase-like protein 12 (Inactive tubulin--tyrosine ligase-like protein 12)	0	0	0	18.1294	12.6302	15.3798	3.88855	-	24.7656	-	-	-	24.5442	-	-	-	-	-	-	-	-	-	-
O75063	Glycosaminoglycan xylosylkinase (EC 2.7.1.-) (Xylose kinase)	1	0	1	14.9913	15.8185	15.4049	0.584955	23.8635	19.2819	21.5727	1.61982	-	-	-	-	42.5825	-	-	-	-	-	-	-
Q9BW60	Elongation of very long chain fatty acids protein 1 (EC 2.3.1.199) (3-keto acyl-CoA synthase ELOVL1) (ELOVL fatty acid elongase 1) (ELOVL FA elongase 1) (Very long chain 3-ketoacyl-CoA synthase 1) (Very long chain 3-oxoacyl-CoA synthase 1)	1	1	0	15.2363	15.6182	15.4273	0.270075	-	13.686	-	-	-	-	-	-	-	-	-	-	-	-	-	-
O76024	Wolframin	1	0	0	15.6865	15.1744	15.4305	0.362094	-	20.1966	-	-	33.5486	26.7474	30.148	4.80917	-	-	-	-	-	-	-	-
P42704	Leucine-rich PPR motif-containing protein, mitochondrial (130 kDa leucine-rich protein) (LRP 130) (GP130)	1	0	1	12.6523	18.2599	15.4561	3.96518	19.3477	18.6297	18.9887	0.253837	-	-	-	-	-	-	-	-	-	-	-	-
P63104	14-3-3 protein zeta/delta (Protein kinase C inhibitor protein 1) (KCIP-1)	1	0	1	23.2004	7.76924	15.4848	10.9115	6.52852	14.5832	10.5559	2.84776	26.9828	29.9548	28.4688	2.10155	-	-	-	-	-	-	-	-
P62913	60S ribosomal protein L11 (CLL-associated antigen KW-12) (Large ribosomal subunit protein uL5)	1	0	1	10.1955	20.8447	15.5201	7.53015	20.4645	13.3802	16.9223	2.50469	17.4809	16.1686	16.8247	0.927927	-	-	-	-	34.4095	31.9612	33.1853	1.73117
Q5VV42	Threonylcarbamoyladenosine tRNA methylthiotransferase (EC 2.8.4.5) (CDK5 regulatory subunit-associated protein 1-like 1) (tRNA-t(6)A37 methylthiotransferase)	1	1	0	15.7632	15.3389	15.5511	0.300046	-	17.6562	-	-	-	22.1135	-	-	-	-	-	-	-	-	-	-
Q92545	Transmembrane protein 131 (Protein RW1)	0	0	0	15.4162	15.7426	15.5794	0.230805	24.4548	17.44	20.9474	2.4801	31.8615	33.2657	32.5636	0.992896	48.9476	-	-	-	-	58.971	-	-
P19338	Nucleolin (Protein C23)	1	0	1	9.85712	21.315	15.5861	8.10193	16.9366	22.1354	19.536	1.83803	-	74.9399	-	-	-	-	-	-	-	-	-	-
Q9Y277	Voltage-dependent anion-selective channel protein 3 (VDAC-3) (hVDAC3) (Outer mitochondrial membrane protein porin 3)	1	0	1	14.2242	16.9587	15.5914	1.93358	-	11.1411	-	-	-	-	-	-	-	-	-	-	-	-	-	-
P0DMV9	Heat shock 70 kDa protein 1B (Heat shock 70 kDa protein 2) (HSP70-2) (HSP70.2)	1	0	0	16.0235	15.232	15.6278	0.559731	13.4109	14.1189	13.7649	0.250295	-	-	-	-	24.5659	-	-	-	33.6518	28.5995	31.1256	3.57253
Q9BUM1	Glucose-6-phosphatase 3 (G-6-Pase 3) (G6Pase 3) (EC 3.1.3.9) (Glucose-6-phosphatase beta) (G6Pase-beta) (Ubiquitous glucose-6-phosphatase catalytic subunit-related protein)	1	1	0	23.7508	7.54139	15.6461	11.4618	12.1644	-	-	-	-	26.6599	-	-	-	-	-	-	-	-	-	-
P61221	ATP-binding cassette sub-family E member 1 (2'-5'-oligoadenylate-binding protein) (HuHP68) (RNase L inhibitor) (Ribonuclease 4 inhibitor) (RNS4I)	1	0	1	10.529	20.7682	15.6486	7.24026	-	18.7685	-	-	37.2824	-	-	-	-	-	-	-	-	-	-	-
P22102	Trifunctional purine biosynthetic protein adenosine-3 [Includes: Phosphoribosylamine--glycine ligase (EC 6.3.4.13) (Glycinamide ribonucleotide synthetase) (GARS) (Phosphoribosylglycinamide synthetase); Phosphoribosylformylglycinamidine cyclo-ligase (EC 6.3.3.1) (AIR synthase) (AIRS) (Phosphoribosyl-aminoimidazole synthetase); Phosphoribosylglycinamide formyltransferase (EC 2.1.2.2) (5'-phosphorib…	1	0	1	13.1092	18.2191	15.6642	3.61326	20.6456	13.0412	16.8434	2.68857	20.3562	23.1561	21.7561	1.97987	27.2283	-	-	-	34.185	-	-	-
Q6PIU2	Neutral cholesterol ester hydrolase 1 (NCEH) (EC 3.1.1.-) (Arylacetamide deacetylase-like 1)	1	0	0	15.1629	16.2577	15.7103	0.774137	43.3826	20.6286	32.0056	8.04473	-	-	-	-	-	-	-	-	-	-	-	-
Q7Z3D4	LysM and putative peptidoglycan-binding domain-containing protein 3	1	0	1	11.2665	20.3923	15.8294	6.45292	28.0477	12.5897	20.3187	5.46523	-	29.2571	-	-	44.3396	39.9389	42.1392	3.11181	51.1122	-	-	-
Q9P2J5	Leucine--tRNA ligase, cytoplasmic (EC 6.1.1.4) (Leucyl-tRNA synthetase) (LeuRS)	1	0	0	13.4327	18.2365	15.8346	3.39685	-	13.3291	-	-	27.5268	20.1035	23.8152	5.24902	-	-	-	-	-	-	-	-
Q4KWH8	1-phosphatidylinositol 4,5-bisphosphate phosphodiesterase eta-1 (EC 3.1.4.11) (Phosphoinositide phospholipase C-eta-1) (Phospholipase C-eta-1) (PLC-eta-1) (Phospholipase C-like protein 3) (PLC-L3)	1	0	1	28.5148	3.24834	15.8815	17.8661	5.62904	4.90663	5.26783	0.255411	14.8603	13.2848	14.0725	1.11406	21.7595	23.82	22.7897	1.45699	38.8592	34.3518	36.6055	3.18727
P09211	Glutathione S-transferase P (EC 2.5.1.18) (GST class-pi) (GSTP1-1)	1	0	1	10.9956	20.8096	15.9026	6.93957	8.54501	10.948	9.74653	0.849603	14.9023	19.1056	17.004	2.9722	-	-	-	-	-	-	-	-
P22626	Heterogeneous nuclear ribonucleoproteins A2/B1 (hnRNP A2/B1)	1	0	1	20.3289	11.4888	15.9088	6.25091	13.287	6.54293	9.91498	2.3844	20.9774	-	-	-	25.1547	-	-	-	-	-	-	-
P55072	Transitional endoplasmic reticulum ATPase (TER ATPase) (EC 3.6.4.6) (15S Mg(2+)-ATPase p97 subunit) (Valosin-containing protein) (VCP)	1	0	0	12.2915	19.651	15.9712	5.20395	18.947	11.8531	15.4	2.50805	23.5158	37.3088	30.4123	9.7531	-	-	-	-	-	-	-	-
Q9NXS2	Glutaminyl-peptide cyclotransferase-like protein (EC 2.3.2.5) (Golgi-resident glutaminyl-peptide cyclotransferase) (isoQC) (gQC)	1	0	1	21.5003	10.4488	15.9746	7.81456	13.3209	20.9211	17.121	2.6871	-	-	-	-	-	-	-	-	-	-	-	-
Q9UH99	SUN domain-containing protein 2 (Protein unc-84 homolog B) (Rab5-interacting protein) (Rab5IP) (Sad1/unc-84 protein-like 2)	1	0	1	15.4305	16.6937	16.0621	0.893216	26.7957	19.7264	23.2611	2.49937	36.0716	39.3031	37.6873	2.285	56.3147	-	-	-	60.6547	-	-	-
O15067	Phosphoribosylformylglycinamidine synthase (FGAM synthase) (FGAMS) (EC 6.3.5.3) (Formylglycinamide ribonucleotide amidotransferase) (FGAR amidotransferase) (FGAR-AT) (Formylglycinamide ribotide amidotransferase)	1	0	1	9.95291	22.202	16.0775	8.66141	-	11.3255	-	-	15.3339	-	-	-	-	-	-	-	-	-	-	-
Q9BTY2	Plasma alpha-L-fucosidase (EC 3.2.1.51) (Alpha-L-fucoside fucohydrolase 2) (Alpha-L-fucosidase 2)	1	0	0	16.4941	15.7483	16.1212	0.527335	36.8647	30.6201	33.7424	2.20779	58.0836	58.7663	58.4249	0.482746	75.6145	81.9794	78.7969	4.50064	81.7518	73.8781	77.8149	5.56759
P67812	Signal peptidase complex catalytic subunit SEC11A (EC 3.4.21.89) (Endopeptidase SP18) (Microsomal signal peptidase 18 kDa subunit) (SPase 18 kDa subunit) (SEC11 homolog A) (SEC11-like protein 1) (SPC18)	1	1	0	11.4276	20.8366	16.1321	6.65316	27.5357	17.4563	22.496	3.5636	-	-	-	-	-	-	-	-	-	-	-	-
Q7Z2K6	Endoplasmic reticulum metallopeptidase 1 (EC 3.4.-.-) (Felix-ina)	1	1	0	15.9077	16.404	16.1559	0.350939	24.8126	15.2435	20.028	3.3832	-	32.0477	-	-	27.9025	-	-	-	-	-	-	-
P07814	Bifunctional glutamate/proline--tRNA ligase (Bifunctional aminoacyl-tRNA synthetase) (Cell proliferation-inducing gene 32 protein) (Glutamatyl-prolyl-tRNA synthetase) [Includes: Glutamate--tRNA ligase (EC 6.1.1.17) (Glutamyl-tRNA synthetase) (GluRS); Proline--tRNA ligase (EC 6.1.1.15) (Prolyl-tRNA synthetase)]	1	0	1	13.7403	18.872	16.3062	3.62865	14.5547	12.1289	13.3418	0.857682	22.6012	25.2146	23.9079	1.84796	33.9463	-	-	-	-	-	-	-
O95373	Importin-7 (Imp7) (Ran-binding protein 7) (RanBP7)	1	0	1	11.7753	20.923	16.3492	6.46836	25.0156	13.5008	19.2582	4.07108	-	-	-	-	-	-	-	-	-	-	-	-
O76003	Glutaredoxin-3 (PKC-interacting cousin of thioredoxin) (PICOT) (PKC-theta-interacting protein) (PKCq-interacting protein) (Thioredoxin-like protein 2)	1	0	1	19.5469	13.1658	16.3563	4.51211	12.9534	27.6442	20.2988	5.194	-	-	-	-	-	-	-	-	-	-	-	-
P41091	Eukaryotic translation initiation factor 2 subunit 3 (EC 3.6.5.3) (Eukaryotic translation initiation factor 2 subunit gamma X) (eIF-2-gamma X) (eIF-2gX)	1	0	1	18.6992	14.1277	16.4134	3.23252	18.4213	16.3663	17.3938	0.726555	23.6	16.9904	20.2952	4.67367	-	-	-	-	-	-	-	-
Q9HD20	Endoplasmic reticulum transmembrane helix translocase (EC 7.4.2.-) (Endoplasmic reticulum P5A-ATPase)	1	1	0	14.0347	18.8219	16.4283	3.3851	17.2247	8.62314	12.9239	3.04111	21.4651	44.3532	32.9092	16.1843	-	37.7722	-	-	-	-	-	-
Q9UBS9	SUN domain-containing ossification factor (Membrane protein CH1) (Protein osteopotentia homolog) (SUN-like protein 1)	1	1	0	17.6304	15.2607	16.4455	1.67562	25.1026	21.354	23.2283	1.32534	-	-	-	-	-	-	-	-	-	-	-	-
P53618	Coatomer subunit beta (Beta-coat protein) (Beta-COP)	1	0	0	11.0407	21.9171	16.4789	7.69075	-	12.1752	-	-	31.6398	29.9421	30.7909	1.2005	-	-	-	-	-	-	-	-
Q99470	Stromal cell-derived factor 2 (SDF-2)	1	1	0	21.8585	11.1814	16.5199	7.54988	23.6146	18.3573	20.986	1.8587	-	-	-	-	-	42.5528	-	-	-	-	-	-
Q8WUM4	Programmed cell death 6-interacting protein (PDCD6-interacting protein) (ALG-2-interacting protein 1) (ALG-2-interacting protein X) (Hp95)	1	0	0	14.5036	18.6138	16.5587	2.90637	18.0348	13.5487	15.7917	1.58609	24.5061	-	-	-	-	-	-	-	-	-	-	-
O00410	Importin-5 (Imp5) (Importin subunit beta-3) (Karyopherin beta-3) (Ran-binding protein 5) (RanBP5)	0	0	0	11.5889	21.768	16.6785	7.19772	19.5262	14.8675	17.1969	1.64708	34.8046	25.4699	30.1372	6.6006	30.531	-	-	-	-	-	-	-
P05386	60S acidic ribosomal protein P1 (Large ribosomal subunit protein P1)	0	0	0	13.1198	20.4468	16.7833	5.18096	-	19.0487	-	-	22.1511	27.8281	24.9896	4.0142	-	-	-	-	-	-	-	-
Q9P0S3	ORM1-like protein 1 (Adoplin-1)	1	1	0	13.3269	20.2514	16.7891	4.89637	-	-	-	-	-	-	-	-	-	-	-	-	-	-	-	-
P00558	Phosphoglycerate kinase 1 (EC 2.7.2.3) (Cell migration-inducing gene 10 protein) (Primer recognition protein 2) (PRP 2)	1	0	1	21.9457	11.8298	16.8878	7.15305	17.8517	9.53992	13.6958	2.93864	14.8124	18.513	16.6627	2.61673	-	-	-	-	-	-	-	-
Q13263	Transcription intermediary factor 1-beta (TIF1-beta) (E3 SUMO-protein ligase TRIM28) (EC 2.3.2.27) (KRAB-associated protein 1) (KAP-1) (KRAB-interacting protein 1) (KRIP-1) (Nuclear corepressor KAP-1) (RING finger protein 96) (RING-type E3 ubiquitin transferase TIF1-beta) (Tripartite motif-containing protein 28)	0	0	0	20.8422	13.0389	16.9406	5.51776	31.0706	12.8631	21.9669	6.43731	23.0248	28.9137	25.9692	4.16404	-	-	-	-	-	-	-	-
P08133	Annexin A6 (67 kDa calelectrin) (Annexin VI) (Annexin-6) (Calphobindin-II) (CPB-II) (Chromobindin-20) (Lipocortin VI) (Protein III) (p68) (p70)	1	0	1	10.1648	23.7474	16.9561	9.60429	-	18.6952	-	-	-	-	-	-	-	-	-	-	-	-	-	-
Q12770	Sterol regulatory element-binding protein cleavage-activating protein (SCAP) (SREBP cleavage-activating protein)	1	0	0	16.8821	17.1088	16.9954	0.160282	-	22.1651	-	-	-	-	-	-	-	-	-	-	-	-	-	-
O95427	GPI ethanolamine phosphate transferase 1 (EC 2.-.-.-) (MCD4 homolog) (Phosphatidylinositol-glycan biosynthesis class N protein) (PIG-N)	1	0	0	20.5182	13.6054	17.0618	4.88809	-	26.2063	-	-	-	-	-	-	-	-	-	-	-	-	-	-
Q99832	T-complex protein 1 subunit eta (TCP-1-eta) (CCT-eta) (HIV-1 Nef-interacting protein) [Cleaved into: T-complex protein 1 subunit eta, N-terminally processed]	1	0	1	13.8005	20.3295	17.065	4.61669	17.3465	13.4117	15.3791	1.39117	19.6787	19.7953	19.737	0.0824506	-	-	-	-	-	-	-	-
O95864	Acyl-CoA 6-desaturase (EC 1.14.19.3) (Delta(6) fatty acid desaturase) (D6D) (Delta(6) desaturase) (Delta-6 desaturase) (Fatty acid desaturase 2)	1	0	0	17.913	16.2198	17.0664	1.19726	-	20.4119	-	-	-	-	-	-	-	-	-	-	-	-	-	-
P30153	Serine/threonine-protein phosphatase 2A 65 kDa regulatory subunit A alpha isoform (Medium tumor antigen-associated 61 kDa protein) (PP2A subunit A isoform PR65-alpha) (PP2A subunit A isoform R1-alpha)	1	0	1	16.8019	17.3417	17.0718	0.381729	11.2058	26.9886	19.0972	5.58007	33.0947	-	-	-	-	-	-	-	-	-	-	-
P62854	40S ribosomal protein S26 (Small ribosomal subunit protein eS26)	1	0	0	14.2514	20.1495	17.2004	4.17056	10.9235	5.57834	8.2509	1.88978	17.8854	14.9667	16.426	2.06381	-	-	-	-	-	-	-	-
P26641	Elongation factor 1-gamma (EF-1-gamma) (eEF-1B gamma)	1	0	1	15.5641	18.9378	17.2509	2.38556	13.5404	16.5296	15.035	1.05684	18.9706	21.6399	20.3053	1.88749	35.9758	39.8315	37.9037	2.72639	-	30.8428	-	-
P13489	Ribonuclease inhibitor (Placental ribonuclease inhibitor) (Placental RNase inhibitor) (Ribonuclease/angiogenin inhibitor 1) (RAI)	1	0	1	9.04369	25.5864	17.315	11.6974	15.9007	24.4924	20.1965	3.03764	-	-	-	-	-	-	-	-	-	-	-	-
P06280	Alpha-galactosidase A (EC 3.2.1.22) (Alpha-D-galactosidase A) (Alpha-D-galactoside galactohydrolase) (Galactosylgalactosylglucosylceramidase GLA) (EC 3.2.1.47) (Melibiase) (Agalsidase)	1	0	1	17.6487	17.0372	17.343	0.432376	39.1665	34.0365	36.6015	1.81371	60.9451	60.2844	60.6147	0.467231	61.085	69.6335	65.3592	6.04472	61.5872	64.3506	62.9689	1.95404
P29122	Proprotein convertase subtilisin/kexin type 6 (EC 3.4.21.-) (Paired basic amino acid cleaving enzyme 4) (Subtilisin-like proprotein convertase 4) (SPC4) (Subtilisin/kexin-like protease PACE4)	1	0	0	15.1975	19.7664	17.4819	3.2307	30.8638	26.4663	28.665	1.55476	45.7865	47.1232	46.4549	0.945197	-	-	-	-	-	-	-	-
P18031	Tyrosine-protein phosphatase non-receptor type 1 (EC 3.1.3.48) (Protein-tyrosine phosphatase 1B) (PTP-1B)	1	0	0	21.2809	13.6874	17.4842	5.3694	-	23.82	-	-	-	-	-	-	-	-	-	-	-	-	-	-
P05556	Integrin beta-1 (Fibronectin receptor subunit beta) (Glycoprotein IIa) (GPIIA) (VLA-4 subunit beta) (CD antigen CD29)	1	0	1	23.1455	11.8609	17.5032	7.97943	31.314	26.7973	29.0556	1.59688	55.6855	57.0244	56.355	0.946691	81.2738	85.6773	83.4755	3.11374	89.976	86.1684	88.0722	2.69244
Q9GZX9	Twisted gastrulation protein homolog 1	1	0	1	16.1025	18.9134	17.5079	1.98767	19.9302	24.9108	22.4205	1.76093	36.7653	39.0233	37.8943	1.59664	58.3385	59.7958	59.0672	1.03041	72.1967	71.7538	71.9753	0.313199
P62937	Peptidyl-prolyl cis-trans isomerase A (PPIase A) (EC 5.2.1.8) (Cyclophilin A) (Cyclosporin A-binding protein) (Rotamase A) [Cleaved into: Peptidyl-prolyl cis-trans isomerase A, N-terminally processed]	1	0	1	14.4451	20.6651	17.5551	4.39824	8.4633	16.1791	12.3212	2.72795	16.3565	22.1996	19.278	4.13169	-	24.7628	-	-	24.6631	-	-	-
Q12906	Interleukin enhancer-binding factor 3 (Double-stranded RNA-binding protein 76) (DRBP76) (M-phase phosphoprotein 4) (MPP4) (Nuclear factor associated with dsRNA) (NFAR) (Nuclear factor of activated T-cells 90 kDa) (NF-AT-90) (Translational control protein 80) (TCP80)	1	0	1	14.6284	20.5605	17.5945	4.19463	14.0953	18.6787	16.387	1.62049	22.5976	22.6336	22.6156	0.0254064	-	-	-	-	-	-	-	-
Q8WUJ1	Neuferricin (Cytochrome b5 domain-containing protein 2)	1	0	1	24.6216	10.5738	17.5977	9.93332	19.0939	19.984	19.5389	0.314714	27.5079	27.0983	27.3031	0.289611	42.0418	-	-	-	-	62.7602	-	-
P43487	Ran-specific GTPase-activating protein (Ran-binding protein 1) (RanBP1)	1	0	1	24.7288	10.5426	17.6357	10.0312	11.8609	18.8443	15.3526	2.46903	-	-	-	-	-	-	-	-	-	-	-	-
Q96F86	Enhancer of mRNA-decapping protein 3 (LSM16 homolog) (YjeF N-terminal domain-containing protein 2) (YjeF_N2) (hYjeF_N2) (YjeF domain-containing protein 1)	0	0	0	23.3652	11.9315	17.6484	8.08483	-	26.1578	-	-	-	-	-	-	-	-	-	-	-	-	-	-
Q9NY47	Voltage-dependent calcium channel subunit alpha-2/delta-2 (Voltage-gated calcium channel subunit alpha-2/delta-2) [Cleaved into: Voltage-dependent calcium channel subunit alpha-2-2; Voltage-dependent calcium channel subunit delta-2]	1	0	1	16.675	18.6893	17.6821	1.42431	26.3021	20.4822	23.3921	2.05763	-	38.7176	-	-	-	-	-	-	99.0099	-	-	-
P31943	Heterogeneous nuclear ribonucleoprotein H (hnRNP H) [Cleaved into: Heterogeneous nuclear ribonucleoprotein H, N-terminally processed]	0	0	0	19.0067	16.3663	17.6865	1.86706	25.3051	26.22	25.7625	0.323439	41.8804	-	-	-	25.9446	-	-	-	37.4433	38.1119	37.7776	0.472779
Q9H0D6	5'-3' exoribonuclease 2 (EC 3.1.13.-) (DHM1-like protein) (DHP protein)	0	0	0	16.7783	18.6112	17.6948	1.29603	-	19.9846	-	-	-	-	-	-	-	-	-	-	-	-	-	-
Q9BRX8	Peroxiredoxin-like 2A (Peroxiredoxin-like 2 activated in M-CSF stimulated monocytes) (Protein PAMM) (Redox-regulatory protein FAM213A)	1	0	1	16.2304	19.1789	17.7046	2.0849	-	17.2781	-	-	-	-	-	-	-	-	-	-	-	-	-	-
P25705	ATP synthase subunit alpha, mitochondrial (ATP synthase F1 subunit alpha)	1	0	1	15.2176	20.2679	17.7427	3.57111	-	14.3887	-	-	30.4686	18.989	24.7288	8.11734	-	-	-	-	-	-	-	-
P51610	Host cell factor 1 (HCF) (HCF-1) (C1 factor) (CFF) (VCAF) (VP16 accessory protein) [Cleaved into: HCF N-terminal chain 1; HCF N-terminal chain 2; HCF N-terminal chain 3; HCF N-terminal chain 4; HCF N-terminal chain 5; HCF N-terminal chain 6; HCF C-terminal chain 1; HCF C-terminal chain 2; HCF C-terminal chain 3; HCF C-terminal chain 4; HCF C-terminal chain 5; HCF C-terminal chain 6]	0	0	0	13.5015	22.0243	17.7629	6.02646	-	8.89678	-	-	-	-	-	-	-	-	-	-	-	-	-	-
P10599	Thioredoxin (Trx) (ATL-derived factor) (ADF) (Surface-associated sulphydryl protein) (SASP) (allergen Hom s Trx)	1	0	1	13.674	21.8597	17.7669	5.78817	-	8.79707	-	-	-	-	-	-	-	-	-	-	-	-	-	-
O43143	Pre-mRNA-splicing factor ATP-dependent RNA helicase DHX15 (EC 3.6.4.13) (ATP-dependent RNA helicase #46) (DEAH box protein 15)	0	0	0	22.2286	13.3103	17.7695	6.30618	21.9104	20.814	21.3622	0.387619	22.9709	11.9517	17.4613	7.79174	-	-	-	-	-	-	-	-
P17987	T-complex protein 1 subunit alpha (TCP-1-alpha) (CCT-alpha)	1	0	1	19.8846	15.7455	17.8151	2.92682	11.2744	17.0021	14.1382	2.02507	15.7057	19.0342	17.37	2.35363	-	-	-	-	-	-	-	-
Q9BV94	ER degradation-enhancing alpha-mannosidase-like protein 2	1	1	0	10.8098	24.8262	17.818	9.91103	23.562	14.9465	19.2542	3.04606	-	-	-	-	-	-	-	-	-	-	-	-
Q14694	Ubiquitin carboxyl-terminal hydrolase 10 (EC 3.4.19.12) (Deubiquitinating enzyme 10) (Ubiquitin thioesterase 10) (Ubiquitin-specific-processing protease 10)	1	0	1	9.01009	26.7635	17.8868	12.5536	-	14.7042	-	-	-	-	-	-	-	-	-	-	-	-	-	-
Q6P2Q9	Pre-mRNA-processing-splicing factor 8 (220 kDa U5 snRNP-specific protein) (PRP8 homolog) (Splicing factor Prp8) (p220)	0	0	0	14.6874	21.0964	17.8919	4.53187	-	19.6671	-	-	30.9263	30.2786	30.6025	0.458021	-	-	-	-	-	-	-	-
Q14974	Importin subunit beta-1 (Importin-90) (Karyopherin subunit beta-1) (Nuclear factor p97) (Pore targeting complex 97 kDa subunit) (PTAC97)	1	0	0	17.0407	18.7751	17.9079	1.22644	16.3495	10.9512	13.6504	1.90858	19.0736	15.71	17.3918	2.37841	26.1824	-	-	-	-	-	-	-
O43390	Heterogeneous nuclear ribonucleoprotein R (hnRNP R)	1	1	0	13.6203	22.2262	17.9233	6.08526	26.6238	22.9774	24.8006	1.28921	-	-	-	-	-	-	-	-	-	-	-	-
P40939	Trifunctional enzyme subunit alpha, mitochondrial (78 kDa gastrin-binding protein) (Monolysocardiolipin acyltransferase) (EC 2.3.1.-) (TP-alpha) [Includes: Long-chain enoyl-CoA hydratase (EC 4.2.1.17); Long chain 3-hydroxyacyl-CoA dehydrogenase (EC 1.1.1.211)]	0	0	0	16.8959	19.0519	17.9739	1.52455	32.4206	13.9407	23.1806	6.5336	26.5532	17.9501	22.2516	6.08335	-	-	-	-	-	-	-	-
Q15393	Splicing factor 3B subunit 3 (Pre-mRNA-splicing factor SF3b 130 kDa subunit) (SF3b130) (STAF130) (Spliceosome-associated protein 130) (SAP 130)	0	0	0	16.6319	19.3841	18.008	1.94607	-	15.1608	-	-	27.3039	-	-	-	-	-	-	-	-	-	-	-
Q8IYK4	Procollagen galactosyltransferase 2 (EC 2.4.1.50) (Collagen beta(1-O)galactosyltransferase 2) (ColGalT 2) (Glycosyltransferase 25 family member 2) (Hydroxylysine galactosyltransferase 2)	1	1	0	13.199	22.8586	18.0288	6.83036	21.0958	16.6819	18.8889	1.56054	25.6936	26.4208	26.0572	0.514183	39.7826	-	-	-	-	46.6208	-	-
P13010	X-ray repair cross-complementing protein 5 (EC 3.6.4.-) (86 kDa subunit of Ku antigen) (ATP-dependent DNA helicase 2 subunit 2) (ATP-dependent DNA helicase II 80 kDa subunit) (CTC box-binding factor 85 kDa subunit) (CTC85) (CTCBF) (DNA repair protein XRCC5) (Ku80) (Ku86) (Lupus Ku autoantigen protein p86) (Nuclear factor IV) (Thyroid-lupus autoantigen) (TLAA) (X-ray repair complementing defective…	1	0	1	19.7206	16.478	18.0993	2.29285	23.6903	16.4808	20.0856	2.54894	21.5077	18.0583	19.783	2.43907	44.1581	-	-	-	-	-	-	-
Q92542	Nicastrin	1	0	0	17.2637	19.1285	18.1961	1.3186	37.0519	30.8322	33.9421	2.19898	58.349	59.6155	58.9822	0.895613	76.0445	79.1502	77.5973	2.19606	82.2127	78.5159	80.3643	2.61407
P78527	DNA-dependent protein kinase catalytic subunit (DNA-PK catalytic subunit) (DNA-PKcs) (EC 2.7.11.1) (DNPK1) (p460)	0	0	0	15.9847	20.4499	18.2173	3.15737	26.749	18.7401	22.7446	2.83157	26.1235	24.1672	25.1453	1.38332	-	-	-	-	-	-	-	-
P26639	Threonine--tRNA ligase 1, cytoplasmic (EC 6.1.1.3) (Threonyl-tRNA synthetase) (ThrRS) (Threonyl-tRNA synthetase 1)	1	0	1	11.6545	24.7894	18.222	9.28776	23.5673	17.7063	20.6368	2.07216	20.3447	22.5365	21.4406	1.54978	-	-	-	-	-	-	-	-
O00767	Stearoyl-CoA desaturase (hSCD1) (EC 1.14.19.1) (Acyl-CoA desaturase) (Delta(9)-desaturase) (Delta-9 desaturase) (Fatty acid desaturase)	1	1	0	15.3905	21.2307	18.3106	4.12966	-	29.7269	-	-	-	-	-	-	-	-	-	-	-	-	-	-
Q9Y2U8	Inner nuclear membrane protein Man1 (LEM domain-containing protein 3)	1	0	1	17.5604	19.1508	18.3556	1.12452	13.2186	11.4198	12.3192	0.635967	35.1672	31.2993	33.2333	2.73502	37.7746	-	-	-	-	-	-	-
Q7Z7M0	Multiple epidermal growth factor-like domains protein 8 (Multiple EGF-like domains protein 8) (Epidermal growth factor-like protein 4) (EGF-like protein 4)	1	0	1	18.787	17.9864	18.3867	0.56611	26.6502	21.9018	24.276	1.67879	-	55.9879	-	-	88.7351	-	-	-	-	99.0099	-	-
Q16643	Drebrin (Developmentally-regulated brain protein)	1	0	1	23.1774	13.8533	18.5153	6.59315	-	37.4339	-	-	-	-	-	-	-	-	-	-	-	-	-	-
O75356	Ectonucleoside triphosphate diphosphohydrolase 5 (NTPDase 5) (EC 3.6.1.6) (CD39 antigen-like 4) (ER-UDPase) (Guanosine-diphosphatase ENTPD5) (GDPase ENTPD5) (EC 3.6.1.42) (Nucleoside diphosphatase) (Uridine-diphosphatase ENTPD5) (UDPase ENTPD5)	1	0	0	13.8696	23.2776	18.5736	6.65246	-	24.0773	-	-	-	-	-	-	-	-	-	-	-	-	-	-
Q96GP6	Scavenger receptor class F member 2 (SRECRP-1) (Scavenger receptor expressed by endothelial cells 2 protein) (SREC-II)	1	0	1	19.3321	17.8888	18.6104	1.02058	-	16.075	-	-	-	-	-	-	-	-	-	-	-	-	-	-
Q8NI27	THO complex subunit 2 (Tho2) (hTREX120)	0	0	0	14.5803	22.7292	18.6547	5.76215	-	11.8842	-	-	-	-	-	-	-	-	-	-	-	-	-	-
P53396	ATP-citrate synthase (EC 2.3.3.8) (ATP-citrate (pro-S-)-lyase) (ACL) (Citrate cleavage enzyme)	1	0	1	11.8756	25.5554	18.7155	9.67302	26.1404	13.8421	19.9913	4.34809	24.341	27.904	26.1225	2.51943	-	-	-	-	-	-	-	-
P62805	Histone H4	1	0	1	14.5759	22.8966	18.7363	5.88363	3.97745	14.1203	9.04889	3.58605	11.4417	13.8881	12.6649	1.72986	-	19.2982	-	-	34.4013	32.3231	33.3622	1.46946
O14524	Nuclear envelope integral membrane protein 1	1	0	1	16.5199	20.9842	18.7521	3.15676	-	13.0495	-	-	-	-	-	-	-	-	-	-	-	-	-	-
O60888	Protein CutA (Acetylcholinesterase-associated protein) (Brain acetylcholinesterase putative membrane anchor)	1	0	1	24.3135	13.2118	18.7626	7.85012	-	27.4153	-	-	-	58.489	-	-	-	-	-	-	-	-	-	-
Q8TBA6	Golgin subfamily A member 5 (Cell proliferation-inducing gene 31 protein) (Golgin-84) (Protein Ret-II) (RET-fused gene 5 protein)	1	0	1	20.2495	17.2939	18.7717	2.08993	34.1043	22.023	28.0637	4.27138	-	-	-	-	-	-	-	-	-	-	-	-
Q9P2E5	Chondroitin sulfate glucuronyltransferase (EC 2.4.1.226) (CSGlcA-T) (Chondroitin glucuronyltransferase) (Chondroitin polymerizing factor 2) (ChPF-2) (Chondroitin synthase 3) (ChSy-3) (N-acetylgalactosaminyl-proteoglycan 3-beta-glucuronosyltransferase)	1	0	1	18.8536	18.8397	18.8466	0.00977951	27.4726	27.197	27.3348	0.0974488	55.7855	59.1737	57.4796	2.39582	63.3028	-	-	-	-	-	-	-
Q15181	Inorganic pyrophosphatase (EC 3.6.1.1) (Pyrophosphate phospho-hydrolase) (PPase)	1	0	1	19.5437	18.1629	18.8533	0.976324	19.28	10.5826	14.9313	3.075	24.0352	-	-	-	-	-	-	-	-	-	-	-
P49411	Elongation factor Tu, mitochondrial (EF-Tu) (P43)	1	0	1	17.9965	19.7483	18.8724	1.23874	28.8266	28.9702	28.8984	0.0507611	28.4728	27.8452	28.159	0.443767	20.3086	-	-	-	-	-	-	-
P47756	F-actin-capping protein subunit beta (CapZ beta)	1	0	1	12.8176	25.4238	19.1207	8.91394	15.1262	13.874	14.5001	0.442711	26.0164	-	-	-	-	-	-	-	-	-	-	-
Q495W5	Alpha-(1,3)-fucosyltransferase 11 (EC 2.4.1.-) (Fucosyltransferase XI) (Fuc-TXI) (FucT-XI) (Galactoside 3-L-fucosyltransferase 11) (Fucosyltransferase 11)	1	0	1	22.8377	15.5634	19.2005	5.14375	22.5749	25.6489	24.1119	1.08684	39.0311	41.029	40.0301	1.41277	-	-	-	-	-	69.0402	-	-
P10768	S-formylglutathione hydrolase (FGH) (EC 3.1.2.12) (Esterase D) (Methylumbelliferyl-acetate deacetylase) (EC 3.1.1.56)	1	0	0	15.7455	22.6981	19.2218	4.91627	-	14.8559	-	-	30.5753	31.6833	31.1293	0.783428	-	-	-	-	-	-	-	-
Q13444	Disintegrin and metalloproteinase domain-containing protein 15 (ADAM 15) (EC 3.4.24.-) (Metalloprotease RGD disintegrin protein) (Metalloproteinase-like, disintegrin-like, and cysteine-rich protein 15) (MDC-15) (Metargidin)	1	0	1	21.4596	17.1397	19.2996	3.05465	31.542	27.2574	29.3997	1.51485	51.9046	53.4884	52.6965	1.11991	63.2529	74.5657	68.9093	7.99939	73.6176	70.11	71.8638	2.48022
Q13586	Stromal interaction molecule 1	1	0	0	17.9864	20.6141	19.3003	1.85808	33.1122	13.5793	23.3457	6.90591	-	34.3772	-	-	-	-	-	-	-	-	-	-
P25789	Proteasome subunit alpha type-4 (Macropain subunit C9) (Multicatalytic endopeptidase complex subunit C9) (Proteasome component C9) (Proteasome subunit L)	1	0	1	19.0415	19.5721	19.3068	0.375242	-	23.175	-	-	-	-	-	-	-	-	-	-	-	-	-	-
P13797	Plastin-3 (T-plastin)	1	0	1	19.649	19.2278	19.4384	0.29784	15.6631	14.1425	14.9028	0.537614	-	33.9751	-	-	39.7253	-	-	-	-	50.6197	-	-
P07858	Cathepsin B (EC 3.4.22.1) (APP secretase) (APPS) (Cathepsin B1) [Cleaved into: Cathepsin B light chain; Cathepsin B heavy chain]	1	0	1	18.8601	20.0665	19.4633	0.853023	26.899	24.8448	25.8719	0.726261	-	68.0807	-	-	-	-	-	-	-	-	-	-
Q8NCR0	UDP-GalNAc:beta-1,3-N-acetylgalactosaminyltransferase 2 (Beta-1,3-GalNAc-T2) (EC 2.4.1.313) (Beta-1,3-N-acetylgalactosaminyltransferase II)	1	0	0	20.0691	18.9384	19.5037	0.799485	-	17.0228	-	-	16.8613	29.7985	23.3299	9.14791	-	-	-	-	-	-	-	-
Q15904	V-type proton ATPase subunit S1 (V-ATPase subunit S1) (Protein XAP-3) (V-ATPase Ac45 subunit) (V-ATPase S1 accessory protein) (Vacuolar proton pump subunit S1)	1	0	0	19.8988	19.1749	19.5368	0.511814	40.3853	36.8352	38.6103	1.25517	66.4362	68.0583	67.2472	1.14697	84.42	87.0743	85.7471	1.87682	86.3649	87.3331	86.849	0.684648
Q9Y2L1	Exosome complex exonuclease RRP44 (EC 3.1.13.-) (EC 3.1.26.-) (Protein DIS3 homolog) (Ribosomal RNA-processing protein 44)	0	0	0	16.4864	22.6186	19.5525	4.3361	-	13.2833	-	-	-	-	-	-	-	-	-	-	-	-	-	-
O15371	Eukaryotic translation initiation factor 3 subunit D (eIF3d) (Eukaryotic translation initiation factor 3 subunit 7) (eIF-3-zeta) (eIF3 p66)	0	0	0	23.175	15.96	19.5675	5.10177	-	-	-	-	-	-	-	-	-	-	-	-	-	-	-	-
Q8NAT1	Protein O-linked-mannose beta-1,4-N-acetylglucosaminyltransferase 2 (POMGnT2) (EC 2.4.1.312) (Extracellular O-linked N-acetylglucosamine transferase-like) (Glycosyltransferase-like domain-containing protein 2)	1	1	0	21.8133	17.3294	19.5714	3.17059	11.2681	17.5638	14.416	2.22589	18.9627	19.7625	19.3626	0.565526	26.9732	33.8611	30.4172	4.87051	35.5184	31.211	33.3647	3.04582
P49189	4-trimethylaminobutyraldehyde dehydrogenase (TMABA-DH) (TMABALDH) (EC 1.2.1.47) (Aldehyde dehydrogenase E3 isozyme) (Aldehyde dehydrogenase family 9 member A1) (EC 1.2.1.3) (Gamma-aminobutyraldehyde dehydrogenase) (EC 1.2.1.19) (R-aminobutyraldehyde dehydrogenase) [Cleaved into: 4-trimethylaminobutyraldehyde dehydrogenase, N-terminally processed]	1	0	1	29.3471	9.8368	19.592	13.7959	-	19.5281	-	-	-	-	-	-	-	-	-	-	-	-	-	-
P11586	C-1-tetrahydrofolate synthase, cytoplasmic (C1-THF synthase) [Cleaved into: C-1-tetrahydrofolate synthase, cytoplasmic, N-terminally processed] [Includes: Methylenetetrahydrofolate dehydrogenase (EC 1.5.1.5); Methenyltetrahydrofolate cyclohydrolase (EC 3.5.4.9); Formyltetrahydrofolate synthetase (EC 6.3.4.3)]	1	0	1	17.1699	22.0978	19.6338	3.48455	12.9284	13.1726	13.0505	0.0863358	24.8296	28.0363	26.4329	2.26753	28.8292	-	-	-	-	-	-	-
P53634	Dipeptidyl peptidase 1 (EC 3.4.14.1) (Cathepsin C) (Cathepsin J) (Dipeptidyl peptidase I) (DPP-I) (DPPI) (Dipeptidyl transferase) [Cleaved into: Dipeptidyl peptidase 1 exclusion domain chain (Dipeptidyl peptidase I exclusion domain chain); Dipeptidyl peptidase 1 heavy chain (Dipeptidyl peptidase I heavy chain); Dipeptidyl peptidase 1 light chain (Dipeptidyl peptidase I light chain)]	1	0	0	17.3868	21.9622	19.6745	3.2353	19.7232	19.0696	19.3964	0.231076	39.9958	39.9302	39.963	0.0463868	-	53.9616	-	-	72.9313	-	-	-
O75787	Renin receptor (ATPase H(+)-transporting lysosomal accessory protein 2) (ATPase H(+)-transporting lysosomal-interacting protein 2) (ER-localized type I transmembrane adapter) (Embryonic liver differentiation factor 10) (N14F) (Renin/prorenin receptor) (Vacuolar ATP synthase membrane sector-associated protein M8-9) (ATP6M8-9) (V-ATPase M8.9 subunit) [Cleaved into: Renin receptor N-terminal fragmen…	1	0	0	20.1539	19.2396	19.6968	0.646567	35.9508	32.2934	34.1221	1.2931	-	-	-	-	-	-	-	-	-	-	-	-
O60506	Heterogeneous nuclear ribonucleoprotein Q (hnRNP Q) (Glycine- and tyrosine-rich RNA-binding protein) (GRY-RBP) (NS1-associated protein 1) (Synaptotagmin-binding, cytoplasmic RNA-interacting protein)	1	1	0	21.3119	18.1623	19.7371	2.22713	12.759	23.0361	17.8975	3.6335	18.1308	-	-	-	-	-	-	-	-	-	-	-
Q75T13	GPI inositol-deacylase (EC 3.1.-.-) (Post-GPI attachment to proteins factor 1) (hPGAP1)	1	0	0	20.4499	19.1436	19.7968	0.923741	21.2605	24.3828	22.8216	1.1039	-	-	-	-	-	-	-	-	-	-	-	-
P02462	Collagen alpha-1(IV) chain [Cleaved into: Arresten]	1	0	0	23.5258	16.3292	19.9275	5.08875	26.3466	37.7707	32.0586	4.03904	-	-	-	-	-	-	-	-	-	-	-	-
Q9NR30	Nucleolar RNA helicase 2 (EC 3.6.4.13) (DEAD box protein 21) (Gu-alpha) (Nucleolar RNA helicase Gu) (Nucleolar RNA helicase II) (RH II/Gu)	0	0	0	21.7258	18.1301	19.9279	2.54254	25.7632	29.6072	27.6852	1.35908	22.2733	27.5908	24.9321	3.76001	-	-	-	-	-	-	-	-
P15924	Desmoplakin (DP) (250/210 kDa paraneoplastic pemphigus antigen)	1	0	1	22.7143	17.1747	19.9445	3.9171	-	24.4873	-	-	-	-	-	-	-	-	-	-	-	-	-	-
P26640	Valine--tRNA ligase (EC 6.1.1.9) (Protein G7a) (Valyl-tRNA synthetase) (ValRS)	0	0	0	19.2526	20.9286	20.0906	1.18512	-	19.464	-	-	22.7453	-	-	-	-	-	-	-	-	-	-	-
Q7KZF4	Staphylococcal nuclease domain-containing protein 1 (EC 3.1.31.1) (100 kDa coactivator) (EBNA2 coactivator p100) (Tudor domain-containing protein 11) (p100 co-activator)	1	0	1	17.5944	22.627	20.1107	3.55855	21.0248	13.8614	17.4431	2.53263	27.5136	21.1593	24.3365	4.49322	-	-	-	-	-	-	-	-
P27348	14-3-3 protein theta (14-3-3 protein T-cell) (14-3-3 protein tau) (Protein HS1)	1	0	1	20.1648	20.1227	20.1437	0.029761	19.0755	23.1266	21.1011	1.43227	-	-	-	-	-	-	-	-	-	-	-	-
O75390	Citrate synthase, mitochondrial (EC 2.3.3.1) (Citrate (Si)-synthase)	1	0	1	12.7499	27.8827	20.3163	10.7005	-	13.4536	-	-	20.1788	-	-	-	-	-	-	-	-	-	-	-
P11047	Laminin subunit gamma-1 (Laminin B2 chain) (Laminin-1 subunit gamma) (Laminin-10 subunit gamma) (Laminin-11 subunit gamma) (Laminin-2 subunit gamma) (Laminin-3 subunit gamma) (Laminin-4 subunit gamma) (Laminin-6 subunit gamma) (Laminin-7 subunit gamma) (Laminin-8 subunit gamma) (Laminin-9 subunit gamma) (S-laminin subunit gamma) (S-LAM gamma)	1	0	0	19.7	21.1425	20.4212	1.01999	41.678	34.9805	38.3293	2.36794	63.4075	64.3354	63.8714	0.656121	81.1388	81.5143	81.3266	0.265524	87.7014	86.0388	86.8701	1.17564
Q8TEB9	Rhomboid-related protein 4 (RRP4) (EC 3.4.21.105) (Rhomboid domain-containing protein 1) (Rhomboid-like protein 4)	1	1	0	16.6159	24.3032	20.4596	5.43572	-	20.8648	-	-	-	-	-	-	-	-	-	-	-	-	-	-
Q86VP6	Cullin-associated NEDD8-dissociated protein 1 (Cullin-associated and neddylation-dissociated protein 1) (TBP-interacting protein of 120 kDa A) (TBP-interacting protein 120A) (p120 CAND1)	1	0	1	18.7758	22.1475	20.4616	2.38415	-	10.2003	-	-	18.9732	-	-	-	-	-	-	-	-	-	-	-
Q16531	DNA damage-binding protein 1 (DDB p127 subunit) (DNA damage-binding protein a) (DDBa) (Damage-specific DNA-binding protein 1) (HBV X-associated protein 1) (XAP-1) (UV-damaged DNA-binding factor) (UV-damaged DNA-binding protein 1) (UV-DDB 1) (XPE-binding factor) (XPE-BF) (Xeroderma pigmentosum group E-complementing protein) (XPCe)	1	0	1	22.068	18.8904	20.4792	2.24689	-	25.2504	-	-	29.6938	24.9503	27.322	3.35419	-	-	-	-	-	-	-	-
O00567	Nucleolar protein 56 (Nucleolar protein 5A)	0	0	0	22.7972	18.1951	20.4961	3.25422	23.8785	22.6401	23.2593	0.437842	40.5766	41.1958	40.8862	0.437838	-	-	-	-	-	-	-	-
Q5JS37	NHL repeat-containing protein 3	1	0	1	17.7077	23.327	20.5173	3.97347	-	29.921	-	-	-	-	-	-	-	-	-	-	-	-	-	-
Q96N66	Lysophospholipid acyltransferase 7 (LPLAT 7) (EC 2.3.1.-) (1-acylglycerophosphatidylinositol O-acyltransferase) (Bladder and breast carcinoma-overexpressed gene 1 protein) (Leukocyte receptor cluster member 4) (Lysophosphatidylinositol acyltransferase) (LPIAT) (Lyso-PI acyltransferase) (Membrane-bound O-acyltransferase domain-containing protein 7) (O-acyltransferase domain-containing protein 7) (…	1	1	0	13.0026	28.1496	20.5761	10.7105	27.8338	27.9866	27.9102	0.0540194	-	-	-	-	-	-	-	-	-	-	-	-
Q86UP2	Kinectin (CG-1 antigen) (Kinesin receptor)	1	0	0	19.7683	21.4281	20.5982	1.17368	-	17.1712	-	-	-	-	-	-	-	-	-	-	74.0368	-	-	-
Q4VCS5	Angiomotin	1	0	1	17.9022	23.3293	20.6158	3.83755	54.2062	27.0951	40.6506	9.58521	-	-	-	-	-	-	-	-	-	-	-	-
P01137	Transforming growth factor beta-1 proprotein [Cleaved into: Latency-associated peptide (LAP); Transforming growth factor beta-1 (TGF-beta-1)]	1	0	1	22.0084	19.265	20.6367	1.93991	39.206	28.4851	33.8456	3.79042	43.6509	50.5562	47.1036	4.88284	-	-	-	-	-	-	-	-
Q86SF2	N-acetylgalactosaminyltransferase 7 (EC 2.4.1.41) (Polypeptide GalNAc transferase 7) (GalNAc-T7) (pp-GaNTase 7) (Protein-UDP acetylgalactosaminyltransferase 7) (UDP-GalNAc:polypeptide N-acetylgalactosaminyltransferase 7)	1	0	1	17.0469	24.2935	20.6702	5.12412	29.0393	25.8221	27.4307	1.13745	-	-	-	-	44.0512	-	-	-	-	-	-	-
P10619	Lysosomal protective protein (EC 3.4.16.5) (Carboxypeptidase C) (Carboxypeptidase L) (Cathepsin A) (Protective protein cathepsin A) (PPCA) (Protective protein for beta-galactosidase) [Cleaved into: Lysosomal protective protein 32 kDa chain; Lysosomal protective protein 20 kDa chain]	1	0	0	20.1348	21.3942	20.7645	0.890488	24.8612	23.0047	23.9329	0.656377	43.3579	39.4244	41.3911	2.78137	-	-	-	-	-	-	-	-
P20700	Lamin-B1	1	0	1	17.5346	24.0254	20.78	4.5897	-	20.4809	-	-	-	-	-	-	-	-	-	-	-	-	-	-
P08708	40S ribosomal protein S17 (Small ribosomal subunit protein eS17)	0	0	0	16.3866	25.185	20.7858	6.22142	-	16.0228	-	-	17.9117	18.3787	18.1452	0.33022	-	-	-	-	-	-	-	-
P54136	Arginine--tRNA ligase, cytoplasmic (EC 6.1.1.19) (Arginyl-tRNA synthetase) (ArgRS)	1	0	1	11.9005	29.7516	20.826	12.6226	16.7409	22.5844	19.6627	2.066	27.1891	-	-	-	-	-	-	-	-	-	-	-
P53582	Methionine aminopeptidase 1 (MAP 1) (MetAP 1) (EC 3.4.11.18) (Peptidase M 1)	0	0	0	30.8284	10.8329	20.8307	14.1389	-	12.0647	-	-	-	-	-	-	-	-	-	-	-	-	-	-
P49588	Alanine--tRNA ligase, cytoplasmic (EC 6.1.1.7) (Alanyl-tRNA synthetase) (AlaRS) (Renal carcinoma antigen NY-REN-42)	1	0	1	24.8962	16.7652	20.8307	5.74949	9.67474	15.4741	12.5744	2.0504	-	-	-	-	-	-	-	-	-	-	-	-
P38571	Lysosomal acid lipase/cholesteryl ester hydrolase (Acid cholesteryl ester hydrolase) (LAL) (EC 3.1.1.13) (Cholesteryl esterase) (Lipase A) (Sterol esterase)	1	0	1	17.6426	24.1309	20.8868	4.58793	50.4017	37.2907	43.8462	4.63545	63.5103	67.2764	65.3934	2.66304	62.6489	-	-	-	68.1437	60.1419	64.1428	5.65816
P09668	Pro-cathepsin H [Cleaved into: Cathepsin H mini chain; Cathepsin H (EC 3.4.22.16); Cathepsin H heavy chain; Cathepsin H light chain]	1	0	1	23.5299	18.342	20.9359	3.66836	-	21.6902	-	-	-	-	-	-	-	-	-	-	-	-	-	-
P18669	Phosphoglycerate mutase 1 (EC 5.4.2.11) (EC 5.4.2.4) (BPG-dependent PGAM 1) (Phosphoglycerate mutase isozyme B) (PGAM-B)	1	0	1	25.4054	16.5136	20.9595	6.28746	7.71119	18.8266	13.2689	3.92988	13.9067	30.0234	21.965	11.3963	-	-	-	-	-	-	-	-
P27816	Microtubule-associated protein 4 (MAP-4)	0	0	0	19.5618	22.3729	20.9673	1.98777	-	16.8095	-	-	-	-	-	-	-	-	-	-	-	-	-	-
O95479	GDH/6PGL endoplasmic bifunctional protein [Includes: Hexose-6-phosphate dehydrogenase (Glucose 1-dehydrogenase) (GDH) (EC 1.1.1.47) (Glucose-6-phosphate dehydrogenase) (EC 1.1.1.363); 6-phosphogluconolactonase (6PGL) (EC 3.1.1.31)]	1	1	0	19.3021	22.6503	20.9762	2.36752	-	18.2017	-	-	30.9864	-	-	-	30.4203	-	-	-	-	-	-	-
P78348	Acid-sensing ion channel 1 (ASIC1) (Amiloride-sensitive cation channel 2, neuronal) (Brain sodium channel 2) (BNaC2)	1	0	1	19.5767	22.4283	21.0025	2.01642	40.6736	38.1284	39.401	0.899867	-	-	-	-	-	-	-	-	-	-	-	-
Q13838	Spliceosome RNA helicase DDX39B (EC 3.6.4.13) (56 kDa U2AF65-associated protein) (ATP-dependent RNA helicase p47) (DEAD box protein UAP56) (HLA-B-associated transcript 1 protein)	0	0	0	15.3575	26.8904	21.124	8.15499	26.0579	13.799	19.9285	4.33417	17.7713	-	-	-	-	-	-	-	-	-	-	-
P34932	Heat shock 70 kDa protein 4 (HSP70RY) (Heat shock 70-related protein APG-2)	1	0	1	17.222	25.1217	21.1718	5.58594	24.5841	11.2893	17.9367	4.70041	30.9101	31.9631	31.4366	0.744547	-	-	-	-	-	-	-	-
Q6NUS6	Tectonic-3	0	0	0	19.3932	23.0112	21.2022	2.55831	26.4246	22.7274	24.576	1.30715	46.0407	48.2889	47.1648	1.58967	69.1644	78.233	73.6987	6.41247	77.8834	78.6201	78.2518	0.520924
P06865	Beta-hexosaminidase subunit alpha (EC 3.2.1.52) (Beta-N-acetylhexosaminidase subunit alpha) (Hexosaminidase subunit A) (N-acetyl-beta-glucosaminidase subunit alpha)	1	0	1	23.9538	18.5004	21.2271	3.85613	39.3807	37.2167	38.2987	0.765098	60.8243	59.7034	60.2638	0.792554	68.3784	80.2621	74.3203	8.40303	75.1287	80.1745	77.6516	3.56789
Q7L2E3	ATP-dependent RNA helicase DHX30 (EC 3.6.4.13) (DEAH box protein 30)	0	0	0	15.5256	26.9326	21.2291	8.06602	-	13.3659	-	-	-	-	-	-	-	-	-	-	-	-	-	-
P17812	CTP synthase 1 (EC 6.3.4.2) (CTP synthetase 1) (UTP--ammonia ligase 1)	0	0	0	24.8335	17.7124	21.273	5.03538	-	13.1628	-	-	-	20.8416	-	-	-	-	-	-	-	-	-	-
Q15155	Nodal modulator 1 (pM5 protein)	1	1	0	17.9346	24.8052	21.3699	4.8583	19.3945	20.9349	20.1647	0.544605	26.283	23.937	25.11	1.65889	-	-	-	-	-	-	-	-
Q5T4B2	Inactive glycosyltransferase 25 family member 3 (Cerebral endothelial cell adhesion molecule)	1	0	0	19.3815	23.384	21.3827	2.83018	29.6156	28.8175	29.2166	0.282176	49.4646	46.4344	47.9495	2.14265	-	-	-	-	-	-	-	-
Q14204	Cytoplasmic dynein 1 heavy chain 1 (Cytoplasmic dynein heavy chain 1) (Dynein heavy chain, cytosolic)	1	0	1	13.8139	28.9571	21.3855	10.7078	-	19.8352	-	-	28.1506	15.1917	21.6712	9.16332	-	-	-	-	-	-	-	-
P15170	Eukaryotic peptide chain release factor GTP-binding subunit ERF3A (Eukaryotic peptide chain release factor subunit 3a) (eRF3a) (G1 to S phase transition protein 1 homolog)	0	0	0	24.8629	18.0919	21.4774	4.78782	42.8339	14.5876	28.7108	9.9866	26.7442	22.4506	24.5974	3.03607	-	-	-	-	-	-	-	-
Q9Y6A1	Protein O-mannosyl-transferase 1 (EC 2.4.1.109) (Dolichyl-phosphate-mannose--protein mannosyltransferase 1)	1	0	0	16.2163	26.7925	21.5044	7.47847	33.7503	26.815	30.2826	2.45199	-	-	-	-	-	-	-	-	-	-	-	-
Q7Z388	Probable C-mannosyltransferase DPY19L4 (EC 2.4.1.-) (Dpy-19-like protein 4) (Protein dpy-19 homolog 4)	0	0	0	20.1966	22.8407	21.5187	1.86963	16.2023	20.7117	18.457	1.59432	-	-	-	-	-	-	-	-	-	-	-	-
P54289	Voltage-dependent calcium channel subunit alpha-2/delta-1 (Voltage-gated calcium channel subunit alpha-2/delta-1) [Cleaved into: Voltage-dependent calcium channel subunit alpha-2-1; Voltage-dependent calcium channel subunit delta-1]	1	0	1	21.5514	21.5772	21.5643	0.018271	37.3583	35.4285	36.3934	0.68229	60.7705	53.1638	56.9671	5.37874	74.9555	-	-	-	67.1291	-	-	-
Q04760	Lactoylglutathione lyase (EC 4.4.1.5) (Aldoketomutase) (Glyoxalase I) (Glx I) (Ketone-aldehyde mutase) (Methylglyoxalase) (S-D-lactoylglutathione methylglyoxal lyase)	1	0	1	32.1574	10.9972	21.5773	14.9625	-	14.519	-	-	-	-	-	-	-	-	-	-	-	-	-	-
P53985	Monocarboxylate transporter 1 (MCT 1) (Solute carrier family 16 member 1)	1	0	1	23.1331	20.2806	21.7069	2.01701	21.2208	-	-	-	-	-	-	-	28.0037	-	-	-	-	-	-	-
P37802	Transgelin-2 (Epididymis tissue protein Li 7e) (SM22-alpha homolog)	1	0	1	31.1916	12.2299	21.7107	13.4079	16.7236	19.9488	18.3362	1.14028	-	-	-	-	-	-	-	-	-	-	-	-
Q10471	Polypeptide N-acetylgalactosaminyltransferase 2 (EC 2.4.1.41) (Polypeptide GalNAc transferase 2) (GalNAc-T2) (pp-GaNTase 2) (Protein-UDP acetylgalactosaminyltransferase 2) (UDP-GalNAc:polypeptide N-acetylgalactosaminyltransferase 2) [Cleaved into: Polypeptide N-acetylgalactosaminyltransferase 2 soluble form]	1	0	0	22.5826	20.8441	21.7134	1.22932	22.5245	21.6024	22.0635	0.325982	-	29.4572	-	-	-	-	-	-	-	-	-	-
P49915	GMP synthase [glutamine-hydrolyzing] (EC 6.3.5.2) (GMP synthetase) (Glutamine amidotransferase)	0	0	0	22.5976	20.9499	21.7737	1.16514	-	21.1412	-	-	21.8213	23.8698	22.8456	1.44858	40.7284	-	-	-	-	-	-	-
P43243	Matrin-3	0	0	0	20.7368	22.8246	21.7807	1.47629	43.7874	19.805	31.7962	8.47906	10.975	14.6138	12.7944	2.57305	-	-	-	-	-	-	-	-
P51991	Heterogeneous nuclear ribonucleoprotein A3 (hnRNP A3)	0	0	0	19.0755	24.5084	21.7919	3.8416	24.3862	10.1487	17.2675	5.03372	-	-	-	-	-	-	-	-	-	-	-	-
O75534	Cold shock domain-containing protein E1 (N-ras upstream gene protein) (Protein UNR)	1	0	1	17.3677	26.7276	22.0476	6.61846	22.4866	13.709	18.0978	3.10334	-	-	-	-	-	-	-	-	-	-	-	-
Q6P2E9	Enhancer of mRNA-decapping protein 4 (Autoantigen Ge-1) (Autoantigen RCD-8) (Human enhancer of decapping large subunit) (Hedls)	0	0	0	26.2771	17.9285	22.1028	5.90332	-	24.2533	-	-	-	-	-	-	-	-	-	-	-	-	-	-
P54886	Delta-1-pyrroline-5-carboxylate synthase (P5CS) (Aldehyde dehydrogenase family 18 member A1) [Includes: Glutamate 5-kinase (GK) (EC 2.7.2.11) (Gamma-glutamyl kinase); Gamma-glutamyl phosphate reductase (GPR) (EC 1.2.1.41) (Glutamate-5-semialdehyde dehydrogenase) (Glutamyl-gamma-semialdehyde dehydrogenase)]	0	0	0	26.7222	17.5135	22.1179	6.51152	-	16.7194	-	-	26.5748	22.4421	24.5085	2.92222	-	-	-	-	-	-	-	-
Q6ZWT7	Lysophospholipid acyltransferase 2 (LPLAT 2) (EC 2.3.1.-) (1-acylglycerophosphate O-acyltransferase MBOAT2) (EC 2.3.1.51) (1-acylglycerophosphocholine O-acyltransferase MBOAT2) (EC 2.3.1.23) (1-acylglycerophosphoethanolamine MBOAT2 O-acyltransferase) (EC 2.3.1.n7) (Lysophosphatidic acid acyltransferase) (LPAAT) (Lyso-PA acyltransferase) (Lysophosphatidylcholine acyltransferase) (LPCAT) (Lyso-PC a…	1	1	0	8.94439	35.5238	22.2341	18.7945	16.5422	-	-	-	-	-	-	-	-	-	-	-	-	-	-	-
Q15717	ELAV-like protein 1 (Hu-antigen R) (HuR)	1	0	0	21.0915	23.4485	22.27	1.66667	15.683	10.5233	13.1032	1.8242	-	-	-	-	-	-	-	-	-	-	-	-
P08670	Vimentin	1	0	1	17.1987	27.4995	22.3491	7.28376	30.1193	12.6386	21.3789	6.18036	-	-	-	-	-	-	-	-	-	-	-	-
Q12905	Interleukin enhancer-binding factor 2 (Nuclear factor of activated T-cells 45 kDa)	1	0	1	28.8509	16.2086	22.5298	8.93948	20.1979	22.5401	21.369	0.828078	23.7282	-	-	-	-	-	-	-	-	-	-	-
P14868	Aspartate--tRNA ligase, cytoplasmic (EC 6.1.1.12) (Aspartyl-tRNA synthetase) (AspRS) (Cell proliferation-inducing gene 40 protein)	1	0	1	15.8022	29.4975	22.6499	9.68403	32.2902	22.3771	27.3336	3.50478	11.7317	-	-	-	-	-	-	-	-	-	-	-
P40925	Malate dehydrogenase, cytoplasmic (EC 1.1.1.37) (Cytosolic malate dehydrogenase) (Diiodophenylpyruvate reductase) (EC 1.1.1.96)	1	0	1	19.5288	26.3086	22.9187	4.79405	56.6593	12.5943	34.6268	15.5793	32.7894	-	-	-	-	-	-	-	-	-	-	-
Q08945	FACT complex subunit SSRP1 (Chromatin-specific transcription elongation factor 80 kDa subunit) (Facilitates chromatin transcription complex 80 kDa subunit) (FACT 80 kDa subunit) (FACTp80) (Facilitates chromatin transcription complex subunit SSRP1) (Recombination signal sequence recognition protein 1) (Structure-specific recognition protein 1) (hSSRP1) (T160)	0	0	0	21.4226	24.7022	23.0624	2.31905	-	35.8555	-	-	-	-	-	-	-	-	-	-	-	-	-	-
P46060	Ran GTPase-activating protein 1 (RanGAP1)	1	0	1	24.2103	21.9232	23.0667	1.61721	13.4903	13.3779	13.4341	0.0397411	-	-	-	-	-	-	-	-	-	-	-	-
P07686	Beta-hexosaminidase subunit beta (EC 3.2.1.52) (Beta-N-acetylhexosaminidase subunit beta) (Hexosaminidase subunit B) (Cervical cancer proto-oncogene 7 protein) (HCC-7) (N-acetyl-beta-glucosaminidase subunit beta) [Cleaved into: Beta-hexosaminidase subunit beta chain B; Beta-hexosaminidase subunit beta chain A]	1	0	1	23.6321	23.162	23.397	0.332357	44.1022	43.0725	43.5874	0.364066	68.4712	68.8697	68.6704	0.281775	47.0081	68.2015	57.6048	14.986	60.0894	58.6538	59.3716	1.01515
Q96GX1	Tectonic-2	0	0	0	21.4232	25.5504	23.4868	2.91836	43.1618	35.6607	39.4112	2.65204	-	-	-	-	-	-	-	-	-	-	-	-
Q96F46	Interleukin-17 receptor A (IL-17 receptor A) (IL-17RA) (CDw217) (CD antigen CD217)	1	0	1	17.7395	29.2716	23.5056	8.15447	22.9323	15.4212	19.1768	2.65555	32.3616	30.6625	31.512	1.20148	50.9612	-	-	-	61.652	53.9786	57.8153	5.42597
Q9H3G5	Probable serine carboxypeptidase CPVL (EC 3.4.16.-) (Carboxypeptidase, vitellogenic-like) (Vitellogenic carboxypeptidase-like protein) (VCP-like protein) (hVLP)	1	0	1	26.3954	20.6463	23.5208	4.06523	42.8467	33.6373	38.242	3.25602	56.5633	58.0801	57.3217	1.07253	72.7854	-	-	-	71.3975	62.8432	67.1204	6.04879
O14672	Disintegrin and metalloproteinase domain-containing protein 10 (ADAM 10) (EC 3.4.24.81) (CDw156) (Kuzbanian protein homolog) (Mammalian disintegrin-metalloprotease) (CD antigen CD156c)	1	0	0	25.4832	22.0984	23.7908	2.39347	46.1981	42.6829	44.4405	1.24281	63.4703	64.9946	64.2324	1.07781	64.8259	-	-	-	78.9052	81.801	80.3531	2.04764
P20933	N(4)-(beta-N-acetylglucosaminyl)-L-asparaginase (EC 3.5.1.26) (Aspartylglucosaminidase) (Glycosylasparaginase) (N4-(N-acetyl-beta-glucosaminyl)-L-asparagine amidase) [Cleaved into: Glycosylasparaginase alpha chain; Glycosylasparaginase beta chain]	1	0	0	24.842	22.9519	23.8969	1.33651	-	38.8237	-	-	62.799	-	-	-	-	-	-	-	-	-	-	-
Q13563	Polycystin-2 (PC2) (Autosomal dominant polycystic kidney disease type II protein) (Polycystic kidney disease 2 protein) (Polycystwin) (R48321) (Transient receptor potential cation channel subfamily P member 2)	1	0	0	23.1112	25.0734	24.0923	1.38749	-	16.001	-	-	-	-	-	-	-	-	-	-	-	-	-	-
Q99943	1-acyl-sn-glycerol-3-phosphate acyltransferase alpha (EC 2.3.1.51) (1-acylglycerol-3-phosphate O-acyltransferase 1) (1-AGP acyltransferase 1) (1-AGPAT 1) (Lysophosphatidic acid acyltransferase alpha) (LPAAT-alpha) (Protein G15)	1	1	0	23.0805	25.1665	24.1235	1.47505	54.9854	43.2273	49.1063	4.15711	-	66.9967	-	-	-	-	-	-	-	99.0099	-	-
A2VDJ0	Transmembrane protein 131-like	1	0	0	23.766	25.0667	24.4163	0.919754	32.5855	23.4708	28.0281	3.22254	44.6407	39.1213	41.881	3.9028	-	-	-	-	-	-	-	-
Q6UWY0	Arylsulfatase K (ASK) (EC 3.1.6.-) (Telethon sulfatase)	1	0	0	24.4964	24.873	24.6847	0.266328	48.916	53.0252	50.9706	1.45281	-	-	-	-	-	-	-	-	-	-	-	-
O00264	Membrane-associated progesterone receptor component 1 (mPR) (Dap1) (IZA)	1	0	0	21.6939	27.8863	24.7901	4.37871	27.4126	23.3652	25.3889	1.43098	-	33.8742	-	-	34.716	-	-	-	-	35.9024	-	-
Q96S16	JmjC domain-containing protein 8 (Jumonji domain-containing protein 8)	1	1	0	30.2723	19.6535	24.9629	7.50858	-	32.3062	-	-	-	-	-	-	-	-	-	-	-	-	-	-
Q8NHP8	Putative phospholipase B-like 2 (EC 3.1.1.-) (76 kDa protein) (p76) (LAMA-like protein 2) (Lamina ancestor homolog 2) (Phospholipase B domain-containing protein 2) [Cleaved into: Putative phospholipase B-like 2 32 kDa form; Putative phospholipase B-like 2 45 kDa form]	1	0	1	26.2526	23.8803	25.0664	1.67748	55.399	43.9116	49.6553	4.06139	70.2788	65.9319	68.1054	3.07369	59.5943	-	-	-	68.9383	-	-	-
P21333	Filamin-A (FLN-A) (Actin-binding protein 280) (ABP-280) (Alpha-filamin) (Endothelial actin-binding protein) (Filamin-1) (Non-muscle filamin)	1	0	1	15.9247	34.4589	25.1918	13.1057	22.0486	14.9833	18.516	2.49793	36.0884	25.1687	30.6285	7.72133	-	-	-	-	-	-	-	-
Q9HB40	Retinoid-inducible serine carboxypeptidase (EC 3.4.16.-) (Serine carboxypeptidase 1)	1	0	1	21.204	29.185	25.1945	5.64341	33.9651	28.8038	31.3845	1.82477	52.6806	53.5359	53.1083	0.604771	-	-	-	-	51.9393	49.8737	50.9065	1.46058
P36897	TGF-beta receptor type-1 (TGFR-1) (EC 2.7.11.30) (Activin A receptor type II-like protein kinase of 53kD) (Activin receptor-like kinase 5) (ALK-5) (ALK5) (Serine/threonine-protein kinase receptor R4) (SKR4) (TGF-beta type I receptor) (Transforming growth factor-beta receptor type I) (TGF-beta receptor type I) (TbetaR-I)	1	0	1	28.1821	22.2135	25.1978	4.22042	-	48.5348	-	-	-	-	-	-	-	-	-	-	-	-	-	-
O00299	Chloride intracellular channel protein 1 (Chloride channel ABP) (Nuclear chloride ion channel 27) (NCC27) (Regulatory nuclear chloride ion channel protein) (hRNCC)	1	0	1	24.1303	26.5046	25.3175	1.67888	22.9815	24.1453	23.5634	0.411454	21.6283	-	-	-	-	-	-	-	-	-	-	-
P15848	Arylsulfatase B (ASB) (EC 3.1.6.12) (N-acetylgalactosamine-4-sulfatase) (G4S)	1	0	0	23.8843	26.8294	25.3569	2.08251	-	-	-	-	-	-	-	-	-	-	-	-	-	-	-	-
Q93063	Exostosin-2 (EC 2.4.1.224) (EC 2.4.1.225) (Glucuronosyl-N-acetylglucosaminyl-proteoglycan/N-acetylglucosaminyl-proteoglycan 4-alpha-N-acetylglucosaminyltransferase) (Multiple exostoses protein 2) (Putative tumor suppressor protein EXT2)	1	0	0	24.6097	26.3509	25.4803	1.23124	53.212	47.8333	50.5226	1.90167	70.1323	79.7919	74.9621	6.83033	72.2623	73.1616	72.7119	0.635887	67.7107	-	-	-
O95754	Semaphorin-4F (Semaphorin-M) (Sema M) (Semaphorin-W) (Sema W)	1	0	0	26.7517	24.3101	25.5309	1.7265	-	-	-	-	-	-	-	-	-	-	-	-	-	-	-	-
Q5HYA8	Meckelin (Meckel syndrome type 3 protein) (Transmembrane protein 67)	1	0	0	30.9144	20.2183	25.5663	7.56331	-	32.7582	-	-	-	-	-	-	-	-	-	-	-	-	-	-
O75882	Attractin (DPPT-L) (Mahogany homolog)	1	0	1	35.4364	15.883	25.6597	13.8263	34.2058	31.1304	32.6681	1.0873	59.0181	58.4372	58.7277	0.410711	64.8531	-	-	-	99.0099	-	-	-
P16278	Beta-galactosidase (EC 3.2.1.23) (Acid beta-galactosidase) (Lactase) (Elastin receptor 1)	1	0	1	33.0042	18.6158	25.81	10.1741	43.2489	36.7437	39.9963	2.29993	58.3594	61.0258	59.6926	1.88546	-	68.2681	-	-	67.5956	63.4636	65.5296	2.92173
O94898	Leucine-rich repeats and immunoglobulin-like domains protein 2 (LIG-2)	1	0	1	22.6491	28.9889	25.819	4.48289	39.9807	34.0248	37.0027	2.10574	61.2958	61.9844	61.6401	0.486912	75	-	-	-	-	99.0099	-	-
Q8TEQ8	GPI ethanolamine phosphate transferase 3 (EC 2.-.-.-) (Phosphatidylinositol-glycan biosynthesis class O protein) (PIG-O)	1	1	0	26.662	25.1391	25.9005	1.0769	-	32.2163	-	-	-	-	-	-	-	-	-	-	-	-	-	-
Q9P0T7	Proton-transporting V-type ATPase complex assembly regulator TMEM9 (v-ATPase assembly regulator TMEM9) (Dermal papilla-derived protein 4) (Transmembrane protein 9) (Protein TMEM9)	1	0	1	23.8774	28.2171	26.0473	3.06866	36.9745	39.8018	38.3882	0.999602	-	-	-	-	-	-	-	-	-	-	-	-
P15289	Arylsulfatase A (ASA) (EC 3.1.6.8) (Cerebroside-sulfatase) [Cleaved into: Arylsulfatase A component B; Arylsulfatase A component C]	1	0	0	22.6718	29.8142	26.243	5.05042	-	35.9561	-	-	-	-	-	-	-	-	-	-	-	-	-	-
P50897	Palmitoyl-protein thioesterase 1 (PPT-1) (EC 3.1.2.22) (Palmitoyl-protein hydrolase 1)	1	0	1	26.0443	26.4506	26.2474	0.287314	46.8393	42.2106	44.5249	1.63652	71.6778	70.7628	71.2203	0.647008	73.3141	84.7055	79.0098	8.05493	72.3444	-	-	-
Q13443	Disintegrin and metalloproteinase domain-containing protein 9 (ADAM 9) (EC 3.4.24.-) (Cellular disintegrin-related protein) (Meltrin-gamma) (Metalloprotease/disintegrin/cysteine-rich protein 9) (Myeloma cell metalloproteinase)	1	0	1	23.9254	28.743	26.3342	3.40649	51.7375	48.3724	50.0549	1.18971	68.4851	68.3073	68.3962	0.125713	-	-	-	-	-	-	-	-
P08572	Collagen alpha-2(IV) chain [Cleaved into: Canstatin]	1	0	0	26.3563	26.4809	26.4186	0.0880539	40.8116	31.1295	35.9705	3.42314	63.0519	60.7042	61.878	1.6601	68.8735	-	-	-	69.0182	71.0288	70.0235	1.4217
Q15818	Neuronal pentraxin-1 (NP1) (Neuronal pentraxin I) (NP-I)	1	0	1	24.5664	28.5035	26.535	2.78392	-	34.4185	-	-	44.1802	-	-	-	-	-	-	-	-	99.0099	-	-
P62701	40S ribosomal protein S4, X isoform (SCR10) (Single copy abundant mRNA protein) (Small ribosomal subunit protein eS4)	1	0	1	17.4434	35.7165	26.58	12.9211	23.9254	20.3003	22.1129	1.28168	22.2921	29.3785	25.8353	5.01088	-	-	-	-	-	-	-	-
Q8IXL7	Methionine-R-sulfoxide reductase B3 (MsrB3) (EC 1.8.4.12) (EC 1.8.4.14)	1	1	0	29.1042	24.1499	26.627	3.50318	51.9023	41.5997	46.751	3.64251	-	-	-	-	-	-	-	-	-	-	-	-
O15118	NPC intracellular cholesterol transporter 1 (Niemann-Pick C1 protein)	1	0	0	27.7613	25.557	26.6592	1.55868	42.3644	44.1986	43.2815	0.648476	64.7092	62.8639	63.7866	1.3048	63.8245	80.0574	71.941	11.4784	80.981	75.9581	78.4695	3.55175
P55268	Laminin subunit beta-2 (Laminin B1s chain) (Laminin-11 subunit beta) (Laminin-14 subunit beta) (Laminin-15 subunit beta) (Laminin-3 subunit beta) (Laminin-4 subunit beta) (Laminin-7 subunit beta) (Laminin-9 subunit beta) (S-laminin subunit beta) (S-LAM beta)	1	0	0	25.1262	28.4994	26.8128	2.38525	47.6637	44.0403	45.852	1.28107	66.1327	70.4439	68.2883	3.04851	-	-	-	-	71.0506	-	-	-
Q15233	Non-POU domain-containing octamer-binding protein (NonO protein) (54 kDa nuclear RNA- and DNA-binding protein) (55 kDa nuclear protein) (DNA-binding p52/p100 complex, 52 kDa subunit) (NMT55) (p54(nrb)) (p54nrb)	0	0	0	16.5617	37.0816	26.8216	14.5098	-	19.263	-	-	30.4382	-	-	-	38.8746	-	-	-	-	-	-	-
Q6UWW8	Carboxylesterase 3 (EC 3.1.1.1) (Liver carboxylesterase 31 homolog)	1	0	0	30.5232	23.3264	26.9248	5.08892	-	-	-	-	-	-	-	-	-	-	-	-	-	-	-	-
P55786	Puromycin-sensitive aminopeptidase (PSA) (EC 3.4.11.14) (Cytosol alanyl aminopeptidase) (AAP-S)	1	0	1	24.2717	29.6151	26.9434	3.77839	-	5.77798	-	-	-	-	-	-	-	-	-	-	-	-	-	-
Q9BUP3	Oxidoreductase HTATIP2 (EC 1.1.1.-) (30 kDa HIV-1 TAT-interacting protein) (HIV-1 TAT-interactive protein 2)	1	0	1	30.6312	23.4602	27.0457	5.07065	-	-	-	-	-	-	-	-	-	-	-	-	-	-	-	-
O00462	Beta-mannosidase (EC 3.2.1.25) (Lysosomal beta A mannosidase) (Mannanase) (Mannase)	1	0	1	23.4297	30.6735	27.0516	5.12212	-	43.1194	-	-	-	-	-	-	-	-	-	-	-	-	-	-
Q9UHF1	Epidermal growth factor-like protein 7 (EGF-like protein 7) (Multiple epidermal growth factor-like domains protein 7) (Multiple EGF-like domains protein 7) (NOTCH4-like protein) (Vascular endothelial statin) (VE-statin) (Zneu1)	1	0	1	25.8743	28.2403	27.0573	1.67301	51.2766	46.9789	49.1277	1.51947	-	-	-	-	-	-	-	-	-	-	-	-
Q9HD45	Transmembrane 9 superfamily member 3 (EP70-P-iso) (SM-11044-binding protein)	0	0	0	25.5648	28.7333	27.149	2.24049	35.7012	30.7287	33.215	1.75805	38.8675	37.3994	38.1335	1.03804	-	49.8473	-	-	-	-	-	-
Q6UW68	Transmembrane protein 205	0	0	0	36.1108	18.7817	27.4463	12.2535	-	-	-	-	-	-	-	-	-	-	-	-	-	-	-	-
Q92626	Peroxidasin homolog (EC 1.11.1.7) (Melanoma-associated antigen MG50) (Vascular peroxidase 1) (p53-responsive gene 2 protein)	1	0	0	30.2674	24.8341	27.5507	3.84196	38.1487	31.404	34.7763	2.38462	58.8562	61.0212	59.9387	1.53092	-	-	-	-	-	-	-	-
P17900	Ganglioside GM2 activator (Cerebroside sulfate activator protein) (GM2-AP) (Sphingolipid activator protein 3) (SAP-3) [Cleaved into: Ganglioside GM2 activator isoform short]	1	0	1	25.1687	30.211	27.6899	3.56539	47.5875	44.9657	46.2766	0.926914	59.4617	-	-	-	62.523	-	-	-	-	64.1808	-	-
Q14703	Membrane-bound transcription factor site-1 protease (EC 3.4.21.112) (Endopeptidase S1P) (Subtilisin/kexin-isozyme 1) (SKI-1)	1	0	0	30.6495	25.5265	28.088	3.62247	-	19.1449	-	-	62.0364	64.7167	63.3765	1.89526	-	-	-	-	99.0099	-	-	-
P12110	Collagen alpha-2(VI) chain	1	0	0	27.0243	29.2351	28.1297	1.56324	45.8576	47.2627	46.5601	0.49678	-	-	-	-	-	-	-	-	-	99.0099	-	-
Q9Y639	Neuroplastin (Stromal cell-derived receptor 1) (SDR-1)	1	0	1	30.7479	25.8166	28.2822	3.48699	40.3024	40.5664	40.4344	0.093329	-	62.485	-	-	73.1096	-	-	-	-	78.1287	-	-
Q9Y617	Phosphoserine aminotransferase (EC 2.6.1.52) (Phosphohydroxythreonine aminotransferase) (PSAT)	1	0	1	19.3008	37.8137	28.5572	13.0905	36.0291	30.7009	33.365	1.8838	20.4278	24.7877	22.6077	3.08294	-	-	-	-	-	-	-	-
Q9NYP7	Elongation of very long chain fatty acids protein 5 (EC 2.3.1.199) (3-keto acyl-CoA synthase ELOVL5) (ELOVL fatty acid elongase 5) (ELOVL FA elongase 5) (Fatty acid elongase 1) (hELO1) (Very long chain 3-ketoacyl-CoA synthase 5) (Very long chain 3-oxoacyl-CoA synthase 5)	1	1	0	23.0029	34.4189	28.7109	8.07235	22.8228	-	-	-	-	-	-	-	-	-	-	-	-	-	-	-
Q9H1A3	Methyltransferase-like protein 9 (DORA reverse strand protein) (DREV) (DREV1)	1	1	0	31.4298	26.3899	28.9099	3.56374	33.8392	13.9385	23.8889	7.03597	20.6519	-	-	-	-	-	-	-	-	-	-	-
P07339	Cathepsin D (EC 3.4.23.5) [Cleaved into: Cathepsin D light chain; Cathepsin D heavy chain]	1	0	1	30.5131	27.6301	29.0716	2.03858	41.1979	35.1374	38.1676	2.14272	57.6594	58.5595	58.1095	0.636479	71.8666	62.5552	67.2109	6.58417	70.6994	69.9366	70.318	0.539409
O43505	Beta-1,4-glucuronyltransferase 1 (EC 2.4.1.-) (I-beta-1,3-N-acetylglucosaminyltransferase) (iGnT) (N-acetyllactosaminide beta-1,3-N-acetylglucosaminyltransferase) (Poly-N-acetyllactosamine extension enzyme) (UDP-GlcNAc:betaGal beta-1,3-N-acetylglucosaminyltransferase 1)	1	0	1	27.4221	30.9826	29.2024	2.51765	45.981	41.7052	43.8431	1.5117	57.3579	58.5801	57.969	0.864248	75.242	76.7841	76.0131	1.09045	79.645	78.3695	79.0073	0.901926
P55011	Solute carrier family 12 member 2 (Basolateral Na-K-Cl symporter) (Bumetanide-sensitive sodium-(potassium)-chloride cotransporter 2)	1	0	1	31.1001	27.7509	29.4255	2.36822	-	30.5541	-	-	-	-	-	-	-	-	-	-	-	-	-	-
Q9H2J7	Sodium-dependent neutral amino acid transporter B(0)AT2 (Sodium- and chloride-dependent neurotransmitter transporter NTT73) (Sodium-coupled branched-chain amino-acid transporter 1) (Solute carrier family 6 member 15) (Transporter v7-3)	1	0	1	29.0549	30.265	29.6599	0.855687	50.495	47.8014	49.1482	0.952351	66.1074	69.1862	67.6468	2.17702	-	-	-	-	-	-	-	-
P15586	N-acetylglucosamine-6-sulfatase (EC 3.1.6.14) (Glucosamine-6-sulfatase) (G6S)	1	0	1	30.734	29.189	29.9615	1.09249	37.8639	36.9515	37.4077	0.322585	54.6135	62.1083	58.3609	5.2996	44.0935	64.343	54.2182	14.3186	50.6173	57.1275	53.8724	4.60345
P22413	Ectonucleotide pyrophosphatase/phosphodiesterase family member 1 (E-NPP 1) (Membrane component chromosome 6 surface marker 1) (Phosphodiesterase I/nucleotide pyrophosphatase 1) (Plasma-cell membrane glycoprotein PC-1) [Cleaved into: Ectonucleotide pyrophosphatase/phosphodiesterase family member 1, secreted form] [Includes: Alkaline phosphodiesterase I (EC 3.1.4.1); Nucleotide pyrophosphatase (NPP…	1	0	1	28.817	31.1807	29.9988	1.67136	59.82	60.0016	59.9108	0.0642075	61.6123	71.7466	66.6795	7.16606	65.3584	-	-	-	71.3097	65.2488	68.2793	4.2857
P07910	Heterogeneous nuclear ribonucleoproteins C1/C2 (hnRNP C1/C2)	1	0	1	13.4559	46.7283	30.0921	23.5272	16.593	36.549	26.571	7.05552	20.5517	-	-	-	-	-	-	-	-	-	-	-
Q99805	Transmembrane 9 superfamily member 2 (p76)	1	0	1	27.48	32.7134	30.0967	3.70057	46.8407	42.2976	44.5692	1.60625	53.4472	51.7933	52.6203	1.16951	65.9609	71.0078	68.4843	3.56866	77.7074	72.2746	74.991	3.8416
Q92611	ER degradation-enhancing alpha-mannosidase-like protein 1	1	1	0	24.6931	35.618	30.1556	7.72508	-	30.0357	-	-	-	-	-	-	-	-	-	-	-	-	-	-
P35579	Myosin-9 (Cellular myosin heavy chain, type A) (Myosin heavy chain 9) (Myosin heavy chain, non-muscle IIa) (Non-muscle myosin heavy chain A) (NMMHC-A) (Non-muscle myosin heavy chain IIa) (NMMHC II-a) (NMMHC-IIA)	1	0	1	32.115	28.7952	30.4551	2.34746	25.079	23.9058	24.4924	0.414816	28.2655	30.2154	29.2404	1.37873	-	-	-	-	-	-	-	-
Q14108	Lysosome membrane protein 2 (85 kDa lysosomal membrane sialoglycoprotein) (LGP85) (CD36 antigen-like 2) (Lysosome membrane protein II) (LIMP II) (Scavenger receptor class B member 2) (CD antigen CD36)	1	0	0	27.9201	33.0185	30.4693	3.6051	52.1508	42.2069	47.1789	3.51571	-	-	-	-	-	-	-	-	-	-	-	-
P04080	Cystatin-B (CPI-B) (Liver thiol proteinase inhibitor) (Stefin-B)	1	0	1	48.0538	12.9072	30.4805	24.8525	-	8.38758	-	-	-	-	-	-	-	-	-	-	-	-	-	-
Q9UNE7	E3 ubiquitin-protein ligase CHIP (EC 2.3.2.27) (Antigen NY-CO-7) (CLL-associated antigen KW-8) (Carboxy terminus of Hsp70-interacting protein) (RING-type E3 ubiquitin transferase CHIP) (STIP1 homology and U box-containing protein 1)	1	1	0	44.2123	17.5958	30.904	18.8207	-	40.9395	-	-	-	-	-	-	-	-	-	-	-	-	-	-
O75503	Ceroid-lipofuscinosis neuronal protein 5 (Protein CLN5) [Cleaved into: Ceroid-lipofuscinosis neuronal protein 5, secreted form]	1	0	0	30.5281	31.7327	31.1304	0.851806	61.7927	50.3451	56.0689	4.04733	-	-	-	-	50.9467	-	-	-	-	66.2641	-	-
Q96JA1	Leucine-rich repeats and immunoglobulin-like domains protein 1 (LIG-1)	1	0	1	26.9155	35.6864	31.3009	6.2019	35.3249	35.8139	35.5694	0.172893	-	-	-	-	-	-	-	-	-	-	-	-
P06213	Insulin receptor (IR) (EC 2.7.10.1) (CD antigen CD220) [Cleaved into: Insulin receptor subunit alpha; Insulin receptor subunit beta]	1	0	1	30.6985	31.9348	31.3167	0.874218	-	51.7724	-	-	-	-	-	-	-	-	-	-	-	-	-	-
Q9NPF0	CD320 antigen (8D6 antigen) (FDC-signaling molecule 8D6) (FDC-SM-8D6) (Transcobalamin receptor) (TCblR) (CD antigen CD320)	1	0	0	34.7403	28.04	31.3901	4.73788	-	34.0374	-	-	-	-	-	-	-	-	-	-	-	-	-	-
P11717	Cation-independent mannose-6-phosphate receptor (CI Man-6-P receptor) (CI-MPR) (M6PR) (300 kDa mannose 6-phosphate receptor) (MPR 300) (Insulin-like growth factor 2 receptor) (Insulin-like growth factor II receptor) (IGF-II receptor) (M6P/IGF2 receptor) (M6P/IGF2R) (CD antigen CD222)	1	0	1	31.9408	31.0369	31.4889	0.639212	58.6794	50.4926	54.586	2.89447	68.2025	69.0278	68.6151	0.583572	74.7755	74.2646	74.5201	0.361254	75.4348	69.6353	72.5351	4.10085
Q6ZRP7	Sulfhydryl oxidase 2 (EC 1.8.3.2) (Neuroblastoma-derived sulfhydryl oxidase) (Quiescin Q6-like protein 1)	1	0	1	30.6451	32.7166	31.6809	1.46472	53.6458	44.7819	49.2138	3.13385	-	66.33	-	-	-	-	-	-	-	-	-	-
O43657	Tetraspanin-6 (Tspan-6) (A15 homolog) (Putative NF-kappa-B-activating protein 321) (T245 protein) (Tetraspanin TM4-D) (Transmembrane 4 superfamily member 6)	1	0	1	32.1344	31.5823	31.8583	0.390378	37.58	-	-	-	-	-	-	-	-	-	-	-	-	-	-	-
O00584	Ribonuclease T2 (EC 4.6.1.19) (Ribonuclease 6)	1	0	0	33.2897	30.5314	31.9106	1.95042	-	49.0321	-	-	-	-	-	-	96.1851	-	-	-	-	-	-	-
O00468	Agrin [Cleaved into: Agrin N-terminal 110 kDa subunit; Agrin C-terminal 110 kDa subunit; Agrin C-terminal 90 kDa fragment (C90); Agrin C-terminal 22 kDa fragment (C22)]	1	0	1	31.3333	32.5204	31.9269	0.839426	50.4877	44.2098	47.3488	2.21957	-	49.6605	-	-	-	-	-	-	-	-	-	-
Q92544	Transmembrane 9 superfamily member 4 (Tumor cannibalism associated protein 1)	1	0	0	32.9503	30.9073	31.9288	1.44462	43.8101	37.3418	40.576	2.2869	-	-	-	-	-	-	-	-	-	-	-	-
Q5T9L3	Protein wntless homolog (Integral membrane protein GPR177) (Protein evenness interrupted homolog) (EVI) (Putative NF-kappa-B-activating protein 373)	1	0	0	35.6868	28.3539	32.0204	5.1851	47.9281	45.1144	46.5212	0.994794	-	-	-	-	-	-	-	-	-	-	-	-
P60953	Cell division control protein 42 homolog (EC 3.6.5.2) (G25K GTP-binding protein)	1	0	0	8.43816	55.7483	32.0932	33.4533	-	10.0266	-	-	32.2613	36.1866	34.2239	2.77567	-	-	-	-	-	-	-	-
P35556	Fibrillin-2 [Cleaved into: Fibrillin-2 C-terminal peptide]	1	0	1	30.0616	34.2667	32.1642	2.97348	50.7219	47.3307	49.0263	1.19897	71.2197	66.5048	68.8622	3.33396	66.9389	74.3655	70.6522	5.25145	71.5392	75.4944	73.5168	2.79678
Q92820	Gamma-glutamyl hydrolase (EC 3.4.19.9) (Conjugase) (GH) (Gamma-Glu-X carboxypeptidase)	1	0	1	31.9571	32.494	32.2255	0.379686	58.3299	52.9987	55.6643	1.88486	74.4259	75.9656	75.1957	1.08875	72.3894	-	-	-	74.6335	67.3948	71.0142	5.11847
Q9UMR5	Lysosomal thioesterase PPT2 (PPT-2) (EC 3.1.2.-) (S-thioesterase G14)	1	0	1	29.3551	35.9163	32.6357	4.6395	43.8218	36.9785	40.4001	2.41947	-	-	-	-	-	-	-	-	-	-	-	-
Q9Y625	Glypican-6 [Cleaved into: Secreted glypican-6]	1	0	1	33.738	32.2351	32.9865	1.0627	39.7525	38.9876	39.37	0.270448	-	51.4327	-	-	-	-	-	-	-	-	-	-
Q13098	COP9 signalosome complex subunit 1 (SGN1) (Signalosome subunit 1) (G protein pathway suppressor 1) (GPS-1) (JAB1-containing signalosome subunit 1) (Protein MFH)	0	0	0	50.0649	16.0553	33.0601	24.0485	-	-	-	-	-	-	-	-	-	-	-	-	-	-	-	-
P10321	HLA class I histocompatibility antigen, C alpha chain	1	0	0	32.6831	33.4722	33.0776	0.55798	60.8473	56.6386	58.7429	1.48798	-	-	-	-	-	-	-	-	-	-	-	-
Q99941	Cyclic AMP-dependent transcription factor ATF-6 beta (cAMP-dependent transcription factor ATF-6 beta) (Activating transcription factor 6 beta) (ATF6-beta) (Protein G13) (cAMP response element-binding protein-related protein) (Creb-rp) (cAMP-responsive element-binding protein-like 1) [Cleaved into: Processed cyclic AMP-dependent transcription factor ATF-6 beta]	1	0	0	33.2323	33.1587	33.1955	0.0520692	58.2359	55.5714	56.9036	0.942054	88.7466	74.0684	81.4075	10.379	40.8788	-	-	-	-	-	-	-
Q9NT22	EMILIN-3 (EMILIN-5) (Elastin microfibril interface-located protein 3) (Elastin microfibril interfacer 3) (Elastin microfibril interface-located protein 5) (Elastin microfibril interfacer 5)	1	0	1	29.9008	36.5571	33.2289	4.70669	61.1258	53.7316	57.4287	2.61426	-	-	-	-	-	-	-	-	-	99.0099	-	-
Q8IWT6	Volume-regulated anion channel subunit LRRC8A (Leucine-rich repeat-containing protein 8A) (Swelling protein 1)	1	0	1	32.3373	34.2196	33.2785	1.33097	-	48.1191	-	-	-	-	-	-	-	-	-	-	-	-	-	-
Q99519	Sialidase-1 (EC 3.2.1.18) (Acetylneuraminyl hydrolase) (G9 sialidase) (Lysosomal sialidase) (N-acetyl-alpha-neuraminidase 1)	1	0	1	29.3431	37.9225	33.6328	6.06656	61.2433	54.0188	57.631	2.55427	36.7281	34.8975	35.8128	1.2944	45.3791	-	-	-	63.6469	60.2212	61.9341	2.42238
Q8IV08	5'-3' exonuclease PLD3 (EC 3.1.16.1) (Choline phosphatase 3) (HindIII K4L homolog) (Hu-K4) (Phosphatidylcholine-hydrolyzing phospholipase D3) (Phospholipase D3) (PLD 3)	1	0	0	35.5786	31.6884	33.6335	2.75082	50.7995	42.2162	46.5079	3.03464	71.3089	70.7243	71.0166	0.41338	71.757	81.2895	76.5233	6.74052	74.3964	75.9766	75.1865	1.11734
Q92520	Protein FAM3C (Interleukin-like EMT inducer)	1	0	1	40.7147	26.6954	33.705	9.91321	46.1619	36.7581	41.46	3.32474	54.7757	63.4436	59.1096	6.12915	68.9335	-	-	-	73.8391	72.5862	73.2127	0.88593
P54802	Alpha-N-acetylglucosaminidase (EC 3.2.1.50) (N-acetyl-alpha-glucosaminidase) (NAG) [Cleaved into: Alpha-N-acetylglucosaminidase 82 kDa form; Alpha-N-acetylglucosaminidase 77 kDa form]	1	0	1	40.2521	27.1636	33.7079	9.25499	51.6721	45.51	48.5911	2.17864	73.2384	68.7676	71.003	3.16137	71.0489	-	-	-	67.1312	75.8226	71.4769	6.14576
P62873	Guanine nucleotide-binding protein G(I)/G(S)/G(T) subunit beta-1 (Transducin beta chain 1)	1	0	1	40.7239	26.7968	33.7603	9.84795	-	33.7783	-	-	-	-	-	-	-	-	-	-	-	-	-	-
P04062	Lysosomal acid glucosylceramidase (Lysosomal acid GCase) (EC 3.2.1.45) (Acid beta-glucosidase) (Alglucerase) (Beta-glucocerebrosidase) (Beta-GC) (Cholesterol glucosyltransferase) (SGTase) (EC 2.4.1.-) (Cholesteryl-beta-glucosidase) (EC 3.2.1.-) (D-glucosyl-N-acylsphingosine glucohydrolase) (Imiglucerase)	1	0	0	42.8647	24.8335	33.8491	12.7499	48.8515	40.1448	44.4982	3.07825	70.6564	73.4262	72.0413	1.95851	79.8716	81.8978	80.8847	1.43278	77.3822	80.1023	78.7422	1.92337
P30825	High affinity cationic amino acid transporter 1 (CAT-1) (CAT1) (Ecotropic retroviral leukemia receptor homolog) (Ecotropic retrovirus receptor homolog) (Solute carrier family 7 member 1) (System Y+ basic amino acid transporter)	1	0	1	37.2092	30.8231	34.0162	4.51563	-	39.8105	-	-	-	-	-	-	-	-	-	-	-	-	-	-
Q96SK2	Transmembrane protein 209	0	0	0	18.1294	50.1818	34.1556	22.6645	52.3015	17.7564	35.0289	12.2135	-	-	-	-	-	-	-	-	-	-	-	-
Q93050	V-type proton ATPase 116 kDa subunit a1 (V-ATPase 116 kDa subunit a1) (Clathrin-coated vesicle/synaptic vesicle proton pump 116 kDa subunit) (Vacuolar adenosine triphosphatase subunit Ac116) (Vacuolar proton pump subunit 1) (Vacuolar proton translocating ATPase 116 kDa subunit a isoform 1)	1	0	1	43.246	25.0757	34.1608	12.8484	-	45.9749	-	-	-	-	-	-	-	-	-	-	-	-	-	-
P26358	DNA (cytosine-5)-methyltransferase 1 (Dnmt1) (EC 2.1.1.37) (CXXC-type zinc finger protein 9) (DNA methyltransferase HsaI) (DNA MTase HsaI) (M.HsaI) (MCMT)	0	0	0	16.9835	51.6885	34.336	24.5401	-	25.0712	-	-	-	-	-	-	-	-	-	-	-	-	-	-
P01889	HLA class I histocompatibility antigen, B alpha chain	1	0	0	32.7966	37.4801	35.1383	3.31171	60.5289	57.6827	59.1058	1.00629	-	-	-	-	-	-	-	-	-	-	-	-
Q5KU26	Collectin-12 (Collectin placenta protein 1) (CL-P1) (hCL-P1) (Nurse cell scavenger receptor 2) (Scavenger receptor class A member 4) (Scavenger receptor with C-type lectin)	1	0	1	32.0809	38.2743	35.1776	4.37937	-	50.035	-	-	-	-	-	-	-	-	-	-	-	-	-	-
P48147	Prolyl endopeptidase (PE) (EC 3.4.21.26) (Post-proline cleaving enzyme)	0	0	0	29.3895	40.9946	35.192	8.20604	-	30.6124	-	-	-	-	-	-	-	-	-	-	-	-	-	-
P17050	Alpha-N-acetylgalactosaminidase (EC 3.2.1.49) (Alpha-galactosidase B)	1	0	1	31.952	38.9909	35.4714	4.97729	68.0939	59.8796	63.9868	2.90419	81.5848	86.84	84.2124	3.716	82.2701	-	-	-	75.5435	81.432	78.4878	4.16374
Q12841	Follistatin-related protein 1 (Follistatin-like protein 1)	1	0	0	35.8736	35.2139	35.5437	0.466503	60.3143	57.8788	59.0965	0.861092	79.9116	81.0638	80.4877	0.814745	70.5128	99.0099	84.7613	20.1505	72.7558	83.6775	78.2166	7.72282
Q8WTV0	Scavenger receptor class B member 1 (SRB1) (CD36 and LIMPII analogous 1) (CLA-1) (CD36 antigen-like 1) (Collagen type I receptor, thrombospondin receptor-like 1) (SR-BI) (CD antigen CD36)	1	0	1	45.9611	25.4755	35.7183	14.4856	42.8091	29.5239	36.1665	4.69704	-	68.2872	-	-	-	-	-	-	-	-	-	-
Q13308	Inactive tyrosine-protein kinase 7 (Colon carcinoma kinase 4) (CCK-4) (Protein-tyrosine kinase 7) (Pseudo tyrosine kinase receptor 7) (Tyrosine-protein kinase-like 7)	1	0	1	36.7821	34.8403	35.8112	1.37307	43.4786	40.5579	42.0182	1.0326	59.2319	57.5209	58.3764	1.20987	-	-	-	-	-	-	-	-
P98164	Low-density lipoprotein receptor-related protein 2 (LRP-2) (Glycoprotein 330) (gp330) (Megalin)	1	0	0	37.1516	34.5443	35.8479	1.84365	50.7049	46.3027	48.5038	1.55643	-	-	-	-	-	-	-	-	-	-	-	-
Q96L15	Ecto-ADP-ribosyltransferase 5 (EC 2.4.2.31) (ADP-ribosyltransferase C2 and C3 toxin-like 5) (ARTC5) (Mono(ADP-ribosyl)transferase 5) (NAD(P)(+)--arginine ADP-ribosyltransferase 5)	1	0	1	30.4023	41.659	36.0307	7.95965	-	35.8719	-	-	-	-	-	-	-	-	-	-	-	-	-	-
Q9NV96	Cell cycle control protein 50A (P4-ATPase flippase complex beta subunit TMEM30A) (Transmembrane protein 30A)	1	0	0	35.8724	36.9411	36.4068	0.755742	-	63.9015	-	-	76.2881	73.247	74.7676	2.15041	-	-	-	-	72.4016	84.5796	78.4906	8.61111
P51688	N-sulphoglucosamine sulphohydrolase (EC 3.10.1.1) (Sulfoglucosamine sulfamidase) (Sulphamidase)	1	0	1	40.1692	32.835	36.5021	5.18609	59.7099	36.4531	48.0815	8.22254	-	-	-	-	-	-	-	-	-	-	-	-
Q14571	Inositol 1,4,5-trisphosphate receptor type 2 (IP3 receptor isoform 2) (IP3R 2) (InsP3R2) (Type 2 inositol 1,4,5-trisphosphate receptor) (Type 2 InsP3 receptor)	1	0	0	21.9409	51.4469	36.6939	20.8639	-	16.7901	-	-	-	-	-	-	-	-	-	-	-	-	-	-
Q96BY9	Store-operated calcium entry-associated regulatory factor (SARAF) (SOCE-associated regulatory factor) (HBV X-transactivated gene 3 protein) (HBV XAg-transactivated protein 3) (Protein FOAP-7) (Transmembrane protein 66)	1	0	0	36.9356	37.0792	37.0074	0.101572	63.1459	50.5391	56.8425	4.45716	51.6043	76.7847	64.1945	17.8052	-	-	-	-	76.3392	73.3589	74.8491	2.10738
P06756	Integrin alpha-V (Vitronectin receptor) (Vitronectin receptor subunit alpha) (CD antigen CD51) [Cleaved into: Integrin alpha-V heavy chain; Integrin alpha-V light chain]	1	0	1	48.4892	25.6251	37.0572	16.1673	53.393	48.6176	51.0053	1.68837	73.6141	73.4635	73.5388	0.106448	67.798	-	-	-	71.2891	-	-	-
Q8NE01	Metal transporter CNNM3 (Ancient conserved domain-containing protein 3) (Cyclin-M3)	1	0	1	32.3547	42.2496	37.3022	6.99673	-	31.2289	-	-	-	-	-	-	-	-	-	-	-	-	-	-
O00115	Deoxyribonuclease-2-alpha (EC 3.1.22.1) (Acid DNase) (Deoxyribonuclease II alpha) (DNase II alpha) (Lysosomal DNase II) (R31240_2)	1	0	1	36.3625	39.0649	37.7137	1.91089	73.7574	60.9847	67.3711	4.51582	-	-	-	-	76.3571	-	-	-	-	84.5033	-	-
Q08380	Galectin-3-binding protein (Basement membrane autoantigen p105) (Lectin galactoside-binding soluble 3-binding protein) (Mac-2-binding protein) (MAC2BP) (Mac-2 BP) (Tumor-associated antigen 90K)	1	0	1	38.2384	39.442	38.8402	0.851061	62.8018	71.624	67.2129	3.11912	-	-	-	-	-	-	-	-	-	-	-	-
Q9UIQ6	Leucyl-cystinyl aminopeptidase (Cystinyl aminopeptidase) (EC 3.4.11.3) (Insulin-regulated membrane aminopeptidase) (Insulin-responsive aminopeptidase) (IRAP) (Oxytocinase) (OTase) (Placental leucine aminopeptidase) (P-LAP) [Cleaved into: Leucyl-cystinyl aminopeptidase, pregnancy serum form]	1	0	1	38.6089	39.1983	38.9036	0.416763	64.7788	61.2748	63.0268	1.23884	-	-	-	-	-	-	-	-	-	-	-	-
P04439	HLA class I histocompatibility antigen, A alpha chain	1	0	0	39.2898	39.3141	39.302	0.017194	65.771	63.1757	64.4734	0.917571	-	-	-	-	-	-	-	-	-	-	-	-
P10253	Lysosomal alpha-glucosidase (EC 3.2.1.20) (Acid maltase) (Aglucosidase alfa) [Cleaved into: 76 kDa lysosomal alpha-glucosidase; 70 kDa lysosomal alpha-glucosidase]	1	0	1	42.7111	36.7085	39.7098	4.24453	60.2101	51.5199	55.865	3.07246	66.4497	61.4034	63.9265	3.5683	-	62.558	-	-	-	-	-	-
Q04721	Neurogenic locus notch homolog protein 2 (Notch 2) (hN2) [Cleaved into: Notch 2 extracellular truncation (N2ECD); Notch 2 intracellular domain (N2ICD)]	1	0	0	39.7136	39.9183	39.816	0.144709	46.9003	45.5821	46.2412	0.466063	52.3492	53.4321	52.8906	0.765706	-	99.0099	-	-	-	-	-	-
P60033	CD81 antigen (26 kDa cell surface protein TAPA-1) (Target of the antiproliferative antibody 1) (Tetraspanin-28) (Tspan-28) (CD antigen CD81)	1	0	0	43.38	36.4187	39.8994	4.92236	49.6876	54.6444	52.166	1.75251	-	-	-	-	-	-	-	-	-	-	-	-
Q8WWB7	Glycosylated lysosomal membrane protein (Lysosomal protein NCU-G1)	1	0	1	45.8291	34.8742	40.3517	7.74629	55.2433	56.8612	56.0522	0.572039	99.0099	70.9834	84.9966	19.8177	-	-	-	-	-	-	-	-
Q9BXJ9	N-alpha-acetyltransferase 15, NatA auxiliary subunit (Gastric cancer antigen Ga19) (N-terminal acetyltransferase) (NMDA receptor-regulated protein 1) (Protein tubedown-1) (Tbdn100)	0	0	0	51.4115	30.1535	40.7825	15.0317	-	29.1278	-	-	-	-	-	-	-	-	-	-	-	-	-	-
P13473	Lysosome-associated membrane glycoprotein 2 (LAMP-2) (Lysosome-associated membrane protein 2) (CD107 antigen-like family member B) (LGP-96) (CD antigen CD107b)	1	0	1	37.437	44.1646	40.8008	4.75713	54.6999	50.9154	52.8077	1.33801	64.1603	61.2553	62.7078	2.05411	-	-	-	-	-	-	-	-
P43003	Excitatory amino acid transporter 1 (Sodium-dependent glutamate/aspartate transporter 1) (GLAST-1) (Solute carrier family 1 member 3)	1	0	1	35.927	46.3154	41.1212	7.34567	65.0447	-	-	-	-	-	-	-	-	-	-	-	-	-	-	-
O43776	Asparagine--tRNA ligase, cytoplasmic (EC 6.1.1.22) (Asparaginyl-tRNA synthetase) (AsnRS) (Asparaginyl-tRNA synthetase 1)	1	0	1	23.727	59.7909	41.759	25.501	-	54.9692	-	-	-	-	-	-	-	-	-	-	-	-	-	-
P35232	Prohibitin	1	0	1	56.1346	28.2326	42.1836	19.7297	34.6444	17.3082	25.9763	6.12925	-	-	-	-	-	-	-	-	-	-	-	-
Q15043	Metal cation symporter ZIP14 (LIV-1 subfamily of ZIP zinc transporter 4) (LZT-Hs4) (Solute carrier family 39 member 14) (Zrt- and Irt-like protein 14) (ZIP-14)	1	0	1	40.4432	44.9818	42.7125	3.20925	61.599	53.1418	57.3704	2.99006	-	-	-	-	-	-	-	-	-	-	-	-
Q5VU97	VWFA and cache domain-containing protein 1 (Cache domain-containing protein 1)	0	0	0	44.9984	40.8526	42.9255	2.93158	-	49.5602	-	-	-	-	-	-	-	-	-	-	-	-	-	-
P18075	Bone morphogenetic protein 7 (BMP-7) (Osteogenic protein 1) (OP-1) (Eptotermin alfa)	1	0	1	45.2957	40.9067	43.1012	3.10348	70.6538	68.8871	69.7705	0.624637	74.3911	-	-	-	99.0099	-	-	-	-	-	-	-
Q04637	Eukaryotic translation initiation factor 4 gamma 1 (eIF-4-gamma 1) (eIF-4G 1) (eIF-4G1) (p220)	1	1	0	27.628	59.1303	43.3792	22.2755	-	25.256	-	-	25.832	21.7387	23.7853	2.89442	-	-	-	-	-	-	-	-
P30532	Neuronal acetylcholine receptor subunit alpha-5	1	0	1	47.7359	41.749	44.7425	4.23336	-	58.7442	-	-	-	-	-	-	-	-	-	-	-	-	-	-
Q8NBZ7	UDP-glucuronic acid decarboxylase 1 (EC 4.1.1.35) (UDP-glucuronate decarboxylase 1) (UGD) (UXS-1)	1	0	1	46.858	43.1902	45.0241	2.5935	-	52.4489	-	-	-	-	-	-	-	-	-	-	-	-	-	-
Q92896	Golgi apparatus protein 1 (CFR-1) (Cysteine-rich fibroblast growth factor receptor) (E-selectin ligand 1) (ESL-1) (Golgi sialoglycoprotein MG-160)	1	0	1	44.1191	46.4929	45.306	1.67852	56.7792	52.9035	54.8413	1.37026	66.3402	63.4383	64.8892	2.05195	61.5399	42.5023	52.0211	13.4616	68.4044	70.9657	69.6851	1.81108
P41221	Protein Wnt-5a	1	0	0	60.8932	30.5435	45.7183	21.4605	74.8022	48.7925	61.7974	9.19581	99.0099	99.0099	99.0099	0	-	-	-	-	-	-	-	-
P42785	Lysosomal Pro-X carboxypeptidase (EC 3.4.16.2) (Angiotensinase C) (Lysosomal carboxypeptidase C) (Proline carboxypeptidase) (Prolylcarboxypeptidase) (PRCP)	1	0	1	44.4895	47.286	45.8877	1.97746	75.1312	67.5504	71.3408	2.68022	85.0662	80.4749	82.7705	3.24654	79.7567	-	-	-	77.1193	74.3175	75.7184	1.9812
O00754	Lysosomal alpha-mannosidase (Laman) (EC 3.2.1.24) (Lysosomal acid alpha-mannosidase) (Mannosidase alpha class 2B member 1) (Mannosidase alpha-B) [Cleaved into: Lysosomal alpha-mannosidase A peptide; Lysosomal alpha-mannosidase B peptide; Lysosomal alpha-mannosidase C peptide; Lysosomal alpha-mannosidase D peptide; Lysosomal alpha-mannosidase E peptide]	1	0	1	42.6329	49.2605	45.9467	4.68639	53.8149	48.4198	51.1174	1.90744	68.9865	63.1866	66.0865	4.10115	-	-	-	-	-	99.0099	-	-
P00750	Tissue-type plasminogen activator (t-PA) (t-plasminogen activator) (tPA) (EC 3.4.21.68) (Alteplase) (Reteplase) [Cleaved into: Tissue-type plasminogen activator chain A; Tissue-type plasminogen activator chain B]	1	0	1	51.893	40.3946	46.1438	8.13061	-	59.7909	-	-	-	-	-	-	-	-	-	-	-	-	-	-
Q92729	Receptor-type tyrosine-protein phosphatase U (R-PTP-U) (EC 3.1.3.48) (Pancreatic carcinoma phosphatase 2) (PCP-2) (Protein-tyrosine phosphatase J) (PTP-J) (hPTP-J) (Protein-tyrosine phosphatase pi) (PTP pi) (Protein-tyrosine phosphatase receptor omicron) (PTP-RO) (Receptor-type protein-tyrosine phosphatase psi) (R-PTP-psi)	1	0	1	54.3316	37.9791	46.1554	11.563	64.0184	51.7235	57.8709	4.34692	-	-	-	-	-	-	-	-	-	-	-	-
Q99460	26S proteasome non-ATPase regulatory subunit 1 (26S proteasome regulatory subunit RPN2) (26S proteasome regulatory subunit S1) (26S proteasome subunit p112)	1	0	1	16.6285	76.212	46.4202	42.1319	-	25.5858	-	-	33.2256	29.9249	31.5752	2.33396	-	-	-	-	-	-	-	-
Q9NUM4	Transmembrane protein 106B	1	0	1	44.6434	48.4902	46.5668	2.72012	64.9553	58.0008	61.4781	2.45878	-	-	-	-	99.0099	-	-	-	-	-	-	-
P61916	NPC intracellular cholesterol transporter 2 (Epididymal secretory protein E1) (Human epididymis-specific protein 1) (He1) (Niemann-Pick disease type C2 protein)	1	0	0	52.6739	41.0773	46.8756	8.20002	-	44.4765	-	-	-	-	-	-	-	-	-	-	-	-	-	-
O14773	Tripeptidyl-peptidase 1 (TPP-1) (EC 3.4.14.9) (Cell growth-inhibiting gene 1 protein) (Lysosomal pepstatin-insensitive protease) (LPIC) (Tripeptidyl aminopeptidase) (Tripeptidyl-peptidase I) (TPP-I)	1	0	1	45.5646	48.334	46.9493	1.95828	-	55.2252	-	-	77.0884	73.4021	75.2453	2.60658	-	-	-	-	-	-	-	-
Q16706	Alpha-mannosidase 2 (EC 3.2.1.114) (Golgi alpha-mannosidase II) (AMan II) (Man II) (Mannosidase alpha class 2A member 1) (Mannosyl-oligosaccharide 1,3-1,6-alpha-mannosidase)	1	0	1	54.2166	40.4773	47.347	9.71522	-	54.6752	-	-	-	-	-	-	-	-	-	-	-	-	-	-
P35613	Basigin (5F7) (Collagenase stimulatory factor) (Extracellular matrix metalloproteinase inducer) (EMMPRIN) (Hepatoma-associated antigen) (HAb18G) (Leukocyte activation antigen M6) (OK blood group antigen) (Tumor cell-derived collagenase stimulatory factor) (TCSF) (CD antigen CD147)	1	0	0	43.5714	51.1957	47.3835	5.39122	60.8641	64.8531	62.8586	1.41031	63.925	65.1313	64.5281	0.852995	65.7979	-	-	-	79.1823	80.5224	79.8523	0.947601
O43707	Alpha-actinin-4 (Non-muscle alpha-actinin 4)	1	0	1	85.4715	10.3903	47.9309	53.0904	38.2773	-	-	-	-	-	-	-	-	-	-	-	-	-	-	-
P01034	Cystatin-C (Cystatin-3) (Gamma-trace) (Neuroendocrine basic polypeptide) (Post-gamma-globulin)	1	0	0	45.7965	50.5538	48.1752	3.3639	77.1939	68.919	73.0565	2.92563	-	88.1671	-	-	92.0754	-	-	-	73.1616	-	-	-
Q99538	Legumain (EC 3.4.22.34) (Asparaginyl endopeptidase) (Protease, cysteine 1)	1	0	1	66.0626	31.6295	48.8461	24.3478	31.0521	27.0829	29.0675	1.40332	45.7144	46.6721	46.1932	0.677157	55.5358	-	-	-	67.2239	62.9835	65.1037	2.99837
P23142	Fibulin-1 (FIBL-1)	1	0	1	50.7607	47.0706	48.9157	2.60931	-	-	-	-	-	-	-	-	-	-	-	-	-	-	-	-
P42892	Endothelin-converting enzyme 1 (ECE-1) (EC 3.4.24.71)	1	0	1	49.3973	48.7093	49.0533	0.486527	69.97	73.3006	71.6353	1.17755	-	61.1666	-	-	-	-	-	-	-	-	-	-
P07711	Procathepsin L (EC 3.4.22.15) (Cathepsin L1) (Major excreted protein) (MEP) [Cleaved into: Cathepsin L; Cathepsin L heavy chain; Cathepsin L light chain]	1	0	0	51.3382	49.3755	50.3569	1.3878	63.7839	54.8329	59.3084	3.16465	70.0832	75.4854	72.7843	3.81995	76.6164	78.3456	77.481	1.22274	81.1274	77.4881	79.3078	2.57339
O94813	Slit homolog 2 protein (Slit-2) [Cleaved into: Slit homolog 2 protein N-product; Slit homolog 2 protein C-product]	1	0	1	47.4182	53.8213	50.6198	4.52764	65.1106	57.9355	61.523	2.53679	69.0747	71.1525	70.1136	1.46919	79.1066	84.4501	81.7783	3.77841	99.0099	-	-	-
Q96MM7	Heparan-sulfate 6-O-sulfotransferase 2 (HS6ST-2) (EC 2.8.2.-)	1	0	1	55.2152	46.4834	50.8493	6.17429	70.8786	61.8539	66.3662	3.19071	83.6926	85.8106	84.7516	1.4976	99.0099	-	-	-	-	-	-	-
Q8NCH0	Carbohydrate sulfotransferase 14 (EC 2.8.2.35) (Dermatan 4-sulfotransferase 1) (D4ST-1) (hD4ST1)	1	0	1	51.7584	50.3845	51.0715	0.971484	-	70.38	-	-	-	-	-	-	-	-	-	-	-	-	-	-
Q9H9S3	Protein transport protein Sec61 subunit alpha isoform 2 (Sec61 alpha-2)	1	1	0	27.0297	75.1812	51.1054	34.0483	64.6568	39.5862	52.1215	8.86381	-	16.7465	-	-	-	-	-	-	-	-	-	-
P18850	Cyclic AMP-dependent transcription factor ATF-6 alpha (cAMP-dependent transcription factor ATF-6 alpha) (Activating transcription factor 6 alpha) (ATF6-alpha) [Cleaved into: Processed cyclic AMP-dependent transcription factor ATF-6 alpha]	1	0	0	50.2784	54.3045	52.2915	2.84686	65.9679	75.3421	70.655	3.3143	87.2216	81.4767	84.3491	4.06227	-	-	-	-	-	-	-	-
P14543	Nidogen-1 (NID-1) (Entactin)	1	0	1	54.1305	54.1663	54.1484	0.0252722	61.4093	57.4015	59.4054	1.41699	65.8575	64.9209	65.3892	0.662271	74.844	63.9367	69.3904	7.71267	63.9432	66.8644	65.4038	2.0656
Q8NCC3	Phospholipase A2 group XV (1-O-acylceramide synthase) (ACS) (LCAT-like lysophospholipase) (LLPL) (EC 3.1.1.5) (Lysophospholipase 3) (Lysosomal phospholipase A and acyltransferase) (EC 2.3.1.-) (EC 3.1.1.32) (EC 3.1.1.4) (Lysosomal phospholipase A2) (LPLA2)	1	0	1	47.2179	66.0971	56.6575	13.3496	-	36.8707	-	-	-	-	-	-	-	-	-	-	-	-	-	-
O75487	Glypican-4 (K-glypican) [Cleaved into: Secreted glypican-4]	1	0	1	57.2814	56.9707	57.1261	0.219661	77.1679	73.2549	75.2114	1.38346	-	82.6235	-	-	69.9673	-	-	-	71.7873	81.377	76.5821	6.78095
Q15758	Neutral amino acid transporter B(0) (ATB(0)) (Baboon M7 virus receptor) (RD114/simian type D retrovirus receptor) (Sodium-dependent neutral amino acid transporter type 2) (Solute carrier family 1 member 5)	1	0	1	50.0923	64.842	57.4671	10.4296	64.0559	56.695	60.3754	2.6025	-	-	-	-	-	-	-	-	-	-	-	-
Q86TM6	E3 ubiquitin-protein ligase synoviolin (EC 2.3.2.27) (RING-type E3 ubiquitin transferase synoviolin) (Synovial apoptosis inhibitor 1)	1	1	0	88.0976	28.0689	58.0833	42.4467	-	81.7094	-	-	-	-	-	-	-	-	-	-	-	-	-	-
P02786	Transferrin receptor protein 1 (TR) (TfR) (TfR1) (Trfr) (T9) (p90) (CD antigen CD71) [Cleaved into: Transferrin receptor protein 1, serum form (sTfR)]	1	0	1	58.7306	60.0894	59.41	0.960851	72.7156	69.5817	71.1487	1.10799	82.5098	84.6092	83.5595	1.48449	74.0037	88.6698	81.3368	10.3705	68.2882	62.2983	65.2932	4.2355
P05023	Sodium/potassium-transporting ATPase subunit alpha-1 (Na(+)/K(+) ATPase alpha-1 subunit) (EC 7.2.2.13) (Sodium pump subunit alpha-1)	1	0	0	58.3142	63.2285	60.7714	3.47494	69.4768	65.5659	67.5214	1.38272	62.1771	66.6756	64.4263	3.1809	68.3754	69.3016	68.8385	0.654898	59.5878	58.9154	59.2516	0.47548
O95297	Myelin protein zero-like protein 1 (Protein zero-related)	1	0	1	62.8156	58.7782	60.7969	2.85489	73.6572	78.4868	76.072	1.70752	-	-	-	-	99.0099	-	-	-	-	99.0099	-	-
P08195	4F2 cell-surface antigen heavy chain (4F2hc) (4F2 heavy chain antigen) (Lymphocyte activation antigen 4F2 large subunit) (Solute carrier family 3 member 2) (CD antigen CD98)	1	0	1	58.4493	65.8482	62.1487	5.23176	64.2666	64.209	64.2378	0.0203477	67.584	64.4748	66.0294	2.19859	76.7701	-	-	-	78.5849	75.3597	76.9723	2.28052
Q9NZ53	Podocalyxin-like protein 2 (Endoglycan)	1	0	1	60.9619	63.6734	62.3176	1.91729	-	75.4372	-	-	-	99.0099	-	-	-	-	-	-	-	-	-	-
P61769	Beta-2-microglobulin [Cleaved into: Beta-2-microglobulin form pI 5.3]	1	0	0	66.7122	58.059	62.3856	6.11873	-	71.0999	-	-	-	-	-	-	-	-	-	-	-	-	-	-
P28799	Progranulin (PGRN) (Acrogranin) (Epithelin precursor) (Glycoprotein of 88 Kda) (GP88) (Glycoprotein 88) (Granulin precursor) (PC cell-derived growth factor) (PCDGF) (Proepithelin) (PEPI) [Cleaved into: Paragranulin; Granulin-1 (Granulin G); Granulin-2 (Granulin F); Granulin-3 (Epithelin-2) (Granulin B); Granulin-4 (Epithelin-1) (Granulin A); Granulin-5 (Granulin C); Granulin-6 (Granulin D); Granu…	1	0	0	63.6786	61.2463	62.4625	1.7199	78.6862	68.9855	73.8359	3.42972	68.1356	68.9383	68.537	0.567592	80.2078	99.0099	89.6089	13.2951	86.5334	77.7387	82.1361	6.21882
Q13740	CD166 antigen (Activated leukocyte cell adhesion molecule) (CD antigen CD166)	1	0	1	67.2571	59.5911	63.4241	5.42073	68.8958	75.0586	71.9772	2.17888	-	-	-	-	-	-	-	-	-	-	-	-
P78310	Coxsackievirus and adenovirus receptor (CAR) (hCAR) (CVB3-binding protein) (Coxsackievirus B-adenovirus receptor) (HCVADR)	1	0	1	60.2591	67.1787	63.7189	4.89287	71.2743	70.118	70.6962	0.408792	-	70.2133	-	-	-	-	-	-	-	-	-	-
P05067	Amyloid-beta precursor protein (APP) (ABPP) (APPI) (Alzheimer disease amyloid protein) (Amyloid precursor protein) (Amyloid-beta A4 protein) (Cerebral vascular amyloid peptide) (CVAP) (PreA4) (Protease nexin-II) (PN-II) [Cleaved into: N-APP; Soluble APP-alpha (S-APP-alpha); Soluble APP-beta (S-APP-beta); C99 (Beta-secretase C-terminal fragment) (Beta-CTF); Amyloid-beta protein 42 (Abeta42) (Beta-…	1	0	0	62.9465	65.0411	63.9938	1.48109	78.0113	77.1606	77.586	0.300782	81.8155	80.3745	81.095	1.019	78.0937	78.1545	78.1241	0.0429754	77.5367	75.9615	76.7491	1.11379
P18065	Insulin-like growth factor-binding protein 2 (IBP-2) (IGF-binding protein 2) (IGFBP-2)	1	0	1	62.5412	65.6487	64.095	2.19735	69.651	62.9355	66.2932	2.37428	-	86.7164	-	-	-	-	-	-	86.3282	-	-	-
P19022	Cadherin-2 (CDw325) (Neural cadherin) (N-cadherin) (CD antigen CD325)	1	0	0	61.9931	68.6776	65.3353	4.72664	74.7021	65.6487	70.1754	3.20086	-	-	-	-	-	-	-	-	-	-	-	-
P07602	Prosaposin (Proactivator polypeptide) [Cleaved into: Saposin-A (Protein A); Saposin-B-Val; Saposin-B (Cerebroside sulfate activator) (CSAct) (Dispersin) (Sphingolipid activator protein 1) (SAP-1) (Sulfatide/GM1 activator); Saposin-C (A1 activator) (Co-beta-glucosidase) (Glucosylceramidase activator) (Sphingolipid activator protein 2) (SAP-2); Saposin-D (Component C) (Protein C)]	1	0	1	67.9107	62.8184	65.3645	3.6008	66.0464	75.0112	70.5288	3.16953	76.678	50.6124	63.6452	18.4312	79.6587	-	-	-	40.1756	82.7559	61.4658	30.1088
Q14126	Desmoglein-2 (Cadherin family member 5) (HDGC)	1	0	1	60.8442	71.3253	66.0848	7.41129	71.6497	65.5161	68.5829	2.16857	67.241	62.7824	65.0117	3.15274	-	-	-	-	-	-	-	-
O94985	Calsyntenin-1 (Alcadein-alpha) (Alc-alpha) (Alzheimer-related cadherin-like protein) (Non-classical cadherin XB31alpha) [Cleaved into: Soluble Alc-alpha (SAlc-alpha); CTF1-alpha (C-terminal fragment 1-alpha)]	1	0	0	66.1934	66.1224	66.1579	0.0502102	66.7454	67.2946	67.02	0.194186	-	-	-	-	-	-	-	-	-	-	-	-
O76061	Stanniocalcin-2 (STC-2) (Stanniocalcin-related protein) (STC-related protein) (STCRP)	1	0	0	64.7167	68.1711	66.4439	2.44266	-	70.4684	-	-	-	-	-	-	-	-	-	-	-	-	-	-
O75976	Carboxypeptidase D (EC 3.4.17.22) (Metallocarboxypeptidase D) (gp180)	1	0	1	70.1902	64.6606	67.4254	3.91003	77.3817	61.003	69.1924	5.79075	-	-	-	-	-	-	-	-	-	-	-	-
O43405	Cochlin (COCH-5B2)	1	0	1	73.5099	65.9075	69.7087	5.3757	66.7719	75.5609	71.1664	3.10738	-	99.0099	-	-	-	-	-	-	-	-	-	-
Q06481	Amyloid-like protein 2 (APLP-2) (APPH) (Amyloid protein homolog) (CDEI box-binding protein) (CDEBP)	1	0	0	72.5674	71.5941	72.0808	0.688212	79.8623	78.133	78.9976	0.611387	86.1515	77.2913	81.7214	6.2651	72.4282	-	-	-	77.6241	81.5614	79.5928	2.78406
Q8NBJ4	Golgi membrane protein 1 (Golgi membrane protein GP73) (Golgi phosphoprotein 2)	1	0	0	74.713	71.6006	73.1568	2.2008	77.6995	69.0661	73.3828	3.05236	87.0451	-	-	-	68.7773	-	-	-	-	-	-	-
Q14574	Desmocollin-3 (Cadherin family member 3) (Desmocollin-4) (HT-CP)	1	0	1	69.8595	77.5865	73.723	5.46379	71.9353	76.9202	74.4278	1.76243	-	55.3073	-	-	-	-	-	-	-	-	-	-
Q9Y287	Integral membrane protein 2B (Immature BRI2) (imBRI2) (Protein E25B) (Transmembrane protein BRI) (Bri) [Cleaved into: BRI2, membrane form (Mature BRI2) (mBRI2); BRI2 intracellular domain (BRI2 ICD); BRI2C, soluble form; Bri23 peptide (Bri2-23) (ABri23) (C-terminal peptide) (P23 peptide)]	1	0	0	74.8624	72.6612	73.7618	1.55649	77.1282	72.165	74.6466	1.75476	-	-	-	-	-	-	-	-	-	-	-	-
P15260	Interferon gamma receptor 1 (IFN-gamma receptor 1) (IFN-gamma-R1) (CDw119) (Interferon gamma receptor alpha-chain) (IFN-gamma-R-alpha) (CD antigen CD119)	1	0	1	78.7614	69.7538	74.2576	6.36931	-	68.4871	-	-	99.0099	-	-	-	-	-	-	-	-	-	-	-
P55058	Phospholipid transfer protein (Lipid transfer protein II)	1	0	1	75.125	73.9976	74.5613	0.797184	76.9713	82.2946	79.6329	1.88209	-	-	-	-	99.0099	-	-	-	-	-	-	-
P16870	Carboxypeptidase E (CPE) (EC 3.4.17.10) (Carboxypeptidase H) (CPH) (Enkephalin convertase) (Prohormone-processing carboxypeptidase)	1	0	1	64.8815	88.4467	76.6641	16.6631	37.5449	76.3336	56.9392	13.7139	99.0099	-	-	-	-	-	-	-	99.0099	-	-	-
Q9UHG2	ProSAAS (Proprotein convertase subtilisin/kexin type 1 inhibitor) (Proprotein convertase 1 inhibitor) (pro-SAAS) [Cleaved into: KEP; Big SAAS (b-SAAS); Little SAAS (l-SAAS) (N-proSAAS); Big PEN-LEN (b-PEN-LEN) (SAAS CT(1-49)); PEN; Little LEN (l-LEN); Big LEN (b-LEN) (SAAS CT(25-40))]	1	0	1	77.0931	76.5445	76.8188	0.387901	-	-	-	-	-	-	-	-	-	-	-	-	-	-	-	-
Q9Y256	CAAX prenyl protease 2 (EC 3.4.22.-) (Farnesylated proteins-converting enzyme 2) (FACE-2) (Prenyl protein-specific endoprotease 2) (RCE1 homolog) (hRCE1)	1	0	0	2.44045	-	-	-	-	13.8436	-	-	-	-	-	-	-	-	-	-	-	-	-	-
Q7Z5Y7	BTB/POZ domain-containing protein KCTD20 (Potassium channel tetramerization domain containing 20)	0	0	0	2.71209	-	-	-	-	4.96356	-	-	-	-	-	-	-	-	-	-	-	-	-	-
Q9ULC4	Malignant T-cell-amplified sequence 1 (MCT-1) (Multiple copies T-cell malignancies)	0	0	0	3.14732	-	-	-	-	-	-	-	20.353	-	-	-	-	-	-	-	-	-	-	-
O75832	26S proteasome non-ATPase regulatory subunit 10 (26S proteasome regulatory subunit p28) (Gankyrin) (p28(GANK))	0	0	0	4.22511	-	-	-	-	-	-	-	-	-	-	-	-	-	-	-	-	-	-	-
Q6UB35	Monofunctional C1-tetrahydrofolate synthase, mitochondrial (EC 6.3.4.3) (Formyltetrahydrofolate synthetase)	0	0	0	4.74285	-	-	-	-	5.15016	-	-	-	-	-	-	-	-	-	-	-	-	-	-
O95399	Urotensin-2 (Urotensin II) (U-II) (UII)	1	0	1	-	-	-	-	5.89945	5.2491	5.57428	0.22993	13.0548	-	-	-	-	-	-	-	39.4611	35.4118	37.4364	2.86329
Q9HAV4	Exportin-5 (Exp5) (Ran-binding protein 21)	0	0	0	4.99417	-	-	-	-	-	-	-	24.278	28.7384	26.5082	3.15397	-	-	-	-	-	-	-	-
Q9H9B4	Sideroflexin-1	0	0	0	5.21812	-	-	-	-	16.203	-	-	24.0023	-	-	-	-	-	-	-	-	-	-	-
P62888	60S ribosomal protein L30 (Large ribosomal subunit protein eL30)	1	0	1	4.75438	-	-	-	10.4873	6.85926	8.67328	1.28271	16.1531	15.4627	15.8079	0.488179	-	-	-	-	-	-	-	-
P11388	DNA topoisomerase 2-alpha (EC 5.6.2.2) (DNA topoisomerase II, alpha isozyme)	0	0	0	5.47632	-	-	-	-	-	-	-	-	-	-	-	-	-	-	-	-	-	-	-
Q3ZCM7	Tubulin beta-8 chain (Tubulin beta 8 class VIII)	1	0	1	12.5316	-	-	-	11.5889	6.14435	8.86664	1.92495	12.6889	15.547	14.1179	2.02094	-	-	-	-	-	-	-	-
Q92526	T-complex protein 1 subunit zeta-2 (TCP-1-zeta-2) (CCT-zeta-2) (CCT-zeta-like) (TCP-1-zeta-like) (Testis-specific Tcp20) (Testis-specific protein TSA303)	0	0	0	5.82243	-	-	-	-	6.3595	-	-	-	-	-	-	-	-	-	-	-	-	-	-
P62910	60S ribosomal protein L32 (Large ribosomal subunit protein eL32)	0	0	0	5.83361	-	-	-	-	9.20234	-	-	-	-	-	-	-	-	-	-	-	-	-	-
P62857	40S ribosomal protein S28 (Small ribosomal subunit protein eS28)	1	0	0	6.10135	-	-	-	-	13.9407	-	-	19.5553	-	-	-	-	-	-	-	-	-	-	-
Q8NEW0	Zinc transporter 7 (ZnT-7) (Solute carrier family 30 member 7) (Znt-like transporter 2)	1	0	1	11.2854	-	-	-	10.5193	10.565	10.5422	0.0161275	-	-	-	-	-	-	-	-	-	-	-	-
P05141	ADP/ATP translocase 2 (ADP,ATP carrier protein 2) (ADP,ATP carrier protein, fibroblast isoform) (Adenine nucleotide translocator 2) (ANT 2) (Solute carrier family 25 member 5) [Cleaved into: ADP/ATP translocase 2, N-terminally processed]	1	0	1	9.30692	-	-	-	10.387	12.1744	11.2807	0.631923	11.6139	12.3384	11.9762	0.512259	-	-	-	-	-	-	-	-
P84077	ADP-ribosylation factor 1	1	0	1	16.5282	-	-	-	11.9765	14.6816	13.329	0.956401	22.9043	-	-	-	-	-	-	-	-	-	-	-
Q8NC51	Plasminogen activator inhibitor 1 RNA-binding protein (PAI1 RNA-binding protein 1) (PAI-RBP1) (SERPINE1 mRNA-binding protein 1)	1	0	1	6.22656	-	-	-	20.616	10.933	15.7745	3.42347	-	-	-	-	-	-	-	-	-	-	-	-
P23246	Splicing factor, proline- and glutamine-rich (100 kDa DNA-pairing protein) (hPOMp100) (DNA-binding p52/p100 complex, 100 kDa subunit) (Polypyrimidine tract-binding protein-associated-splicing factor) (PSF) (PTB-associated-splicing factor)	0	0	0	6.43424	-	-	-	62.9231	9.7041	36.3136	18.8158	-	-	-	-	-	-	-	-	-	-	-	-
Q6UW56	All-trans retinoic acid-induced differentiation factor (Apoptosis-related protein 3) (APR-3) (p18)	1	0	1	-	7.97625	-	-	15.4813	16.9752	16.2283	0.528191	-	-	-	-	-	-	-	-	-	-	-	-
P30048	Thioredoxin-dependent peroxide reductase, mitochondrial (EC 1.11.1.24) (Antioxidant protein 1) (AOP-1) (HBC189) (Peroxiredoxin III) (Prx-III) (Peroxiredoxin-3) (Protein MER5 homolog) (Thioredoxin-dependent peroxiredoxin 3)	1	0	1	12.9814	-	-	-	14.7369	22.5293	18.6331	2.75502	20.3948	17.521	18.9579	2.0321	-	-	-	-	-	-	-	-
Q96CN7	Isochorismatase domain-containing protein 1	0	0	0	7.70574	-	-	-	-	44.6256	-	-	-	-	-	-	-	-	-	-	-	-	-	-
Q9BQA1	Methylosome protein 50 (MEP-50) (Androgen receptor cofactor p44) (WD repeat-containing protein 77) (p44/Mep50)	1	0	1	-	-	-	-	21.0104	16.8122	18.9113	1.48428	-	-	-	-	-	-	-	-	-	-	-	-
Q9H3K6	BolA-like protein 2	0	0	0	7.87027	-	-	-	14.4297	6.22322	10.3265	2.90144	-	-	-	-	-	-	-	-	-	-	-	-
P47914	60S ribosomal protein L29 (Cell surface heparin-binding protein HIP) (Large ribosomal subunit protein eL29)	0	0	0	8.15071	-	-	-	-	7.68606	-	-	-	-	-	-	-	-	-	-	-	-	-	-
Q13185	Chromobox protein homolog 3 (HECH) (Heterochromatin protein 1 homolog gamma) (HP1 gamma) (Modifier 2 protein)	1	0	1	-	9.1	-	-	17.7002	20.3086	19.0044	0.922191	-	-	-	-	-	-	-	-	-	-	-	-
Q92616	eIF-2-alpha kinase activator GCN1 (GCN1 eIF-2-alpha kinase activator homolog) (GCN1-like protein 1) (General control of amino-acid synthesis 1-like protein 1) (Translational activator GCN1) (HsGCN1)	0	0	0	8.19514	-	-	-	-	10.525	-	-	-	-	-	-	-	-	-	-	-	-	-	-
P50395	Rab GDP dissociation inhibitor beta (Rab GDI beta) (Guanosine diphosphate dissociation inhibitor 2) (GDI-2)	1	0	1	9.31021	-	-	-	27.1583	12.2915	19.7249	5.25622	21.8133	20.1871	21.0002	1.14991	-	-	-	-	-	-	-	-
Q9UMS4	Pre-mRNA-processing factor 19 (EC 2.3.2.27) (Nuclear matrix protein 200) (PRP19/PSO4 homolog) (hPso4) (RING-type E3 ubiquitin transferase PRP19) (Senescence evasion factor)	0	0	0	8.2981	-	-	-	-	27.5614	-	-	21.4873	19.4458	20.4666	1.4436	-	-	-	-	-	-	-	-
Q15185	Prostaglandin E synthase 3 (EC 5.3.99.3) (Cytosolic prostaglandin E2 synthase) (cPGES) (Hsp90 co-chaperone) (Progesterone receptor complex p23) (Telomerase-binding protein p23)	0	0	0	8.30004	-	-	-	-	15.6417	-	-	-	-	-	-	-	-	-	-	-	-	-	-
P12956	X-ray repair cross-complementing protein 6 (EC 3.6.4.-) (EC 4.2.99.-) (5'-deoxyribose-5-phosphate lyase Ku70) (5'-dRP lyase Ku70) (70 kDa subunit of Ku antigen) (ATP-dependent DNA helicase 2 subunit 1) (ATP-dependent DNA helicase II 70 kDa subunit) (CTC box-binding factor 75 kDa subunit) (CTC75) (CTCBF) (DNA repair protein XRCC6) (Lupus Ku autoantigen protein p70) (Ku70) (Thyroid-lupus autoantige…	1	0	1	18.6549	-	-	-	17.9945	23.9023	20.9484	2.08873	-	-	-	-	-	-	-	-	-	-	-	-
Q15041	ADP-ribosylation factor-like protein 6-interacting protein 1 (ARL-6-interacting protein 1) (Aip-1) (Apoptotic regulator in the membrane of the endoplasmic reticulum)	1	0	0	8.46456	-	-	-	-	25.5687	-	-	-	-	-	-	-	-	-	-	-	-	-	-
Q14137	Ribosome biogenesis protein BOP1 (Block of proliferation 1 protein)	0	0	0	8.53179	-	-	-	-	22.7692	-	-	-	-	-	-	-	-	-	-	-	-	-	-
O95163	Elongator complex protein 1 (ELP1) (IkappaB kinase complex-associated protein) (IKK complex-associated protein) (p150)	0	0	0	8.54852	-	-	-	-	-	-	-	-	-	-	-	-	-	-	-	-	-	-	-
Q9BVT8	Transmembrane and ubiquitin-like domain-containing protein 1 (Dendritic cell-derived ubiquitin-like protein) (DULP) (Hepatocyte odd protein shuttling protein) (Ubiquitin-like protein SB144) [Cleaved into: iHOPS]	1	0	1	-	-	-	-	27.8728	14.3344	21.1036	4.78655	-	-	-	-	-	-	-	-	-	-	-	-
P63000	Ras-related C3 botulinum toxin substrate 1 (EC 3.6.5.2) (Cell migration-inducing gene 5 protein) (Ras-like protein TC25) (p21-Rac1)	1	0	0	8.63917	-	-	-	-	-	-	-	24.6721	30.9464	27.8093	4.43656	-	-	-	-	-	-	-	-
Q96IX5	ATP synthase membrane subunit DAPIT, mitochondrial (Diabetes-associated protein in insulin-sensitive tissues) (HCV F-transactivated protein 2) (Up-regulated during skeletal muscle growth protein 5)	0	0	0	8.68072	-	-	-	-	13.1002	-	-	-	-	-	-	-	-	-	-	-	-	-	-
P16403	Histone H1.2 (Histone H1c) (Histone H1d) (Histone H1s-1)	0	0	0	8.90541	-	-	-	11.5412	22.7948	17.168	3.97875	-	-	-	-	-	-	-	-	-	-	-	-
P61353	60S ribosomal protein L27 (Large ribosomal subunit protein eL27)	1	0	0	8.91163	-	-	-	-	9.65679	-	-	-	-	-	-	-	-	-	-	-	-	-	-
Q99435	Protein kinase C-binding protein NELL2 (NEL-like protein 2) (Nel-related protein 2)	1	0	1	41.8638	-	-	-	31.3701	15.3711	23.3706	5.65647	-	-	-	-	-	33.9502	-	-	-	-	-	-
Q9BW91	ADP-ribose pyrophosphatase, mitochondrial (EC 3.6.1.13) (ADP-ribose diphosphatase) (ADP-ribose phosphohydrolase) (Adenosine diphosphoribose pyrophosphatase) (ADPR-PPase) (Nucleoside diphosphate-linked moiety X motif 9) (Nudix motif 9)	1	0	1	-	-	-	-	27.7984	23.915	25.8567	1.37296	-	-	-	-	-	-	-	-	-	-	-	-
Q00765	Receptor expression-enhancing protein 5 (Polyposis locus protein 1) (Protein TB2)	1	1	0	9.05825	-	-	-	-	6.34994	-	-	-	-	-	-	-	-	-	-	-	-	-	-
P62314	Small nuclear ribonucleoprotein Sm D1 (Sm-D1) (Sm-D autoantigen) (snRNP core protein D1)	0	0	0	9.11074	-	-	-	-	-	-	-	-	-	-	-	-	-	-	-	-	-	-	-
Q9UQ35	Serine/arginine repetitive matrix protein 2 (300 kDa nuclear matrix antigen) (Serine/arginine-rich splicing factor-related nuclear matrix protein of 300 kDa) (SR-related nuclear matrix protein of 300 kDa) (Ser/Arg-related nuclear matrix protein of 300 kDa) (Splicing coactivator subunit SRm300) (Tax-responsive enhancer element-binding protein 803) (TaxREB803)	0	0	0	9.16605	-	-	-	-	19.9347	-	-	-	-	-	-	-	-	-	-	-	-	-	-
Q6UWU4	Bombesin receptor-activated protein C6orf89 (Amfion)	1	0	1	23.8467	-	-	-	27.043	27.8145	27.4287	0.272778	42.0689	32.7722	37.4206	6.57379	-	-	-	-	-	-	-	-
P78357	Contactin-associated protein 1 (Caspr) (Caspr1) (Neurexin IV) (Neurexin-4) (p190)	1	0	1	23.8171	-	-	-	34.8424	23.3288	29.0856	4.07068	-	-	-	-	-	-	-	-	-	-	-	-
Q7KYR7	Butyrophilin subfamily 2 member A1	1	0	1	-	18.388	-	-	40.9706	38.4009	39.6857	0.908517	-	-	-	-	-	-	-	-	-	-	-	-
P30566	Adenylosuccinate lyase (ADSL) (ASL) (EC 4.3.2.2) (Adenylosuccinase) (ASase)	0	0	0	9.62413	-	-	-	-	6.08098	-	-	-	-	-	-	-	-	-	-	-	-	-	-
P16152	Carbonyl reductase [NADPH] 1 (EC 1.1.1.184) (15-hydroxyprostaglandin dehydrogenase [NADP(+)]) (EC 1.1.1.196) (EC 1.1.1.197) (20-beta-hydroxysteroid dehydrogenase) (NADPH-dependent carbonyl reductase 1) (Prostaglandin 9-ketoreductase) (PG-9-KR) (Prostaglandin-E(2) 9-reductase) (EC 1.1.1.189) (Short chain dehydrogenase/reductase family 21C member 1)	1	0	1	-	-	-	-	48.4741	32.6858	40.5799	5.582	-	-	-	-	-	-	-	-	-	-	-	-
Q9Y4P3	Transducin beta-like protein 2 (WS beta-transducin repeats protein) (WS-betaTRP) (Williams-Beuren syndrome chromosomal region 13 protein)	1	1	0	9.70247	-	-	-	-	-	-	-	-	-	-	-	-	-	-	-	-	-	-	-
P09601	Heme oxygenase 1 (HO-1) (EC 1.14.14.18)	1	0	0	9.71062	-	-	-	-	18.5376	-	-	-	-	-	-	-	-	-	-	-	-	-	-
P61586	Transforming protein RhoA (EC 3.6.5.2) (Rho cDNA clone 12) (h12)	1	0	0	9.97641	-	-	-	-	8.51648	-	-	31.4101	26.9086	29.1593	3.18302	-	-	-	-	-	-	-	-
Q8WU17	E3 ubiquitin-protein ligase RNF139 (EC 2.3.2.27) (RING finger protein 139) (RING-type E3 ubiquitin transferase RNF139) (Translocation in renal carcinoma on chromosome 8 protein)	1	0	0	10.0185	-	-	-	-	-	-	-	-	-	-	-	-	-	-	-	-	-	-	-
Q99683	Mitogen-activated protein kinase kinase kinase 5 (EC 2.7.11.25) (Apoptosis signal-regulating kinase 1) (ASK-1) (MAPK/ERK kinase kinase 5) (MEK kinase 5) (MEKK 5)	1	0	0	10.038	-	-	-	21.4084	18.8931	20.1507	0.889296	36.7233	37.3178	37.0206	0.420412	51.8629	-	-	-	69.1301	61.3646	65.2473	5.49103
Q9BPX3	Condensin complex subunit 3 (Chromosome-associated protein G) (Condensin subunit CAP-G) (hCAP-G) (Melanoma antigen NY-MEL-3) (Non-SMC condensin I complex subunit G) (XCAP-G homolog)	0	0	0	10.177	-	-	-	-	27.6327	-	-	-	-	-	-	-	-	-	-	-	-	-	-
P40429	60S ribosomal protein L13a (23 kDa highly basic protein) (Large ribosomal subunit protein uL13)	0	0	0	10.185	-	-	-	-	15.2966	-	-	-	-	-	-	-	-	-	-	-	-	-	-
P61803	Dolichyl-diphosphooligosaccharide--protein glycosyltransferase subunit DAD1 (Oligosaccharyl transferase subunit DAD1) (Defender against cell death 1) (DAD-1)	1	1	0	10.2519	-	-	-	-	-	-	-	-	-	-	-	-	-	-	-	-	-	-	-
P46778	60S ribosomal protein L21 (Large ribosomal subunit protein eL21)	1	1	0	10.3324	-	-	-	-	9.96993	-	-	-	16.6048	-	-	-	30.2056	-	-	-	-	-	-
P55209	Nucleosome assembly protein 1-like 1 (NAP-1-related protein) (hNRP)	0	0	0	10.3702	-	-	-	29.5785	-	-	-	-	-	-	-	-	-	-	-	-	-	-	-
P05198	Eukaryotic translation initiation factor 2 subunit 1 (Eukaryotic translation initiation factor 2 subunit alpha) (eIF-2-alpha) (eIF-2A) (eIF-2alpha)	1	0	0	10.4961	-	-	-	-	8.39622	-	-	-	-	-	-	-	-	-	-	-	-	-	-
O43826	Glucose-6-phosphate exchanger SLC37A4 (Glucose-5-phosphate transporter) (Glucose-6-phosphate translocase) (Solute carrier family 37 member 4) (Transformation-related gene 19 protein) (TRG-19)	1	1	0	10.5017	-	-	-	-	-	-	-	-	-	-	-	-	-	-	-	-	-	-	-
Q9NX62	Golgi-resident adenosine 3',5'-bisphosphate 3'-phosphatase (Golgi-resident PAP phosphatase) (gPAPP) (EC 3.1.3.7) (3'(2'), 5'-bisphosphate nucleotidase 2) (Inositol monophosphatase domain-containing protein 1) (Myo-inositol monophosphatase A3) (Phosphoadenosine phosphate 3'-nucleotidase)	1	0	1	-	20.9917	-	-	51.229	31.7364	41.4827	6.89168	54.7429	-	-	-	-	-	-	-	-	-	-	-
P30084	Enoyl-CoA hydratase, mitochondrial (EC 4.2.1.17) (Enoyl-CoA hydratase 1) (Short-chain enoyl-CoA hydratase) (SCEH)	0	0	0	10.7677	-	-	-	-	-	-	-	-	-	-	-	-	-	-	-	-	-	-	-
P62081	40S ribosomal protein S7 (Small ribosomal subunit protein eS7)	0	0	0	10.8576	-	-	-	-	11.4347	-	-	-	-	-	-	-	-	-	-	-	-	-	-
O15230	Laminin subunit alpha-5 (Laminin-10 subunit alpha) (Laminin-11 subunit alpha) (Laminin-15 subunit alpha)	1	0	1	22.254	-	-	-	43.4667	39.5175	41.4921	1.39628	-	-	-	-	-	-	-	-	-	-	-	-
Q15392	Delta(24)-sterol reductase (EC 1.3.1.72) (24-dehydrocholesterol reductase) (3-beta-hydroxysterol Delta-24-reductase) (Diminuto/dwarf1 homolog) (Seladin-1)	1	0	0	10.9409	-	-	-	-	9.26907	-	-	-	-	-	-	-	-	-	-	-	-	-	-
Q8WWM7	Ataxin-2-like protein (Ataxin-2 domain protein) (Ataxin-2-related protein)	0	0	0	10.9671	-	-	-	-	-	-	-	-	-	-	-	-	-	-	-	-	-	-	-
P84098	60S ribosomal protein L19 (Large ribosomal subunit protein eL19)	0	0	0	10.9877	-	-	-	12.6256	15.8228	14.2242	1.13038	23.5953	19.336	21.4656	3.0118	-	28.8352	-	-	-	37.2931	-	-
O75354	Ectonucleoside triphosphate diphosphohydrolase 6 (NTPDase 6) (EC 3.6.1.6) (CD39 antigen-like 2)	1	0	1	25.9111	-	-	-	53.6844	35.7161	44.7003	6.35275	-	-	-	-	-	-	-	-	-	-	-	-
P46777	60S ribosomal protein L5 (Large ribosomal subunit protein uL18)	1	0	0	11.2901	-	-	-	-	13.9289	-	-	17.3328	15.6929	16.5129	1.15959	-	-	-	-	-	-	-	-
Q9UJW0	Dynactin subunit 4 (Dyn4) (Dynactin subunit p62)	0	0	0	11.4103	-	-	-	-	16.1601	-	-	-	-	-	-	-	-	-	-	-	-	-	-
O75352	Mannose-P-dolichol utilization defect 1 protein (Suppressor of Lec15 and Lec35 glycosylation mutation homolog) (SL15)	1	1	0	11.437	-	-	-	-	7.23915	-	-	-	-	-	-	-	-	-	-	-	-	-	-
P26368	Splicing factor U2AF 65 kDa subunit (U2 auxiliary factor 65 kDa subunit) (hU2AF(65)) (hU2AF65) (U2 snRNP auxiliary factor large subunit)	0	0	0	11.4464	-	-	-	-	15.2729	-	-	-	-	-	-	-	-	-	-	-	-	-	-
Q3KR37	Protein Aster-B (GRAM domain-containing protein 1B)	1	0	0	11.5928	-	-	-	-	-	-	-	-	-	-	-	-	-	-	-	-	-	-	-
P98173	Protein FAM3A (Cytokine-like protein 2-19)	1	0	1	-	28.4585	-	-	49.6008	43.291	46.4459	2.23085	-	-	-	-	99.0099	-	-	-	-	-	-	-
Q13283	Ras GTPase-activating protein-binding protein 1 (G3BP-1) (EC 3.6.4.12) (EC 3.6.4.13) (ATP-dependent DNA helicase VIII) (hDH VIII) (GAP SH3 domain-binding protein 1)	0	0	0	11.6795	-	-	-	-	-	-	-	-	-	-	-	-	-	-	-	-	-	-	-
P18124	60S ribosomal protein L7 (Large ribosomal subunit protein uL30)	0	0	0	11.815	-	-	-	-	12.9693	-	-	16.5665	15.0721	15.8193	1.0567	-	-	-	-	-	-	-	-
P62266	40S ribosomal protein S23 (Small ribosomal subunit protein uS12)	1	1	0	11.8236	-	-	-	10.326	15.3747	12.8503	1.785	18.1609	17.4413	17.8011	0.508813	-	-	-	-	-	-	-	-
Q8TB96	T-cell immunomodulatory protein (Protein TIP) (Integrin-alpha FG-GAP repeat-containing protein 1) (Linkin)	1	0	1	-	-	-	-	64.8642	43.3033	54.0837	7.62294	-	-	-	-	-	-	-	-	-	-	-	-
Q8IZ52	Chondroitin sulfate synthase 2 (EC 2.4.1.175) (EC 2.4.1.226) (Chondroitin glucuronyltransferase 2) (Chondroitin-polymerizing factor) (ChPF) (Glucuronosyl-N-acetylgalactosaminyl-proteoglycan 4-beta-N-acetylgalactosaminyltransferase II) (N-acetylgalactosaminyl-proteoglycan 3-beta-glucuronosyltransferase II) (N-acetylgalactosaminyltransferase 2)	1	0	1	36.1455	-	-	-	60.9451	59.2469	60.096	0.60042	77.9108	72.962	75.4364	3.49932	-	-	-	-	-	-	-	-
Q7LGA3	Heparan sulfate 2-O-sulfotransferase 1 (2-O-sulfotransferase) (2OST) (EC 2.8.2.-)	1	0	1	-	-	-	-	63.8807	56.9263	60.4035	2.45875	-	-	-	-	-	-	-	-	-	-	-	-
P83731	60S ribosomal protein L24 (60S ribosomal protein L30) (Large ribosomal subunit protein eL24)	1	0	0	12.1497	-	-	-	-	12.0423	-	-	40.3477	26.2493	33.2985	9.96902	-	25.0852	-	-	-	-	-	-
P55036	26S proteasome non-ATPase regulatory subunit 4 (26S proteasome regulatory subunit RPN10) (26S proteasome regulatory subunit S5A) (Antisecretory factor 1) (AF) (ASF) (Multiubiquitin chain-binding protein)	0	0	0	12.2761	-	-	-	-	-	-	-	-	-	-	-	-	-	-	-	-	-	-	-
Q9H3H5	UDP-N-acetylglucosamine--dolichyl-phosphate N-acetylglucosaminephosphotransferase (EC 2.7.8.15) (GlcNAc-1-P transferase) (G1PT) (GPT) (N-acetylglucosamine-1-phosphate transferase)	1	0	0	12.3038	-	-	-	-	-	-	-	-	-	-	-	-	-	-	-	-	-	-	-
P09936	Ubiquitin carboxyl-terminal hydrolase isozyme L1 (UCH-L1) (EC 3.4.19.12) (Neuron cytoplasmic protein 9.5) (PGP 9.5) (PGP9.5) (Ubiquitin thioesterase L1)	1	1	0	12.4343	-	-	-	28.9005	-	-	-	-	-	-	-	-	-	-	-	-	-	-	-
P15151	Poliovirus receptor (Nectin-like protein 5) (NECL-5) (CD antigen CD155)	1	0	1	61.4064	-	-	-	67.855	54.0969	60.9759	4.86423	-	-	-	-	99.0099	-	-	-	-	-	-	-
Q9HAT2	Sialate O-acetylesterase (EC 3.1.1.53) (H-Lse) (Sialic acid-specific 9-O-acetylesterase)	1	0	1	-	-	-	-	62.6112	60.7104	61.6608	0.672061	-	-	-	-	99.0099	-	-	-	-	-	-	-
P49591	Serine--tRNA ligase, cytoplasmic (EC 6.1.1.11) (Seryl-tRNA synthetase) (SerRS) (Seryl-tRNA(Ser/Sec) synthetase)	1	0	1	5.26508	-	-	-	-	14.8697	-	-	-	-	-	-	-	-	-	-	-	-	-	-
Q9Y265	RuvB-like 1 (EC 3.6.4.12) (49 kDa TATA box-binding protein-interacting protein) (49 kDa TBP-interacting protein) (54 kDa erythrocyte cytosolic protein) (ECP-54) (INO80 complex subunit H) (Nuclear matrix protein 238) (NMP 238) (Pontin 52) (TIP49a) (TIP60-associated protein 54-alpha) (TAP54-alpha)	1	0	1	5.59616	-	-	-	-	15.5127	-	-	-	-	-	-	-	-	-	-	-	-	-	-
Q8N5K1	CDGSH iron-sulfur domain-containing protein 2 (Endoplasmic reticulum intermembrane small protein) (MitoNEET-related 1 protein) (Miner1) (Nutrient-deprivation autophagy factor-1) (NAF-1)	1	1	0	12.5691	-	-	-	-	20.7845	-	-	-	-	-	-	-	-	-	-	-	-	-	-
Q16629	Serine/arginine-rich splicing factor 7 (Splicing factor 9G8) (Splicing factor, arginine/serine-rich 7)	1	0	1	6.28025	-	-	-	-	9.26825	-	-	-	-	-	-	-	-	-	-	-	-	-	-
Q8TBC4	NEDD8-activating enzyme E1 catalytic subunit (EC 6.2.1.64) (NEDD8-activating enzyme E1C) (Ubiquitin-activating enzyme E1C) (Ubiquitin-like modifier-activating enzyme 3) (Ubiquitin-activating enzyme 3)	0	0	0	12.6729	-	-	-	-	-	-	-	-	-	-	-	-	-	-	-	-	-	-	-
P36406	E3 ubiquitin-protein ligase TRIM23 (EC 2.3.2.27) (ADP-ribosylation factor domain-containing protein 1) (GTP-binding protein ARD-1) (RING finger protein 46) (RING-type E3 ubiquitin transferase TRIM23) (Tripartite motif-containing protein 23)	1	0	1	6.31994	-	-	-	-	-	-	-	-	-	-	-	-	-	-	-	-	-	-	-
P09960	Leukotriene A-4 hydrolase (LTA-4 hydrolase) (EC 3.3.2.6) (Leukotriene A(4) hydrolase) (Tripeptide aminopeptidase LTA4H) (EC 3.4.11.4)	1	0	1	6.41602	-	-	-	-	19.6832	-	-	-	-	-	-	-	-	-	-	-	-	-	-
Q9BUN8	Derlin-1 (Degradation in endoplasmic reticulum protein 1) (DERtrin-1) (Der1-like protein 1)	1	0	0	12.876	-	-	-	-	16.4404	-	-	-	-	-	-	-	-	-	-	-	-	-	-
P46781	40S ribosomal protein S9 (Small ribosomal subunit protein uS4)	1	0	1	6.8426	-	-	-	-	10.4801	-	-	16.5923	15.9205	16.2564	0.475058	-	-	-	-	-	-	-	-
O95347	Structural maintenance of chromosomes protein 2 (SMC protein 2) (SMC-2) (Chromosome-associated protein E) (hCAP-E) (XCAP-E homolog)	1	0	1	7.32245	-	-	-	-	-	-	-	-	-	-	-	-	-	-	-	-	-	-	-
Q9H2U1	ATP-dependent DNA/RNA helicase DHX36 (EC 3.6.4.12) (EC 3.6.4.13) (DEAD/H box polypeptide 36) (DEAH-box protein 36) (G4-resolvase-1) (G4R1) (MLE-like protein 1) (RNA helicase associated with AU-rich element protein)	1	0	1	7.80989	-	-	-	-	18.059	-	-	-	-	-	-	-	-	-	-	-	-	-	-
Q8TD19	Serine/threonine-protein kinase Nek9 (EC 2.7.11.1) (Nercc1 kinase) (Never in mitosis A-related kinase 9) (NimA-related protein kinase 9) (NimA-related kinase 8) (Nek8)	0	0	0	13.0941	-	-	-	-	10.971	-	-	-	-	-	-	-	-	-	-	-	-	-	-
O94906	Pre-mRNA-processing factor 6 (Androgen receptor N-terminal domain-transactivating protein 1) (ANT-1) (PRP6 homolog) (U5 snRNP-associated 102 kDa protein) (U5-102 kDa protein)	0	0	0	13.2705	-	-	-	-	26.8829	-	-	-	-	-	-	-	-	-	-	-	-	-	-
Q08999	Retinoblastoma-like protein 2 (130 kDa retinoblastoma-associated protein) (p130) (Retinoblastoma-related protein 2) (RBR-2) (pRb2)	1	0	1	8.17449	-	-	-	-	-	-	-	-	-	-	-	-	-	-	-	-	-	-	-
O95831	Apoptosis-inducing factor 1, mitochondrial (EC 1.6.99.-) (Programmed cell death protein 8)	1	0	0	13.583	-	-	-	-	-	-	-	-	-	-	-	-	-	-	-	-	-	-	-
Q9NU22	Midasin (Dynein-related AAA-ATPase MDN1) (MIDAS-containing protein)	0	0	0	13.5853	-	-	-	-	19.3834	-	-	-	-	-	-	-	-	-	-	-	-	-	-
Q9NSE4	Isoleucine--tRNA ligase, mitochondrial (EC 6.1.1.5) (Isoleucyl-tRNA synthetase) (IleRS)	0	0	0	13.6889	-	-	-	-	56.4175	-	-	-	-	-	-	-	-	-	-	-	-	-	-
Q9Y333	U6 snRNA-associated Sm-like protein LSm2 (Protein G7b) (Small nuclear ribonuclear protein D homolog) (snRNP core Sm-like protein Sm-x5)	0	0	0	13.7321	-	-	-	-	63.6311	-	-	-	-	-	-	-	-	-	-	-	-	-	-
Q14566	DNA replication licensing factor MCM6 (EC 3.6.4.12) (p105MCM)	0	0	0	13.7544	-	-	-	-	28.0058	-	-	-	-	-	-	-	-	-	-	-	-	-	-
Q9NXE4	Sphingomyelin phosphodiesterase 4 (EC 3.1.4.12) (Neutral sphingomyelinase 3) (nSMase-3) (nSMase3) (Neutral sphingomyelinase III)	1	0	0	13.8072	-	-	-	-	-	-	-	-	-	-	-	-	-	-	-	-	-	-	-
P52292	Importin subunit alpha-1 (Karyopherin subunit alpha-2) (RAG cohort protein 1) (SRP1-alpha)	1	0	0	13.98	-	-	-	-	26.763	-	-	-	-	-	-	-	-	-	-	-	-	-	-
O95470	Sphingosine-1-phosphate lyase 1 (S1PL) (SP-lyase 1) (SPL 1) (hSPL) (EC 4.1.2.27) (Sphingosine-1-phosphate aldolase)	1	1	0	14.1203	-	-	-	-	16.5505	-	-	-	-	-	-	-	-	-	-	-	-	-	-
Q14690	Protein RRP5 homolog (NF-kappa-B-binding protein) (NFBP) (Programmed cell death protein 11)	0	0	0	14.1469	-	-	-	-	5.44737	-	-	-	-	-	-	-	-	-	-	-	-	-	-
Q9NUQ3	Gamma-taxilin (Environmental lipopolysaccharide-responding gene protein) (Factor inhibiting ATF4-mediated transcription) (FIAT) (Lipopolysaccharide-specific response protein 5)	1	0	1	8.24728	-	-	-	-	-	-	-	-	-	-	-	-	-	-	-	-	-	-	-
P68431	Histone H3.1 (Histone H3/a) (Histone H3/b) (Histone H3/c) (Histone H3/d) (Histone H3/f) (Histone H3/h) (Histone H3/i) (Histone H3/j) (Histone H3/k) (Histone H3/l)	1	0	1	8.31904	-	-	-	-	4.39862	-	-	14.5693	14.8617	14.7155	0.206752	-	-	-	-	33.2265	-	-	-
O95433	Activator of 90 kDa heat shock protein ATPase homolog 1 (AHA1) (p38)	1	0	0	14.4488	-	-	-	-	8.80065	-	-	-	-	-	-	-	-	-	-	-	-	-	-
P62847	40S ribosomal protein S24 (Small ribosomal subunit protein eS24)	1	1	0	14.467	-	-	-	-	27.2553	-	-	-	-	-	-	-	-	-	-	-	-	-	-
Q93009	Ubiquitin carboxyl-terminal hydrolase 7 (EC 3.4.19.12) (Deubiquitinating enzyme 7) (Herpesvirus-associated ubiquitin-specific protease) (Ubiquitin thioesterase 7) (Ubiquitin-specific-processing protease 7)	1	0	1	8.55329	-	-	-	-	-	-	-	-	-	-	-	-	-	-	-	-	-	-	-
P46779	60S ribosomal protein L28 (Large ribosomal subunit protein eL28)	1	0	1	8.96105	-	-	-	-	7.65921	-	-	-	-	-	-	-	-	-	-	-	-	-	-
P31930	Cytochrome b-c1 complex subunit 1, mitochondrial (Complex III subunit 1) (Core protein I) (Ubiquinol-cytochrome-c reductase complex core protein 1)	0	0	0	14.7165	-	-	-	-	17.8571	-	-	28.2712	-	-	-	-	-	-	-	-	-	-	-
P60983	Glia maturation factor beta (GMF-beta)	0	0	0	14.8291	-	-	-	-	28.2624	-	-	-	-	-	-	-	-	-	-	-	-	-	-
O75223	Gamma-glutamylcyclotransferase (EC 4.3.2.9) (Cytochrome c-releasing factor 21)	1	0	1	9.03476	-	-	-	-	-	-	-	-	-	-	-	-	-	-	-	-	-	-	-
P62244	40S ribosomal protein S15a (Small ribosomal subunit protein uS8)	1	0	1	9.57591	-	-	-	-	8.32786	-	-	13.9755	15.1845	14.58	0.854879	25.7422	-	-	-	-	-	-	-
Q15436	Protein transport protein Sec23A (hSec23A) (SEC23-related protein A)	1	0	0	15.07	-	-	-	-	-	-	-	-	-	-	-	-	-	-	-	-	-	-	-
Q99714	3-hydroxyacyl-CoA dehydrogenase type-2 (EC 1.1.1.35) (17-beta-estradiol 17-dehydrogenase) (EC 1.1.1.62) (2-methyl-3-hydroxybutyryl-CoA dehydrogenase) (MHBD) (3-alpha-(17-beta)-hydroxysteroid dehydrogenase (NAD(+))) (EC 1.1.1.239) (3-hydroxy-2-methylbutyryl-CoA dehydrogenase) (EC 1.1.1.178) (3-hydroxyacyl-CoA dehydrogenase type II) (3alpha(or 20beta)-hydroxysteroid dehydrogenase) (EC 1.1.1.53) (7-…	1	0	1	9.63066	-	-	-	-	31.9626	-	-	20.2291	25.0774	22.6532	3.42823	-	-	-	-	-	-	-	-
Q9UBT2	SUMO-activating enzyme subunit 2 (EC 2.3.2.-) (Anthracycline-associated resistance ARX) (Ubiquitin-like 1-activating enzyme E1B) (Ubiquitin-like modifier-activating enzyme 2)	0	0	0	15.3418	-	-	-	-	32.7279	-	-	-	-	-	-	-	-	-	-	-	-	-	-
Q8IYB3	Serine/arginine repetitive matrix protein 1 (SR-related nuclear matrix protein of 160 kDa) (SRm160) (Ser/Arg-related nuclear matrix protein)	0	0	0	15.3991	-	-	-	-	25.9588	-	-	-	-	-	-	-	-	-	-	-	-	-	-
P62263	40S ribosomal protein S14 (Small ribosomal subunit protein uS11)	1	0	1	10.5241	-	-	-	-	35.8904	-	-	50.9395	31.894	41.4168	13.4672	-	-	-	-	-	-	-	-
P61970	Nuclear transport factor 2 (NTF-2) (Placental protein 15) (PP15)	1	0	1	10.8941	-	-	-	-	16.3845	-	-	-	-	-	-	-	-	-	-	-	-	-	-
Q96F45	Zinc finger protein 503	0	0	0	15.7206	-	-	-	-	-	-	-	-	-	-	-	-	-	-	-	-	-	-	-
Q9BSJ8	Extended synaptotagmin-1 (E-Syt1) (Membrane-bound C2 domain-containing protein)	1	0	0	15.7384	-	-	-	-	14.4488	-	-	-	-	-	-	-	-	-	-	-	-	-	-
Q8TEQ6	Gem-associated protein 5 (Gemin5)	0	0	0	15.7419	-	-	-	-	12.6493	-	-	-	-	-	-	-	-	-	-	-	-	-	-
Q9Y262	Eukaryotic translation initiation factor 3 subunit L (eIF3l) (Eukaryotic translation initiation factor 3 subunit 6-interacting protein) (Eukaryotic translation initiation factor 3 subunit E-interacting protein)	0	0	0	15.7739	-	-	-	-	11.4645	-	-	-	-	-	-	-	-	-	-	-	-	-	-
P49458	Signal recognition particle 9 kDa protein (SRP9)	1	1	0	15.7781	-	-	-	-	19.598	-	-	-	-	-	-	-	-	-	-	-	-	-	-
P11177	Pyruvate dehydrogenase E1 component subunit beta, mitochondrial (PDHE1-B) (EC 1.2.4.1)	0	0	0	15.7838	-	-	-	-	24.0168	-	-	-	-	-	-	-	-	-	-	-	-	-	-
Q93008	Probable ubiquitin carboxyl-terminal hydrolase FAF-X (EC 3.4.19.12) (Deubiquitinating enzyme FAF-X) (Fat facets in mammals) (hFAM) (Fat facets protein-related, X-linked) (Ubiquitin thioesterase FAF-X) (Ubiquitin-specific protease 9, X chromosome) (Ubiquitin-specific-processing protease FAF-X)	0	0	0	15.8072	-	-	-	-	62.572	-	-	-	-	-	-	-	-	-	-	-	-	-	-
P23381	Tryptophan--tRNA ligase, cytoplasmic (EC 6.1.1.2) (Interferon-induced protein 53) (IFP53) (Tryptophanyl-tRNA synthetase) (TrpRS) (hWRS) [Cleaved into: T1-TrpRS; T2-TrpRS]	1	0	1	11.6311	-	-	-	-	11.9664	-	-	-	-	-	-	-	-	-	-	-	-	-	-
P50502	Hsc70-interacting protein (Hip) (Aging-associated protein 2) (Progesterone receptor-associated p48 protein) (Protein FAM10A1) (Putative tumor suppressor ST13) (Renal carcinoma antigen NY-REN-33) (Suppression of tumorigenicity 13 protein)	1	0	1	11.9385	-	-	-	-	-	-	-	-	-	-	-	-	-	-	-	-	-	-	-
P60228	Eukaryotic translation initiation factor 3 subunit E (eIF3e) (Eukaryotic translation initiation factor 3 subunit 6) (Viral integration site protein INT-6 homolog) (eIF-3 p48)	1	0	1	11.9997	-	-	-	61.2793	-	-	-	-	-	-	-	-	-	-	-	-	-	-	-
Q14684	Ribosomal RNA processing protein 1 homolog B (RRP1-like protein B)	0	0	0	16.3341	-	-	-	-	-	-	-	-	-	-	-	-	-	-	-	-	-	-	-
Q9BSG0	Protease-associated domain-containing protein 1 (Protease-associated domain-containing protein of 21 kDa) (hPAP21)	1	0	1	12.0376	-	-	-	-	33.3373	-	-	-	-	-	-	-	-	-	-	-	-	-	-
Q92973	Transportin-1 (Importin beta-2) (Karyopherin beta-2) (M9 region interaction protein) (MIP)	1	0	1	12.4389	-	-	-	-	12.4512	-	-	-	-	-	-	-	-	-	-	-	-	-	-
P61981	14-3-3 protein gamma (Protein kinase C inhibitor protein 1) (KCIP-1) [Cleaved into: 14-3-3 protein gamma, N-terminally processed]	1	0	1	12.4535	-	-	-	-	15.9911	-	-	-	-	-	-	-	-	-	-	-	-	-	-
P63220	40S ribosomal protein S21 (Small ribosomal subunit protein eS21)	1	1	0	16.6041	-	-	-	-	14.9971	-	-	20.5946	19.3282	19.9614	0.895496	-	-	-	-	-	-	-	-
A8CG34	Nuclear envelope pore membrane protein POM 121C (Nuclear pore membrane protein 121-2) (POM121-2) (Pore membrane protein of 121 kDa C)	1	0	0	16.6062	-	-	-	-	17.3356	-	-	-	-	-	-	-	-	-	-	-	-	-	-
Q92900	Regulator of nonsense transcripts 1 (EC 3.6.4.-) (ATP-dependent helicase RENT1) (Nonsense mRNA reducing factor 1) (NORF1) (Up-frameshift suppressor 1 homolog) (hUpf1)	1	0	1	12.5186	-	-	-	-	-	-	-	-	-	-	-	-	-	-	-	-	-	-	-
P35580	Myosin-10 (Cellular myosin heavy chain, type B) (Myosin heavy chain 10) (Myosin heavy chain, non-muscle IIb) (Non-muscle myosin heavy chain B) (NMMHC-B) (Non-muscle myosin heavy chain IIb) (NMMHC II-b) (NMMHC-IIB)	1	0	1	12.5752	-	-	-	-	11.9703	-	-	-	-	-	-	-	-	-	-	-	-	-	-
Q9P258	Protein RCC2 (RCC1-like protein TD-60) (Telophase disk protein of 60 kDa)	1	0	1	12.727	-	-	-	-	16.2977	-	-	20.2901	22.9139	21.602	1.85524	-	-	-	-	-	-	-	-
Q9UHX1	Poly(U)-binding-splicing factor PUF60 (60 kDa poly(U)-binding-splicing factor) (FUSE-binding protein-interacting repressor) (FBP-interacting repressor) (Ro-binding protein 1) (RoBP1) (Siah-binding protein 1) (Siah-BP1)	0	0	0	17.0895	-	-	-	-	-	-	-	-	-	-	-	-	-	-	-	-	-	-	-
Q9NRL2	Bromodomain adjacent to zinc finger domain protein 1A (ATP-dependent chromatin-remodeling protein) (ATP-utilizing chromatin assembly and remodeling factor 1) (hACF1) (CHRAC subunit ACF1) (Williams syndrome transcription factor-related chromatin-remodeling factor 180) (WCRF180) (hWALp1)	0	0	0	17.2576	-	-	-	-	-	-	-	-	-	-	-	-	-	-	-	-	-	-	-
Q96J01	THO complex subunit 3 (Tho3) (TEX1 homolog) (hTREX45)	0	0	0	17.4659	-	-	-	-	18.4532	-	-	-	-	-	-	-	-	-	-	-	-	-	-
Q9Y385	Ubiquitin-conjugating enzyme E2 J1 (EC 2.3.2.23) (E2 ubiquitin-conjugating enzyme J1) (Non-canonical ubiquitin-conjugating enzyme 1) (NCUBE-1) (Yeast ubiquitin-conjugating enzyme UBC6 homolog E) (HsUBC6e)	1	1	0	17.4679	-	-	-	-	17.8436	-	-	-	-	-	-	42.5736	-	-	-	-	99.0099	-	-
Q5JTH9	RRP12-like protein	1	0	1	12.7978	-	-	-	-	9.48178	-	-	-	-	-	-	-	-	-	-	-	-	-	-
Q9BQG0	Myb-binding protein 1A	0	0	0	17.6934	-	-	-	-	27.324	-	-	-	-	-	-	-	-	-	-	-	-	-	-
Q12789	General transcription factor 3C polypeptide 1 (TF3C-alpha) (TFIIIC box B-binding subunit) (Transcription factor IIIC 220 kDa subunit) (TFIIIC 220 kDa subunit) (TFIIIC220) (Transcription factor IIIC subunit alpha)	0	0	0	17.7997	-	-	-	-	28.2382	-	-	-	-	-	-	-	-	-	-	-	-	-	-
Q15021	Condensin complex subunit 1 (Chromosome condensation-related SMC-associated protein 1) (Chromosome-associated protein D2) (hCAP-D2) (Non-SMC condensin I complex subunit D2) (XCAP-D2 homolog)	0	0	0	17.9076	-	-	-	-	19.3522	-	-	-	-	-	-	-	-	-	-	-	-	-	-
P32969	60S ribosomal protein L9 (Large ribosomal subunit protein uL6)	0	0	0	17.9467	-	-	-	-	13.515	-	-	17.6623	13.6561	15.6592	2.83276	-	-	-	-	-	-	-	-
Q5VT66	Mitochondrial amidoxime-reducing component 1 (mARC1) (EC 1.7.-.-) (Molybdenum cofactor sulfurase C-terminal domain-containing protein 1) (MOSC domain-containing protein 1) (Moco sulfurase C-terminal domain-containing protein 1)	0	0	0	17.948	-	-	-	-	-	-	-	-	-	-	-	-	-	-	-	-	-	-	-
Q9H4A4	Aminopeptidase B (AP-B) (EC 3.4.11.6) (Arginine aminopeptidase) (Arginyl aminopeptidase)	1	0	1	12.967	-	-	-	-	66.7962	-	-	-	-	-	-	-	-	-	-	-	-	-	-
P55010	Eukaryotic translation initiation factor 5 (eIF-5)	1	0	1	12.9807	-	-	-	-	-	-	-	-	-	-	-	-	-	-	-	-	-	-	-
P46013	Proliferation marker protein Ki-67 (Antigen identified by monoclonal antibody Ki-67) (Antigen KI-67) (Antigen Ki67)	0	0	0	18.2539	-	-	-	-	17.0062	-	-	-	-	-	-	-	-	-	-	-	-	-	-
O43252	Bifunctional 3'-phosphoadenosine 5'-phosphosulfate synthase 1 (PAPS synthase 1) (PAPSS 1) (Sulfurylase kinase 1) (SK 1) (SK1) [Includes: Sulfate adenylyltransferase (EC 2.7.7.4) (ATP-sulfurylase) (Sulfate adenylate transferase) (SAT); Adenylyl-sulfate kinase (EC 2.7.1.25) (3'-phosphoadenosine-5'-phosphosulfate synthase) (APS kinase) (Adenosine-5'-phosphosulfate 3'-phosphotransferase) (Adenylylsul…	0	0	0	18.3813	-	-	-	-	-	-	-	-	-	-	-	-	-	-	-	-	-	-	-
Q9Y490	Talin-1	1	0	1	13.5688	-	-	-	-	13.5853	-	-	-	-	-	-	-	-	-	-	-	-	-	-
P35908	Keratin, type II cytoskeletal 2 epidermal (Cytokeratin-2e) (CK-2e) (Epithelial keratin-2e) (Keratin-2 epidermis) (Keratin-2e) (K2e) (Type-II keratin Kb2)	1	0	1	14.2823	-	-	-	-	-	-	-	-	-	-	-	-	-	-	-	-	-	-	-
Q15003	Condensin complex subunit 2 (Barren homolog protein 1) (Chromosome-associated protein H) (hCAP-H) (Non-SMC condensin I complex subunit H) (XCAP-H homolog)	0	0	0	18.5615	-	-	-	-	12.0059	-	-	-	-	-	-	-	-	-	-	-	-	-	-
P27694	Replication protein A 70 kDa DNA-binding subunit (RP-A p70) (Replication factor A protein 1) (RF-A protein 1) (Single-stranded DNA-binding protein) [Cleaved into: Replication protein A 70 kDa DNA-binding subunit, N-terminally processed]	0	0	0	18.5827	-	-	-	25.2688	72.3245	48.7967	16.6367	-	-	-	-	-	-	-	-	-	-	-	-
Q9GZP9	Derlin-2 (Degradation in endoplasmic reticulum protein 2) (DERtrin-2) (Der1-like protein 2) (F-LAN-1) (F-LANa)	1	0	0	18.586	-	-	-	-	21.3886	-	-	-	-	-	-	-	-	-	-	-	-	-	-
O15269	Serine palmitoyltransferase 1 (EC 2.3.1.50) (Long chain base biosynthesis protein 1) (LCB 1) (Serine-palmitoyl-CoA transferase 1) (SPT 1) (SPT1)	1	1	0	18.6377	-	-	-	-	29.8939	-	-	-	-	-	-	-	-	-	-	-	-	-	-
O14617	AP-3 complex subunit delta-1 (AP-3 complex subunit delta) (Adaptor-related protein complex 3 subunit delta-1) (Delta-adaptin)	1	0	1	14.4063	-	-	-	-	21.8353	-	-	-	-	-	-	-	-	-	-	-	-	-	-
Q96KR1	Zinc finger RNA-binding protein (hZFR) (M-phase phosphoprotein homolog)	0	0	0	18.8259	-	-	-	-	-	-	-	-	-	-	-	-	-	-	-	-	-	-	-
Q96I24	Far upstream element-binding protein 3 (FUSE-binding protein 3)	0	0	0	18.8852	-	-	-	-	23.9896	-	-	-	-	-	-	-	-	-	-	-	-	-	-
Q8N163	Cell cycle and apoptosis regulator protein 2 (Cell division cycle and apoptosis regulator protein 2) (DBIRD complex subunit KIAA1967) (Deleted in breast cancer gene 1 protein) (DBC-1) (DBC.1) (NET35) (p30 DBC)	0	0	0	18.9029	-	-	-	-	25.2984	-	-	-	-	-	-	-	-	-	-	-	-	-	-
P61513	60S ribosomal protein L37a (Large ribosomal subunit protein eL43)	1	0	1	14.5124	-	-	-	-	8.47989	-	-	-	-	-	-	-	-	-	-	-	-	-	-
P00505	Aspartate aminotransferase, mitochondrial (mAspAT) (EC 2.6.1.1) (EC 2.6.1.7) (Fatty acid-binding protein) (FABP-1) (Glutamate oxaloacetate transaminase 2) (Kynurenine aminotransferase 4) (Kynurenine aminotransferase IV) (Kynurenine--oxoglutarate transaminase 4) (Kynurenine--oxoglutarate transaminase IV) (Plasma membrane-associated fatty acid-binding protein) (FABPpm) (Transaminase A)	1	0	1	14.6714	-	-	-	-	-	-	-	29.1448	-	-	-	-	-	-	-	-	-	-	-
P25205	DNA replication licensing factor MCM3 (EC 3.6.4.12) (DNA polymerase alpha holoenzyme-associated protein P1) (P1-MCM3) (RLF subunit beta) (p102)	1	0	1	14.8972	-	-	-	-	15.9028	-	-	24.3536	28.7013	26.5274	3.07428	-	-	-	-	-	-	-	-
O14929	Histone acetyltransferase type B catalytic subunit (EC 2.3.1.48) (Histone acetyltransferase 1)	0	0	0	19.1873	-	-	-	-	8.39093	-	-	28.4974	-	-	-	-	-	-	-	-	-	-	-
P62837	Ubiquitin-conjugating enzyme E2 D2 (EC 2.3.2.23) ((E3-independent) E2 ubiquitin-conjugating enzyme D2) (EC 2.3.2.24) (E2 ubiquitin-conjugating enzyme D2) (Ubiquitin carrier protein D2) (Ubiquitin-conjugating enzyme E2(17)KB 2) (Ubiquitin-conjugating enzyme E2-17 kDa 2) (Ubiquitin-protein ligase D2) (p53-regulated ubiquitin-conjugating enzyme 1)	1	0	1	14.9421	-	-	-	-	36.0299	-	-	-	-	-	-	-	-	-	-	-	-	-	-
P37108	Signal recognition particle 14 kDa protein (SRP14) (18 kDa Alu RNA-binding protein)	1	0	0	19.3223	-	-	-	-	15.5163	-	-	-	-	-	-	-	-	-	-	-	-	-	-
Q7Z2W4	Zinc finger CCCH-type antiviral protein 1 (ADP-ribosyltransferase diphtheria toxin-like 13) (ARTD13) (Inactive Poly [ADP-ribose] polymerase 13) (PARP13) (Zinc finger CCCH domain-containing protein 2) (Zinc finger antiviral protein) (ZAP)	0	0	0	19.3405	-	-	-	-	11.6264	-	-	-	-	-	-	-	-	-	-	-	-	-	-
Q15005	Signal peptidase complex subunit 2 (EC 3.4.-.-) (Microsomal signal peptidase 25 kDa subunit) (SPase 25 kDa subunit)	1	1	0	19.3457	-	-	-	13.533	23.384	18.4585	3.48286	-	-	-	-	-	-	-	-	-	-	-	-
Q99613	Eukaryotic translation initiation factor 3 subunit C (eIF3c) (Eukaryotic translation initiation factor 3 subunit 8) (eIF3 p110)	0	0	0	19.347	-	-	-	-	13.1771	-	-	-	-	-	-	-	-	-	-	-	-	-	-
P62829	60S ribosomal protein L23 (60S ribosomal protein L17) (Large ribosomal subunit protein uL14)	1	0	1	15.1967	-	-	-	-	9.02508	-	-	18.8522	16.1412	17.4967	1.91703	24.0243	-	-	-	-	-	-	-
Q92667	A-kinase anchor protein 1, mitochondrial (A-kinase anchor protein 149 kDa) (AKAP 149) (Dual specificity A-kinase-anchoring protein 1) (D-AKAP-1) (Protein kinase A-anchoring protein 1) (PRKA1) (Spermatid A-kinase anchor protein 84) (S-AKAP84)	0	0	0	19.4646	-	-	-	-	27.7279	-	-	-	-	-	-	-	-	-	-	-	-	-	-
O14979	Heterogeneous nuclear ribonucleoprotein D-like (hnRNP D-like) (hnRNP DL) (AU-rich element RNA-binding factor) (JKT41-binding protein) (Protein laAUF1)	0	0	0	19.6129	-	-	-	-	-	-	-	-	-	-	-	-	-	-	-	-	-	-	-
Q9P246	Stromal interaction molecule 2	1	0	0	19.7857	-	-	-	27.9212	23.0473	25.4843	1.72317	36.487	28.4836	32.4853	5.65926	-	-	-	-	-	-	-	-
O15397	Importin-8 (Imp8) (Ran-binding protein 8) (RanBP8)	1	0	1	15.5491	-	-	-	-	-	-	-	-	-	-	-	-	-	-	-	-	-	-	-
Q14444	Caprin-1 (Cell cycle-associated protein 1) (Cytoplasmic activation- and proliferation-associated protein 1) (GPI-anchored membrane protein 1) (GPI-anchored protein p137) (GPI-p137) (p137GPI) (Membrane component chromosome 11 surface marker 1) (RNA granule protein 105)	0	0	0	19.8281	-	-	-	-	21.784	-	-	-	-	-	-	-	-	-	-	-	-	-	-
Q9Y6Y8	SEC23-interacting protein (p125)	1	0	0	19.9686	-	-	-	-	-	-	-	-	-	-	-	-	-	-	-	-	-	-	-
Q29RF7	Sister chromatid cohesion protein PDS5 homolog A (Cell proliferation-inducing gene 54 protein) (Sister chromatid cohesion protein 112) (SCC-112)	1	0	1	15.5626	-	-	-	-	-	-	-	-	-	-	-	-	-	-	-	-	-	-	-
Q92841	Probable ATP-dependent RNA helicase DDX17 (EC 3.6.4.13) (DEAD box protein 17) (DEAD box protein p72) (DEAD box protein p82) (RNA-dependent helicase p72)	0	0	0	20.266	-	-	-	-	19.2363	-	-	20.8523	28.625	24.7386	5.49613	29.6107	-	-	-	-	-	-	-
Q01780	Exosome component 10 (EC 3.1.13.-) (Autoantigen PM/Scl 2) (P100 polymyositis-scleroderma overlap syndrome-associated autoantigen) (Polymyositis/scleroderma autoantigen 100 kDa) (PM/Scl-100) (Polymyositis/scleroderma autoantigen 2)	0	0	0	20.3194	-	-	-	-	-	-	-	-	-	-	-	-	-	-	-	-	-	-	-
Q9BY50	Signal peptidase complex catalytic subunit SEC11C (EC 3.4.21.89) (Microsomal signal peptidase 21 kDa subunit) (SPase 21 kDa subunit) (SEC11 homolog C) (SEC11-like protein 3) (SPC21)	1	1	0	20.379	-	-	-	-	-	-	-	-	-	-	-	-	-	-	-	-	-	-	-
Q14498	RNA-binding protein 39 (CAPER alpha) (CAPERalpha) (Hepatocellular carcinoma protein 1) (RNA-binding motif protein 39) (RNA-binding region-containing protein 2) (Splicing factor HCC1)	0	0	0	20.4487	-	-	-	-	-	-	-	36.0659	-	-	-	-	-	-	-	-	-	-	-
Q15424	Scaffold attachment factor B1 (SAF-B) (SAF-B1) (HSP27 estrogen response element-TATA box-binding protein) (HSP27 ERE-TATA-binding protein)	0	0	0	20.6891	-	-	-	-	39.0957	-	-	-	-	-	-	-	-	-	-	-	-	-	-
O75131	Copine-3 (Copine III)	1	0	1	15.8603	-	-	-	-	-	-	-	25.4977	33.8077	29.6527	5.87608	-	-	-	-	-	-	-	-
Q9Y520	Protein PRRC2C (BAT2 domain-containing protein 1) (HBV X-transactivated gene 2 protein) (HBV XAg-transactivated protein 2) (HLA-B-associated transcript 2-like 2) (Proline-rich and coiled-coil-containing protein 2C)	0	0	0	20.8297	-	-	-	-	49.5197	-	-	-	-	-	-	-	-	-	-	-	-	-	-
O75643	U5 small nuclear ribonucleoprotein 200 kDa helicase (EC 3.6.4.13) (Activating signal cointegrator 1 complex subunit 3-like 1) (BRR2 homolog) (U5 snRNP-specific 200 kDa protein) (U5-200KD)	0	0	0	20.9567	-	-	-	-	29.1072	-	-	27.9643	14.8929	21.4286	9.24286	-	-	-	-	-	-	-	-
Q13526	Peptidyl-prolyl cis-trans isomerase NIMA-interacting 1 (EC 5.2.1.8) (Peptidyl-prolyl cis-trans isomerase Pin1) (PPIase Pin1) (Rotamase Pin1)	0	0	0	20.9649	-	-	-	-	11.6147	-	-	-	-	-	-	-	-	-	-	-	-	-	-
P06744	Glucose-6-phosphate isomerase (GPI) (EC 5.3.1.9) (Autocrine motility factor) (AMF) (Neuroleukin) (NLK) (Phosphoglucose isomerase) (PGI) (Phosphohexose isomerase) (PHI) (Sperm antigen 36) (SA-36)	1	0	1	16.1686	-	-	-	-	9.94642	-	-	20.9605	21.5625	21.2615	0.425669	-	-	-	-	-	-	-	-
Q5TFE4	5'-nucleotidase domain-containing protein 1 (EC 3.1.3.-)	0	0	0	21.041	-	-	-	-	15.8348	-	-	-	-	-	-	-	-	-	-	-	-	-	-
P84090	Enhancer of rudimentary homolog	0	0	0	21.0647	-	-	-	-	13.0488	-	-	-	19.554	-	-	-	-	-	-	-	-	-	-
Q99735	Microsomal glutathione S-transferase 2 (Microsomal GST-2) (EC 2.5.1.18) (Glutathione peroxidase MGST2) (EC 1.11.1.-) (Leukotriene C4 synthase MGST2) (EC 4.4.1.20) (Microsomal glutathione S-transferase II) (Microsomal GST-II)	1	0	0	21.1095	-	-	-	-	22.9531	-	-	-	-	-	-	-	-	-	-	-	-	-	-
P27708	CAD protein [Includes: Glutamine-dependent carbamoyl-phosphate synthase (EC 6.3.5.5); Aspartate carbamoyltransferase (EC 2.1.3.2); Dihydroorotase (EC 3.5.2.3)]	1	0	1	16.3047	-	-	-	-	12.4673	-	-	19.9334	-	-	-	-	-	-	-	-	99.0099	-	-
P24390	ER lumen protein-retaining receptor 1 (KDEL endoplasmic reticulum protein retention receptor 1) (KDEL receptor 1) (Putative MAPK-activating protein PM23)	1	0	0	21.3323	-	-	-	-	-	-	-	-	-	-	-	-	-	-	-	-	-	-	-
P25391	Laminin subunit alpha-1 (Laminin A chain) (Laminin-1 subunit alpha) (Laminin-3 subunit alpha) (S-laminin subunit alpha) (S-LAM alpha)	1	0	1	16.4815	-	-	-	-	54.4772	-	-	-	-	-	-	-	-	-	-	-	-	-	-
P24752	Acetyl-CoA acetyltransferase, mitochondrial (EC 2.3.1.9) (Acetoacetyl-CoA thiolase) (T2)	1	0	1	16.5749	-	-	-	-	16.1236	-	-	-	-	-	-	-	-	-	-	-	-	-	-
Q9Y383	Putative RNA-binding protein Luc7-like 2	0	0	0	21.5576	-	-	-	-	21.7344	-	-	-	-	-	-	-	-	-	-	-	-	-	-
P49792	E3 SUMO-protein ligase RanBP2 (EC 2.3.2.-) (358 kDa nucleoporin) (Nuclear pore complex protein Nup358) (Nucleoporin Nup358) (Ran-binding protein 2) (RanBP2) (p270)	1	0	1	16.7035	-	-	-	-	18.8569	-	-	-	-	-	-	-	-	-	-	-	-	-	-
Q9HC35	Echinoderm microtubule-associated protein-like 4 (EMAP-4) (Restrictedly overexpressed proliferation-associated protein) (Ropp 120)	0	0	0	21.6602	-	-	-	-	-	-	-	-	-	-	-	-	-	-	-	-	-	-	-
Q9Y3U8	60S ribosomal protein L36 (Large ribosomal subunit protein eL36)	1	1	0	21.7166	-	-	-	-	21.2747	-	-	-	28.8216	-	-	-	-	-	-	-	-	-	-
Q92621	Nuclear pore complex protein Nup205 (205 kDa nucleoporin) (Nucleoporin Nup205)	1	0	1	16.9035	-	-	-	-	19.2037	-	-	-	-	-	-	-	-	-	-	-	-	-	-
O00154	Cytosolic acyl coenzyme A thioester hydrolase (EC 3.1.2.2) (Acyl-CoA thioesterase 7) (Brain acyl-CoA hydrolase) (BACH) (hBACH) (CTE-IIa) (CTE-II) (Long chain acyl-CoA thioester hydrolase)	1	0	1	17.0276	-	-	-	-	9.56364	-	-	-	16.8192	-	-	-	-	-	-	-	-	-	-
Q15046	Lysine--tRNA ligase (EC 2.7.7.-) (EC 6.1.1.6) (Lysyl-tRNA synthetase) (LysRS)	1	0	1	17.4761	-	-	-	-	19.7277	-	-	-	-	-	-	-	-	-	-	-	-	-	-
Q96P70	Importin-9 (Imp9) (Ran-binding protein 9) (RanBP9)	1	0	1	17.9972	-	-	-	-	17.0186	-	-	-	-	-	-	-	-	-	-	-	-	-	-
Q13813	Spectrin alpha chain, non-erythrocytic 1 (Alpha-II spectrin) (Fodrin alpha chain) (Spectrin, non-erythroid alpha subunit)	1	0	1	18.1348	-	-	-	-	-	-	-	-	-	-	-	-	-	-	-	-	-	-	-
O76021	Ribosomal L1 domain-containing protein 1 (CATX-11) (Cellular senescence-inhibited gene protein) (Protein PBK1)	0	0	0	22.3771	-	-	-	-	20.3872	-	-	27.9762	17.4502	22.7132	7.44301	-	-	-	-	-	-	-	-
Q9NX78	Transmembrane protein 260	0	0	0	22.6563	-	-	-	-	-	-	-	-	-	-	-	-	-	-	-	-	-	-	-
Q9NZB2	Constitutive coactivator of PPAR-gamma-like protein 1 (Oxidative stress-associated Src activator) (Protein FAM120A)	1	0	1	18.4419	-	-	-	-	-	-	-	-	-	-	-	-	-	-	-	-	-	-	-
Q9UM47	Neurogenic locus notch homolog protein 3 (Notch 3) [Cleaved into: Notch 3 extracellular truncation; Notch 3 intracellular domain]	1	0	0	22.7537	-	-	-	-	36.6652	-	-	-	-	-	-	-	-	-	-	-	-	-	-
O00178	GTP-binding protein 1 (G-protein 1) (GP-1) (GP1)	0	0	0	22.8502	-	-	-	-	34.552	-	-	-	-	-	-	-	-	-	-	-	-	-	-
Q01085	Nucleolysin TIAR (TIA-1-related protein)	1	0	1	18.4692	-	-	-	-	-	-	-	-	-	-	-	-	-	-	-	-	-	-	-
Q96FW1	Ubiquitin thioesterase OTUB1 (EC 3.4.19.12) (Deubiquitinating enzyme OTUB1) (OTU domain-containing ubiquitin aldehyde-binding protein 1) (Otubain-1) (hOTU1) (Ubiquitin-specific-processing protease OTUB1)	1	0	1	19.0978	-	-	-	19.3392	-	-	-	-	-	-	-	-	-	-	-	-	-	-	-
P35606	Coatomer subunit beta' (Beta'-coat protein) (Beta'-COP) (p102)	1	0	0	22.9109	-	-	-	-	18.388	-	-	-	32.8363	-	-	-	-	-	-	-	-	-	-
O60831	PRA1 family protein 2	1	0	1	19.1272	-	-	-	-	8.42239	-	-	-	-	-	-	-	-	-	-	-	-	-	-
P18206	Vinculin (Metavinculin) (MV)	1	0	1	19.1821	-	-	-	-	3.66933	-	-	-	-	-	-	-	-	-	-	-	-	-	-
Q12904	Aminoacyl tRNA synthase complex-interacting multifunctional protein 1 (Multisynthase complex auxiliary component p43) [Cleaved into: Endothelial monocyte-activating polypeptide 2 (EMAP-2) (Endothelial monocyte-activating polypeptide II) (EMAP-II) (Small inducible cytokine subfamily E member 1)]	1	0	0	23.2081	-	-	-	-	-	-	-	-	-	-	-	-	-	-	-	-	-	-	-
Q9NZC3	Glycerophosphodiester phosphodiesterase 1 (Glycerophosphoinositol glycerophosphodiesterase GDE1) (EC 3.1.4.44) (Lysophospholipase D GDE1) (EC 3.1.4.-) (Membrane-interacting protein of RGS16) (RGS16-interacting membrane protein)	1	0	1	19.308	-	-	-	-	-	-	-	-	-	-	-	-	-	-	-	-	-	-	-
Q86Y56	Dynein assembly factor 5, axonemal (HEAT repeat-containing protein 2)	0	0	0	23.3164	-	-	-	-	31.9455	-	-	-	-	-	-	-	-	-	-	-	-	-	-
Q7Z4Q2	HEAT repeat-containing protein 3	0	0	0	23.4965	-	-	-	-	-	-	-	-	-	-	-	-	-	-	-	-	-	-	-
Q9GZU3	Transmembrane protein 39B	0	0	0	23.5451	-	-	-	-	-	-	-	-	-	-	-	-	-	-	-	-	-	-	-
P14735	Insulin-degrading enzyme (EC 3.4.24.56) (Abeta-degrading protease) (Insulin protease) (Insulinase) (Insulysin)	1	0	1	19.3594	-	-	-	-	20.8466	-	-	-	-	-	-	-	-	-	-	-	-	-	-
Q08J23	RNA cytosine C(5)-methyltransferase NSUN2 (EC 2.1.1.-) (Myc-induced SUN domain-containing protein) (Misu) (NOL1/NOP2/Sun domain family member 2) (Substrate of AIM1/Aurora kinase B) (mRNA cytosine C(5)-methyltransferase) (EC 2.1.1.-) (tRNA cytosine C(5)-methyltransferase) (EC 2.1.1.-) (EC 2.1.1.203) (tRNA methyltransferase 4 homolog) (hTrm4)	1	0	1	19.7915	-	-	-	-	26.923	-	-	-	-	-	-	-	-	-	-	-	-	-	-
Q01518	Adenylyl cyclase-associated protein 1 (CAP 1)	1	0	1	19.991	-	-	-	-	18.1502	-	-	-	-	-	-	-	-	-	-	-	-	-	-
P15531	Nucleoside diphosphate kinase A (NDK A) (NDP kinase A) (EC 2.7.4.6) (Granzyme A-activated DNase) (GAAD) (Metastasis inhibition factor nm23) (NM23-H1) (Tumor metastatic process-associated protein)	1	0	1	20.8247	-	-	-	-	-	-	-	15.2614	17.4781	16.3698	1.56745	-	-	-	-	-	-	-	-
Q9Y5J1	U3 small nucleolar RNA-associated protein 18 homolog (WD repeat-containing protein 50)	1	0	1	21.0341	-	-	-	-	-	-	-	-	-	-	-	-	-	-	-	-	-	-	-
P49736	DNA replication licensing factor MCM2 (EC 3.6.4.12) (Minichromosome maintenance protein 2 homolog) (Nuclear protein BM28)	0	0	0	24.2585	-	-	-	-	18.7903	-	-	-	-	-	-	-	-	-	-	-	-	-	-
P33992	DNA replication licensing factor MCM5 (EC 3.6.4.12) (CDC46 homolog) (P1-CDC46)	0	0	0	24.2768	-	-	-	-	13.7247	-	-	-	17.5978	-	-	-	-	-	-	-	-	-	-
Q92673	Sortilin-related receptor (Low-density lipoprotein receptor relative with 11 ligand-binding repeats) (LDLR relative with 11 ligand-binding repeats) (LR11) (SorLA-1) (Sorting protein-related receptor containing LDLR class A repeats) (SorLA)	1	0	0	24.3936	-	-	-	-	41.406	-	-	-	-	-	-	-	-	-	-	-	-	-	-
Q9Y678	Coatomer subunit gamma-1 (Gamma-1-coat protein) (Gamma-1-COP)	1	0	0	24.4439	-	-	-	-	22.0443	-	-	27.3161	-	-	-	-	-	-	-	-	-	-	-
Q3T906	N-acetylglucosamine-1-phosphotransferase subunits alpha/beta (EC 2.7.8.17) (GlcNAc-1-phosphotransferase subunits alpha/beta) (Stealth protein GNPTAB) (UDP-N-acetylglucosamine-1-phosphotransferase subunits alpha/beta) [Cleaved into: N-acetylglucosamine-1-phosphotransferase subunit alpha; N-acetylglucosamine-1-phosphotransferase subunit beta]	1	0	1	21.2412	-	-	-	-	21.1288	-	-	-	-	-	-	-	-	-	-	-	-	-	-
Q9BQE3	Tubulin alpha-1C chain (Alpha-tubulin 6) (Tubulin alpha-6 chain) [Cleaved into: Detyrosinated tubulin alpha-1C chain]	1	0	1	21.454	-	-	-	-	-	-	-	20.6526	24.7328	22.6927	2.88517	-	22.2316	-	-	-	-	-	-
Q9Y3E0	Vesicle transport protein GOT1B (Germ cell tumor 2) (Golgi transport 1 homolog B) (Putative NF-kappa-B-activating protein 470) (hGOT1a)	1	0	0	25.0105	-	-	-	-	-	-	-	-	-	-	-	-	-	-	-	-	-	-	-
O75369	Filamin-B (FLN-B) (ABP-278) (ABP-280 homolog) (Actin-binding-like protein) (Beta-filamin) (Filamin homolog 1) (Fh1) (Filamin-3) (Thyroid autoantigen) (Truncated actin-binding protein) (Truncated ABP)	1	0	1	21.5551	-	-	-	-	16.8109	-	-	-	-	-	-	-	-	-	-	-	-	-	-
P49589	Cysteine--tRNA ligase, cytoplasmic (EC 6.1.1.16) (Cysteinyl-tRNA synthetase) (CysRS)	0	0	0	25.1262	-	-	-	-	-	-	-	-	-	-	-	-	-	-	-	-	-	-	-
Q9UHD1	Cysteine and histidine-rich domain-containing protein 1 (CHORD domain-containing protein 1) (CHORD-containing protein 1) (CHP-1) (Protein morgana)	0	0	0	25.2499	-	-	-	-	21.1002	-	-	-	-	-	-	-	-	-	-	-	-	-	-
P12236	ADP/ATP translocase 3 (ADP,ATP carrier protein 3) (ADP,ATP carrier protein, isoform T2) (ANT 2) (Adenine nucleotide translocator 3) (ANT 3) (Solute carrier family 25 member 6) [Cleaved into: ADP/ATP translocase 3, N-terminally processed]	0	0	0	25.3709	-	-	-	-	-	-	-	16.9821	17.4188	17.2005	0.3088	32.5655	-	-	-	-	-	-	-
Q9UHB9	Signal recognition particle subunit SRP68 (SRP68) (Signal recognition particle 68 kDa protein)	1	1	0	25.4471	-	-	-	-	20.4119	-	-	-	-	-	-	-	-	-	-	-	-	-	-
O75153	Clustered mitochondria protein homolog	0	0	0	25.4882	-	-	-	-	-	-	-	-	-	-	-	-	-	-	-	-	-	-	-
Q9H0A0	RNA cytidine acetyltransferase (EC 2.3.1.-) (18S rRNA cytosine acetyltransferase) (N-acetyltransferase 10) (N-acetyltransferase-like protein) (hALP)	0	0	0	25.5354	-	-	-	-	20.7161	-	-	-	-	-	-	-	-	-	-	-	-	-	-
Q99798	Aconitate hydratase, mitochondrial (Aconitase) (EC 4.2.1.3) (Citrate hydro-lyase)	0	0	0	25.6881	-	-	-	-	25.4805	-	-	-	-	-	-	-	-	-	-	-	-	-	-
Q86UE4	Protein LYRIC (3D3/LYRIC) (Astrocyte elevated gene-1 protein) (AEG-1) (Lysine-rich CEACAM1 co-isolated protein) (Metadherin) (Metastasis adhesion protein)	1	0	0	25.8149	-	-	-	-	9.89286	-	-	-	-	-	-	-	-	-	-	-	-	-	-
Q13404	Ubiquitin-conjugating enzyme E2 variant 1 (UEV-1) (CROC-1) (TRAF6-regulated IKK activator 1 beta Uev1A)	1	0	1	21.5988	-	-	-	-	-	-	-	-	-	-	-	-	-	-	-	-	-	-	-
P53992	Protein transport protein Sec24C (SEC24-related protein C)	1	0	0	26.007	-	-	-	-	-	-	-	48.1798	-	-	-	-	-	-	-	-	-	-	-
O14744	Protein arginine N-methyltransferase 5 (PRMT5) (EC 2.1.1.320) (72 kDa ICln-binding protein) (Histone-arginine N-methyltransferase PRMT5) (Jak-binding protein 1) (Shk1 kinase-binding protein 1 homolog) (SKB1 homolog) (SKB1Hs) [Cleaved into: Protein arginine N-methyltransferase 5, N-terminally processed]	1	0	1	21.7405	-	-	-	-	-	-	-	-	-	-	-	-	-	-	-	-	-	-	-
P35659	Protein DEK	0	0	0	26.1682	-	-	-	-	-	-	-	-	-	-	-	-	-	-	-	-	-	-	-
Q9HB07	MYG1 exonuclease (EC 3.1.-.-)	0	0	0	26.2281	-	-	-	-	-	-	-	-	-	-	-	-	-	-	-	-	-	-	-
P27449	V-type proton ATPase 16 kDa proteolipid subunit (V-ATPase 16 kDa proteolipid subunit) (Vacuolar proton pump 16 kDa proteolipid subunit)	1	0	1	21.7968	-	-	-	-	-	-	-	-	-	-	-	-	-	-	-	-	-	-	-
Q6PGP7	Tetratricopeptide repeat protein 37 (TPR repeat protein 37) (SKI3 homolog) (Ski3) (Tricho-hepatic-enteric syndrome protein) (Thespin)	0	0	0	26.4387	-	-	-	-	-	-	-	-	-	-	-	-	-	-	-	-	-	-	-
Q15369	Elongin-C (EloC) (Elongin 15 kDa subunit) (RNA polymerase II transcription factor SIII subunit C) (SIII p15) (Transcription elongation factor B polypeptide 1)	0	0	0	26.4544	-	-	-	-	-	-	-	17.3649	23.2558	20.3104	4.16547	-	-	-	-	-	-	-	-
Q14008	Cytoskeleton-associated protein 5 (Colonic and hepatic tumor overexpressed gene protein) (Ch-TOG)	1	0	1	21.8182	-	-	-	-	9.30363	-	-	-	-	-	-	-	-	-	-	-	-	-	-
P12268	Inosine-5'-monophosphate dehydrogenase 2 (IMP dehydrogenase 2) (IMPD 2) (IMPDH 2) (EC 1.1.1.205) (IMPDH-II)	1	0	1	22.0425	-	-	-	-	18.7989	-	-	-	-	-	-	-	-	-	-	-	-	-	-
O43813	Glutathione S-transferase LANCL1 (EC 2.5.1.18) (40 kDa erythrocyte membrane protein) (p40) (LanC-like protein 1)	1	0	1	22.6671	-	-	-	-	-	-	-	-	-	-	-	-	-	-	-	-	-	-	-
Q9NZI8	Insulin-like growth factor 2 mRNA-binding protein 1 (IGF2 mRNA-binding protein 1) (IMP-1) (IMP1) (Coding region determinant-binding protein) (CRD-BP) (IGF-II mRNA-binding protein 1) (VICKZ family member 1) (Zipcode-binding protein 1) (ZBP-1)	1	0	1	22.8931	-	-	-	-	-	-	-	-	-	-	-	-	-	-	-	-	-	-	-
Q9NQ55	Suppressor of SWI4 1 homolog (Ssf-1) (Brix domain-containing protein 3) (Peter Pan homolog)	0	0	0	26.7533	-	-	-	-	-	-	-	-	-	-	-	-	-	-	-	-	-	-	-
Q9NVI1	Fanconi anemia group I protein (Protein FACI)	0	0	0	26.7544	-	-	-	-	13.0094	-	-	-	-	-	-	-	-	-	-	-	-	-	-
Q16891	MICOS complex subunit MIC60 (Cell proliferation-inducing gene 4/52 protein) (Mitochondrial inner membrane protein) (Mitofilin) (p87/89)	0	0	0	26.8407	-	-	-	-	41.394	-	-	-	-	-	-	-	-	-	-	-	-	-	-
P19367	Hexokinase-1 (EC 2.7.1.1) (Brain form hexokinase) (Hexokinase type I) (HK I) (Hexokinase-A)	0	0	0	26.9934	-	-	-	-	27.683	-	-	-	-	-	-	-	-	-	-	-	-	-	-
Q96SZ5	2-aminoethanethiol dioxygenase (EC 1.13.11.19) (Cysteamine dioxygenase)	0	0	0	27.0515	-	-	-	-	23.9463	-	-	-	-	-	-	-	-	-	-	-	-	-	-
P31946	14-3-3 protein beta/alpha (Protein 1054) (Protein kinase C inhibitor protein 1) (KCIP-1) [Cleaved into: 14-3-3 protein beta/alpha, N-terminally processed]	1	0	1	22.9085	-	-	-	-	24.6909	-	-	-	-	-	-	-	-	-	-	-	-	-	-
P63261	Actin, cytoplasmic 2 (Gamma-actin) [Cleaved into: Actin, cytoplasmic 2, N-terminally processed]	1	0	1	22.9364	-	-	-	-	12.6432	-	-	-	11.9587	-	-	20.6532	-	-	-	24.1516	27.0243	25.588	2.03131
Q9NNW5	WD repeat-containing protein 6	1	0	1	23.1827	-	-	-	-	26.2216	-	-	-	-	-	-	-	-	-	-	-	-	-	-
P07225	Vitamin K-dependent protein S	1	0	0	27.4447	-	-	-	-	42.3814	-	-	-	-	-	-	-	-	-	-	-	-	-	-
P49321	Nuclear autoantigenic sperm protein (NASP)	0	0	0	27.4858	-	-	-	-	-	-	-	-	-	-	-	-	-	-	-	-	-	-	-
P62195	26S proteasome regulatory subunit 8 (26S proteasome AAA-ATPase subunit RPT6) (Proteasome 26S subunit ATPase 5) (Proteasome subunit p45) (Thyroid hormone receptor-interacting protein 1) (TRIP1) (p45/SUG)	1	0	1	23.2723	-	-	-	-	40.3477	-	-	-	-	-	-	-	-	-	-	-	-	-	-
Q6PKG0	La-related protein 1 (La ribonucleoprotein domain family member 1)	0	0	0	27.6835	-	-	-	-	-	-	-	-	-	-	-	-	-	-	-	-	-	-	-
Q6UX01	Protein LMBR1L (Limb region 1 protein homolog-like) (Lipocalin-1-interacting membrane receptor) (LIMR)	1	0	0	27.766	-	-	-	-	-	-	-	-	-	-	-	-	-	-	-	-	-	-	-
O14678	Lysosomal cobalamin transporter ABCD4 (ATP-binding cassette sub-family D member 4) (PMP70-related protein) (P70R) (Peroxisomal membrane protein 1-like) (PXMP1-L) (Peroxisomal membrane protein 69) (PMP69)	1	0	0	27.8629	-	-	-	-	23.8206	-	-	-	-	-	-	-	-	-	-	-	-	-	-
Q9Y2D2	UDP-N-acetylglucosamine transporter (Golgi UDP-GlcNAc transporter) (Solute carrier family 35 member A3)	1	0	1	24.0739	-	-	-	-	24.8137	-	-	-	-	-	-	-	-	-	-	-	-	-	-
Q9Y3I0	RNA-splicing ligase RtcB homolog (EC 6.5.1.8) (3'-phosphate/5'-hydroxy nucleic acid ligase)	1	0	0	28.8246	-	-	-	26.2417	-	-	-	-	-	-	-	-	-	-	-	-	-	-	-
P11766	Alcohol dehydrogenase class-3 (EC 1.1.1.1) (Alcohol dehydrogenase 5) (Alcohol dehydrogenase class chi chain) (Alcohol dehydrogenase class-III) (Glutathione-dependent formaldehyde dehydrogenase) (FALDH) (FDH) (GSH-FDH) (EC 1.1.1.-) (S-(hydroxymethyl)glutathione dehydrogenase) (EC 1.1.1.284)	1	0	1	24.0831	-	-	-	-	13.4679	-	-	-	-	-	-	-	-	-	-	-	-	-	-
O00231	26S proteasome non-ATPase regulatory subunit 11 (26S proteasome regulatory subunit RPN6) (26S proteasome regulatory subunit S9) (26S proteasome regulatory subunit p44.5)	1	0	1	24.1096	-	-	-	-	-	-	-	-	-	-	-	-	-	-	-	-	-	-	-
P52701	DNA mismatch repair protein Msh6 (hMSH6) (G/T mismatch-binding protein) (GTBP) (GTMBP) (MutS protein homolog 6) (MutS-alpha 160 kDa subunit) (p160)	1	0	1	24.5072	-	-	-	-	13.9555	-	-	-	-	-	-	-	-	-	-	-	-	-	-
Q92521	GPI mannosyltransferase 3 (EC 2.4.1.-) (GPI mannosyltransferase III) (GPI-MT-III) (Phosphatidylinositol-glycan biosynthesis class B protein) (PIG-B)	1	1	0	29.9082	-	-	-	-	-	-	-	-	-	-	-	-	-	-	-	-	-	-	-
P78347	General transcription factor II-I (GTFII-I) (TFII-I) (Bruton tyrosine kinase-associated protein 135) (BAP-135) (BTK-associated protein 135) (SRF-Phox1-interacting protein) (SPIN) (Williams-Beuren syndrome chromosomal region 6 protein)	0	0	0	30.1203	-	-	-	-	-	-	-	-	-	-	-	-	-	-	-	-	-	-	-
Q9ULT8	E3 ubiquitin-protein ligase HECTD1 (EC 2.3.2.26) (E3 ligase for inhibin receptor) (EULIR) (HECT domain-containing protein 1) (HECT-type E3 ubiquitin transferase HECTD1)	1	0	1	24.8753	-	-	-	-	-	-	-	-	-	-	-	-	-	-	-	-	-	-	-
Q16658	Fascin (55 kDa actin-bundling protein) (Singed-like protein) (p55)	1	0	1	25.0847	-	-	-	-	-	-	-	-	-	-	-	-	-	-	-	-	-	-	-
P53041	Serine/threonine-protein phosphatase 5 (PP5) (EC 3.1.3.16) (Protein phosphatase T) (PP-T) (PPT)	1	0	1	26.0289	-	-	-	-	14.8654	-	-	-	-	-	-	-	-	-	-	-	-	-	-
P49448	Glutamate dehydrogenase 2, mitochondrial (GDH 2) (EC 1.4.1.3)	0	0	0	30.9778	-	-	-	-	-	-	-	-	-	-	-	-	-	-	-	-	-	-	-
Q9ULG6	Cell cycle progression protein 1 (Cell cycle progression restoration protein 8)	0	0	0	31.1143	-	-	-	-	47.8262	-	-	-	-	-	-	-	-	-	-	-	-	-	-
P10515	Dihydrolipoyllysine-residue acetyltransferase component of pyruvate dehydrogenase complex, mitochondrial (EC 2.3.1.12) (70 kDa mitochondrial autoantigen of primary biliary cirrhosis) (PBC) (Dihydrolipoamide acetyltransferase component of pyruvate dehydrogenase complex) (M2 antigen complex 70 kDa subunit) (Pyruvate dehydrogenase complex component E2) (PDC-E2) (PDCE2)	0	0	0	31.1797	-	-	-	-	-	-	-	-	-	-	-	-	-	-	-	-	-	-	-
Q8IUC8	Polypeptide N-acetylgalactosaminyltransferase 13 (EC 2.4.1.41) (Polypeptide GalNAc transferase 13) (GalNAc-T13) (pp-GaNTase 13) (Protein-UDP acetylgalactosaminyltransferase 13) (UDP-GalNAc:polypeptide N-acetylgalactosaminyltransferase 13)	1	0	1	26.239	-	-	-	-	34.1121	-	-	-	-	-	-	-	-	-	-	-	-	-	-
P33991	DNA replication licensing factor MCM4 (EC 3.6.4.12) (CDC21 homolog) (P1-CDC21)	0	0	0	32.0163	-	-	-	-	23.8374	-	-	-	-	-	-	-	-	-	-	-	-	-	-
Q9UBV8	Peflin (PEF protein with a long N-terminal hydrophobic domain) (Penta-EF hand domain-containing protein 1)	1	0	0	32.1625	-	-	-	-	-	-	-	-	-	-	-	-	-	-	-	-	-	-	-
P28074	Proteasome subunit beta type-5 (EC 3.4.25.1) (Macropain epsilon chain) (Multicatalytic endopeptidase complex epsilon chain) (Proteasome chain 6) (Proteasome epsilon chain) (Proteasome subunit MB1) (Proteasome subunit X)	1	0	1	26.5084	-	-	-	-	-	-	-	-	30.7887	-	-	-	-	-	-	-	-	-	-
P04066	Tissue alpha-L-fucosidase (EC 3.2.1.51) (Alpha-L-fucosidase I) (Alpha-L-fucoside fucohydrolase 1) (Alpha-L-fucosidase 1)	1	0	1	26.613	-	-	-	-	29.0236	-	-	27.0675	-	-	-	-	-	-	-	-	-	-	-
Q9Y5B9	FACT complex subunit SPT16 (Chromatin-specific transcription elongation factor 140 kDa subunit) (FACT 140 kDa subunit) (FACTp140) (Facilitates chromatin transcription complex subunit SPT16) (hSPT16)	0	0	0	32.5746	-	-	-	-	22.6677	-	-	17.8348	-	-	-	-	-	-	-	-	-	-	-
P53611	Geranylgeranyl transferase type-2 subunit beta (EC 2.5.1.60) (Geranylgeranyl transferase type II subunit beta) (GGTase-II-beta) (Rab geranyl-geranyltransferase subunit beta) (Rab GG transferase beta) (Rab GGTase beta) (Rab geranylgeranyltransferase subunit beta) (Type II protein geranyl-geranyltransferase subunit beta)	1	0	1	26.7061	-	-	-	-	-	-	-	-	-	-	-	-	-	-	-	-	-	-	-
Q99497	Parkinson disease protein 7 (Maillard deglycase) (Oncogene DJ1) (Parkinsonism-associated deglycase) (Protein DJ-1) (DJ-1) (Protein/nucleic acid deglycase DJ-1) (EC 3.1.2.-) (EC 3.5.1.-) (EC 3.5.1.124)	1	0	0	33.3724	-	-	-	-	-	-	-	-	-	-	-	-	-	-	-	-	-	-	-
P46940	Ras GTPase-activating-like protein IQGAP1 (p195)	1	0	1	26.7222	-	-	-	-	14.6991	-	-	-	-	-	-	-	-	-	-	-	-	-	-
P11940	Polyadenylate-binding protein 1 (PABP-1) (Poly(A)-binding protein 1)	1	0	1	27.136	-	-	-	-	17.5101	-	-	-	-	-	-	-	-	-	-	-	-	-	-
A1L0T0	2-hydroxyacyl-CoA lyase 2 (EC 4.1.2.-) (Acetolactate synthase-like protein) (IlvB-like protein)	1	1	0	34.0361	-	-	-	-	25.9999	-	-	-	-	-	-	-	-	-	-	-	-	-	-
P18084	Integrin beta-5	1	0	1	27.3124	-	-	-	-	-	-	-	-	-	-	-	-	-	-	-	-	-	-	-
P42575	Caspase-2 (CASP-2) (EC 3.4.22.55) (Neural precursor cell expressed developmentally down-regulated protein 2) (NEDD-2) (Protease ICH-1) [Cleaved into: Caspase-2 subunit p18; Caspase-2 subunit p13; Caspase-2 subunit p12]	0	0	0	34.3375	-	-	-	-	-	-	-	-	-	-	-	-	-	-	-	-	-	-	-
P08237	ATP-dependent 6-phosphofructokinase, muscle type (ATP-PFK) (PFK-M) (EC 2.7.1.11) (6-phosphofructokinase type A) (Phosphofructo-1-kinase isozyme A) (PFK-A) (Phosphohexokinase)	1	0	1	27.43	-	-	-	-	24.7356	-	-	-	-	-	-	-	-	-	-	-	-	-	-
P45974	Ubiquitin carboxyl-terminal hydrolase 5 (EC 3.4.19.12) (Deubiquitinating enzyme 5) (Isopeptidase T) (Ubiquitin thioesterase 5) (Ubiquitin-specific-processing protease 5)	1	0	1	27.6803	-	-	-	-	23.7613	-	-	-	-	-	-	-	-	-	-	-	-	-	-
Q14980	Nuclear mitotic apparatus protein 1 (Nuclear matrix protein-22) (NMP-22) (Nuclear mitotic apparatus protein) (NuMA protein) (SP-H antigen)	1	0	1	28.4344	-	-	-	-	-	-	-	-	-	-	-	-	-	-	-	-	-	-	-
P22087	rRNA 2'-O-methyltransferase fibrillarin (EC 2.1.1.-) (34 kDa nucleolar scleroderma antigen) (Histone-glutamine methyltransferase) (U6 snRNA 2'-O-methyltransferase fibrillarin)	1	0	1	29.0589	-	-	-	-	12.0137	-	-	23.5193	24.8843	24.2018	0.965192	-	-	-	-	-	-	-	-
P17858	ATP-dependent 6-phosphofructokinase, liver type (ATP-PFK) (PFK-L) (EC 2.7.1.11) (6-phosphofructokinase type B) (Phosphofructo-1-kinase isozyme B) (PFK-B) (Phosphohexokinase)	1	0	1	29.4089	-	-	-	-	-	-	-	-	-	-	-	-	-	-	-	-	-	-	-
P56537	Eukaryotic translation initiation factor 6 (eIF-6) (B(2)GCN homolog) (B4 integrin interactor) (CAB) (p27(BBP))	1	0	1	29.8925	-	-	-	-	-	-	-	-	-	-	-	-	-	-	-	-	-	-	-
Q9HBH1	Peptide deformylase, mitochondrial (EC 3.5.1.88) (Polypeptide deformylase)	0	0	0	36.9749	-	-	-	-	-	-	-	-	-	-	-	-	-	-	-	-	-	-	-
O15121	Sphingolipid delta(4)-desaturase DES1 (EC 1.14.19.17) (Cell migration-inducing gene 15 protein) (Degenerative spermatocyte homolog 1) (Dihydroceramide desaturase-1) (Membrane lipid desaturase)	1	0	0	37.2785	-	-	-	-	-	-	-	-	-	-	-	-	-	-	-	-	-	-	-
Q6ZNA5	Ferric-chelate reductase 1 (EC 1.-.-.-) (Stromal cell-derived receptor 2) (SDR-2)	0	0	0	37.317	-	-	-	-	-	-	-	-	-	-	-	-	-	-	-	-	-	-	-
Q9UIG0	Tyrosine-protein kinase BAZ1B (EC 2.7.10.2) (Bromodomain adjacent to zinc finger domain protein 1B) (Williams syndrome transcription factor) (Williams-Beuren syndrome chromosomal region 10 protein) (Williams-Beuren syndrome chromosomal region 9 protein) (hWALp2)	0	0	0	37.4061	-	-	-	-	38.9831	-	-	-	-	-	-	-	-	-	-	-	-	-	-
Q9UIW2	Plexin-A1 (Semaphorin receptor NOV)	1	0	1	30.1632	-	-	-	-	37.2919	-	-	-	58.8494	-	-	-	-	-	-	-	-	-	-
O94966	Ubiquitin carboxyl-terminal hydrolase 19 (EC 3.4.19.12) (Deubiquitinating enzyme 19) (Ubiquitin thioesterase 19) (Ubiquitin-specific-processing protease 19) (Zinc finger MYND domain-containing protein 9)	1	1	0	37.9637	-	-	-	-	-	-	-	-	-	-	-	-	-	-	-	-	-	-	-
Q13423	NAD(P) transhydrogenase, mitochondrial (EC 7.1.1.1) (Nicotinamide nucleotide transhydrogenase) (Pyridine nucleotide transhydrogenase)	0	0	0	38.3222	-	-	-	-	-	-	-	-	-	-	-	-	-	-	-	-	-	-	-
P21796	Voltage-dependent anion-selective channel protein 1 (VDAC-1) (hVDAC1) (Outer mitochondrial membrane protein porin 1) (Plasmalemmal porin) (Porin 31HL) (Porin 31HM)	1	0	1	30.2626	-	-	-	-	16.5686	-	-	20.7657	23.3869	22.0763	1.85346	-	-	-	-	-	-	-	-
Q13573	SNW domain-containing protein 1 (Nuclear protein SkiP) (Nuclear receptor coactivator NCoA-62) (Ski-interacting protein)	0	0	0	38.5738	-	-	-	-	-	-	-	-	-	-	-	-	-	-	-	-	-	-	-
Q9H8M5	Metal transporter CNNM2 (Ancient conserved domain-containing protein 2) (Cyclin-M2)	1	0	1	30.5835	-	-	-	-	-	-	-	-	-	-	-	-	-	-	-	-	-	-	-
P30876	DNA-directed RNA polymerase II subunit RPB2 (EC 2.7.7.6) (DNA-directed RNA polymerase II 140 kDa polypeptide) (DNA-directed RNA polymerase II subunit B) (RNA polymerase II subunit 2) (RNA polymerase II subunit B2)	0	0	0	38.8252	-	-	-	-	-	-	-	-	-	-	-	-	-	-	-	-	-	-	-
P39060	Collagen alpha-1(XVIII) chain [Cleaved into: Endostatin; Non-collagenous domain 1 (NC1)]	1	0	0	38.9797	-	-	-	55.5792	46.3393	50.9593	3.26683	65.3319	67.5599	66.4459	1.57537	73.4994	-	-	-	66.7653	74.6238	70.6945	5.55682
Q9NX14	NADH dehydrogenase [ubiquinone] 1 beta subcomplex subunit 11, mitochondrial (Complex I-ESSS) (CI-ESSS) (NADH-ubiquinone oxidoreductase ESSS subunit) (Neuronal protein 17.3) (Np17.3) (p17.3)	0	0	0	39.3884	-	-	-	-	44.7852	-	-	-	-	-	-	-	-	-	-	-	-	-	-
Q13200	26S proteasome non-ATPase regulatory subunit 2 (26S proteasome regulatory subunit RPN1) (26S proteasome regulatory subunit S2) (26S proteasome subunit p97) (Protein 55.11) (Tumor necrosis factor type 1 receptor-associated protein 2)	1	0	1	31.459	-	-	-	-	32.2434	-	-	-	-	-	-	-	-	-	-	-	-	-	-
Q8NHP6	Motile sperm domain-containing protein 2	1	0	0	39.6328	-	-	-	-	-	-	-	-	-	-	-	-	-	-	-	-	-	-	-
Q9C0C9	(E3-independent) E2 ubiquitin-conjugating enzyme (EC 2.3.2.24) (E2/E3 hybrid ubiquitin-protein ligase UBE2O) (Ubiquitin carrier protein O) (Ubiquitin-conjugating enzyme E2 O) (Ubiquitin-conjugating enzyme E2 of 230 kDa) (Ubiquitin-conjugating enzyme E2-230K) (Ubiquitin-protein ligase O)	1	0	1	32.3291	-	-	-	-	7.24182	-	-	-	-	-	-	-	-	-	-	-	-	-	-
Q99758	ATP-binding cassette sub-family A member 3 (ABC-C transporter) (ATP-binding cassette transporter 3) (ATP-binding cassette 3)	1	0	0	39.9172	-	-	-	-	55.6443	-	-	-	-	-	-	-	-	-	-	-	-	-	-
Q8IWU5	Extracellular sulfatase Sulf-2 (hSulf-2) (EC 3.1.6.-)	1	0	0	40.1617	-	-	-	-	55.4248	-	-	-	-	-	-	-	-	-	-	-	-	-	-
P62879	Guanine nucleotide-binding protein G(I)/G(S)/G(T) subunit beta-2 (G protein subunit beta-2) (Transducin beta chain 2)	1	0	1	32.4726	-	-	-	-	-	-	-	-	-	-	-	-	-	-	-	-	-	-	-
P62820	Ras-related protein Rab-1A (YPT1-related protein)	1	0	0	40.4347	-	-	-	-	13.4746	-	-	-	-	-	-	-	-	-	-	-	-	-	-
Q13616	Cullin-1 (CUL-1)	1	0	1	32.93	-	-	-	-	-	-	-	-	-	-	-	-	-	-	-	-	-	-	-
Q99575	Ribonucleases P/MRP protein subunit POP1 (hPOP1) (EC 3.1.26.5)	1	0	1	33.602	-	-	-	-	-	-	-	-	-	-	-	-	-	-	-	-	-	-	-
P60891	Ribose-phosphate pyrophosphokinase 1 (EC 2.7.6.1) (PPRibP) (Phosphoribosyl pyrophosphate synthase I) (PRS-I)	0	0	0	40.9458	-	-	-	-	15.3203	-	-	26.5381	-	-	-	-	-	-	-	-	-	-	-
Q08722	Leukocyte surface antigen CD47 (Antigenic surface determinant protein OA3) (Integrin-associated protein) (IAP) (Protein MER6) (CD antigen CD47)	1	0	1	33.8261	-	-	-	-	50.9227	-	-	-	-	-	-	-	-	-	-	-	-	-	-
Q9Y4K0	Lysyl oxidase homolog 2 (EC 1.4.3.13) (Lysyl oxidase-like protein 2) (Lysyl oxidase-related protein 2) (Lysyl oxidase-related protein WS9-14)	1	0	0	41.6386	-	-	-	-	56.2861	-	-	-	-	-	-	-	-	-	-	-	-	-	-
Q96S86	Hyaluronan and proteoglycan link protein 3	1	0	1	34.3354	-	-	-	-	-	-	-	-	-	-	-	-	-	-	-	-	-	-	-
Q8NB49	Phospholipid-transporting ATPase IG (EC 7.6.2.1) (ATPase IQ) (ATPase class VI type 11C) (P4-ATPase flippase complex alpha subunit ATP11C)	1	0	0	42.1828	-	-	-	-	51.5621	-	-	-	-	-	-	-	-	-	-	-	-	-	-
Q00341	Vigilin (High density lipoprotein-binding protein) (HDL-binding protein)	1	0	1	34.4847	-	-	-	-	20.7268	-	-	-	-	-	-	-	-	-	-	-	-	-	-
P33993	DNA replication licensing factor MCM7 (EC 3.6.4.12) (CDC47 homolog) (P1.1-MCM3)	0	0	0	42.8065	-	-	-	-	-	-	-	-	-	-	-	-	-	-	-	-	-	-	-
O15355	Protein phosphatase 1G (EC 3.1.3.16) (Protein phosphatase 1C) (Protein phosphatase 2C isoform gamma) (PP2C-gamma) (Protein phosphatase magnesium-dependent 1 gamma)	0	0	0	43.422	-	-	-	-	25.8435	-	-	-	-	-	-	-	-	-	-	-	-	-	-
P17655	Calpain-2 catalytic subunit (EC 3.4.22.53) (Calcium-activated neutral proteinase 2) (CANP 2) (Calpain M-type) (Calpain large polypeptide L2) (Calpain-2 large subunit) (Millimolar-calpain) (M-calpain)	1	0	0	43.513	-	-	-	-	-	-	-	-	-	-	-	-	-	-	-	-	-	-	-
Q6P4Q7	Metal transporter CNNM4 (Ancient conserved domain-containing protein 4) (Cyclin-M4)	1	0	1	34.7301	-	-	-	-	-	-	-	-	-	-	-	-	-	-	-	-	-	-	-
A5YKK6	CCR4-NOT transcription complex subunit 1 (CCR4-associated factor 1) (Negative regulator of transcription subunit 1 homolog) (NOT1H) (hNOT1)	1	0	1	35.4905	-	-	-	-	26.417	-	-	-	-	-	-	-	-	-	-	-	-	-	-
Q9NX61	Transmembrane protein 161A (Adaptive response to oxidative stress protein 29) (AROS-29)	0	0	0	45.8593	-	-	-	-	-	-	-	-	-	-	-	-	-	-	-	-	-	-	-
O75821	Eukaryotic translation initiation factor 3 subunit G (eIF3g) (Eukaryotic translation initiation factor 3 RNA-binding subunit) (eIF-3 RNA-binding subunit) (Eukaryotic translation initiation factor 3 subunit 4) (eIF-3-delta) (eIF3 p42) (eIF3 p44)	1	0	1	36.6499	-	-	-	-	-	-	-	-	-	-	-	-	-	-	-	-	-	-	-
Q99574	Neuroserpin (Peptidase inhibitor 12) (PI-12) (Serpin I1)	1	0	1	36.8986	-	-	-	-	-	-	-	-	-	-	-	-	-	-	-	-	-	-	-
Q10472	Polypeptide N-acetylgalactosaminyltransferase 1 (EC 2.4.1.41) (Polypeptide GalNAc transferase 1) (GalNAc-T1) (pp-GaNTase 1) (Protein-UDP acetylgalactosaminyltransferase 1) (UDP-GalNAc:polypeptide N-acetylgalactosaminyltransferase 1) [Cleaved into: Polypeptide N-acetylgalactosaminyltransferase 1 soluble form]	1	0	0	47.7067	-	-	-	-	-	-	-	-	-	-	-	-	-	-	-	-	-	-	-
Q9Y487	V-type proton ATPase 116 kDa subunit a2 (V-ATPase 116 kDa subunit a2) (Lysosomal H(+)-transporting ATPase V0 subunit a2) (TJ6) (Vacuolar proton translocating ATPase 116 kDa subunit a isoform 2)	1	0	1	37.6516	-	-	-	-	49.0939	-	-	-	-	-	-	-	-	-	-	-	-	-	-
P26038	Moesin (Membrane-organizing extension spike protein)	1	0	1	38.4134	-	-	-	-	-	-	-	-	-	-	-	-	-	-	-	-	-	-	-
O14802	DNA-directed RNA polymerase III subunit RPC1 (RNA polymerase III subunit C1) (EC 2.7.7.6) (DNA-directed RNA polymerase III largest subunit) (DNA-directed RNA polymerase III subunit A) (RNA polymerase III 155 kDa subunit) (RPC155) (RNA polymerase III subunit C160)	0	0	0	49.3822	-	-	-	-	-	-	-	-	-	-	-	-	-	-	-	-	-	-	-
P04626	Receptor tyrosine-protein kinase erbB-2 (EC 2.7.10.1) (Metastatic lymph node gene 19 protein) (MLN 19) (Proto-oncogene Neu) (Proto-oncogene c-ErbB-2) (Tyrosine kinase-type cell surface receptor HER2) (p185erbB2) (CD antigen CD340)	1	0	1	38.8237	-	-	-	-	58.1782	-	-	-	-	-	-	-	-	-	-	-	-	-	-
P01033	Metalloproteinase inhibitor 1 (Erythroid-potentiating activity) (EPA) (Fibroblast collagenase inhibitor) (Collagenase inhibitor) (Tissue inhibitor of metalloproteinases 1) (TIMP-1)	1	0	0	49.7954	-	-	-	-	-	-	-	-	-	-	-	-	-	-	-	-	-	-	-
Q13705	Activin receptor type-2B (EC 2.7.11.30) (Activin receptor type IIB) (ACTR-IIB)	1	0	1	39.4398	-	-	-	-	-	-	-	-	-	-	-	-	-	-	-	-	-	-	-
P00533	Epidermal growth factor receptor (EC 2.7.10.1) (Proto-oncogene c-ErbB-1) (Receptor tyrosine-protein kinase erbB-1)	1	0	0	50.7462	-	-	-	65.71	60.3882	63.0491	1.88153	-	-	-	-	-	-	-	-	-	-	-	-
Q13433	Zinc transporter ZIP6 (Estrogen-regulated protein LIV-1) (Solute carrier family 39 member 6) (Zrt- and Irt-like protein 6) (ZIP-6)	1	0	0	52.2399	-	-	-	-	68.0868	-	-	-	-	-	-	-	-	-	-	-	-	-	-
Q15637	Splicing factor 1 (Mammalian branch point-binding protein) (BBP) (mBBP) (Transcription factor ZFM1) (Zinc finger gene in MEN1 locus) (Zinc finger protein 162)	0	0	0	52.9921	-	-	-	-	-	-	-	-	-	-	-	-	-	-	-	-	-	-	-
Q9BXP2	Solute carrier family 12 member 9 (Cation-chloride cotransporter 6) (hCCC6) (Cation-chloride cotransporter-interacting protein 1) (CCC-interacting protein 1) (hCIP1) (Potassium-chloride transporter 9) (WO3.3)	1	0	1	39.7623	-	-	-	-	57.1239	-	-	-	-	-	-	-	-	-	-	-	-	-	-
Q14C86	GTPase-activating protein and VPS9 domain-containing protein 1 (GAPex-5) (Rab5-activating protein 6)	1	0	1	40.3576	-	-	-	-	16.8876	-	-	-	-	-	-	-	-	-	-	-	-	-	-
Q4KMQ2	Anoctamin-6 (Small-conductance calcium-activated nonselective cation channel) (SCAN channel) (Transmembrane protein 16F)	1	0	1	40.8945	-	-	-	-	32.2048	-	-	-	-	-	-	-	-	-	-	-	-	-	-
Q9BZC7	ATP-binding cassette sub-family A member 2 (EC 7.6.2.-) (ATP-binding cassette transporter 2) (ATP-binding cassette 2)	1	0	1	40.912	-	-	-	-	-	-	-	-	-	-	-	-	-	-	-	-	-	-	-
A2RU67	Protein FAM234B	1	0	1	41.3376	-	-	-	-	59.167	-	-	-	-	-	-	-	-	-	-	-	-	-	-
P51654	Glypican-3 (GTR2-2) (Intestinal protein OCI-5) (MXR7) [Cleaved into: Glypican-3 alpha subunit; Glypican-3 beta subunit]	1	0	0	59.0768	-	-	-	80.7117	70.7952	75.7535	3.50601	-	-	-	-	-	-	-	-	-	-	-	-
O43264	Centromere/kinetochore protein zw10 homolog	1	0	0	59.578	-	-	-	-	21.0472	-	-	-	-	-	-	-	-	-	-	-	-	-	-
Q99523	Sortilin (100 kDa NT receptor) (Glycoprotein 95) (Gp95) (Neurotensin receptor 3) (NT3) (NTR3)	1	0	0	61.0774	-	-	-	-	66.9782	-	-	-	-	-	-	-	-	-	-	-	-	-	-
Q14517	Protocadherin Fat 1 (Cadherin family member 7) (Cadherin-related tumor suppressor homolog) (Protein fat homolog) [Cleaved into: Protocadherin Fat 1, nuclear form]	1	0	1	42.2439	-	-	-	-	37.0737	-	-	-	-	-	-	-	-	-	-	-	-	-	-
P10586	Receptor-type tyrosine-protein phosphatase F (EC 3.1.3.48) (Leukocyte common antigen related) (LAR)	1	0	1	44.0481	-	-	-	-	-	-	-	-	-	-	-	-	-	-	-	-	-	-	-
P18077	60S ribosomal protein L35a (Cell growth-inhibiting gene 33 protein) (Large ribosomal subunit protein eL33)	1	0	1	44.6394	-	-	-	-	19.5495	-	-	-	-	-	-	-	-	-	-	-	-	-	-
P13611	Versican core protein (Chondroitin sulfate proteoglycan core protein 2) (Chondroitin sulfate proteoglycan 2) (Glial hyaluronate-binding protein) (GHAP) (Large fibroblast proteoglycan) (PG-M)	1	0	0	65.5967	-	-	-	-	-	-	-	-	-	-	-	-	-	-	-	-	-	-	-
P35052	Glypican-1 [Cleaved into: Secreted glypican-1]	1	0	1	45.9155	-	-	-	-	-	-	-	-	-	-	-	-	-	-	-	-	99.0099	-	-
Q70SY1	Cyclic AMP-responsive element-binding protein 3-like protein 2 (cAMP-responsive element-binding protein 3-like protein 2) (BBF2 human homolog on chromosome 7) [Cleaved into: Processed cyclic AMP-responsive element-binding protein 3-like protein 2]	1	0	0	67.2486	-	-	-	73.0218	-	-	-	-	-	-	-	-	-	-	-	-	99.0099	-	-
Q92824	Proprotein convertase subtilisin/kexin type 5 (EC 3.4.21.-) (Proprotein convertase 5) (PC5) (Proprotein convertase 6) (PC6) (hPC6) (Subtilisin/kexin-like protease PC5)	1	0	1	46.429	-	-	-	-	59.5862	-	-	-	-	-	-	-	-	-	-	-	-	-	-
P04920	Anion exchange protein 2 (AE 2) (Anion exchanger 2) (Non-erythroid band 3-like protein) (BND3L) (Solute carrier family 4 member 2)	1	0	1	47.8618	-	-	-	-	52.6739	-	-	-	-	-	-	-	-	-	-	-	-	-	-
Q9H4F8	SPARC-related modular calcium-binding protein 1 (Secreted modular calcium-binding protein 1) (SMOC-1)	1	0	1	49.1172	-	-	-	-	57.0354	-	-	-	-	-	-	-	-	-	-	-	-	-	-
Q16625	Occludin	1	0	1	49.7652	-	-	-	-	-	-	-	-	-	-	-	-	-	-	-	-	-	-	-
Q9NW64	Pre-mRNA-splicing factor RBM22 (RNA-binding motif protein 22) (Zinc finger CCCH domain-containing protein 16)	0	0	0	76.9909	-	-	-	-	-	-	-	-	-	-	-	-	-	-	-	-	-	-	-
Q9Y6I9	Testis-expressed protein 264 (Putative secreted protein Zsig11)	1	0	0	79.99	-	-	-	-	64.3684	-	-	-	-	-	-	-	-	-	-	-	-	-	-
Q01081	Splicing factor U2AF 35 kDa subunit-like protein (U2 small nuclear RNA auxiliary factor 1-like protein 5)	0	0	0	83.6079	-	-	-	-	18.5336	-	-	-	-	-	-	-	-	-	-	-	-	-	-
Q9H813	Proton-activated chloride channel (PAC) (hPAC) (Acid-sensitive outwardly-rectifying anion channel) (ASOR) (Proton-activated outwardly rectifying anion channel) (PAORAC) (Transmembrane protein 206) (hTMEM206)	1	0	1	50.6368	-	-	-	-	-	-	-	-	-	-	-	-	-	-	-	-	-	-	-
A0A087WZ62	Mannosyltransferase (EC 2.4.1.-)	1	1	0	-	-	-	-	-	-	-	-	-	-	-	-	44.0444	-	-	-	-	-	-	-
A0A0A6YYA0	Protein TMED7-TICAM2	1	0	0	-	-	-	-	-	-	-	-	16.8987	16.2563	16.5775	0.4542	26.5796	29.5407	28.0602	2.09382	38.5625	37.4116	37.987	0.813803
A0A0A6YYL6	60S ribosomal protein L17	0	0	0	-	-	-	-	-	-	-	-	13.5292	13.8918	13.7105	0.256406	24.181	-	-	-	26.6136	30.3839	28.4988	2.66604
A0A0U1RRH7	Histone H2A	0	0	0	-	-	-	-	-	-	-	-	11.731	12.5454	12.1382	0.575876	-	-	-	-	32.6545	32.7071	32.6808	0.0371724
E9PLN8	VKc domain-containing protein (Fragment)	1	1	0	-	-	-	-	-	-	-	-	-	-	-	-	28.3128	-	-	-	-	-	-	-
G3V325	ATP5MF-PTCD1 readthrough	0	0	0	-	-	-	-	-	-	-	-	18.1676	-	-	-	-	-	-	-	-	-	-	-
O00483	Cytochrome c oxidase subunit NDUFA4 (Complex I-MLRQ) (CI-MLRQ) (NADH-ubiquinone oxidoreductase MLRQ subunit)	0	0	0	-	-	-	-	-	-	-	-	-	40.773	-	-	-	-	-	-	-	-	-	-
O15031	Plexin-B2 (MM1)	1	0	1	54.8206	-	-	-	-	33.7481	-	-	-	-	-	-	-	-	-	-	-	-	-	-
O60256	Phosphoribosyl pyrophosphate synthase-associated protein 2 (PRPP synthase-associated protein 2) (41 kDa phosphoribosypyrophosphate synthetase-associated protein) (PAP41)	0	0	0	-	-	-	-	-	-	-	-	28.943	-	-	-	-	-	-	-	-	-	-	-
P55884	Eukaryotic translation initiation factor 3 subunit B (eIF3b) (Eukaryotic translation initiation factor 3 subunit 9) (Prt1 homolog) (hPrt1) (eIF-3-eta) (eIF3 p110) (eIF3 p116)	1	0	1	56.4156	-	-	-	-	30.7652	-	-	34.716	37.8697	36.2929	2.22995	-	-	-	-	-	-	-	-
O75607	Nucleoplasmin-3	0	0	0	-	7.89548	-	-	-	-	-	-	-	-	-	-	-	-	-	-	-	-	-	-
Q9Y2E5	Epididymis-specific alpha-mannosidase (EC 3.2.1.24) (Alpha-1,6-mannosidase) (Mannosidase alpha class 2B member 2)	1	0	1	56.7736	-	-	-	-	-	-	-	-	-	-	-	-	-	-	-	-	-	-	-
P30511	HLA class I histocompatibility antigen, alpha chain F (CDA12) (HLA F antigen) (Leukocyte antigen F) (MHC class I antigen F)	1	0	0	-	46.5043	-	-	68.2075	57.8681	63.0378	3.65553	-	-	-	-	-	-	-	-	-	-	-	-
Q9GZZ1	N-alpha-acetyltransferase 50 (hNaa50p) (EC 2.3.1.258) (N-acetyltransferase 13) (N-acetyltransferase 5) (hNAT5) (N-acetyltransferase san homolog) (hSAN) (N-epsilon-acetyltransferase 50) (EC 2.3.1.-) (NatE catalytic subunit)	1	0	1	57.0003	-	-	-	-	29.391	-	-	-	-	-	-	-	-	-	-	-	-	-	-
O95197	Reticulon-3 (Homolog of ASY protein) (HAP) (Neuroendocrine-specific protein-like 2) (NSP-like protein 2) (Neuroendocrine-specific protein-like II) (NSP-like protein II) (NSPLII)	1	0	0	-	-	-	-	-	24.12	-	-	-	-	-	-	-	-	-	-	-	-	-	-
Q14112	Nidogen-2 (NID-2) (Osteonidogen)	1	0	1	57.4541	-	-	-	-	-	-	-	-	-	-	-	-	-	-	-	-	-	-	-
O95456	Proteasome assembly chaperone 1 (PAC-1) (Chromosome 21 leucine-rich protein) (C21-LRP) (Down syndrome critical region protein 2)	1	0	0	-	-	-	-	-	-	-	-	29.0383	36.8531	32.9457	5.52596	-	-	-	-	-	-	-	-
P00387	NADH-cytochrome b5 reductase 3 (B5R) (Cytochrome b5 reductase) (EC 1.6.2.2) (Diaphorase-1) [Cleaved into: NADH-cytochrome b5 reductase 3 membrane-bound form; NADH-cytochrome b5 reductase 3 soluble form]	1	0	0	-	-	-	-	-	-	-	-	24.6636	-	-	-	-	-	-	-	-	-	-	-
Q9BQT9	Calsyntenin-3 (Alcadein-beta) (Alc-beta)	1	0	0	-	51.8838	-	-	54.0884	63.4877	58.788	3.32313	-	-	-	-	-	-	-	-	-	-	-	-
P01891	HLA class I histocompatibility antigen, A alpha chain, Human leukocyte antigen A, HLA-A	1	0	0	-	-	-	-	-	-	-	-	83.3564	83.3511	83.3537	0.00372283	84.0026	89.831	86.9168	4.12132	85.1451	85.0824	85.1138	0.0443444
P01893	Putative HLA class I histocompatibility antigen, alpha chain H (HLA-12.4) (HLA-AR) (MHC class I antigen H)	1	0	0	-	-	-	-	-	-	-	-	-	-	-	-	90.4176	-	-	-	91.6178	90.4226	91.0202	0.845079
P01920	HLA class II histocompatibility antigen, DQ beta 1 chain (MHC class II antigen DQB1)	1	0	0	-	-	-	-	-	-	-	-	-	-	-	-	-	-	-	-	99.0099	-	-	-
P54709	Sodium/potassium-transporting ATPase subunit beta-3 (Sodium/potassium-dependent ATPase subunit beta-3) (ATPB-3) (CD antigen CD298)	1	0	1	64.301	-	-	-	-	68.1153	-	-	78.165	38.1781	58.1715	28.275	75.8711	-	-	-	66.6578	87.3288	76.9933	14.6166
Q92859	Neogenin (Immunoglobulin superfamily DCC subclass member 2)	1	0	1	65.3524	-	-	-	-	-	-	-	-	-	-	-	-	-	-	-	-	-	-	-
Q08431	Lactadherin (Breast epithelial antigen BA46) (HMFG) (MFGM) (Milk fat globule-EGF factor 8) (MFG-E8) (SED1) [Cleaved into: Lactadherin short form; Medin]	1	0	0	-	36.512	-	-	52.5166	45.5797	49.0482	2.45257	67.4934	63.335	65.4142	2.94041	-	-	-	-	-	99.0099	-	-
P35573	Glycogen debranching enzyme (Glycogen debrancher) [Includes: 4-alpha-glucanotransferase (EC 2.4.1.25) (Oligo-1,4-1,4-glucantransferase); Amylo-alpha-1,6-glucosidase (Amylo-1,6-glucosidase) (EC 3.2.1.33) (Dextrin 6-alpha-D-glucosidase)]	1	0	1	65.6452	-	-	-	-	22.3868	-	-	-	-	-	-	-	-	-	-	-	-	-	-
Q7Z6Z7	E3 ubiquitin-protein ligase HUWE1 (EC 2.3.2.26) (ARF-binding protein 1) (ARF-BP1) (HECT, UBA and WWE domain-containing protein 1) (HECT-type E3 ubiquitin transferase HUWE1) (Homologous to E6AP carboxyl terminus homologous protein 9) (HectH9) (Large structure of UREB1) (LASU1) (Mcl-1 ubiquitin ligase E3) (Mule) (Upstream regulatory element-binding protein 1) (URE-B1) (URE-binding protein 1)	1	0	1	69.5001	-	-	-	-	12.8366	-	-	-	-	-	-	-	-	-	-	-	-	-	-
Q9BVX2	Transmembrane protein 106C (Endoplasmic reticulum membrane protein overexpressed in cancer)	1	1	0	-	28.5423	-	-	48.1454	42.6467	45.3961	1.94408	-	-	-	-	-	-	-	-	-	-	-	-
Q86XX4	Extracellular matrix organizing protein FRAS1 (Fraser syndrome 1 protein)	1	0	1	69.904	-	-	-	-	37.6885	-	-	-	-	-	-	-	-	-	-	-	-	-	-
Q8NDZ4	Divergent protein kinase domain 2A (Deleted in autism protein 1) (Golgi Protein of 49 kDa) (GoPro49) (Hypoxia and AKT-induced stem cell factor) (HASF)	1	0	1	73.7836	-	-	-	-	64.8704	-	-	-	-	-	-	-	-	-	-	-	-	-	-
P01130	Low-density lipoprotein receptor (LDL receptor)	1	0	1	74.8946	-	-	-	-	80.5144	-	-	-	-	-	-	-	-	-	-	-	-	-	-
O60337	E3 ubiquitin-protein ligase MARCHF6 (EC 2.3.2.27) (Doa10 homolog) (Membrane-associated RING finger protein 6) (Membrane-associated RING-CH protein VI) (MARCH-VI) (Protein TEB-4) (RING finger protein 176) (RING-type E3 ubiquitin transferase MARCHF6)	1	1	0	-	20.0825	-	-	42.5413	35.8909	39.2161	2.35128	-	-	-	-	-	-	-	-	-	-	-	-
Q9NRW1	Ras-related protein Rab-6B	1	0	0	-	26.584	-	-	-	20.772	-	-	-	-	-	-	-	-	-	-	-	-	-	-
P51805	Plexin-A3 (Plexin-4) (Semaphorin receptor SEX)	1	0	1	99.2839	-	-	-	-	-	-	-	-	-	-	-	-	-	-	-	-	-	-	-
P27695	DNA-(apurinic or apyrimidinic site) endonuclease (EC 3.1.-.-) (APEX nuclease) (APEN) (Apurinic-apyrimidinic endonuclease 1) (AP endonuclease 1) (APE-1) (REF-1) (Redox factor-1) [Cleaved into: DNA-(apurinic or apyrimidinic site) endonuclease, mitochondrial]	1	0	0	-	-	-	-	-	-	-	-	23.2593	18.0972	20.6783	3.65015	-	-	-	-	-	-	-	-
P31040	Succinate dehydrogenase [ubiquinone] flavoprotein subunit, mitochondrial (EC 1.3.5.1) (Flavoprotein subunit of complex II) (Fp)	0	0	0	-	14.0517	-	-	-	11.8912	-	-	-	28.7465	-	-	-	-	-	-	-	-	-	-
P31153	S-adenosylmethionine synthase isoform type-2 (AdoMet synthase 2) (EC 2.5.1.6) (Methionine adenosyltransferase 2) (MAT 2) (Methionine adenosyltransferase II) (MAT-II)	0	0	0	-	-	-	-	-	-	-	-	18.8937	24.6988	21.7963	4.10481	-	-	-	-	-	-	-	-
O15294	UDP-N-acetylglucosamine--peptide N-acetylglucosaminyltransferase 110 kDa subunit (EC 2.4.1.255) (O-GlcNAc transferase subunit p110) (O-linked N-acetylglucosamine transferase 110 kDa subunit) (OGT)	1	0	1	-	-	-	-	-	22.6222	-	-	-	-	-	-	-	-	-	-	-	-	-	-
P30419	Glycylpeptide N-tetradecanoyltransferase 1 (EC 2.3.1.97) (Myristoyl-CoA:protein N-myristoyltransferase 1) (NMT 1) (Type I N-myristoyltransferase) (Peptide N-myristoyltransferase 1)	1	0	1	-	-	-	-	-	15.2822	-	-	-	-	-	-	-	-	-	-	-	-	-	-
O75629	Protein CREG1 (Cellular repressor of E1A-stimulated genes 1)	1	0	1	-	31.024	-	-	-	37.038	-	-	-	-	-	-	-	-	-	-	-	-	-	-
P42285	Exosome RNA helicase MTR4 (EC 3.6.4.13) (ATP-dependent RNA helicase DOB1) (ATP-dependent RNA helicase SKIV2L2) (Superkiller viralicidic activity 2-like 2) (TRAMP-like complex helicase)	0	0	0	-	-	-	-	-	19.6322	-	-	-	-	-	-	-	-	-	-	-	-	-	-
P07741	Adenine phosphoribosyltransferase (APRT) (EC 2.4.2.7)	1	0	1	-	-	-	-	-	-	-	-	29.4856	-	-	-	-	-	-	-	-	-	-	-
P08069	Insulin-like growth factor 1 receptor (EC 2.7.10.1) (Insulin-like growth factor I receptor) (IGF-I receptor) (CD antigen CD221) [Cleaved into: Insulin-like growth factor 1 receptor alpha chain; Insulin-like growth factor 1 receptor beta chain]	1	0	1	-	30.0562	-	-	-	49.426	-	-	64.1641	70.4466	67.3053	4.44234	-	-	-	-	-	-	-	-
P48739	Phosphatidylinositol transfer protein beta isoform (PI-TP-beta) (PtdIns transfer protein beta) (PtdInsTP beta)	1	0	0	-	11.8997	-	-	-	24.6528	-	-	81.0164	-	-	-	-	-	-	-	-	-	-	-
Q9NV64	Transmembrane protein 39A	1	1	0	-	14.497	-	-	24.3948	17.0785	20.7366	2.58669	-	-	-	-	-	-	-	-	-	-	-	-
P20618	Proteasome subunit beta type-1 (Macropain subunit C5) (Multicatalytic endopeptidase complex subunit C5) (Proteasome component C5) (Proteasome gamma chain)	1	0	1	-	-	-	-	-	-	-	-	20.4506	-	-	-	-	-	-	-	-	-	-	-
P34059	N-acetylgalactosamine-6-sulfatase (EC 3.1.6.4) (Chondroitinsulfatase) (Chondroitinase) (Galactose-6-sulfate sulfatase) (GalN6S) (N-acetylgalactosamine-6-sulfate sulfatase) (GalNAc6S sulfatase)	1	0	1	-	27.6437	-	-	-	-	-	-	-	-	-	-	-	-	-	-	-	-	-	-
P55265	Double-stranded RNA-specific adenosine deaminase (DRADA) (EC 3.5.4.37) (136 kDa double-stranded RNA-binding protein) (p136) (Interferon-inducible protein 4) (IFI-4) (K88DSRBP)	0	0	0	-	-	-	-	-	15.7668	-	-	20.0601	19.5132	19.7867	0.386716	-	-	-	-	-	-	-	-
P60059	Protein transport protein Sec61 subunit gamma	1	1	0	-	-	-	-	-	22.9958	-	-	-	-	-	-	-	-	-	-	-	-	-	-
P34897	Serine hydroxymethyltransferase, mitochondrial (SHMT) (EC 2.1.2.1) (Glycine hydroxymethyltransferase) (Serine methylase)	1	0	1	-	-	-	-	-	11.2838	-	-	-	-	-	-	-	-	-	-	-	-	-	-
P45877	Peptidyl-prolyl cis-trans isomerase C (PPIase C) (EC 5.2.1.8) (Cyclophilin C) (Rotamase C)	1	0	1	-	17.1637	-	-	-	-	-	-	22.9732	-	-	-	-	42.3345	-	-	48.5237	-	-	-
P61026	Ras-related protein Rab-10 (EC 3.6.5.2)	1	0	0	-	-	-	-	-	-	-	-	16.2774	-	-	-	-	-	-	-	-	-	-	-
P61081	NEDD8-conjugating enzyme Ubc12 (EC 2.3.2.34) (NEDD8 carrier protein) (Ubiquitin-conjugating enzyme E2 M)	0	0	0	-	16.4159	-	-	-	16.1397	-	-	15.4684	20.6085	18.0384	3.63455	-	-	-	-	-	-	-	-
P51149	Ras-related protein Rab-7a	1	0	1	-	-	-	-	-	21.1891	-	-	-	-	-	-	-	-	-	-	-	-	-	-
P53007	Tricarboxylate transport protein, mitochondrial (Citrate transport protein) (CTP) (Solute carrier family 25 member 1) (Tricarboxylate carrier protein)	1	0	1	-	-	-	-	-	-	-	-	22.3602	-	-	-	-	-	-	-	-	-	-	-
P62304	Small nuclear ribonucleoprotein E (snRNP-E) (Sm protein E) (Sm-E) (SmE)	0	0	0	-	-	-	-	-	-	-	-	29.86	30.8313	30.3456	0.686791	-	-	-	-	-	-	-	-
P60709	Actin, cytoplasmic 1 (Beta-actin) [Cleaved into: Actin, cytoplasmic 1, N-terminally processed]	1	0	1	-	21.6731	-	-	-	-	-	-	11.1064	-	-	-	-	21.3082	-	-	-	-	-	-
P69849	Nodal modulator 3 (pM5 protein 3)	1	1	0	-	-	-	-	-	-	-	-	26.4435	29.007	27.7253	1.81265	-	-	-	-	-	-	-	-
P61158	Actin-related protein 3 (Actin-like protein 3)	1	0	1	-	-	-	-	-	33.1859	-	-	58.0572	-	-	-	-	-	-	-	-	-	-	-
P98153	Integral membrane protein DGCR2/IDD	0	0	0	-	-	-	-	-	-	-	-	40.7706	53.738	47.2543	9.16933	63.0928	-	-	-	-	-	-	-
Q96GC9	Vacuole membrane protein 1 (Transmembrane protein 49)	1	0	0	-	10.1132	-	-	22.0716	12.3468	17.2092	3.43824	-	-	-	-	-	-	-	-	-	-	-	-
P99999	Cytochrome c	0	0	0	-	-	-	-	-	-	-	-	20.9411	21.6295	21.2853	0.486746	-	-	-	-	-	-	-	-
P62851	40S ribosomal protein S25 (Small ribosomal subunit protein eS25)	1	0	1	-	-	-	-	-	11.9695	-	-	30.3413	-	-	-	-	-	-	-	-	-	-	-
Q9H490	Phosphatidylinositol glycan anchor biosynthesis class U protein (Cell division cycle protein 91-like 1) (Protein CDC91-like 1) (GPI transamidase component PIG-U)	1	0	0	-	15.2528	-	-	16.3397	16.824	16.5819	0.171231	-	-	-	-	-	-	-	-	-	-	-	-
P84243	Histone H3.3	1	0	1	-	-	-	-	-	16.0003	-	-	13.6949	15.2722	14.4835	1.11532	-	-	-	-	-	-	-	-
Q09161	Nuclear cap-binding protein subunit 1 (80 kDa nuclear cap-binding protein) (CBP80) (NCBP 80 kDa subunit)	0	0	0	-	-	-	-	-	12.9958	-	-	-	-	-	-	-	-	-	-	-	-	-	-
Q00325	Phosphate carrier protein, mitochondrial (Phosphate transport protein) (PTP) (Solute carrier family 25 member 3)	1	0	1	-	-	-	-	-	17.4018	-	-	13.211	16.6361	14.9236	2.4219	-	-	-	-	-	-	-	-
Q13148	TAR DNA-binding protein 43 (TDP-43)	0	0	0	-	7.46687	-	-	-	36.0061	-	-	-	-	-	-	-	-	-	-	-	-	-	-
Q13155	Aminoacyl tRNA synthase complex-interacting multifunctional protein 2 (Multisynthase complex auxiliary component p38) (Protein JTV-1)	0	0	0	-	27.2346	-	-	-	-	-	-	-	-	-	-	-	-	-	-	-	-	-	-
Q07954	Prolow-density lipoprotein receptor-related protein 1 (LRP-1) (Alpha-2-macroglobulin receptor) (A2MR) (Apolipoprotein E receptor) (APOER) (CD antigen CD91) [Cleaved into: Low-density lipoprotein receptor-related protein 1 85 kDa subunit (LRP-85); Low-density lipoprotein receptor-related protein 1 515 kDa subunit (LRP-515); Low-density lipoprotein receptor-related protein 1 intracellular domain (L…	1	0	1	-	-	-	-	-	45.7627	-	-	-	-	-	-	-	-	-	-	-	-	-	-
Q13445	Transmembrane emp24 domain-containing protein 1 (Interleukin-1 receptor-like 1 ligand) (Putative T1/ST2 receptor-binding protein) (p24 family protein gamma-1) (Tp24) (p24gamma1)	1	0	0	-	9.68698	-	-	-	12.608	-	-	27.6044	22.2395	24.922	3.79358	29.378	-	-	-	36.2659	37.9599	37.1129	1.19778
Q14494	Endoplasmic reticulum membrane sensor NFE2L1 (Locus control region-factor 1) (LCR-F1) (Nuclear factor erythroid 2-related factor 1) (NF-E2-related factor 1) (NFE2-related factor 1) (Nuclear factor, erythroid derived 2, like 1) (Protein NRF1, p120 form) (Transcription factor 11) (TCF-11) [Cleaved into: Transcription factor NRF1 (Protein NRF1, p110 form)]	1	1	0	-	-	-	-	80.4905	-	-	-	-	-	-	-	-	-	-	-	-	-	-	-
P50402	Emerin	1	0	0	-	-	-	-	12.4343	16.4306	14.4325	1.41289	-	-	-	-	-	-	-	-	-	-	-	-
Q13347	Eukaryotic translation initiation factor 3 subunit I (eIF3i) (Eukaryotic translation initiation factor 3 subunit 2) (TGF-beta receptor-interacting protein 1) (TRIP-1) (eIF-3-beta) (eIF3 p36)	1	0	1	-	-	-	-	-	31.7122	-	-	-	-	-	-	-	-	-	-	-	-	-	-
Q2TAY7	WD40 repeat-containing protein SMU1 (Smu-1 suppressor of mec-8 and unc-52 protein homolog) [Cleaved into: WD40 repeat-containing protein SMU1, N-terminally processed]	0	0	0	-	-	-	-	-	-	-	-	22.9406	21.4756	22.2081	1.03588	-	-	-	-	-	-	-	-
Q31612	HLA class I histocompatibility antigen, B alpha chain, Human leukocyte antigen B, HLA-B	1	0	0	-	-	-	-	-	-	-	-	81.7088	81.7887	81.7487	0.0565301	76.4971	83.4182	79.9577	4.89392	89.2425	87.9119	88.5772	0.940842
Q5THK1	Protein PRR14L (Proline rich 14-like protein)	0	0	0	-	3.8492	-	-	-	7.80572	-	-	14.236	14.1719	14.204	0.0452834	24.0185	-	-	-	-	-	-	-
Q5UCC4	ER membrane protein complex subunit 10 (Hematopoietic signal peptide-containing membrane domain-containing protein 1)	1	0	0	-	-	-	-	-	-	-	-	25.3001	28.3087	26.8044	2.12742	-	-	-	-	-	59.6416	-	-
Q6DD88	Atlastin-3 (EC 3.6.5.-)	1	0	0	-	-	-	-	-	-	-	-	99.0099	99.0099	99.0099	0	-	-	-	-	-	-	-	-
Q16881	Thioredoxin reductase 1, cytoplasmic (TR) (EC 1.8.1.9) (Gene associated with retinoic and interferon-induced mortality 12 protein) (GRIM-12) (Gene associated with retinoic and IFN-induced mortality 12 protein) (KM-102-derived reductase-like factor) (Thioredoxin reductase TR1)	1	0	1	-	61.7298	-	-	-	-	-	-	-	-	-	-	-	-	-	-	-	-	-	-
Q71DI3	Histone H3.2 (H3-clustered histone 13) (H3-clustered histone 14) (H3-clustered histone 15) (Histone H3/m) (Histone H3/o)	1	0	1	-	9.99829	-	-	-	10.9401	-	-	13.8258	11.9788	12.9023	1.30602	-	24.4673	-	-	-	-	-	-
Q9BVA6	Protein adenylyltransferase FICD (EC 2.7.7.n1) (AMPylator FICD) (De-AMPylase FICD) (EC 3.1.4.-) (FIC domain-containing protein) (Huntingtin yeast partner E) (Huntingtin-interacting protein 13) (HIP-13) (Huntingtin-interacting protein E)	1	1	0	-	-	-	-	14.7078	11.6436	13.1757	1.08335	-	-	-	-	-	-	-	-	-	-	-	-
Q7L576	Cytoplasmic FMR1-interacting protein 1 (Specifically Rac1-associated protein 1) (Sra-1) (p140sra-1)	1	0	1	-	-	-	-	-	16.5491	-	-	-	29.8467	-	-	-	-	-	-	-	-	-	-
Q8NC54	Keratinocyte-associated transmembrane protein 2	0	0	0	-	-	-	-	-	64.6268	-	-	-	-	-	-	-	-	-	-	-	-	-	-
Q8WUA4	General transcription factor 3C polypeptide 2 (TF3C-beta) (Transcription factor IIIC 110 kDa subunit) (TFIIIC 110 kDa subunit) (TFIIIC110) (Transcription factor IIIC subunit beta)	0	0	0	-	-	-	-	-	-	-	-	-	-	-	-	29.3131	-	-	-	-	-	-	-
Q86UU1	Pleckstrin homology-like domain family B member 1 (Protein LL5-alpha)	1	0	1	-	-	-	-	-	-	-	-	26.8744	-	-	-	-	-	-	-	-	-	-	-
Q92499	ATP-dependent RNA helicase DDX1 (EC 3.6.4.13) (DEAD box protein 1) (DEAD box protein retinoblastoma) (DBP-RB)	0	0	0	-	-	-	-	-	13.8577	-	-	22.4024	21.1126	21.7575	0.912022	-	-	-	-	-	-	-	-
Q92769	Histone deacetylase 2 (HD2) (EC 3.5.1.98)	0	0	0	-	-	-	-	-	-	-	-	29.3246	-	-	-	-	-	-	-	-	-	-	-
Q95604	HLA class I histocompatibility antigen, C alpha chain	1	0	0	-	-	-	-	-	-	-	-	71.2114	78.0162	74.6138	4.81169	87.5145	-	-	-	-	77.2443	-	-
Q96G97	Seipin (Bernardinelli-Seip congenital lipodystrophy type 2 protein)	1	1	0	-	-	-	-	-	11.0613	-	-	33.5151	18.2004	25.8577	10.8291	38.2647	-	-	-	-	-	-	-
Q9BQ52	Zinc phosphodiesterase ELAC protein 2 (EC 3.1.26.11) (ElaC homolog protein 2) (Heredity prostate cancer protein 2) (Ribonuclease Z 2) (RNase Z 2) (tRNA 3 endonuclease 2) (tRNase Z 2)	0	0	0	-	-	-	-	-	-	-	-	-	30.1056	-	-	-	-	-	-	-	-	-	-
Q8WZ42	Titin (EC 2.7.11.1) (Connectin) (Rhabdomyosarcoma antigen MU-RMS-40.14)	1	0	1	-	-	-	-	-	8.99494	-	-	-	-	-	-	-	-	-	-	-	-	-	-
Q9BXT2	Voltage-dependent calcium channel gamma-6 subunit (Neuronal voltage-gated calcium channel gamma-6 subunit)	1	0	1	-	2.53288	-	-	6.11642	-	-	-	-	-	-	-	26.6357	-	-	-	-	-	-	-
P62633	Cellular nucleic acid-binding protein (CNBP) (Zinc finger protein 9)	1	1	0	-	-	-	-	-	19.5547	-	-	-	-	-	-	-	-	-	-	-	-	-	-
Q8IVL5	Prolyl 3-hydroxylase 2 (EC 1.14.11.7) (Leprecan-like protein 1) (Myxoid liposarcoma-associated protein 4)	1	0	0	-	-	-	-	19.5508	-	-	-	-	-	-	-	-	-	-	-	-	-	-	-
Q9BY67	Cell adhesion molecule 1 (Immunoglobulin superfamily member 4) (IgSF4) (Nectin-like protein 2) (NECL-2) (Spermatogenic immunoglobulin superfamily) (SgIgSF) (Synaptic cell adhesion molecule) (SynCAM) (Tumor suppressor in lung cancer 1) (TSLC-1)	1	0	1	-	-	-	-	70.9581	-	-	-	-	-	-	-	-	-	-	-	-	-	-	-
Q9NWW5	Ceroid-lipofuscinosis neuronal protein 6 (Protein CLN6)	1	0	0	-	14.758	-	-	18.0086	-	-	-	-	-	-	-	-	-	-	-	-	-	-	-
Q9P003	Protein cornichon homolog 4 (CNIH-4) (Cornichon family AMPA receptor auxiliary protein 4)	1	0	0	-	-	-	-	-	10.668	-	-	-	-	-	-	-	-	-	-	-	-	-	-
Q9UG63	ATP-binding cassette sub-family F member 2 (Iron-inhibited ABC transporter 2)	0	0	0	-	-	-	-	-	-	-	-	13.4896	-	-	-	-	-	-	-	-	-	-	-
Q9NRB3	Carbohydrate sulfotransferase 12 (EC 2.8.2.5) (Chondroitin 4-O-sulfotransferase 2) (Chondroitin 4-sulfotransferase 2) (C4ST-2) (C4ST2) (Sulfotransferase Hlo)	1	0	1	-	-	-	-	-	75.8337	-	-	-	-	-	-	-	-	-	-	-	-	-	-
Q9Y2X3	Nucleolar protein 58 (Nucleolar protein 5)	0	0	0	-	33.5822	-	-	-	23.4877	-	-	-	-	-	-	-	-	-	-	-	-	-	-
Q9Y3C6	Peptidyl-prolyl cis-trans isomerase-like 1 (PPIase) (EC 5.2.1.8) (Rotamase PPIL1)	0	0	0	-	-	-	-	-	-	-	-	23.9376	-	-	-	-	-	-	-	-	-	-	-
A0A0A6YYG9	Protein ARPC4-TTLL3	0	0	0	-	-	-	-	-	-	-	-	-	29.7081	-	-	-	-	-	-	-	-	-	-
Q9UI30	Multifunctional methyltransferase subunit TRM112-like protein (tRNA methyltransferase 112 homolog)	1	0	1	-	-	-	-	-	-	-	-	-	33.1153	-	-	-	-	-	-	-	-	-	-
P30046	D-dopachrome decarboxylase (EC 4.1.1.84) (D-dopachrome tautomerase) (Phenylpyruvate tautomerase II)	1	0	1	-	-	-	-	-	3.40609	-	-	-	-	-	-	-	-	-	-	-	-	-	-
F5H423	Uncharacterized protein	0	0	0	-	-	-	-	-	-	-	-	-	18.0811	-	-	-	-	-	-	-	-	-	-
O00148	ATP-dependent RNA helicase DDX39A (EC 3.6.4.13) (DEAD box protein 39) (Nuclear RNA helicase URH49)	0	0	0	-	-	-	-	-	-	-	-	-	18.4898	-	-	31.4016	-	-	-	-	-	-	-
P07355	Annexin A2 (Annexin II) (Annexin-2) (Calpactin I heavy chain) (Calpactin-1 heavy chain) (Chromobindin-8) (Lipocortin II) (Placental anticoagulant protein IV) (PAP-IV) (Protein I) (p36)	1	0	1	-	45.0299	-	-	35.2311	-	-	-	-	-	-	-	-	-	-	-	-	-	-	-
P18085	ADP-ribosylation factor 4	1	0	0	-	-	-	-	-	-	-	-	-	27.4611	-	-	-	-	-	-	-	-	-	-
Q12788	Transducin beta-like protein 3 (WD repeat-containing protein SAZD)	0	0	0	-	-	-	-	-	16.0672	-	-	-	-	-	-	-	-	-	-	-	-	-	-
Q14118	Dystroglycan (Dystrophin-associated glycoprotein 1) [Cleaved into: Alpha-dystroglycan (Alpha-DG); Beta-dystroglycan (Beta-DG)]	1	0	0	-	76.5588	-	-	-	83.6478	-	-	-	-	-	-	-	-	-	-	-	-	-	-
P49069	Calcium signal-modulating cyclophilin ligand (CAML)	1	0	0	-	-	-	-	-	15.0476	-	-	-	-	-	-	-	-	-	-	-	-	-	-
Q5TEC6	Histone HIST2H3PS2	0	0	0	-	-	-	-	6.35327	-	-	-	-	-	-	-	-	-	-	-	-	-	-	-
Q8IWS0	PHD finger protein 6 (PHD-like zinc finger protein)	0	0	0	-	6.02511	-	-	-	-	-	-	-	-	-	-	-	-	-	-	-	-	-	-
Q9H583	HEAT repeat-containing protein 1 (Protein BAP28) (U3 small nucleolar RNA-associated protein 10 homolog) [Cleaved into: HEAT repeat-containing protein 1, N-terminally processed]	0	0	0	-	-	-	-	-	15.3296	-	-	-	-	-	-	-	-	-	-	-	-	-	-
Q9H7E9	UPF0488 protein C8orf33	0	0	0	-	22.4548	-	-	-	-	-	-	-	-	-	-	-	-	-	-	-	-	-	-
O94991	SLIT and NTRK-like protein 5 (Leucine-rich repeat-containing protein 11)	1	0	1	-	-	-	-	-	-	-	-	-	99.0099	-	-	-	-	-	-	-	-	-	-
Q9UHI6	Probable ATP-dependent RNA helicase DDX20 (EC 3.6.4.13) (Component of gems 3) (DEAD box protein 20) (DEAD box protein DP 103) (Gemin-3)	0	0	0	-	-	-	-	-	19.2852	-	-	-	-	-	-	-	-	-	-	-	-	-	-
Q9HB71	Calcyclin-binding protein (CacyBP) (hCacyBP) (S100A6-binding protein) (Siah-interacting protein)	1	0	1	-	-	-	-	-	13.8013	-	-	-	-	-	-	-	-	-	-	-	-	-	-
M0QYT0	RRM domain-containing protein (Fragment)	0	0	0	-	-	-	-	-	-	-	-	-	-	-	-	30.1007	-	-	-	-	-	-	-
H0YAE9	Uncharacterized protein (Fragment)	1	0	1	-	-	-	-	-	-	-	-	-	-	-	-	-	-	-	-	99.0099	-	-	-
M0QZ24	Glyco_hydro38C2 domain-containing protein (Fragment)	1	0	1	-	-	-	-	-	-	-	-	-	-	-	-	-	-	-	-	64.7527	-	-	-
O43147	Small G protein signaling modulator 2 (RUN and TBC1 domain-containing protein 1)	1	0	1	-	-	-	-	-	8.75638	-	-	-	-	-	-	-	-	-	-	-	-	-	-
P62987	Ubiquitin-60S ribosomal protein L40 (CEP52) (Ubiquitin A-52 residue ribosomal protein fusion product 1) [Cleaved into: Ubiquitin; 60S ribosomal protein L40 (Large ribosomal subunit protein eL40)]	1	0	0	-	-	-	-	15.6922	-	-	-	-	-	-	-	40.7102	-	-	-	53.8682	52.3196	53.0939	1.09496
Q14332	Frizzled-2 (Fz-2) (hFz2) (FzE2)	1	0	1	-	-	-	-	-	-	-	-	-	-	-	-	-	-	-	-	-	99.0099	-	-
P42766	60S ribosomal protein L35 (Large ribosomal subunit protein uL29)	0	0	0	-	-	-	-	-	-	-	-	-	-	-	-	-	-	-	-	-	33.9498	-	-
P22466	Galanin peptides [Cleaved into: Galanin; Galanin message-associated peptide (GMAP)]	1	0	1	-	-	-	-	-	-	-	-	-	-	-	-	-	-	-	-	-	99.0099	-	-
Q6P1M3	LLGL scribble cell polarity complex component 2 (HGL) (Lethal(2) giant larvae protein homolog 2)	1	0	1	-	-	-	-	-	-	-	-	-	-	-	-	-	-	-	-	-	66.1465	-	-
Q9HCM2	Plexin-A4	1	0	1	-	-	-	-	-	-	-	-	-	-	-	-	44.7398	-	-	-	-	-	-	-
Q9Y6C2	EMILIN-1 (Elastin microfibril interface-located protein 1) (Elastin microfibril interfacer 1)	1	0	1	-	-	-	-	-	-	-	-	-	-	-	-	-	-	-	-	37.2931	32.89	35.0915	3.11347
A6NCN2	Putative keratin-87 protein (Keratin, hair, basic pseudogene 4) (Keratin-121 pseudogene)	1	0	1	-	-	-	-	-	-	-	-	-	-	-	-	-	-	-	-	-	5.74645	-	-
P23229	Integrin alpha-6 (CD49 antigen-like family member F) (VLA-6) (CD antigen CD49f) [Cleaved into: Integrin alpha-6 heavy chain; Integrin alpha-6 light chain; Processed integrin alpha-6 (Alpha6p)]	1	0	1	-	-	-	-	-	55.8577	-	-	-	-	-	-	-	-	-	-	-	-	-	-
Q8N309	Leucine-rich repeat-containing protein 43	0	0	0	-	-	-	-	-	-	-	-	-	-	-	-	-	-	-	-	-	99.0099	-	-
Q5ZPR3	CD276 antigen (4Ig-B7-H3) (B7 homolog 3) (B7-H3) (Costimulatory molecule) (CD antigen CD276)	1	0	1	-	67.5798	-	-	-	-	-	-	-	-	-	-	99.0099	-	-	-	-	-	-	-
P35637	RNA-binding protein FUS (75 kDa DNA-pairing protein) (Oncogene FUS) (Oncogene TLS) (POMp75) (Translocated in liposarcoma protein)	0	0	0	-	-	-	-	-	14.3161	-	-	-	-	-	-	-	-	-	-	-	-	-	-
Q15800	Methylsterol monooxygenase 1 (EC 1.14.18.9) (C-4 methylsterol oxidase) (Sterol-C4-methyl oxidase)	1	0	0	-	26.9166	-	-	-	-	-	-	-	-	-	-	-	-	-	-	-	-	-	-
P09622	Dihydrolipoyl dehydrogenase, mitochondrial (EC 1.8.1.4) (Dihydrolipoamide dehydrogenase) (Glycine cleavage system L protein)	1	0	1	-	-	-	-	-	-	-	-	-	-	-	-	27.5047	-	-	-	-	-	-	-
Q6N069	N-alpha-acetyltransferase 16, NatA auxiliary subunit (NMDA receptor-regulated 1-like protein) (NARG1-like protein)	1	0	1	-	-	-	-	-	-	-	-	-	-	-	-	99.0099	-	-	-	-	-	-	-
Q8N0U8	Vitamin K epoxide reductase complex subunit 1-like protein 1 (VKORC1-like protein 1) (EC 1.17.4.4)	1	1	0	-	-	-	-	-	18.8569	-	-	-	-	-	-	-	-	-	-	-	-	-	-
Q7Z7N9	Transmembrane protein 179B	1	0	1	-	29.2241	-	-	-	-	-	-	-	-	-	-	-	-	-	-	-	-	-	-
Q6PJQ5	Forkhead box protein R2 (Forkhead box protein N6)	0	0	0	-	-	-	-	-	-	-	-	-	-	-	-	-	19.0722	-	-	-	-	-	-
A0A0B4J2E5	Uncharacterized protein	0	0	0	-	35.4059	-	-	-	-	-	-	-	-	-	-	-	-	-	-	-	-	-	-
A0FGR8	Extended synaptotagmin-2 (E-Syt2) (Chr2Syt)	1	0	0	-	-	-	-	-	14.396	-	-	-	-	-	-	-	-	-	-	-	-	-	-
Q5VTE0	Putative elongation factor 1-alpha-like 3 (EF-1-alpha-like 3) (Eukaryotic elongation factor 1 A-like 3) (eEF1A-like 3) (Eukaryotic translation elongation factor 1 alpha-1 pseudogene 5)	1	0	1	-	-	-	-	-	-	-	-	-	-	-	-	-	25.6456	-	-	-	-	-	-
O14735	CDP-diacylglycerol--inositol 3-phosphatidyltransferase (EC 2.7.8.11) (Phosphatidylinositol synthase) (PI synthase) (PtdIns synthase)	1	0	0	-	-	-	-	21.3255	-	-	-	-	-	-	-	-	-	-	-	-	-	-	-
O15226	NF-kappa-B-repressing factor (NFkB-repressing factor) (Protein ITBA4) (Transcription factor NRF)	0	0	0	-	-	-	-	-	12.142	-	-	-	-	-	-	-	-	-	-	-	-	-	-
P0CG08	Golgi pH regulator B (Protein GPR89B)	1	0	1	-	5.90919	-	-	7.96626	-	-	-	-	-	-	-	-	-	-	-	-	-	-	-
O60832	H/ACA ribonucleoprotein complex subunit DKC1 (EC 5.4.99.-) (CBF5 homolog) (Dyskerin) (Nopp140-associated protein of 57 kDa) (Nucleolar protein NAP57) (Nucleolar protein family A member 4) (snoRNP protein DKC1)	0	0	0	-	-	-	-	-	32.5637	-	-	-	-	-	-	-	-	-	-	-	-	-	-
O60462	Neuropilin-2 (Vascular endothelial cell growth factor 165 receptor 2)	1	0	1	-	-	-	-	-	53.2732	-	-	-	-	-	-	-	-	-	-	-	-	-	-
O75093	Slit homolog 1 protein (Slit-1) (Multiple epidermal growth factor-like domains protein 4) (Multiple EGF-like domains protein 4)	1	0	1	-	-	-	-	-	40.0623	-	-	-	-	-	-	-	-	-	-	-	-	-	-
O75179	Ankyrin repeat domain-containing protein 17 (Gene trap ankyrin repeat protein) (Serologically defined breast cancer antigen NY-BR-16)	1	0	1	-	-	-	-	-	28.4544	-	-	-	-	-	-	-	-	-	-	-	-	-	-
O76094	Signal recognition particle subunit SRP72 (SRP72) (Signal recognition particle 72 kDa protein)	1	1	0	-	-	-	-	-	17.5067	-	-	-	-	-	-	-	-	-	-	-	-	-	-
O94776	Metastasis-associated protein MTA2 (Metastasis-associated 1-like 1) (MTA1-L1 protein) (p53 target protein in deacetylase complex)	0	0	0	-	-	-	-	-	22.3174	-	-	-	-	-	-	-	-	-	-	-	-	-	-
O75691	Small subunit processome component 20 homolog (Down-regulated in metastasis protein) (Novel nucleolar protein 73) (NNP73) (Protein Key-1A6)	1	0	1	-	-	-	-	-	51.8861	-	-	-	-	-	-	-	-	-	-	-	-	-	-
O95070	Protein YIF1A (54TMp) (YIP1-interacting factor homolog A)	1	0	0	-	11.9951	-	-	-	12.3837	-	-	-	-	-	-	-	-	-	-	-	-	-	-
O94826	Mitochondrial import receptor subunit TOM70 (Mitochondrial precursor proteins import receptor) (Translocase of outer membrane 70 kDa subunit) (Translocase of outer mitochondrial membrane protein 70)	1	0	1	-	-	-	-	-	24.2986	-	-	-	-	-	-	-	-	-	-	-	-	-	-
O95490	Adhesion G protein-coupled receptor L2 (Calcium-independent alpha-latrotoxin receptor 2) (CIRL-2) (Latrophilin homolog 1) (Latrophilin-2) (Lectomedin-1)	1	0	1	-	54.4066	-	-	-	60.9756	-	-	-	-	-	-	-	-	-	-	-	-	-	-
O95631	Netrin-1 (Epididymis tissue protein Li 131P)	1	0	1	-	-	-	-	-	40.3569	-	-	-	-	-	-	-	-	-	-	-	-	-	-
P02751	Fibronectin (FN) (Cold-insoluble globulin) (CIG) [Cleaved into: Anastellin; Ugl-Y1; Ugl-Y2; Ugl-Y3]	1	0	0	-	24.0162	-	-	15.8207	-	-	-	-	-	-	-	-	-	-	-	-	-	-	-
P00390	Glutathione reductase, mitochondrial (GR) (GRase) (EC 1.8.1.7)	1	0	1	-	-	-	-	-	26.0109	-	-	-	-	-	-	-	-	-	-	-	-	-	-
P06737	Glycogen phosphorylase, liver form (EC 2.4.1.1)	1	0	1	-	-	-	-	-	48.771	-	-	-	-	-	-	-	-	-	-	-	-	-	-
P11387	DNA topoisomerase 1 (EC 5.6.2.1) (DNA topoisomerase I)	0	0	0	-	-	-	-	-	48.2276	-	-	-	-	-	-	-	-	-	-	-	-	-	-
P06753	Tropomyosin alpha-3 chain (Gamma-tropomyosin) (Tropomyosin-3) (Tropomyosin-5) (hTM5)	1	0	1	-	26.0973	-	-	-	16.5749	-	-	-	-	-	-	-	-	-	-	-	-	-	-
P12270	Nucleoprotein TPR (Megator) (NPC-associated intranuclear protein) (Translocated promoter region protein)	1	0	1	-	-	-	-	-	10.1422	-	-	-	-	-	-	-	-	-	-	-	-	-	-
P13591	Neural cell adhesion molecule 1 (N-CAM-1) (NCAM-1) (CD antigen CD56)	1	0	1	-	-	-	-	-	55.8265	-	-	-	-	-	-	-	-	-	-	-	-	-	-
P20042	Eukaryotic translation initiation factor 2 subunit 2 (Eukaryotic translation initiation factor 2 subunit beta) (eIF-2-beta)	0	0	0	-	-	-	-	30.9187	31.7453	31.332	0.292234	-	-	-	-	-	-	-	-	-	-	-	-
P19021	Peptidyl-glycine alpha-amidating monooxygenase (PAM) [Includes: Peptidylglycine alpha-hydroxylating monooxygenase (PHM) (EC 1.14.17.3); Peptidyl-alpha-hydroxyglycine alpha-amidating lyase (EC 4.3.2.5) (Peptidylamidoglycolate lyase) (PAL)]	1	0	1	-	-	-	-	-	62.2371	-	-	-	-	-	-	-	-	-	-	-	-	-	-
P20645	Cation-dependent mannose-6-phosphate receptor (CD Man-6-P receptor) (CD-MPR) (46 kDa mannose 6-phosphate receptor) (MPR 46)	1	0	1	-	-	-	-	-	66.9487	-	-	-	-	-	-	-	-	-	-	-	-	-	-
P21964	Catechol O-methyltransferase (EC 2.1.1.6)	1	0	1	-	-	-	-	-	15.7576	-	-	-	-	-	-	-	-	-	-	-	-	-	-
P25325	3-mercaptopyruvate sulfurtransferase (MST) (EC 2.8.1.2)	1	0	1	-	27.6725	-	-	-	9.36364	-	-	-	-	-	-	-	-	-	-	-	-	-	-
P29322	Ephrin type-A receptor 8 (EC 2.7.10.1) (EPH- and ELK-related kinase) (EPH-like kinase 3) (EK3) (hEK3) (Tyrosine-protein kinase receptor EEK)	1	0	1	-	-	-	-	27.8848	-	-	-	-	-	-	-	-	-	-	-	-	-	-	-
P33176	Kinesin-1 heavy chain (Conventional kinesin heavy chain) (Ubiquitous kinesin heavy chain) (UKHC)	1	0	1	-	-	-	-	-	14.8733	-	-	-	-	-	-	-	-	-	-	-	-	-	-
P36955	Pigment epithelium-derived factor (PEDF) (Cell proliferation-inducing gene 35 protein) (EPC-1) (Serpin F1)	1	0	1	-	-	-	-	-	59.4386	-	-	-	-	-	-	-	-	-	-	-	-	-	-
P38606	V-type proton ATPase catalytic subunit A (V-ATPase subunit A) (EC 7.1.2.2) (V-ATPase 69 kDa subunit) (Vacuolar ATPase isoform VA68) (Vacuolar proton pump subunit alpha)	1	0	1	-	30.4619	-	-	-	-	-	-	-	-	-	-	-	-	-	-	-	-	-	-
P43034	Platelet-activating factor acetylhydrolase IB subunit beta (Lissencephaly-1 protein) (LIS-1) (PAF acetylhydrolase 45 kDa subunit) (PAF-AH 45 kDa subunit) (PAF-AH alpha) (PAFAH alpha)	1	0	1	-	-	-	-	-	28.4953	-	-	-	-	-	-	-	-	-	-	-	-	-	-
P46087	Probable 28S rRNA (cytosine(4447)-C(5))-methyltransferase (EC 2.1.1.-) (Nucleolar protein 1) (Nucleolar protein 2 homolog) (Proliferating-cell nucleolar antigen p120) (Proliferation-associated nucleolar protein p120)	0	0	0	-	-	-	-	-	24.1925	-	-	-	-	-	-	-	-	-	-	-	-	-	-
P47897	Glutamine--tRNA ligase (EC 6.1.1.18) (Glutaminyl-tRNA synthetase) (GlnRS)	0	0	0	-	-	-	-	-	22.1657	-	-	-	-	-	-	-	-	-	-	-	-	-	-
P48449	Lanosterol synthase (EC 5.4.99.7) (2,3-epoxysqualene--lanosterol cyclase) (Oxidosqualene--lanosterol cyclase) (OSC) (hOSC)	1	1	0	-	-	-	-	-	13.0526	-	-	-	-	-	-	-	-	-	-	-	-	-	-
P48634	Protein PRRC2A (HLA-B-associated transcript 2) (Large proline-rich protein BAT2) (Proline-rich and coiled-coil-containing protein 2A) (Protein G2)	1	0	1	-	-	-	-	-	17.5401	-	-	-	-	-	-	-	-	-	-	-	-	-	-
P52789	Hexokinase-2 (EC 2.7.1.1) (Hexokinase type II) (HK II) (Hexokinase-B) (Muscle form hexokinase)	1	0	1	-	-	-	-	-	13.5419	-	-	-	-	-	-	-	-	-	-	-	-	-	-
P52888	Thimet oligopeptidase (EC 3.4.24.15) (Endopeptidase 24.15) (MP78)	0	0	0	-	-	-	-	-	16.5638	-	-	-	-	-	-	-	-	-	-	-	-	-	-
P53701	Holocytochrome c-type synthase (EC 4.4.1.17) (Cytochrome c-type heme lyase)	0	0	0	-	27.3741	-	-	-	-	-	-	-	-	-	-	-	-	-	-	-	-	-	-
P54819	Adenylate kinase 2, mitochondrial (AK 2) (EC 2.7.4.3) (ATP-AMP transphosphorylase 2) (ATP:AMP phosphotransferase) (Adenylate monophosphate kinase) [Cleaved into: Adenylate kinase 2, mitochondrial, N-terminally processed]	1	0	1	-	29.9798	-	-	-	10.9044	-	-	-	-	-	-	-	-	-	-	-	-	-	-
P54826	Growth arrest-specific protein 1 (GAS-1)	1	0	1	-	34.2213	-	-	-	40.5886	-	-	-	-	-	-	-	-	-	-	-	-	-	-
P55795	Heterogeneous nuclear ribonucleoprotein H2 (hnRNP H2) (FTP-3) (Heterogeneous nuclear ribonucleoprotein H') (hnRNP H') [Cleaved into: Heterogeneous nuclear ribonucleoprotein H2, N-terminally processed]	0	0	0	-	-	-	-	-	9.47031	-	-	-	-	-	-	-	-	-	-	-	-	-	-
P61758	Prefoldin subunit 3 (HIBBJ46) (von Hippel-Lindau-binding protein 1) (VBP-1) (VHL-binding protein 1)	0	0	0	-	19.3106	-	-	-	18.0234	-	-	-	-	-	-	-	-	-	-	-	-	-	-
P62316	Small nuclear ribonucleoprotein Sm D2 (Sm-D2) (snRNP core protein D2)	1	0	1	-	-	-	-	-	58.6127	-	-	-	-	-	-	-	-	-	-	-	-	-	-
P62318	Small nuclear ribonucleoprotein Sm D3 (Sm-D3) (snRNP core protein D3)	0	0	0	-	-	-	-	-	13.8421	-	-	-	-	-	-	-	-	-	-	-	-	-	-
P62942	Peptidyl-prolyl cis-trans isomerase FKBP1A (PPIase FKBP1A) (EC 5.2.1.8) (12 kDa FK506-binding protein) (12 kDa FKBP) (FKBP-12) (Calstabin-1) (FK506-binding protein 1A) (FKBP-1A) (Immunophilin FKBP12) (Rotamase)	0	0	0	-	-	-	-	-	23.3064	-	-	-	-	-	-	-	-	-	-	-	-	-	-
P68036	Ubiquitin-conjugating enzyme E2 L3 (EC 2.3.2.23) (E2 ubiquitin-conjugating enzyme L3) (L-UBC) (UbcH7) (Ubiquitin carrier protein L3) (Ubiquitin-conjugating enzyme E2-F1) (Ubiquitin-protein ligase L3)	0	0	0	-	7.39214	-	-	10.3854	14.2249	12.3052	1.35747	-	-	-	-	-	-	-	-	-	-	-	-
Q01813	ATP-dependent 6-phosphofructokinase, platelet type (ATP-PFK) (PFK-P) (EC 2.7.1.11) (6-phosphofructokinase type C) (Phosphofructo-1-kinase isozyme C) (PFK-C) (Phosphohexokinase)	1	0	1	-	-	-	-	-	17.0338	-	-	-	-	-	-	-	-	-	-	-	-	-	-
Q10567	AP-1 complex subunit beta-1 (Adaptor protein complex AP-1 subunit beta-1) (Adaptor-related protein complex 1 subunit beta-1) (Beta-1-adaptin) (Beta-adaptin 1) (Clathrin assembly protein complex 1 beta large chain) (Golgi adaptor HA1/AP1 adaptin beta subunit)	1	0	1	-	-	-	-	-	16.1278	-	-	-	-	-	-	-	-	-	-	-	-	-	-
Q12874	Splicing factor 3A subunit 3 (SF3a60) (Spliceosome-associated protein 61) (SAP 61)	0	0	0	-	-	-	-	-	28.0658	-	-	-	-	-	-	-	-	-	-	-	-	-	-
Q13310	Polyadenylate-binding protein 4 (PABP-4) (Poly(A)-binding protein 4) (Activated-platelet protein 1) (APP-1) (Inducible poly(A)-binding protein) (iPABP)	0	0	0	-	41.7582	-	-	-	8.26117	-	-	-	-	-	-	-	-	-	-	-	-	-	-
Q15654	Thyroid receptor-interacting protein 6 (TR-interacting protein 6) (TRIP-6) (Opa-interacting protein 1) (OIP-1) (Zyxin-related protein 1) (ZRP-1)	1	0	1	-	-	-	-	-	18.8107	-	-	-	-	-	-	-	-	-	-	-	-	-	-
Q16181	Septin-7 (CDC10 protein homolog)	1	0	1	-	-	-	-	-	31.3677	-	-	-	-	-	-	-	-	-	-	-	-	-	-
Q16576	Histone-binding protein RBBP7 (Histone acetyltransferase type B subunit 2) (Nucleosome-remodeling factor subunit RBAP46) (Retinoblastoma-binding protein 7) (RBBP-7) (Retinoblastoma-binding protein p46)	0	0	0	-	9.63474	-	-	-	14.7601	-	-	-	-	-	-	-	-	-	-	-	-	-	-
Q1KMD3	Heterogeneous nuclear ribonucleoprotein U-like protein 2 (Scaffold-attachment factor A2) (SAF-A2)	0	0	0	-	-	-	-	-	40.7909	-	-	-	-	-	-	-	-	-	-	-	-	-	-
Q5I7T1	Putative Dol-P-Glc:Glc(2)Man(9)GlcNAc(2)-PP-Dol alpha-1,2-glucosyltransferase (EC 2.4.1.256) (Alpha-1,2-glucosyltransferase ALG10-A) (Alpha-2-glucosyltransferase ALG10-B) (Asparagine-linked glycosylation protein 10 homolog B) (Potassium channel regulator 1)	1	0	0	-	24.5647	-	-	-	-	-	-	-	-	-	-	-	-	-	-	-	-	-	-
Q5J8M3	ER membrane protein complex subunit 4 (Cell proliferation-inducing gene 17 protein) (Transmembrane protein 85)	1	1	0	-	-	-	-	-	16.7762	-	-	-	-	-	-	-	-	-	-	-	-	-	-
Q5SRE5	Nucleoporin NUP188 (hNup188)	1	0	1	-	-	-	-	-	25.8617	-	-	-	-	-	-	-	-	-	-	-	-	-	-
Q5T2L2	Putative aldo-keto reductase family 1 member C8 (Aldo-keto reductase family 1 member C-like protein 1) (EC 1.1.1.-)	0	0	0	-	90.5904	-	-	-	-	-	-	-	-	-	-	-	-	-	-	-	-	-	-
Q5T4D3	Protein O-mannosyl-transferase TMTC4 (EC 2.4.1.109) (Transmembrane and TPR repeat-containing protein 4)	1	1	0	-	-	-	-	-	31.4778	-	-	-	-	-	-	-	-	-	-	-	-	-	-
Q5VZL5	Zinc finger MYM-type protein 4 (Zinc finger protein 262)	0	0	0	-	-	-	-	-	11.9478	-	-	-	-	-	-	-	-	-	-	-	-	-	-
Q6PJG6	BRCA1-associated ATM activator 1 (BRCA1-associated protein required for ATM activation protein 1)	0	0	0	-	-	-	-	-	51.8304	-	-	-	-	-	-	-	-	-	-	-	-	-	-
Q6YHK3	CD109 antigen (150 kDa TGF-beta-1-binding protein) (C3 and PZP-like alpha-2-macroglobulin domain-containing protein 7) (Platelet-specific Gov antigen) (p180) (r150) (CD antigen CD109)	1	0	1	-	-	-	-	-	48.7742	-	-	-	-	-	-	-	-	-	-	-	-	-	-
Q86VZ4	Low-density lipoprotein receptor-related protein 11 (LRP-11)	1	0	1	-	-	-	-	-	77.9084	-	-	-	-	-	-	-	-	-	-	-	-	-	-
Q8IWU6	Extracellular sulfatase Sulf-1 (hSulf-1) (EC 3.1.6.-)	1	0	0	-	-	-	-	-	36.7925	-	-	-	-	-	-	-	-	-	-	-	-	-	-
Q8IXK2	Polypeptide N-acetylgalactosaminyltransferase 12 (EC 2.4.1.41) (Polypeptide GalNAc transferase 12) (GalNAc-T12) (pp-GaNTase 12) (Protein-UDP acetylgalactosaminyltransferase 12) (UDP-GalNAc:polypeptide N-acetylgalactosaminyltransferase 12)	1	0	1	-	-	-	-	-	26.2047	-	-	-	-	-	-	-	-	-	-	-	-	-	-
Q8IY37	Probable ATP-dependent RNA helicase DHX37 (EC 3.6.4.13) (DEAH box protein 37)	1	0	1	-	-	-	-	-	28.4534	-	-	-	-	-	-	-	-	-	-	-	-	-	-
Q8IY81	pre-rRNA 2'-O-ribose RNA methyltransferase FTSJ3 (EC 2.1.1.-) (Protein ftsJ homolog 3) (Putative rRNA methyltransferase 3)	0	0	0	-	-	-	-	-	25.921	-	-	-	-	-	-	-	-	-	-	-	-	-	-
Q8N1G4	Leucine-rich repeat-containing protein 47	0	0	0	-	-	-	-	-	5.24686	-	-	-	-	-	-	-	-	-	-	-	-	-	-
Q8N3C0	Activating signal cointegrator 1 complex subunit 3 (EC 3.6.4.12) (ASC-1 complex subunit p200) (ASC1p200) (Helicase, ATP binding 1) (Trip4 complex subunit p200)	0	0	0	-	-	-	-	-	26.1938	-	-	-	-	-	-	-	-	-	-	-	-	-	-
Q8NBM4	Ubiquitin-associated domain-containing protein 2 (UBA domain-containing protein 2) (Phosphoglycerate dehydrogenase-like protein 1)	1	1	0	-	14.3755	-	-	-	-	-	-	-	-	-	-	-	-	-	-	-	-	-	-
Q92485	Acid sphingomyelinase-like phosphodiesterase 3b (ASM-like phosphodiesterase 3b) (EC 3.1.4.-)	1	0	1	-	41.3448	-	-	-	-	-	-	-	-	-	-	-	-	-	-	-	-	-	-
Q96AE4	Far upstream element-binding protein 1 (FBP) (FUSE-binding protein 1) (DNA helicase V) (hDH V)	0	0	0	-	12.9701	-	-	-	14.6051	-	-	-	-	-	-	-	-	-	-	-	-	-	-
Q96GM1	Phospholipid phosphatase-related protein type 2 (EC 3.1.3.4) (Lipid phosphate phosphatase-related protein type 2) (Plasticity-related gene 4 protein) (PRG-4)	1	0	1	-	-	-	-	-	17.7435	-	-	-	-	-	-	-	-	-	-	-	-	-	-
Q96GQ5	RUS family member 1	0	0	0	-	18.6463	-	-	28.6015	70.7354	49.6685	14.8966	-	-	-	-	-	-	-	-	-	-	-	-
Q96H79	Zinc finger CCCH-type antiviral protein 1-like	0	0	0	-	-	-	-	-	25.7819	-	-	-	-	-	-	-	-	-	-	-	-	-	-
Q96L58	Beta-1,3-galactosyltransferase 6 (Beta-1,3-GalTase 6) (Beta3Gal-T6) (Beta3GalT6) (EC 2.4.1.134) (GAG GalTII) (Galactosyltransferase II) (Galactosylxylosylprotein 3-beta-galactosyltransferase) (UDP-Gal:betaGal beta 1,3-galactosyltransferase polypeptide 6)	1	0	1	-	38.8592	-	-	-	-	-	-	-	-	-	-	-	-	-	-	-	-	-	-
Q9BZ76	Contactin-associated protein-like 3 (Cell recognition molecule Caspr3)	1	0	1	-	-	-	-	-	38.7172	-	-	-	-	-	-	-	-	-	-	-	-	-	-
Q96SB4	SRSF protein kinase 1 (EC 2.7.11.1) (SFRS protein kinase 1) (Serine/arginine-rich protein-specific kinase 1) (SR-protein-specific kinase 1)	1	0	0	-	21.9786	-	-	-	-	-	-	-	-	-	-	-	-	-	-	-	-	-	-
Q99615	DnaJ homolog subfamily C member 7 (Tetratricopeptide repeat protein 2) (TPR repeat protein 2)	1	0	1	-	28.0927	-	-	-	-	-	-	-	-	-	-	-	-	-	-	-	-	-	-
Q99729	Heterogeneous nuclear ribonucleoprotein A/B (hnRNP A/B) (APOBEC1-binding protein 1) (ABBP-1)	0	0	0	-	-	-	-	-	30.068	-	-	-	-	-	-	-	-	-	-	-	-	-	-
Q99733	Nucleosome assembly protein 1-like 4 (Nucleosome assembly protein 2) (NAP-2)	0	0	0	-	75.5406	-	-	-	-	-	-	-	-	-	-	-	-	-	-	-	-	-	-
Q9BVP2	Guanine nucleotide-binding protein-like 3 (E2-induced gene 3 protein) (Novel nucleolar protein 47) (NNP47) (Nucleolar GTP-binding protein 3) (Nucleostemin)	1	0	1	-	-	-	-	-	9.76684	-	-	-	-	-	-	-	-	-	-	-	-	-	-
Q9BX95	Sphingosine-1-phosphate phosphatase 1 (SPPase1) (Spp1) (hSPP1) (hSPPase1) (EC 3.1.3.-) (Sphingosine-1-phosphatase 1) (Sphingosine-1-phosphate phosphohydrolase 1) (SPP-1)	1	0	0	-	26.214	-	-	-	-	-	-	-	-	-	-	-	-	-	-	-	-	-	-
Q9BXP5	Serrate RNA effector molecule homolog (Arsenite-resistance protein 2)	0	0	0	-	-	-	-	-	31.1717	-	-	-	-	-	-	-	-	-	-	-	-	-	-
Q9BZE4	Nucleolar GTP-binding protein 1 (Chronic renal failure gene protein) (GTP-binding protein NGB)	1	0	1	-	-	-	-	-	16.949	-	-	-	-	-	-	-	-	-	-	-	-	-	-
Q9C0H2	Protein tweety homolog 3 (hTTY3)	1	0	1	-	27.3715	-	-	-	-	-	-	-	-	-	-	-	-	-	-	-	-	-	-
Q9H3U1	Protein unc-45 homolog A (Unc-45A) (GCUNC-45) (Smooth muscle cell-associated protein 1) (SMAP-1)	1	0	1	-	-	-	-	-	45.1535	-	-	-	-	-	-	-	-	-	-	-	-	-	-
Q9H8H0	Nucleolar protein 11	0	0	0	-	-	-	-	-	24.4536	-	-	-	-	-	-	-	-	-	-	-	-	-	-
Q9H9A6	Leucine-rich repeat-containing protein 40	0	0	0	-	-	-	-	-	26.3943	-	-	-	-	-	-	-	-	-	-	-	-	-	-
Q9NRZ9	Lymphoid-specific helicase (EC 3.6.4.-) (Proliferation-associated SNF2-like protein) (SWI/SNF2-related matrix-associated actin-dependent regulator of chromatin subfamily A member 6)	0	0	0	-	-	-	-	-	19.0251	-	-	-	-	-	-	-	-	-	-	-	-	-	-
Q9NTJ5	Phosphatidylinositol-3-phosphatase SAC1 (EC 3.1.3.64) (Phosphatidylinositol-4-phosphate phosphatase) (Suppressor of actin mutations 1-like protein)	1	0	0	-	4.89243	-	-	-	-	-	-	-	-	-	-	-	-	-	-	-	-	-	-
Q9NUU7	ATP-dependent RNA helicase DDX19A (EC 3.6.4.13) (DDX19-like protein) (DEAD box protein 19A)	0	0	0	-	14.1248	-	-	-	21.4553	-	-	-	-	-	-	-	-	-	-	-	-	-	-
Q14247	Src substrate cortactin (Amplaxin) (Oncogene EMS1)	1	0	0	-	-	-	-	-	8.18343	-	-	-	-	-	-	-	-	-	-	-	-	-	-
Q13642	Four and a half LIM domains protein 1 (FHL-1) (Skeletal muscle LIM-protein 1) (SLIM) (SLIM-1)	1	0	1	-	-	-	-	7.99318	-	-	-	-	-	-	-	-	-	-	-	-	-	-	-
Q9NX24	H/ACA ribonucleoprotein complex subunit 2 (Nucleolar protein family A member 2) (snoRNP protein NHP2)	0	0	0	-	-	-	-	-	23.162	-	-	-	-	-	-	-	-	-	-	-	-	-	-
Q9NYF8	Bcl-2-associated transcription factor 1 (Btf) (BCLAF1 and THRAP3 family member 1)	0	0	0	-	-	-	-	-	27.6332	-	-	-	-	-	-	-	-	-	-	-	-	-	-
Q9UBB4	Ataxin-10 (Brain protein E46 homolog) (Spinocerebellar ataxia type 10 protein)	1	0	1	-	-	-	-	-	23.7235	-	-	-	-	-	-	-	-	-	-	-	-	-	-
Q9UBB6	Neurochondrin	1	0	1	-	-	-	-	-	24.9796	-	-	-	-	-	-	-	-	-	-	-	-	-	-
Q9UBS3	DnaJ homolog subfamily B member 9 (Endoplasmic reticulum DNA J domain-containing protein 4) (ER-resident protein ERdj4) (ERdj4) (Microvascular endothelial differentiation gene 1 protein) (Mdg-1)	1	0	0	-	50.0898	-	-	-	-	-	-	-	-	-	-	-	-	-	-	-	-	-	-
Q9UPN9	E3 ubiquitin-protein ligase TRIM33 (EC 2.3.2.27) (Ectodermin homolog) (RET-fused gene 7 protein) (Protein Rfg7) (RING-type E3 ubiquitin transferase TRIM33) (Transcription intermediary factor 1-gamma) (TIF1-gamma) (Tripartite motif-containing protein 33)	0	0	0	-	-	-	-	-	8.53664	-	-	-	-	-	-	-	-	-	-	-	-	-	-
Q9Y230	RuvB-like 2 (EC 3.6.4.12) (48 kDa TATA box-binding protein-interacting protein) (48 kDa TBP-interacting protein) (51 kDa erythrocyte cytosolic protein) (ECP-51) (INO80 complex subunit J) (Repressing pontin 52) (Reptin 52) (TIP49b) (TIP60-associated protein 54-beta) (TAP54-beta)	1	0	1	-	-	-	-	-	24.8115	-	-	-	-	-	-	-	-	-	-	-	-	-	-
Q9Y3E5	Peptidyl-tRNA hydrolase 2, mitochondrial (PTH 2) (EC 3.1.1.29) (Bcl-2 inhibitor of transcription 1)	0	0	0	-	10.3565	-	-	18.6992	14.9949	16.847	1.30966	-	-	-	-	-	-	-	-	-	-	-	-
Q9Y5A9	YTH domain-containing family protein 2 (CLL-associated antigen KW-14) (High-glucose-regulated protein 8) (Renal carcinoma antigen NY-REN-2)	0	0	0	-	-	-	-	-	12.7438	-	-	-	-	-	-	-	-	-	-	-	-	-	-
A0A024RBG1	Diphosphoinositol polyphosphate phosphohydrolase NUDT4B (DIPP-2B) (EC 3.6.1.52) (Nucleoside diphosphate-linked moiety X motif 4B) (Nudix motif 4B) (Nudix hydrolase 4B)	0	0	0	-	5.51999	-	-	-	-	-	-	-	-	-	-	-	-	-	-	-	-	-	-
E5RIL1	Uroplakin-3b-like protein 2	0	0	0	-	35.6868	-	-	-	-	-	-	-	-	-	-	-	-	-	-	-	-	-	-
O43583	Density-regulated protein (DRP) (Protein DRP1) (Smooth muscle cell-associated protein 3) (SMAP-3)	0	0	0	-	-	-	-	16.5164	-	-	-	-	-	-	-	-	-	-	-	-	-	-	-
O60512	Beta-1,4-galactosyltransferase 3 (Beta-1,4-GalTase 3) (Beta4Gal-T3) (b4Gal-T3) (EC 2.4.1.-) (Beta-N-acetylglucosaminyl-glycolipid beta-1,4-galactosyltransferase) (Beta-N-acetylglucosaminylglycopeptide beta-1,4-galactosyltransferase) (EC 2.4.1.38) (N-acetyllactosamine synthase) (EC 2.4.1.90) (Nal synthase) (Neolactotriaosylceramide beta-1,4-galactosyltransferase) (EC 2.4.1.275) (UDP-Gal:beta-GlcNA…	1	0	1	-	56.2248	-	-	-	-	-	-	-	-	-	-	-	-	-	-	-	-	-	-
O60637	Tetraspanin-3 (Tspan-3) (Tetraspanin TM4-A) (Transmembrane 4 superfamily member 8)	1	0	1	-	47.3091	-	-	-	-	-	-	-	-	-	-	-	-	-	-	-	-	-	-
P05091	Aldehyde dehydrogenase, mitochondrial (EC 1.2.1.3) (ALDH class 2) (ALDH-E2) (ALDHI)	1	0	1	-	19.1978	-	-	-	-	-	-	-	-	-	-	-	-	-	-	-	-	-	-
P39687	Acidic leucine-rich nuclear phosphoprotein 32 family member A (Acidic nuclear phosphoprotein pp32) (pp32) (Leucine-rich acidic nuclear protein) (LANP) (Mapmodulin) (Potent heat-stable protein phosphatase 2A inhibitor I1PP2A) (Putative HLA-DR-associated protein I) (PHAPI)	1	0	0	-	-	-	-	-	22.4367	-	-	-	-	-	-	-	-	-	-	-	-	-	-
Q06124	Tyrosine-protein phosphatase non-receptor type 11 (EC 3.1.3.48) (Protein-tyrosine phosphatase 1D) (PTP-1D) (Protein-tyrosine phosphatase 2C) (PTP-2C) (SH-PTP2) (SHP-2) (Shp2) (SH-PTP3)	0	0	0	-	17.1966	-	-	-	-	-	-	-	-	-	-	-	-	-	-	-	-	-	-
Q07955	Serine/arginine-rich splicing factor 1 (Alternative-splicing factor 1) (ASF-1) (Splicing factor, arginine/serine-rich 1) (pre-mRNA-splicing factor SF2, P33 subunit)	0	0	0	-	8.9191	-	-	-	-	-	-	-	-	-	-	-	-	-	-	-	-	-	-
Q13950	Runt-related transcription factor 2 (Acute myeloid leukemia 3 protein) (Core-binding factor subunit alpha-1) (CBF-alpha-1) (Oncogene AML-3) (Osteoblast-specific transcription factor 2) (OSF-2) (Polyomavirus enhancer-binding protein 2 alpha A subunit) (PEA2-alpha A) (PEBP2-alpha A) (SL3-3 enhancer factor 1 alpha A subunit) (SL3/AKV core-binding factor alpha A subunit)	0	0	0	-	81.0753	-	-	-	80.2746	-	-	-	-	-	-	-	-	-	-	-	-	-	-
Q16585	Beta-sarcoglycan (Beta-SG) (43 kDa dystrophin-associated glycoprotein) (43DAG) (A3b)	1	0	1	-	66.7077	-	-	-	-	-	-	-	-	-	-	-	-	-	-	-	-	-	-
Q8IWT3	Cullin-9 (CUL-9) (UbcH7-associated protein 1) (p53-associated parkin-like cytoplasmic protein)	0	0	0	-	3.89134	-	-	-	-	-	-	-	-	-	-	-	-	-	-	-	-	-	-
Q8NC67	Neuropilin and tolloid-like protein 2 (Brain-specific transmembrane protein containing 2 CUB and 1 LDL-receptor class A domains protein 2)	0	0	0	-	37.9387	-	-	-	-	-	-	-	-	-	-	-	-	-	-	-	-	-	-
Q8TDD1	ATP-dependent RNA helicase DDX54 (EC 3.6.4.13) (ATP-dependent RNA helicase DP97) (DEAD box RNA helicase 97 kDa) (DEAD box protein 54)	1	0	1	-	9.50308	-	-	-	-	-	-	-	-	-	-	-	-	-	-	-	-	-	-
O60763	General vesicular transport factor p115 (Protein USO1 homolog) (Transcytosis-associated protein) (TAP) (Vesicle-docking protein)	1	0	0	-	-	-	-	-	12.8814	-	-	-	-	-	-	-	-	-	-	-	-	-	-
O95782	AP-2 complex subunit alpha-1 (100 kDa coated vesicle protein A) (Adaptor protein complex AP-2 subunit alpha-1) (Adaptor-related protein complex 2 subunit alpha-1) (Alpha-adaptin A) (Alpha1-adaptin) (Clathrin assembly protein complex 2 alpha-A large chain) (Plasma membrane adaptor HA2/AP2 adaptin alpha A subunit)	1	0	1	-	-	-	-	-	40.2728	-	-	-	-	-	-	-	-	-	-	-	-	-	-
P13807	Glycogen [starch] synthase, muscle (EC 2.4.1.11)	0	0	0	-	-	-	-	-	6.28482	-	-	-	-	-	-	-	-	-	-	-	-	-	-
P21802	Fibroblast growth factor receptor 2 (FGFR-2) (EC 2.7.10.1) (K-sam) (KGFR) (Keratinocyte growth factor receptor) (CD antigen CD332)	1	0	1	-	-	-	-	-	37.3496	-	-	-	-	-	-	-	-	-	-	-	-	-	-
P28838	Cytosol aminopeptidase (EC 3.4.11.1) (Cysteinylglycine-S-conjugate dipeptidase) (EC 3.4.13.23) (Leucine aminopeptidase 3) (LAP-3) (Leucyl aminopeptidase) (Peptidase S) (Proline aminopeptidase) (EC 3.4.11.5) (Prolyl aminopeptidase)	1	0	1	-	-	-	-	-	10.581	-	-	-	-	-	-	-	-	-	-	-	-	-	-
Q6EEV6	Small ubiquitin-related modifier 4 (SUMO-4) (Small ubiquitin-like protein 4)	0	0	0	-	-	-	-	8.39832	4.72643	6.56237	1.29821	-	-	-	-	-	-	-	-	-	-	-	-
Q12830	Nucleosome-remodeling factor subunit BPTF (Bromodomain and PHD finger-containing transcription factor) (Fetal Alz-50 clone 1 protein) (Fetal Alzheimer antigen)	1	0	1	-	-	-	-	-	10.925	-	-	-	-	-	-	-	-	-	-	-	-	-	-
Q13332	Receptor-type tyrosine-protein phosphatase S (R-PTP-S) (EC 3.1.3.48) (Receptor-type tyrosine-protein phosphatase sigma) (R-PTP-sigma)	1	0	1	-	-	-	-	-	32.3424	-	-	-	-	-	-	-	-	-	-	-	-	-	-
Q14152	Eukaryotic translation initiation factor 3 subunit A (eIF3a) (Eukaryotic translation initiation factor 3 subunit 10) (eIF-3-theta) (eIF3 p167) (eIF3 p180) (eIF3 p185)	0	0	0	-	-	-	-	-	35.6441	-	-	-	-	-	-	-	-	-	-	-	-	-	-
Q16637	Survival motor neuron protein (Component of gems 1) (Gemin-1)	0	0	0	-	-	-	-	-	21.5243	-	-	-	-	-	-	-	-	-	-	-	-	-	-
Q16836	Hydroxyacyl-coenzyme A dehydrogenase, mitochondrial (HCDH) (EC 1.1.1.35) (Medium and short-chain L-3-hydroxyacyl-coenzyme A dehydrogenase) (Short-chain 3-hydroxyacyl-CoA dehydrogenase)	0	0	0	-	-	-	-	-	17.3055	-	-	-	-	-	-	-	-	-	-	-	-	-	-
Q2NKX8	DNA excision repair protein ERCC-6-like (EC 3.6.4.12) (ATP-dependent helicase ERCC6-like) (PLK1-interacting checkpoint helicase) (Tumor antigen BJ-HCC-15)	0	0	0	-	-	-	-	-	20.7563	-	-	-	-	-	-	-	-	-	-	-	-	-	-
Q5VTL8	Pre-mRNA-splicing factor 38B (Sarcoma antigen NY-SAR-27)	0	0	0	-	-	-	-	-	16.4103	-	-	-	-	-	-	-	-	-	-	-	-	-	-
Q6YHU6	Thyroid adenoma-associated protein (Gene inducing thyroid adenomas protein)	1	1	0	-	-	-	-	-	20.0486	-	-	-	-	-	-	-	-	-	-	-	-	-	-
Q6ZMV9	Kinesin-like protein KIF6	0	0	0	-	-	-	-	-	14.7914	-	-	-	-	-	-	-	-	-	-	-	-	-	-
Q6ZSZ5	Rho guanine nucleotide exchange factor 18 (114 kDa Rho-specific guanine nucleotide exchange factor) (p114-Rho-GEF) (p114RhoGEF) (Septin-associated RhoGEF) (SA-RhoGEF)	1	0	1	-	-	-	-	-	6.05018	-	-	-	-	-	-	-	-	-	-	-	-	-	-
Q8TAT6	Nuclear protein localization protein 4 homolog (Protein NPL4)	1	0	0	-	-	-	-	-	39.6387	-	-	-	-	-	-	-	-	-	-	-	-	-	-
Q96TC7	Regulator of microtubule dynamics protein 3 (RMD-3) (hRMD-3) (Cerebral protein 10) (Protein FAM82A2) (Protein FAM82C) (Protein tyrosine phosphatase-interacting protein 51) (TCPTP-interacting protein 51)	0	0	0	-	-	-	-	-	33.6549	-	-	-	-	-	-	-	-	-	-	-	-	-	-
Q9HCB6	Spondin-1 (F-spondin) (Vascular smooth muscle cell growth-promoting factor)	1	0	0	-	-	-	-	-	65.0337	-	-	-	-	-	-	-	-	-	-	-	-	-	-
Q9NRA1	Platelet-derived growth factor C (PDGF-C) (Fallotein) (Spinal cord-derived growth factor) (SCDGF) (VEGF-E) [Cleaved into: Platelet-derived growth factor C, latent form (PDGFC latent form); Platelet-derived growth factor C, receptor-binding form (PDGFC receptor-binding form)]	1	0	0	-	-	-	-	-	66.5194	-	-	-	-	-	-	-	-	-	-	-	-	-	-
Q9NRC1	Suppressor of tumorigenicity 7 protein (Protein FAM4A1) (Protein HELG)	1	0	1	-	-	-	-	-	15.0144	-	-	-	-	-	-	-	-	-	-	-	-	-	-
Q9NU53	Glycoprotein integral membrane protein 1	0	0	0	-	-	-	-	-	70.915	-	-	-	-	-	-	-	-	-	-	-	-	-	-
Q9UFC0	Leucine-rich repeat and WD repeat-containing protein 1 (Centromere protein 33) (CENP-33) (Origin recognition complex-associated protein) (ORC-associated protein) (ORCA)	0	0	0	-	-	-	-	-	19.0834	-	-	-	-	-	-	-	-	-	-	-	-	-	-
Q9Y696	Chloride intracellular channel protein 4 (Intracellular chloride ion channel protein p64H1)	1	0	1	-	-	-	-	-	15.4863	-	-	-	-	-	-	-	-	-	-	-	-	-	-
Q9Y6V0	Protein piccolo (Aczonin)	1	0	1	-	-	-	-	-	27.2563	-	-	-	-	-	-	-	-	-	-	-	-	-	-
P62269	40S ribosomal protein S18 (Ke-3) (Ke3) (Small ribosomal subunit protein uS13)	1	0	1	-	-	-	-	15.5919	-	-	-	-	-	-	-	-	-	-	-	-	-	-	-

## Sheet: Overlap at three time points
Protein info					Metabolic replacement fraction (MRF, %)
Uniprot ID	Protein name	Secretome?	ER resident?	Post-ER protein?	4h_rep1	4h_rep2	4h_ave	4h_std	8h_rep1	8h_rep2	8h_ave	8h_std	12h_rep1	12h_rep2	12h_ave	12h_std
P27797	Calreticulin (CRP55) (Calregulin) (Endoplasmic reticulum resident protein 60) (ERp60) (HACBP) (grp60)	1	0	0	9.65352	11.2271	10.4403	1.11269	19.1017	19.5488	19.3253	0.316165	31.3536	27.9648	29.6592	2.39623
P13667	Protein disulfide-isomerase A4 (EC 5.3.4.1) (Endoplasmic reticulum resident protein 70) (ER protein 70) (ERp70) (Endoplasmic reticulum resident protein 72) (ER protein 72) (ERp-72) (ERp72)	1	0	0	10.8607	11.5678	11.2143	0.499985	20.2189	21.9482	21.0835	1.22277	37.0844	33.1278	35.1061	2.7977
Q9UBS4	DnaJ homolog subfamily B member 11 (APOBEC1-binding protein 2) (ABBP-2) (DnaJ protein homolog 9) (ER-associated DNAJ) (ER-associated Hsp40 co-chaperone) (Endoplasmic reticulum DNA J domain-containing protein 3) (ER-resident protein ERdj3) (ERdj3) (ERj3p) (HEDJ) (Human DnaJ protein 9) (hDj-9) (PWP1-interacting protein 4)	1	0	0	10.747	11.7894	11.2682	0.737084	20.5902	22.5497	21.5699	1.38557	33.5826	31.4458	32.5142	1.51095
P30101	Protein disulfide-isomerase A3 (EC 5.3.4.1) (58 kDa glucose-regulated protein) (58 kDa microsomal protein) (p58) (Disulfide isomerase ER-60) (Endoplasmic reticulum resident protein 57) (ER protein 57) (ERp57) (Endoplasmic reticulum resident protein 60) (ER protein 60) (ERp60)	1	0	0	11.2492	11.7504	11.4998	0.354446	21.6467	23.3975	22.5221	1.238	33.9232	31.9598	32.9415	1.3883
Q15084	Protein disulfide-isomerase A6 (EC 5.3.4.1) (Endoplasmic reticulum protein 5) (ER protein 5) (ERp5) (Protein disulfide isomerase P5) (Thioredoxin domain-containing protein 7)	1	0	0	11.2192	11.9315	11.5754	0.503666	21.9433	23.8124	22.8779	1.32167	35.0797	32.4	33.7398	1.89482
P27824	Calnexin (IP90) (Major histocompatibility complex class I antigen-binding protein p88) (p90)	1	0	0	11.0866	12.2376	11.6621	0.813866	21.8414	24.1994	23.0204	1.66731	34.6725	32.5368	33.6047	1.51019
P14625	Endoplasmin (94 kDa glucose-regulated protein) (GRP-94) (Heat shock protein 90 kDa beta member 1) (Tumor rejection antigen 1) (gp96 homolog)	1	0	0	11.4809	11.8461	11.6635	0.258231	20.5466	23.1124	21.8295	1.81427	36.6712	32.9273	34.7993	2.64731
Q6UXH1	Protein disulfide isomerase CRELD2 (EC 5.3.4.1) (Cysteine-rich with EGF-like domain protein 2)	1	0	0	11.2374	12.2584	11.7479	0.721977	23.2328	23.8403	23.5365	0.429538	36.8862	33.6051	35.2457	2.32009
Q14696	LRP chaperone MESD (LDLR chaperone MESD) (Mesoderm development LRP chaperone MESD) (Mesoderm development candidate 2) (Mesoderm development protein) (Renal carcinoma antigen NY-REN-61)	1	0	0	11.5999	12.0338	11.8168	0.306823	21.1674	23.7014	22.4344	1.79184	31.4665	32.2328	31.8496	0.541866
P55145	Mesencephalic astrocyte-derived neurotrophic factor (Arginine-rich protein) (Protein ARMET)	1	0	0	11.4558	12.233	11.8444	0.549511	19.7779	22.7059	21.2419	2.07038	37.4574	33.4296	35.4435	2.84805
P50454	Serpin H1 (47 kDa heat shock protein) (Arsenic-transactivated protein 3) (AsTP3) (Cell proliferation-inducing gene 14 protein) (Collagen-binding protein) (Colligin) (Rheumatoid arthritis-related antigen RA-A47)	1	0	0	11.5827	12.2276	11.9051	0.456018	24.1562	24.8617	24.509	0.498869	36.0933	34.4292	35.2612	1.17664
P11142	Heat shock cognate 71 kDa protein (EC 3.6.4.10) (Heat shock 70 kDa protein 8) (Lipopolysaccharide-associated protein 1) (LAP-1) (LPS-associated protein 1)	1	0	1	14.9103	9.00546	11.9579	4.17534	25.1682	31.2346	28.2014	4.28961	34.4804	30.8939	32.6871	2.53602
P07237	Protein disulfide-isomerase (PDI) (EC 5.3.4.1) (Cellular thyroid hormone-binding protein) (Prolyl 4-hydroxylase subunit beta) (p55)	1	0	0	11.6131	12.3261	11.9696	0.504117	22.3223	23.4713	22.8968	0.812527	34.1373	33.6487	33.893	0.345474
P11498	Pyruvate carboxylase, mitochondrial (EC 6.4.1.1) (Pyruvic carboxylase) (PCB)	0	0	0	11.2484	12.829	12.0387	1.11764	23.688	22.3005	22.9943	0.981097	32.9471	29.388	31.1676	2.51667
P26885	Peptidyl-prolyl cis-trans isomerase FKBP2 (PPIase FKBP2) (EC 5.2.1.8) (13 kDa FK506-binding protein) (13 kDa FKBP) (FKBP-13) (FK506-binding protein 2) (FKBP-2) (Immunophilin FKBP13) (Rotamase)	1	1	0	10.7167	13.6129	12.1648	2.04793	20.9686	23.8878	22.4282	2.06419	34.6917	31.7648	33.2283	2.06964
Q14554	Protein disulfide-isomerase A5 (EC 5.3.4.1) (Protein disulfide isomerase-related protein)	1	1	0	12.4328	12.0245	12.2286	0.288712	24.2487	27.3155	25.7821	2.16856	36.5116	34.5545	35.5331	1.38382
Q13162	Peroxiredoxin-4 (EC 1.11.1.24) (Antioxidant enzyme AOE372) (AOE37-2) (Peroxiredoxin IV) (Prx-IV) (Thioredoxin peroxidase AO372) (Thioredoxin-dependent peroxide reductase A0372) (Thioredoxin-dependent peroxiredoxin 4)	1	0	0	11.9207	12.5691	12.2449	0.458497	25.2286	26.2868	25.7577	0.748284	35.0831	34.6986	34.8908	0.271877
Q9BS26	Endoplasmic reticulum resident protein 44 (ER protein 44) (ERp44) (Thioredoxin domain-containing protein 4)	1	0	0	11.9873	12.5683	12.2778	0.410815	23.7287	23.0017	23.3652	0.5141	34.5408	32.253	33.3969	1.61775
Q9BRR6	ADP-dependent glucokinase (ADP-GK) (ADPGK) (EC 2.7.1.147) (RbBP-35)	1	0	0	11.7699	12.7917	12.2808	0.722533	23.2905	25.1928	24.2417	1.34512	35.4456	33.1765	34.311	1.60445
O43852	Calumenin (Crocalbin) (IEF SSP 9302)	1	0	0	12.4098	12.3714	12.3906	0.0271367	22.6276	24.2074	23.4175	1.11711	33.5998	32.59	33.0949	0.714032
P30040	Endoplasmic reticulum resident protein 29 (ERp29) (Endoplasmic reticulum resident protein 28) (ERp28) (Endoplasmic reticulum resident protein 31) (ERp31)	1	0	0	12.2607	12.6012	12.4309	0.240751	24.7945	23.7828	24.2887	0.715372	33.1859	32.8223	33.0041	0.257077
P14618	Pyruvate kinase PKM (EC 2.7.1.40) (Cytosolic thyroid hormone-binding protein) (CTHBP) (Opa-interacting protein 3) (OIP-3) (Pyruvate kinase 2/3) (Pyruvate kinase muscle isozyme) (Thyroid hormone-binding protein 1) (THBP1) (Tumor M2-PK) (p58)	1	0	0	12.3837	13.0011	12.6924	0.436585	21.467	29.758	25.6125	5.86264	33.267	30.0357	31.6514	2.28492
Q14165	Malectin	1	0	0	12.5285	12.9329	12.7307	0.285956	23.6297	23.4456	23.5376	0.130224	33.2746	32.9826	33.1286	0.206479
Q9P035	Very-long-chain (3R)-3-hydroxyacyl-CoA dehydratase 3 (EC 4.2.1.134) (3-hydroxyacyl-CoA dehydratase 3) (HACD3) (Butyrate-induced protein 1) (B-ind1) (hB-ind1) (Protein-tyrosine phosphatase-like A domain-containing protein 1)	1	0	0	12.5874	12.9504	12.7689	0.256652	26.289	26.3189	26.304	0.021122	32.2176	37.8967	35.0572	4.01569
Q9UHG3	Prenylcysteine oxidase 1 (EC 1.8.3.5) (Prenylcysteine lyase)	1	0	1	12.1613	13.3982	12.7797	0.874618	25.0712	25.7323	25.4017	0.467466	33.962	33.7252	33.8436	0.167427
P11021	Endoplasmic reticulum chaperone BiP (EC 3.6.4.10) (78 kDa glucose-regulated protein) (GRP-78) (Binding-immunoglobulin protein) (BiP) (Heat shock protein 70 family protein 5) (HSP70 family protein 5) (Heat shock protein family A member 5) (Immunoglobulin heavy chain-binding protein)	1	0	0	12.8852	12.7773	12.8312	0.0762949	19.8988	23.628	21.7634	2.63696	38.1085	34.2482	36.1783	2.72965
Q14697	Neutral alpha-glucosidase AB (EC 3.2.1.207) (Alpha-glucosidase 2) (Glucosidase II subunit alpha)	1	0	0	12.6615	13.0057	12.8336	0.243377	23.2829	24.5528	23.9178	0.89796	33.1421	33.181	33.1616	0.0274825
Q9NWM8	Peptidyl-prolyl cis-trans isomerase FKBP14 (PPIase FKBP14) (EC 5.2.1.8) (22 kDa FK506-binding protein) (22 kDa FKBP) (FKBP-22) (FK506-binding protein 14) (FKBP-14) (Rotamase)	1	1	0	11.164	14.6787	12.9213	2.48524	27.2267	28.5245	27.8756	0.917667	39.8022	39.3785	39.5903	0.299588
Q9Y4L1	Hypoxia up-regulated protein 1 (150 kDa oxygen-regulated protein) (ORP-150) (170 kDa glucose-regulated protein) (GRP-170)	1	0	0	12.7681	13.3028	13.0355	0.378081	22.0309	24.7843	23.4076	1.94693	37.4527	34.4236	35.9382	2.14186
Q99720	Sigma non-opioid intracellular receptor 1 (Aging-associated gene 8 protein) (SR31747-binding protein) (SR-BP) (Sigma 1-type opioid receptor) (SIG-1R) (Sigma1-receptor) (Sigma1R) (hSigmaR1)	1	0	0	13.2351	12.9648	13.0999	0.191164	24.803	26.2063	25.5047	0.992324	34.3918	32.3305	33.3611	1.45759
P49257	Protein ERGIC-53 (ER-Golgi intermediate compartment 53 kDa protein) (Gp58) (Intracellular mannose-specific lectin MR60) (Lectin mannose-binding 1)	1	0	0	13.2411	12.9701	13.1056	0.191673	25.4054	28.4104	26.9079	2.12481	37.7599	35.4235	36.5917	1.65208
P08238	Heat shock protein HSP 90-beta (HSP 90) (Heat shock 84 kDa) (HSP 84) (HSP84)	1	0	1	11.1356	15.2233	13.1795	2.89047	28.4303	29.1097	28.77	0.480376	33.2033	31.1726	32.188	1.43591
Q9H3N1	Thioredoxin-related transmembrane protein 1 (Thioredoxin domain-containing protein 1) (Transmembrane Trx-related protein)	1	1	0	12.7384	13.6248	13.1816	0.626764	24.9852	26.5899	25.7875	1.13469	34.4387	33.0477	33.7432	0.983605
O75844	CAAX prenyl protease 1 homolog (EC 3.4.24.84) (Farnesylated proteins-converting enzyme 1) (FACE-1) (Prenyl protein-specific endoprotease 1) (Zinc metalloproteinase Ste24 homolog)	1	0	0	11.8943	14.6867	13.2905	1.97453	25.1503	30.3417	27.746	3.67093	36.4288	35.342	35.8854	0.768473
Q96JJ7	Protein disulfide-isomerase TMX3 (EC 5.3.4.1) (Thioredoxin domain-containing protein 10) (Thioredoxin-related transmembrane protein 3)	1	0	0	12.1196	14.5358	13.3277	1.70849	25.2163	28.5193	26.8678	2.3356	36.4563	33.89	35.1731	1.81466
Q14257	Reticulocalbin-2 (Calcium-binding protein ERC-55) (E6-binding protein) (E6BP)	1	1	0	13.0835	13.6778	13.3806	0.42018	22.5569	24.6489	23.6029	1.47927	35.2504	34.6055	34.9279	0.455999
Q9NYU2	UDP-glucose:glycoprotein glucosyltransferase 1 (UGT1) (hUGT1) (EC 2.4.1.-) (UDP--Glc:glycoprotein glucosyltransferase) (UDP-glucose ceramide glucosyltransferase-like 1)	1	0	0	13.4956	13.4798	13.4877	0.0111137	24.4234	25.8941	25.1587	1.03997	35.3646	34.1421	34.7533	0.864466
Q96HE7	ERO1-like protein alpha (ERO1-L) (ERO1-L-alpha) (EC 1.8.4.-) (Endoplasmic oxidoreductin-1-like protein) (Endoplasmic reticulum oxidoreductase alpha) (Oxidoreductin-1-L-alpha)	1	0	0	13.0094	13.9778	13.4936	0.684703	23.9943	25.1357	24.565	0.807118	35.4539	34.8975	35.1757	0.393406
Q9BT09	Protein canopy homolog 3 (CTG repeat protein 4a) (Expanded repeat-domain protein CAG/CTG 5) (Protein associated with TLR4) (Trinucleotide repeat-containing gene 5 protein)	1	1	0	13.3291	13.6636	13.4964	0.236516	24.1948	26.7088	25.4518	1.77768	37.2009	37.2942	37.2476	0.0659924
Q15293	Reticulocalbin-1	1	1	0	13.6174	13.4401	13.5288	0.125307	23.9179	25.3726	24.6453	1.0286	36.6431	33.3649	35.004	2.31805
P14314	Glucosidase 2 subunit beta (80K-H protein) (Glucosidase II subunit beta) (Protein kinase C substrate 60.1 kDa protein heavy chain) (PKCSH)	1	1	0	13.6009	13.5658	13.5834	0.0248186	25.0774	25.5271	25.3022	0.318003	35.4347	34.884	35.1593	0.389442
Q9UMX5	Neudesin (Cell immortalization-related protein 2) (Neuron-derived neurotrophic factor) (Protein GIG47) (Secreted protein of unknown function) (SPUF protein)	1	0	0	13.165	14.0022	13.5836	0.591933	25.7201	25.6019	25.661	0.0836242	38.1035	37.0958	37.5997	0.712516
O95881	Thioredoxin domain-containing protein 12 (EC 1.8.4.2) (Endoplasmic reticulum resident protein 18) (ER protein 18) (ERp18) (Endoplasmic reticulum resident protein 19) (ER protein 19) (ERp19) (Thioredoxin-like protein p19) (hTLP19)	1	1	0	13.1703	14.0192	13.5947	0.600227	26.5279	26.463	26.4954	0.0458453	35.4939	34.5455	35.0197	0.670556
O14656	Torsin-1A (Dystonia 1 protein) (Torsin ATPase-1A) (EC 3.6.4.-) (Torsin family 1 member A)	1	0	0	13.7425	13.5098	13.6262	0.16459	26.9876	25.0824	26.035	1.34716	37.31	33.5106	35.4103	2.68653
Q9Y2B0	Protein canopy homolog 2 (MIR-interacting saposin-like protein) (Putative secreted protein Zsig9) (Transmembrane protein 4)	1	1	0	13.4731	13.8585	13.6658	0.272483	23.9995	24.7243	24.3619	0.512546	34.4602	33.7323	34.0962	0.514714
Q9H6E4	Coiled-coil domain-containing protein 134	1	0	0	13.7909	13.6062	13.6985	0.130609	25.8919	27.3288	26.6103	1.01601	37.8882	37.437	37.6626	0.319013
Q9BTV4	Transmembrane protein 43 (Protein LUMA)	1	0	0	13.5045	14.0628	13.7837	0.39473	25.8342	27.4784	26.6563	1.16266	36.3479	35.959	36.1535	0.274982
O15260	Surfeit locus protein 4	1	0	0	13.7061	13.9815	13.8438	0.194729	25.2806	27.2182	26.2494	1.37012	37.9414	38.0464	37.9939	0.0742192
Q8NBS9	Thioredoxin domain-containing protein 5 (Endoplasmic reticulum resident protein 46) (ER protein 46) (ERp46) (Thioredoxin-like protein p46)	1	0	0	13.4656	14.2801	13.8728	0.575914	26.0519	26.9897	26.5208	0.663126	37.5628	37.9086	37.7357	0.244526
P23284	Peptidyl-prolyl cis-trans isomerase B (PPIase B) (EC 5.2.1.8) (CYP-S1) (Cyclophilin B) (Rotamase B) (S-cyclophilin) (SCYLP)	1	0	0	13.6688	14.2124	13.9406	0.384391	22.9845	24.9644	23.9744	1.39997	34.6418	33.0737	33.8577	1.10885
Q969H8	Myeloid-derived growth factor (MYDGF)	1	0	0	15.124	12.8039	13.964	1.64061	22.2727	24.4188	23.3458	1.51748	37.0364	35.8641	36.4503	0.828939
Q9BU23	Lipase maturation factor 2 (Transmembrane protein 112B) (Transmembrane protein 153)	1	1	0	14.2205	13.8392	14.0298	0.269667	24.0347	28.1036	26.0691	2.87716	33.4332	37.3021	35.3676	2.73574
Q4KWH8	1-phosphatidylinositol 4,5-bisphosphate phosphodiesterase eta-1 (EC 3.1.4.11) (Phosphoinositide phospholipase C-eta-1) (Phospholipase C-eta-1) (PLC-eta-1) (Phospholipase C-like protein 3) (PLC-L3)	1	0	1	14.8603	13.2848	14.0725	1.11406	21.7595	23.82	22.7897	1.45699	38.8592	34.3518	36.6055	3.18727
Q70UQ0	Inhibitor of nuclear factor kappa-B kinase-interacting protein (I kappa-B kinase-interacting protein) (IKBKB-interacting protein) (IKK-interacting protein)	1	1	0	13.9711	14.2257	14.0984	0.180014	23.904	25.6693	24.7867	1.24827	35.1563	35.403	35.2797	0.174454
Q5JTV8	Torsin-1A-interacting protein 1 (Lamin-associated protein 1B) (LAP1B)	1	0	1	13.6711	14.6014	14.1362	0.657887	27.5257	26.7802	27.1529	0.527198	37.0424	35.7058	36.3741	0.94511
P04844	Dolichyl-diphosphooligosaccharide--protein glycosyltransferase subunit 2 (Dolichyl-diphosphooligosaccharide--protein glycosyltransferase 63 kDa subunit) (RIBIIR) (Ribophorin II) (RPN-II) (Ribophorin-2)	1	1	0	13.6815	14.5912	14.1364	0.64329	25.3375	27.3023	26.3199	1.38937	36.0213	33.7121	34.8667	1.63287
Q07065	Cytoskeleton-associated protein 4 (63-kDa cytoskeleton-linking membrane protein) (Climp-63) (p63)	1	0	0	13.8911	14.4678	14.1794	0.407779	26.3992	26.2276	26.3134	0.121325	37.9683	36.2147	37.0915	1.23999
P13674	Prolyl 4-hydroxylase subunit alpha-1 (4-PH alpha-1) (EC 1.14.11.2) (Procollagen-proline,2-oxoglutarate-4-dioxygenase subunit alpha-1)	1	1	0	14.2661	14.113	14.1895	0.1083	24.4371	27.2801	25.8586	2.01036	38.502	36.621	37.5615	1.33008
Q9Y3A6	Transmembrane emp24 domain-containing protein 5 (p24 family protein gamma-2) (p24gamma2) (p28)	1	0	0	13.9992	14.6488	14.324	0.459346	24.6528	32.659	28.6559	5.66123	35.7372	36.6996	36.2184	0.680559
Q12797	Aspartyl/asparaginyl beta-hydroxylase (EC 1.14.11.16) (Aspartate beta-hydroxylase) (ASP beta-hydroxylase) (Peptide-aspartate beta-dioxygenase)	1	0	0	13.857	14.9385	14.3977	0.764759	25.9347	26.7109	26.3228	0.548877	35.9258	34.4052	35.1655	1.07524
P49327	Fatty acid synthase (EC 2.3.1.85) (Type I fatty acid synthase) [Includes: [Acyl-carrier-protein] S-acetyltransferase (EC 2.3.1.38); [Acyl-carrier-protein] S-malonyltransferase (EC 2.3.1.39); 3-oxoacyl-[acyl-carrier-protein] synthase (EC 2.3.1.41); 3-oxoacyl-[acyl-carrier-protein] reductase (EC 1.1.1.100); 3-hydroxyacyl-[acyl-carrier-protein] dehydratase (EC 4.2.1.59); Enoyl-[acyl-carrier-protein]…	1	0	1	14.0118	14.8008	14.4063	0.557924	26.7115	39.5818	33.1466	9.10069	36.1357	33.9459	35.0408	1.54844
Q6Y288	Beta-1,3-glucosyltransferase (Beta3Glc-T) (EC 2.4.1.-) (Beta 3-glucosyltransferase) (Beta-3-glycosyltransferase-like)	1	1	0	15.005	13.9896	14.4973	0.718012	26.5327	26.6529	26.5928	0.0849703	36.5941	34.3634	35.4787	1.57734
P05165	Propionyl-CoA carboxylase alpha chain, mitochondrial (PCCase subunit alpha) (EC 6.4.1.3) (Propanoyl-CoA:carbon dioxide ligase subunit alpha)	0	0	0	14.113	15.2269	14.6699	0.787702	24.7152	25.6898	25.2025	0.68911	35.3383	34.2892	34.8137	0.741806
O94905	Erlin-2 (Endoplasmic reticulum lipid raft-associated protein 2) (Stomatin-prohibitin-flotillin-HflC/K domain-containing protein 2) (SPFH domain-containing protein 2)	1	0	0	14.816	14.7172	14.7666	0.0698623	35.3211	27.8103	31.5657	5.31093	43.9383	46.1021	45.0202	1.53002
Q9H488	GDP-fucose protein O-fucosyltransferase 1 (EC 2.4.1.221) (Peptide-O-fucosyltransferase 1) (O-FucT-1)	1	1	0	15.4877	14.1071	14.7974	0.976276	25.5193	27.3678	26.4436	1.30708	33.0862	32.9561	33.0211	0.0919937
Q8IXB1	DnaJ homolog subfamily C member 10 (EC 1.8.4.-) (Endoplasmic reticulum DNA J domain-containing protein 5) (ER-resident protein ERdj5) (ERdj5) (Macrothioredoxin) (MTHr)	1	1	0	14.2124	15.5462	14.8793	0.943153	25.6478	27.6986	26.6732	1.45017	37.7513	36.2505	37.0009	1.06124
Q6ZXV5	Protein O-mannosyl-transferase TMTC3 (EC 2.4.1.109) (Protein SMILE) (Transmembrane and TPR repeat-containing protein 3)	1	1	0	14.2617	15.502	14.8819	0.877021	30.5835	29.192	29.8878	0.983943	24.2459	29.3121	26.779	3.58239
Q8N766	ER membrane protein complex subunit 1	1	1	0	14.686	15.3095	14.9977	0.440911	26.7281	28.4416	27.5849	1.21162	37.4883	38.3211	37.9047	0.588894
P07437	Tubulin beta chain (Tubulin beta-5 chain)	1	0	1	12.1412	17.8773	15.0092	4.05603	24.5494	49.1617	36.8555	17.4035	32.4908	33.6188	33.0548	0.797584
Q8NBJ5	Procollagen galactosyltransferase 1 (EC 2.4.1.50) (Collagen beta(1-O)galactosyltransferase 1) (ColGalT 1) (Glycosyltransferase 25 family member 1) (Hydroxylysine galactosyltransferase 1)	1	1	0	14.7027	15.4248	15.0638	0.510619	26.5192	27.5877	27.0534	0.755501	37.1413	37.4637	37.3025	0.227927
Q13724	Mannosyl-oligosaccharide glucosidase (EC 3.2.1.106) (Processing A-glucosidase I)	1	0	0	15.0945	15.2722	15.1833	0.125645	24.6931	26.1197	25.4064	1.00871	32.3346	31.0773	31.7059	0.889066
Q96A33	Coiled-coil domain-containing protein 47 (Calumin)	1	1	0	14.848	15.5983	15.2231	0.530557	27.7963	29.6394	28.7178	1.30329	39.2323	38.907	39.0697	0.229961
Q9H0V9	VIP36-like protein (Lectin mannose-binding 2-like) (LMAN2-like protein)	1	0	0	15.6253	14.9841	15.3047	0.453456	25.0891	30.975	28.0321	4.16191	37.3096	34.4529	35.8812	2.01999
Q8NFQ8	Torsin-1A-interacting protein 2 (Lumenal domain-like LAP1)	1	0	0	15.0967	15.6132	15.355	0.365274	31.8076	32.6994	32.2535	0.63054	42.138	40.8966	41.5173	0.877804
Q15363	Transmembrane emp24 domain-containing protein 2 (Membrane protein p24A) (p24) (p24 family protein beta-1) (p24beta1)	1	0	0	14.6525	16.2269	15.4397	1.11326	25.5897	29.5244	27.557	2.78222	37.7931	35.1357	36.4644	1.8791
Q7Z4H8	Protein O-glucosyltransferase 3 (EC 2.4.1.-) (KDEL motif-containing protein 2) (Protein O-xylosyltransferase POGLUT3) (EC 2.4.2.-)	1	1	0	15.3883	15.5355	15.4619	0.104101	27.7639	26.7056	27.2347	0.748381	36.8065	36.3746	36.5905	0.305346
O95302	Peptidyl-prolyl cis-trans isomerase FKBP9 (PPIase FKBP9) (EC 5.2.1.8) (63 kDa FK506-binding protein) (63 kDa FKBP) (FKBP-63) (FK506-binding protein 9) (FKBP-9) (Rotamase)	1	1	0	16.1798	14.7841	15.482	0.986913	30.0631	32.712	31.3876	1.8731	39.8399	37.601	38.7204	1.5831
Q969X5	Endoplasmic reticulum-Golgi intermediate compartment protein 1 (ER-Golgi intermediate compartment 32 kDa protein) (ERGIC-32)	1	0	0	14.9862	16.1433	15.5647	0.818146	26.3216	29.5804	27.951	2.30434	36.0135	35.4034	35.7085	0.431389
P61009	Signal peptidase complex subunit 3 (EC 3.4.-.-) (Microsomal signal peptidase 22/23 kDa subunit) (SPC22/23) (SPase 22/23 kDa subunit)	1	1	0	14.1771	16.9642	15.5706	1.97079	23.9995	26.2999	25.1497	1.62665	36.7105	35.4468	36.0786	0.893541
Q32P28	Prolyl 3-hydroxylase 1 (EC 1.14.11.7) (Growth suppressor 1) (Leucine- and proline-enriched proteoglycan 1) (Leprecan-1)	1	0	0	15.3862	15.8455	15.6158	0.324761	27.5446	28.6708	28.1077	0.796307	38.4377	38.2373	38.3375	0.141689
Q8IVL6	Prolyl 3-hydroxylase 3 (EC 1.14.11.7) (Leprecan-like protein 2) (Protein B)	1	1	0	15.7568	15.6083	15.6825	0.105067	28.7729	26.257	27.5149	1.77904	35.483	34.978	35.2305	0.357146
Q8TEM1	Nuclear pore membrane glycoprotein 210 (Nuclear pore protein gp210) (Nuclear envelope pore membrane protein POM 210) (POM210) (Nucleoporin Nup210) (Pore membrane protein of 210 kDa)	1	0	0	15.512	16.0285	15.7702	0.365211	30.4367	27.7759	29.1063	1.88146	39.9446	39.1528	39.5487	0.559934
Q9UGP8	Translocation protein SEC63 homolog	1	1	0	15.5284	16.4864	16.0074	0.677411	26.8594	30.7618	28.8106	2.75942	40.9095	38.633	39.7713	1.60975
Q8WY22	BRI3-binding protein (I3-binding protein) (Cervical cancer 1 proto-oncogene-binding protein KG19) (HCCRBP-1)	0	0	0	17.5237	14.5715	16.0476	2.08752	24.5186	29.0594	26.789	3.21082	30.7542	37.135	33.9446	4.51193
P13639	Elongation factor 2 (EF-2)	1	0	1	15.9268	16.2753	16.101	0.246378	27.0456	26.7185	26.882	0.231357	40.385	38.7776	39.5813	1.13657
Q96KA5	Cleft lip and palate transmembrane protein 1-like protein (CLPTM1-like protein) (Cisplatin resistance-related protein 9) (CRR9p)	1	1	0	15.6104	16.6152	16.1128	0.710541	30.3495	26.6674	28.5085	2.60364	40.3135	36.4555	38.3845	2.72801
Q9H497	Torsin-3A (ATP-dependent interferon-responsive protein) (Torsin family 3 member A)	1	0	0	15.0606	17.3171	16.1889	1.59559	29.5239	30.5903	30.0571	0.754057	39.3289	42.2169	40.7729	2.04216
Q96AY3	Peptidyl-prolyl cis-trans isomerase FKBP10 (PPIase FKBP10) (EC 5.2.1.8) (65 kDa FK506-binding protein) (65 kDa FKBP) (FKBP-65) (FK506-binding protein 10) (FKBP-10) (Immunophilin FKBP65) (Rotamase)	1	0	0	16.0898	16.3292	16.2095	0.169289	26.8343	29.792	28.3132	2.09147	39.9194	38.6853	39.3023	0.872628
P10809	60 kDa heat shock protein, mitochondrial (EC 5.6.1.7) (60 kDa chaperonin) (Chaperonin 60) (CPN60) (Heat shock protein 60) (HSP-60) (Hsp60) (HuCHA60) (Mitochondrial matrix protein P1) (P60 lymphocyte protein)	1	0	1	17.0049	15.8263	16.4156	0.833353	26.5392	30.2158	28.3775	2.59979	36.1626	32.3199	34.2413	2.71718
O60613	Selenoprotein F (15 kDa selenoprotein)	1	1	0	17.285	15.6538	16.4694	1.1534	32.3963	27.6851	30.0407	3.33139	41.395	40.2128	40.8039	0.835935
O60568	Multifunctional procollagen lysine hydroxylase and glycosyltransferase LH3 [Includes: Procollagen-lysine,2-oxoglutarate 5-dioxygenase 3 (EC 1.14.11.4) (Lysyl hydroxylase 3) (LH3); Procollagen glycosyltransferase (EC 2.4.1.50) (EC 2.4.1.66) (Galactosylhydroxylysine-glucosyltransferase) (Procollagen galactosyltransferase) (Procollagen glucosyltransferase)]	1	0	0	15.2808	17.73	16.5054	1.73185	29.7462	30.3481	30.0471	0.425592	41.1595	42.2536	41.7066	0.773645
P43307	Translocon-associated protein subunit alpha (TRAP-alpha) (Signal sequence receptor subunit alpha) (SSR-alpha)	1	1	0	15.6922	17.3403	16.5163	1.16541	27.5284	31.5458	29.5371	2.84074	41.2511	41.9758	41.6135	0.512456
A0A0A6YYA0	Protein TMED7-TICAM2	1	0	0	16.8987	16.2563	16.5775	0.4542	26.5796	29.5407	28.0602	2.09382	38.5625	37.4116	37.987	0.813803
P04843	Dolichyl-diphosphooligosaccharide--protein glycosyltransferase subunit 1 (Dolichyl-diphosphooligosaccharide--protein glycosyltransferase 67 kDa subunit) (Ribophorin I) (RPN-I) (Ribophorin-1)	1	1	0	16.4166	16.8489	16.6328	0.305677	25.3948	28.2048	26.7998	1.98691	40.5448	39.3211	39.933	0.865302
Q5JRA6	Transport and Golgi organization protein 1 homolog (TANGO1) (C219-reactive peptide) (D320) (Melanoma inhibitory activity protein 3)	1	0	0	16.6097	16.806	16.7078	0.138829	28.3627	30.5247	29.4437	1.52878	42.7872	40.7902	41.7887	1.41207
Q96S52	GPI transamidase component PIG-S (Phosphatidylinositol-glycan biosynthesis class S protein)	1	1	0	16.8026	16.8122	16.8074	0.00685145	27.2828	31.0012	29.142	2.6293	39.8999	37.114	38.507	1.96988
Q96S66	Chloride channel CLIC-like protein 1 (Mid-1-related chloride channel protein 1)	1	0	0	16.1735	17.5537	16.8636	0.975924	30.5058	32.0957	31.3008	1.12417	43.4383	43.2147	43.3265	0.158071
Q9Y5M8	Signal recognition particle receptor subunit beta (SR-beta) (Protein APMCF1)	1	1	0	16.5192	17.4897	17.0044	0.686263	30.2061	33.3804	31.7933	2.24458	41.9654	42.8245	42.3949	0.607455
Q9UNW1	Multiple inositol polyphosphate phosphatase 1 (EC 3.1.3.62) (2,3-bisphosphoglycerate 3-phosphatase) (2,3-BPG phosphatase) (EC 3.1.3.80) (Inositol (1,3,4,5)-tetrakisphosphate 3-phosphatase) (Ins(1,3,4,5)P(4) 3-phosphatase)	1	0	0	16.3502	17.7205	17.0354	0.968975	32.7347	33.096	32.9154	0.255531	43.3922	43.7924	43.5923	0.283033
O94919	Endonuclease domain-containing 1 protein (EC 3.1.30.-)	1	0	1	20.3213	13.8258	17.0735	4.59299	25.7069	32.8688	29.2878	5.06422	37.7614	36.1471	36.9543	1.14147
Q9Y680	Peptidyl-prolyl cis-trans isomerase FKBP7 (PPIase FKBP7) (EC 5.2.1.8) (23 kDa FK506-binding protein) (23 kDa FKBP) (FKBP-23) (FK506-binding protein 7) (FKBP-7) (Rotamase)	1	1	0	16.1032	18.8845	17.4938	1.9667	23.9735	27.3441	25.6588	2.38338	35.3395	35.2768	35.3081	0.044389
O15460	Prolyl 4-hydroxylase subunit alpha-2 (4-PH alpha-2) (EC 1.14.11.2) (Procollagen-proline,2-oxoglutarate-4-dioxygenase subunit alpha-2)	1	1	0	17.4407	18.1127	17.7767	0.475176	30.3349	31.0991	30.717	0.540341	45.025	43.6835	44.3543	0.94858
P49755	Transmembrane emp24 domain-containing protein 10 (Protein TMED10) (21 kDa transmembrane-trafficking protein) (S31I125) (S31III125) (Tmp-21-I) (Transmembrane protein Tmp21) (p23) (p24 family protein delta-1) (p24delta1) (p24delta)	1	0	0	18.4499	17.3185	17.8842	0.800037	29.0141	30.571	29.7925	1.1009	40.9918	40.4216	40.7067	0.403215
Q8NBI6	Xyloside xylosyltransferase 1 (EC 2.4.2.62) (UDP-xylose:alpha-xyloside alpha-1,3-xylosyltransferase)	1	1	0	18.7547	17.1314	17.943	1.14781	31.4984	29.2786	30.3885	1.56961	42.0401	41.6709	41.8555	0.261048
Q8TCJ2	Dolichyl-diphosphooligosaccharide--protein glycosyltransferase subunit STT3B (Oligosaccharyl transferase subunit STT3B) (STT3-B) (EC 2.4.99.18) (Source of immunodominant MHC-associated peptides homolog)	1	1	0	17.7564	18.2646	18.0105	0.359351	29.2901	29.9229	29.6065	0.447437	42.5314	41.729	42.1302	0.567355
Q96DZ1	Endoplasmic reticulum lectin 1 (ER lectin) (Erlectin) (XTP3-transactivated gene B protein)	1	1	0	17.4543	18.6708	18.0625	0.86017	29.6646	30.8136	30.2391	0.812411	41.7256	41.6369	41.6812	0.0627685
P80303	Nucleobindin-2 (DNA-binding protein NEFA) (Epididymis secretory protein Li 109) (Gastric cancer antigen Zg4) (Prepronesfatin) [Cleaved into: Nesfatin-1]	1	0	0	17.4338	18.7217	18.0777	0.910619	29.9136	30.9683	30.4409	0.745803	47.0541	44.6734	45.8638	1.68338
P46977	Dolichyl-diphosphooligosaccharide--protein glycosyltransferase subunit STT3A (Oligosaccharyl transferase subunit STT3A) (STT3-A) (EC 2.4.99.18) (B5) (Integral membrane protein 1) (Transmembrane protein TMC)	1	1	0	17.8955	18.3413	18.1184	0.315265	30.0283	31.9483	30.9883	1.35758	46.1143	43.9371	45.0257	1.53953
Q8NBJ7	Inactive C-alpha-formylglycine-generating enzyme 2 (Paralog of formylglycine-generating enzyme) (pFGE) (Sulfatase-modifying factor 2)	1	1	0	18.0999	18.382	18.241	0.199465	26.9791	29.9789	28.479	2.12118	41.4486	39.2703	40.3594	1.54028
O75718	Cartilage-associated protein	1	0	0	18.2866	18.28	18.2833	0.00472179	30.3029	31.8253	31.0641	1.0765	42.6734	40.3078	41.4906	1.67273
Q86YB8	ERO1-like protein beta (ERO1-L-beta) (EC 1.8.4.-) (Endoplasmic reticulum oxidoreductase beta) (Endoplasmic reticulum oxidoreductin-1-like protein B) (Oxidoreductin-1-L-beta)	1	1	0	19.6251	16.9959	18.3105	1.85914	27.459	31.5359	29.4974	2.88285	43.264	40.8337	42.0488	1.71853
P04406	Glyceraldehyde-3-phosphate dehydrogenase (GAPDH) (EC 1.2.1.12) (Peptidyl-cysteine S-nitrosylase GAPDH) (EC 2.6.99.-)	1	0	1	20.5599	16.3579	18.4589	2.97127	26.7962	17.0441	21.9202	6.89579	33.4562	37.8071	35.6316	3.07652
Q9BZQ6	ER degradation-enhancing alpha-mannosidase-like protein 3 (EC 3.2.1.113) (Alpha-1,2-mannosidase EDEM3)	1	1	0	18.1964	18.8667	18.5316	0.473999	34.7693	41.5379	38.1536	4.78614	57.4938	47.5894	52.5416	7.00351
Q969N2	GPI transamidase component PIG-T (Phosphatidylinositol-glycan biosynthesis class T protein)	1	0	0	18.0146	19.2715	18.6431	0.888737	28.5607	30.7345	29.6476	1.53709	44.9633	41.9967	43.48	2.09771
Q02809	Procollagen-lysine,2-oxoglutarate 5-dioxygenase 1 (EC 1.14.11.4) (Lysyl hydroxylase 1) (LH1)	1	0	0	18.3187	19.3184	18.8185	0.706916	33.5592	34.9902	34.2747	1.01186	48.0133	46.0241	47.0187	1.40657
Q9P2K2	Thioredoxin domain-containing protein 16	1	0	0	16.9097	20.7707	18.8402	2.73017	28.899	28.8823	28.8907	0.0117992	41.8009	41.2301	41.5155	0.403657
Q8N129	Protein canopy homolog 4	1	0	1	18.354	19.3607	18.8574	0.711826	26.9556	26.922	26.9388	0.0237793	35.3262	30.8231	33.0746	3.18411
Q9UBV2	Protein sel-1 homolog 1 (Suppressor of lin-12-like protein 1) (Sel-1L)	1	1	0	18.7448	19.6555	19.2001	0.643972	33.2002	35.9069	34.5535	1.91393	48.3812	45.7112	47.0462	1.88801
Q8NAT1	Protein O-linked-mannose beta-1,4-N-acetylglucosaminyltransferase 2 (POMGnT2) (EC 2.4.1.312) (Extracellular O-linked N-acetylglucosamine transferase-like) (Glycosyltransferase-like domain-containing protein 2)	1	1	0	18.9627	19.7625	19.3626	0.565526	26.9732	33.8611	30.4172	4.87051	35.5184	31.211	33.3647	3.04582
Q13217	DnaJ homolog subfamily C member 3 (Endoplasmic reticulum DNA J domain-containing protein 6) (ER-resident protein ERdj6) (ERdj6) (Interferon-induced, double-stranded RNA-activated protein kinase inhibitor) (Protein kinase inhibitor of 58 kDa) (Protein kinase inhibitor p58)	1	0	0	19.6929	19.2806	19.4868	0.291524	24.2631	25.9835	25.1233	1.21652	39.7125	35.6578	37.6852	2.86714
P39656	Dolichyl-diphosphooligosaccharide--protein glycosyltransferase 48 kDa subunit (DDOST 48 kDa subunit) (Oligosaccharyl transferase 48 kDa subunit)	1	0	0	19.4412	20.0569	19.7491	0.435348	28.5888	30.4648	29.5268	1.32653	42.8562	40.6588	41.7575	1.55377
P51572	B-cell receptor-associated protein 31 (BCR-associated protein 31) (Bap31) (6C6-AG tumor-associated antigen) (Protein CDM) (p28)	1	0	0	19.0552	20.6198	19.8375	1.10633	37.3571	32.1726	34.7648	3.66601	44.33	42.3445	43.3373	1.40397
Q12907	Vesicular integral-membrane protein VIP36 (Glycoprotein GP36b) (Lectin mannose-binding 2) (Vesicular integral-membrane protein 36) (VIP36)	1	0	0	19.5909	20.1552	19.873	0.399049	37.1263	36.187	36.6567	0.664147	50.0674	49.3291	49.6983	0.522051
P43251	Biotinidase (Biotinase) (EC 3.5.1.12)	1	0	1	19.9174	20.3003	20.1088	0.270789	35.2625	34.243	34.7527	0.720922	49.6077	46.4863	48.047	2.20717
Q9BWS9	Chitinase domain-containing protein 1 (Stabilin-1-interacting chitinase-like protein) (SI-CLP)	1	0	1	19.7805	20.8184	20.2995	0.733907	29.68	32.6663	31.1731	2.11164	37.8535	39.7518	38.8026	1.34231
Q96J42	Thioredoxin domain-containing protein 15	0	0	0	19.5695	21.6227	20.5961	1.45182	38.2037	41.5587	39.8812	2.37237	60.3803	56.4593	58.4198	2.77262
Q8NBL1	Protein O-glucosyltransferase 1 (EC 2.4.1.376) (CAP10-like 46 kDa protein) (hCLP46) (KTEL motif-containing protein 1) (Myelodysplastic syndromes relative protein) (O-glucosyltransferase Rumi homolog) (hRumi) (Protein O-xylosyltransferase POGLUT1) (EC 2.4.2.63)	1	1	0	19.6284	21.5951	20.6117	1.39067	28.4738	34.4688	31.4713	4.23905	35.9705	38.76	37.3653	1.97249
O96005	Cleft lip and palate transmembrane protein 1	1	0	1	20.2437	21.0809	20.6623	0.591948	35.6375	37.3873	36.5124	1.23729	52.3015	51.6675	51.9845	0.448293
Q9NPA0	ER membrane protein complex subunit 7	1	1	0	20.1029	21.2648	20.6839	0.821584	36.163	40.2264	38.1947	2.87326	52.5459	52.0107	52.2783	0.378417
Q9Y3Q3	Transmembrane emp24 domain-containing protein 3 (Membrane protein p24B) (p24 family protein gamma-4) (p24gamma4) (p26)	1	0	0	20.4651	21.0204	20.7428	0.392654	31.6688	33.3569	32.5128	1.19366	42.7475	49.7237	46.2356	4.93291
Q7Z7H5	Transmembrane emp24 domain-containing protein 4 (Endoplasmic reticulum stress-response protein 25) (ERS25) (GMP25iso) (Putative NF-kappa-B-activating protein 156) (p24 family protein alpha-3) (p24alpha3)	1	0	0	21.7031	20.2603	20.9817	1.02024	31.5031	38.4517	34.9774	4.9134	39.7794	40.7769	40.2781	0.705365
Q9BRK5	45 kDa calcium-binding protein (Cab45) (Stromal cell-derived factor 4) (SDF-4)	1	0	0	20.7255	21.8921	21.3088	0.824887	29.6444	39.3399	34.4921	6.85579	45.8763	44.7392	45.3077	0.804085
Q9BVK6	Transmembrane emp24 domain-containing protein 9 (GMP25) (Glycoprotein 25L2) (p24 family protein alpha-2) (p24alpha2) (p25)	1	0	0	20.5283	22.9263	21.7273	1.69565	28.682	33.6465	31.1642	3.51047	43.3662	41.6729	42.5196	1.19732
O00469	Procollagen-lysine,2-oxoglutarate 5-dioxygenase 2 (EC 1.14.11.4) (Lysyl hydroxylase 2) (LH2)	1	0	0	22.0084	22.694	22.3512	0.484737	37.7335	40.3466	39.04	1.84773	53.1243	52.2445	52.6844	0.622084
Q9H0U3	Magnesium transporter protein 1 (MagT1) (Dolichyl-diphosphooligosaccharide--protein glycosyltransferase subunit MAGT1) (Oligosaccharyl transferase subunit MAGT1) (Implantation-associated protein) (IAP)	1	0	0	20.9767	24.5346	22.7556	2.51577	37.9899	38.4827	38.2363	0.348503	48.787	57.5588	53.1729	6.20257
P62341	Thioredoxin reductase-like selenoprotein T (SelT) (EC 1.8.1.9)	1	1	0	22.8942	22.8716	22.8829	0.0159797	33.8957	35.7797	34.8377	1.33222	42.7049	47.0375	44.8712	3.06364
Q9H5K3	Protein O-mannose kinase (POMK) (EC 2.7.1.183) (Protein kinase-like protein SgK196) (Sugen kinase 196)	1	1	0	21.9293	25.0824	23.5058	2.2296	38.2586	36.9932	37.6259	0.894814	52.0223	51.248	51.6352	0.54745
Q9H173	Nucleotide exchange factor SIL1 (BiP-associated protein) (BAP)	1	0	0	22.6898	24.4239	23.5568	1.22623	36.5925	40.8025	38.6975	2.97692	59.1153	56.6762	57.8957	1.72467
Q5NDL2	EGF domain-specific O-linked N-acetylglucosamine transferase (EC 2.4.1.255) (Extracellular O-linked N-acetylglucosamine transferase)	1	1	0	19.5734	27.7645	23.6689	5.79194	26.6319	30.5271	28.5795	2.75432	38.8402	38.1372	38.4887	0.49708
P30533	Alpha-2-macroglobulin receptor-associated protein (Alpha-2-MRAP) (Low density lipoprotein receptor-related protein-associated protein 1) (RAP)	1	0	0	22.5575	25.218	23.8877	1.88128	41.3679	42.2653	41.8166	0.634552	54.9103	52.306	53.6081	1.84149
Q9NXW2	DnaJ homolog subfamily B member 12	1	0	0	24.4975	25.3079	24.9027	0.57303	43.5816	43.3383	43.4599	0.172021	59.4222	59.7424	59.5823	0.226401
O14657	Torsin-1B (Torsin ATPase-1B) (EC 3.6.4.-) (Torsin family 1 member B)	1	0	0	26.6905	24.1229	25.4067	1.81561	38.5009	39.4314	38.9661	0.657951	49.2862	44.1553	46.7207	3.6281
Q8TBM8	DnaJ homolog subfamily B member 14	1	0	0	26.2031	25.0583	25.6307	0.809501	54.9671	62.3508	58.659	5.22106	63.9575	52.4918	58.2246	8.10745
Q8N4V1	ER membrane protein complex subunit 5 (Membrane magnesium transporter 1) (Transmembrane protein 32)	1	0	0	25.5337	25.8837	25.7087	0.247427	42.0747	47.0502	44.5624	3.51822	58.8172	51.7235	55.2704	5.01604
Q92643	GPI-anchor transamidase (GPI transamidase) (EC 3.-.-.-) (GPI8 homolog) (hGPI8) (Phosphatidylinositol-glycan biosynthesis class K protein) (PIG-K)	1	1	0	27.4147	26.5338	26.9743	0.622918	43.4658	43.7418	43.6038	0.19521	48.9981	50.0948	49.5464	0.775521
P07942	Laminin subunit beta-1 (Laminin B1 chain) (Laminin-1 subunit beta) (Laminin-10 subunit beta) (Laminin-12 subunit beta) (Laminin-2 subunit beta) (Laminin-6 subunit beta) (Laminin-8 subunit beta)	1	0	0	28.0591	27.8915	27.9753	0.118481	42.6829	45.8816	44.2822	2.26182	60.0607	57.7006	58.8807	1.66884
P51571	Translocon-associated protein subunit delta (TRAP-delta) (Signal sequence receptor subunit delta) (SSR-delta)	1	0	0	30.4575	32.6989	31.5782	1.5849	49.0506	52.6089	50.8297	2.51612	64.4609	63.2042	63.8325	0.888615
O94901	SUN domain-containing protein 1 (Protein unc-84 homolog A) (Sad1/unc-84 protein-like 1)	1	0	1	31.2015	32.0093	31.6054	0.571223	46.7084	47.5126	47.1105	0.568638	62.1485	49.1029	55.6257	9.22457
P37268	Squalene synthase (SQS) (SS) (EC 2.5.1.21) (FPP:FPP farnesyltransferase) (Farnesyl-diphosphate farnesyltransferase) (Farnesyl-diphosphate farnesyltransferase 1)	1	1	0	33.5155	34.1624	33.839	0.45746	54.004	59.1553	56.5796	3.64257	73.3866	70.9589	72.1727	1.71659
Q92791	Endoplasmic reticulum protein SC65 (Leprecan-like protein 4) (Nucleolar autoantigen No55) (Prolyl 3-hydroxylase family member 4) (Synaptonemal complex protein SC65)	1	1	0	34.5164	34.325	34.4207	0.135325	50.9588	52.0384	51.4986	0.763402	56.5576	54.9286	55.7431	1.15192
Q02818	Nucleobindin-1 (CALNUC)	1	0	0	35.2696	37.7959	36.5327	1.78631	52.4466	58.6007	55.5237	4.35159	72.8836	69.9167	71.4001	2.09791
Q9GZX9	Twisted gastrulation protein homolog 1	1	0	1	36.7653	39.0233	37.8943	1.59664	58.3385	59.7958	59.0672	1.03041	72.1967	71.7538	71.9753	0.313199
P48723	Heat shock 70 kDa protein 13 (Microsomal stress-70 protein ATPase core) (Stress-70 protein chaperone microsome-associated 60 kDa protein)	1	0	0	38.6529	37.4339	38.0434	0.861982	48.234	49.6551	48.9446	1.00489	59.9391	58.4752	59.2072	1.03513
Q13438	Protein OS-9 (Amplified in osteosarcoma 9)	1	1	0	38.0264	39.2732	38.6498	0.881644	60.1482	63.2475	61.6979	2.19147	72.8821	73.848	73.365	0.683004
Q8IWF2	FAD-dependent oxidoreductase domain-containing protein 2 (Endoplasmic reticulum flavoprotein associated with degradation)	1	1	0	41.2966	41.831	41.5638	0.37788	55.0562	56.1865	55.6213	0.799236	60.5803	64.1577	62.369	2.52964
Q6NUS6	Tectonic-3	0	0	0	46.0407	48.2889	47.1648	1.58967	69.1644	78.233	73.6987	6.41247	77.8834	78.6201	78.2518	0.520924
P12109	Collagen alpha-1(VI) chain	1	0	0	48.6139	50.2784	49.4461	1.17704	70.5345	74.556	72.5453	2.84363	81.8978	79.7743	80.8361	1.50158
P08236	Beta-glucuronidase (EC 3.2.1.31) (Beta-G1)	1	0	1	48.2193	51.4681	49.8437	2.29727	68.6638	63.0465	65.8551	3.97208	75.8711	70.98	73.4255	3.45849
Q99805	Transmembrane 9 superfamily member 2 (p76)	1	0	1	53.4472	51.7933	52.6203	1.16951	65.9609	71.0078	68.4843	3.56866	77.7074	72.2746	74.991	3.8416
Q13444	Disintegrin and metalloproteinase domain-containing protein 15 (ADAM 15) (EC 3.4.24.-) (Metalloprotease RGD disintegrin protein) (Metalloproteinase-like, disintegrin-like, and cysteine-rich protein 15) (MDC-15) (Metargidin)	1	0	1	51.9046	53.4884	52.6965	1.11991	63.2529	74.5657	68.9093	7.99939	73.6176	70.11	71.8638	2.48022
P05556	Integrin beta-1 (Fibronectin receptor subunit beta) (Glycoprotein IIa) (GPIIA) (VLA-4 subunit beta) (CD antigen CD29)	1	0	1	55.6855	57.0244	56.355	0.946691	81.2738	85.6773	83.4755	3.11374	89.976	86.1684	88.0722	2.69244
O43505	Beta-1,4-glucuronyltransferase 1 (EC 2.4.1.-) (I-beta-1,3-N-acetylglucosaminyltransferase) (iGnT) (N-acetyllactosaminide beta-1,3-N-acetylglucosaminyltransferase) (Poly-N-acetyllactosamine extension enzyme) (UDP-GlcNAc:betaGal beta-1,3-N-acetylglucosaminyltransferase 1)	1	0	1	57.3579	58.5801	57.969	0.864248	75.242	76.7841	76.0131	1.09045	79.645	78.3695	79.0073	0.901926
P07339	Cathepsin D (EC 3.4.23.5) [Cleaved into: Cathepsin D light chain; Cathepsin D heavy chain]	1	0	1	57.6594	58.5595	58.1095	0.636479	71.8666	62.5552	67.2109	6.58417	70.6994	69.9366	70.318	0.539409
P15586	N-acetylglucosamine-6-sulfatase (EC 3.1.6.14) (Glucosamine-6-sulfatase) (G6S)	1	0	1	54.6135	62.1083	58.3609	5.2996	44.0935	64.343	54.2182	14.3186	50.6173	57.1275	53.8724	4.60345
Q9BTY2	Plasma alpha-L-fucosidase (EC 3.2.1.51) (Alpha-L-fucoside fucohydrolase 2) (Alpha-L-fucosidase 2)	1	0	0	58.0836	58.7663	58.4249	0.482746	75.6145	81.9794	78.7969	4.50064	81.7518	73.8781	77.8149	5.56759
Q92542	Nicastrin	1	0	0	58.349	59.6155	58.9822	0.895613	76.0445	79.1502	77.5973	2.19606	82.2127	78.5159	80.3643	2.61407
P06865	Beta-hexosaminidase subunit alpha (EC 3.2.1.52) (Beta-N-acetylhexosaminidase subunit alpha) (Hexosaminidase subunit A) (N-acetyl-beta-glucosaminidase subunit alpha)	1	0	1	60.8243	59.7034	60.2638	0.792554	68.3784	80.2621	74.3203	8.40303	75.1287	80.1745	77.6516	3.56789
P06280	Alpha-galactosidase A (EC 3.2.1.22) (Alpha-D-galactosidase A) (Alpha-D-galactoside galactohydrolase) (Galactosylgalactosylglucosylceramidase GLA) (EC 3.2.1.47) (Melibiase) (Agalsidase)	1	0	1	60.9451	60.2844	60.6147	0.467231	61.085	69.6335	65.3592	6.04472	61.5872	64.3506	62.9689	1.95404
O15118	NPC intracellular cholesterol transporter 1 (Niemann-Pick C1 protein)	1	0	0	64.7092	62.8639	63.7866	1.3048	63.8245	80.0574	71.941	11.4784	80.981	75.9581	78.4695	3.55175
P11047	Laminin subunit gamma-1 (Laminin B2 chain) (Laminin-1 subunit gamma) (Laminin-10 subunit gamma) (Laminin-11 subunit gamma) (Laminin-2 subunit gamma) (Laminin-3 subunit gamma) (Laminin-4 subunit gamma) (Laminin-6 subunit gamma) (Laminin-7 subunit gamma) (Laminin-8 subunit gamma) (Laminin-9 subunit gamma) (S-laminin subunit gamma) (S-LAM gamma)	1	0	0	63.4075	64.3354	63.8714	0.656121	81.1388	81.5143	81.3266	0.265524	87.7014	86.0388	86.8701	1.17564
P05023	Sodium/potassium-transporting ATPase subunit alpha-1 (Na(+)/K(+) ATPase alpha-1 subunit) (EC 7.2.2.13) (Sodium pump subunit alpha-1)	1	0	0	62.1771	66.6756	64.4263	3.1809	68.3754	69.3016	68.8385	0.654898	59.5878	58.9154	59.2516	0.47548
Q92896	Golgi apparatus protein 1 (CFR-1) (Cysteine-rich fibroblast growth factor receptor) (E-selectin ligand 1) (ESL-1) (Golgi sialoglycoprotein MG-160)	1	0	1	66.3402	63.4383	64.8892	2.05195	61.5399	42.5023	52.0211	13.4616	68.4044	70.9657	69.6851	1.81108
P14543	Nidogen-1 (NID-1) (Entactin)	1	0	1	65.8575	64.9209	65.3892	0.662271	74.844	63.9367	69.3904	7.71267	63.9432	66.8644	65.4038	2.0656
Q15904	V-type proton ATPase subunit S1 (V-ATPase subunit S1) (Protein XAP-3) (V-ATPase Ac45 subunit) (V-ATPase S1 accessory protein) (Vacuolar proton pump subunit S1)	1	0	0	66.4362	68.0583	67.2472	1.14697	84.42	87.0743	85.7471	1.87682	86.3649	87.3331	86.849	0.684648
P28799	Progranulin (PGRN) (Acrogranin) (Epithelin precursor) (Glycoprotein of 88 Kda) (GP88) (Glycoprotein 88) (Granulin precursor) (PC cell-derived growth factor) (PCDGF) (Proepithelin) (PEPI) [Cleaved into: Paragranulin; Granulin-1 (Granulin G); Granulin-2 (Granulin F); Granulin-3 (Epithelin-2) (Granulin B); Granulin-4 (Epithelin-1) (Granulin A); Granulin-5 (Granulin C); Granulin-6 (Granulin D); Granu…	1	0	0	68.1356	68.9383	68.537	0.567592	80.2078	99.0099	89.6089	13.2951	86.5334	77.7387	82.1361	6.21882
P11717	Cation-independent mannose-6-phosphate receptor (CI Man-6-P receptor) (CI-MPR) (M6PR) (300 kDa mannose 6-phosphate receptor) (MPR 300) (Insulin-like growth factor 2 receptor) (Insulin-like growth factor II receptor) (IGF-II receptor) (M6P/IGF2 receptor) (M6P/IGF2R) (CD antigen CD222)	1	0	1	68.2025	69.0278	68.6151	0.583572	74.7755	74.2646	74.5201	0.361254	75.4348	69.6353	72.5351	4.10085
P07686	Beta-hexosaminidase subunit beta (EC 3.2.1.52) (Beta-N-acetylhexosaminidase subunit beta) (Hexosaminidase subunit B) (Cervical cancer proto-oncogene 7 protein) (HCC-7) (N-acetyl-beta-glucosaminidase subunit beta) [Cleaved into: Beta-hexosaminidase subunit beta chain B; Beta-hexosaminidase subunit beta chain A]	1	0	1	68.4712	68.8697	68.6704	0.281775	47.0081	68.2015	57.6048	14.986	60.0894	58.6538	59.3716	1.01515
P35556	Fibrillin-2 [Cleaved into: Fibrillin-2 C-terminal peptide]	1	0	1	71.2197	66.5048	68.8622	3.33396	66.9389	74.3655	70.6522	5.25145	71.5392	75.4944	73.5168	2.79678
Q8IV08	5'-3' exonuclease PLD3 (EC 3.1.16.1) (Choline phosphatase 3) (HindIII K4L homolog) (Hu-K4) (Phosphatidylcholine-hydrolyzing phospholipase D3) (Phospholipase D3) (PLD 3)	1	0	0	71.3089	70.7243	71.0166	0.41338	71.757	81.2895	76.5233	6.74052	74.3964	75.9766	75.1865	1.11734
P04062	Lysosomal acid glucosylceramidase (Lysosomal acid GCase) (EC 3.2.1.45) (Acid beta-glucosidase) (Alglucerase) (Beta-glucocerebrosidase) (Beta-GC) (Cholesterol glucosyltransferase) (SGTase) (EC 2.4.1.-) (Cholesteryl-beta-glucosidase) (EC 3.2.1.-) (D-glucosyl-N-acylsphingosine glucohydrolase) (Imiglucerase)	1	0	0	70.6564	73.4262	72.0413	1.95851	79.8716	81.8978	80.8847	1.43278	77.3822	80.1023	78.7422	1.92337
P07711	Procathepsin L (EC 3.4.22.15) (Cathepsin L1) (Major excreted protein) (MEP) [Cleaved into: Cathepsin L; Cathepsin L heavy chain; Cathepsin L light chain]	1	0	0	70.0832	75.4854	72.7843	3.81995	76.6164	78.3456	77.481	1.22274	81.1274	77.4881	79.3078	2.57339
Q12841	Follistatin-related protein 1 (Follistatin-like protein 1)	1	0	0	79.9116	81.0638	80.4877	0.814745	70.5128	99.0099	84.7613	20.1505	72.7558	83.6775	78.2166	7.72282
P05067	Amyloid-beta precursor protein (APP) (ABPP) (APPI) (Alzheimer disease amyloid protein) (Amyloid precursor protein) (Amyloid-beta A4 protein) (Cerebral vascular amyloid peptide) (CVAP) (PreA4) (Protease nexin-II) (PN-II) [Cleaved into: N-APP; Soluble APP-alpha (S-APP-alpha); Soluble APP-beta (S-APP-beta); C99 (Beta-secretase C-terminal fragment) (Beta-CTF); Amyloid-beta protein 42 (Abeta42) (Beta-…	1	0	0	81.8155	80.3745	81.095	1.019	78.0937	78.1545	78.1241	0.0429754	77.5367	75.9615	76.7491	1.11379
Q31612	HLA class I histocompatibility antigen, B alpha chain, Human leukocyte antigen B, HLA-B	1	0	0	81.7088	81.7887	81.7487	0.0565301	76.4971	83.4182	79.9577	4.89392	89.2425	87.9119	88.5772	0.940842
P01891	HLA class I histocompatibility antigen, A alpha chain, Human leukocyte antigen A, HLA-A	1	0	0	83.3564	83.3511	83.3537	0.00372283	84.0026	89.831	86.9168	4.12132	85.1451	85.0824	85.1138	0.0443444
P02786	Transferrin receptor protein 1 (TR) (TfR) (TfR1) (Trfr) (T9) (p90) (CD antigen CD71) [Cleaved into: Transferrin receptor protein 1, serum form (sTfR)]	1	0	1	82.5098	84.6092	83.5595	1.48449	74.0037	88.6698	81.3368	10.3705	68.2882	62.2983	65.2932	4.2355

## Sheet: Overlap at five time points
Protein info					Metabolic replacement fraction (MRF, %)																				t_1/2
Uniprot ID	Protein name	Secretome?	ER resident?	Post-ER protein?	1h_rep1	1h_rep2	1h_ave	1h_std	2h_rep1	2h_rep2	2h_ave	2h_std	4h_rep1	4h_rep2	4h_ave	4h_std	8h_rep1	8h_rep2	8h_ave	8h_std	12h_rep1	12h_rep2	12h_ave	12h_std
P27797	Calreticulin (CRP55) (Calregulin) (Endoplasmic reticulum resident protein 60) (ERp60) (HACBP) (grp60)	1	0	0	1.83808	1.94925	1.89367	0.078607	4.44548	3.75352	4.0995	0.244647	9.65352	11.2271	10.4403	1.11269	19.1017	19.5488	19.3253	0.316165	31.3536	27.9648	29.6592	2.39623	24.694
Q9UBS4	DnaJ homolog subfamily B member 11 (APOBEC1-binding protein 2) (ABBP-2) (DnaJ protein homolog 9) (ER-associated DNAJ) (ER-associated Hsp40 co-chaperone) (Endoplasmic reticulum DNA J domain-containing protein 3) (ER-resident protein ERdj3) (ERdj3) (ERj3p) (HEDJ) (Human DnaJ protein 9) (hDj-9) (PWP1-interacting protein 4)	1	0	0	2.15896	1.948	2.05348	0.149172	5.1578	4.09449	4.62615	0.375937	10.747	11.7894	11.2682	0.737084	20.5902	22.5497	21.5699	1.38557	33.5826	31.4458	32.5142	1.51095	22.0987
P11498	Pyruvate carboxylase, mitochondrial (EC 6.4.1.1) (Pyruvic carboxylase) (PCB)	0	0	0	2.45178	2.90272	2.67725	0.318867	5.87075	5.53847	5.70461	0.117478	11.2484	12.829	12.0387	1.11764	23.688	22.3005	22.9943	0.981097	32.9471	29.388	31.1676	2.51667	21.9217
Q14696	LRP chaperone MESD (LDLR chaperone MESD) (Mesoderm development LRP chaperone MESD) (Mesoderm development candidate 2) (Mesoderm development protein) (Renal carcinoma antigen NY-REN-61)	1	0	0	4.68956	3.87665	4.28311	0.574811	5.47096	4.66712	5.06904	0.284202	11.5999	12.0338	11.8168	0.306823	21.1674	23.7014	22.4344	1.79184	31.4665	32.2328	31.8496	0.541866	21.826
P30101	Protein disulfide-isomerase A3 (EC 5.3.4.1) (58 kDa glucose-regulated protein) (58 kDa microsomal protein) (p58) (Disulfide isomerase ER-60) (Endoplasmic reticulum resident protein 57) (ER protein 57) (ERp57) (Endoplasmic reticulum resident protein 60) (ER protein 60) (ERp60)	1	0	0	2.15571	2.16892	2.16231	0.00934064	4.79708	4.0806	4.43884	0.253314	11.2492	11.7504	11.4998	0.354446	21.6467	23.3975	22.5221	1.238	33.9232	31.9598	32.9415	1.3883	21.5425
P13667	Protein disulfide-isomerase A4 (EC 5.3.4.1) (Endoplasmic reticulum resident protein 70) (ER protein 70) (ERp70) (Endoplasmic reticulum resident protein 72) (ER protein 72) (ERp-72) (ERp72)	1	0	0	2.28201	2.24103	2.26152	0.0289783	4.8182	4.21383	4.51601	0.213678	10.8607	11.5678	11.2143	0.499985	20.2189	21.9482	21.0835	1.22277	37.0844	33.1278	35.1061	2.7977	21.1137
Q15084	Protein disulfide-isomerase A6 (EC 5.3.4.1) (Endoplasmic reticulum protein 5) (ER protein 5) (ERp5) (Protein disulfide isomerase P5) (Thioredoxin domain-containing protein 7)	1	0	0	2.4729	2.35147	2.41219	0.0858591	5.03964	4.16067	4.60016	0.310762	11.2192	11.9315	11.5754	0.503666	21.9433	23.8124	22.8779	1.32167	35.0797	32.4	33.7398	1.89482	21.0317
O43852	Calumenin (Crocalbin) (IEF SSP 9302)	1	0	0	1.82922	2.24284	2.03603	0.292478	4.77052	4.13164	4.45108	0.225879	12.4098	12.3714	12.3906	0.0271367	22.6276	24.2074	23.4175	1.11711	33.5998	32.59	33.0949	0.714032	21.0147
P27824	Calnexin (IP90) (Major histocompatibility complex class I antigen-binding protein p88) (p90)	1	0	0	2.41599	2.48022	2.4481	0.0454214	5.51312	4.60737	5.06024	0.320232	11.0866	12.2376	11.6621	0.813866	21.8414	24.1994	23.0204	1.66731	34.6725	32.5368	33.6047	1.51019	20.9794
Q14165	Malectin	1	0	0	1.96194	2.14498	2.05346	0.129432	4.74322	4.13421	4.43871	0.215315	12.5285	12.9329	12.7307	0.285956	23.6297	23.4456	23.5376	0.130224	33.2746	32.9826	33.1286	0.206479	20.8987
P14625	Endoplasmin (94 kDa glucose-regulated protein) (GRP-94) (Heat shock protein 90 kDa beta member 1) (Tumor rejection antigen 1) (gp96 homolog)	1	0	0	2.21627	2.33955	2.27791	0.0871759	5.3663	4.55228	4.95929	0.287798	11.4809	11.8461	11.6635	0.258231	20.5466	23.1124	21.8295	1.81427	36.6712	32.9273	34.7993	2.64731	20.8758
Q9BS26	Endoplasmic reticulum resident protein 44 (ER protein 44) (ERp44) (Thioredoxin domain-containing protein 4)	1	0	0	2.18547	2.35319	2.26933	0.118596	5.37445	4.50945	4.94195	0.305824	11.9873	12.5683	12.2778	0.410815	23.7287	23.0017	23.3652	0.5141	34.5408	32.253	33.3969	1.61775	20.8636
P55145	Mesencephalic astrocyte-derived neurotrophic factor (Arginine-rich protein) (Protein ARMET)	1	0	0	3.22503	1.88951	2.55727	0.944352	4.6523	2.9586	3.80545	0.598814	11.4558	12.233	11.8444	0.549511	19.7779	22.7059	21.2419	2.07038	37.4574	33.4296	35.4435	2.84805	20.8586
P07237	Protein disulfide-isomerase (PDI) (EC 5.3.4.1) (Cellular thyroid hormone-binding protein) (Prolyl 4-hydroxylase subunit beta) (p55)	1	0	0	2.38407	2.52537	2.45472	0.0999134	5.25799	4.6573	4.95765	0.212377	11.6131	12.3261	11.9696	0.504117	22.3223	23.4713	22.8968	0.812527	34.1373	33.6487	33.893	0.345474	20.8504
P26885	Peptidyl-prolyl cis-trans isomerase FKBP2 (PPIase FKBP2) (EC 5.2.1.8) (13 kDa FK506-binding protein) (13 kDa FKBP) (FKBP-13) (FK506-binding protein 2) (FKBP-2) (Immunophilin FKBP13) (Rotamase)	1	1	0	9.48998	5.7699	7.62994	2.63049	4.703	7.99877	6.35089	1.16523	10.7167	13.6129	12.1648	2.04793	20.9686	23.8878	22.4282	2.06419	34.6917	31.7648	33.2283	2.06964	20.8467
Q14697	Neutral alpha-glucosidase AB (EC 3.2.1.207) (Alpha-glucosidase 2) (Glucosidase II subunit alpha)	1	0	0	2.22478	2.29795	2.26136	0.0517424	5.6545	4.8027	5.2286	0.301157	12.6615	13.0057	12.8336	0.243377	23.2829	24.5528	23.9178	0.89796	33.1421	33.181	33.1616	0.0274825	20.6566
P30040	Endoplasmic reticulum resident protein 29 (ERp29) (Endoplasmic reticulum resident protein 28) (ERp28) (Endoplasmic reticulum resident protein 31) (ERp31)	1	0	0	2.39379	2.47375	2.43377	0.056541	6.23271	5.05154	5.64213	0.417606	12.2607	12.6012	12.4309	0.240751	24.7945	23.7828	24.2887	0.715372	33.1859	32.8223	33.0041	0.257077	20.6287
P14618	Pyruvate kinase PKM (EC 2.7.1.40) (Cytosolic thyroid hormone-binding protein) (CTHBP) (Opa-interacting protein 3) (OIP-3) (Pyruvate kinase 2/3) (Pyruvate kinase muscle isozyme) (Thyroid hormone-binding protein 1) (THBP1) (Tumor M2-PK) (p58)	1	0	0	3.37753	12.3914	7.88445	6.37374	12.0082	4.44722	8.22773	2.67322	12.3837	13.0011	12.6924	0.436585	21.467	29.758	25.6125	5.86264	33.267	30.0357	31.6514	2.28492	20.2031
Q9BRR6	ADP-dependent glucokinase (ADP-GK) (ADPGK) (EC 2.7.1.147) (RbBP-35)	1	0	0	2.3551	2.22229	2.28869	0.0939078	5.27451	4.94595	5.11023	0.116163	11.7699	12.7917	12.2808	0.722533	23.2905	25.1928	24.2417	1.34512	35.4456	33.1765	34.311	1.60445	20.1957
Q13724	Mannosyl-oligosaccharide glucosidase (EC 3.2.1.106) (Processing A-glucosidase I)	1	0	0	4.56148	3.54092	4.0512	0.72165	7.51667	6.11034	6.81351	0.497215	15.0945	15.2722	15.1833	0.125645	24.6931	26.1197	25.4064	1.00871	32.3346	31.0773	31.7059	0.889066	20.1259
P11021	Endoplasmic reticulum chaperone BiP (EC 3.6.4.10) (78 kDa glucose-regulated protein) (GRP-78) (Binding-immunoglobulin protein) (BiP) (Heat shock protein 70 family protein 5) (HSP70 family protein 5) (Heat shock protein family A member 5) (Immunoglobulin heavy chain-binding protein)	1	0	0	2.3387	2.25249	2.29559	0.0609538	5.49285	4.64384	5.06835	0.300169	12.8852	12.7773	12.8312	0.0762949	19.8988	23.628	21.7634	2.63696	38.1085	34.2482	36.1783	2.72965	20.1148
Q6UXH1	Protein disulfide isomerase CRELD2 (EC 5.3.4.1) (Cysteine-rich with EGF-like domain protein 2)	1	0	0	7.00036	1.50413	4.25225	3.88642	4.75329	4.19896	4.47612	0.195984	11.2374	12.2584	11.7479	0.721977	23.2328	23.8403	23.5365	0.429538	36.8862	33.6051	35.2457	2.32009	20.0961
P23284	Peptidyl-prolyl cis-trans isomerase B (PPIase B) (EC 5.2.1.8) (CYP-S1) (Cyclophilin B) (Rotamase B) (S-cyclophilin) (SCYLP)	1	0	0	3.96869	3.15774	3.56321	0.573429	6.64449	5.39924	6.02186	0.440259	13.6688	14.2124	13.9406	0.384391	22.9845	24.9644	23.9744	1.39997	34.6418	33.0737	33.8577	1.10885	20.0207
Q9UHG3	Prenylcysteine oxidase 1 (EC 1.8.3.5) (Prenylcysteine lyase)	1	0	1	1.93425	2.32162	2.12793	0.273913	5.63456	4.32124	4.9779	0.46433	12.1613	13.3982	12.7797	0.874618	25.0712	25.7323	25.4017	0.467466	33.962	33.7252	33.8436	0.167427	19.9628
Q14257	Reticulocalbin-2 (Calcium-binding protein ERC-55) (E6-binding protein) (E6BP)	1	1	0	3.02212	2.55966	2.79089	0.32701	6.04515	5.20752	5.62633	0.296147	13.0835	13.6778	13.3806	0.42018	22.5569	24.6489	23.6029	1.47927	35.2504	34.6055	34.9279	0.455999	19.8829
P50454	Serpin H1 (47 kDa heat shock protein) (Arsenic-transactivated protein 3) (AsTP3) (Cell proliferation-inducing gene 14 protein) (Collagen-binding protein) (Colligin) (Rheumatoid arthritis-related antigen RA-A47)	1	0	0	3.16374	2.50523	2.83448	0.465638	5.39844	4.64785	5.02314	0.265375	11.5827	12.2276	11.9051	0.456018	24.1562	24.8617	24.509	0.498869	36.0933	34.4292	35.2612	1.17664	19.7901
Q9Y2B0	Protein canopy homolog 2 (MIR-interacting saposin-like protein) (Putative secreted protein Zsig9) (Transmembrane protein 4)	1	1	0	5.017	3.62533	4.32116	0.984063	7.78523	6.60647	7.19585	0.416755	13.4731	13.8585	13.6658	0.272483	23.9995	24.7243	24.3619	0.512546	34.4602	33.7323	34.0962	0.514714	19.7147
Q9Y4L1	Hypoxia up-regulated protein 1 (150 kDa oxygen-regulated protein) (ORP-150) (170 kDa glucose-regulated protein) (GRP-170)	1	0	0	2.95267	2.6493	2.80098	0.21451	5.85586	4.82037	5.33812	0.3661	12.7681	13.3028	13.0355	0.378081	22.0309	24.7843	23.4076	1.94693	37.4527	34.4236	35.9382	2.14186	19.6368
Q6ZXV5	Protein O-mannosyl-transferase TMTC3 (EC 2.4.1.109) (Protein SMILE) (Transmembrane and TPR repeat-containing protein 3)	1	1	0	12.6882	13.5427	13.1154	0.604236	20.9342	7.48878	14.2115	4.75369	14.2617	15.502	14.8819	0.877021	30.5835	29.192	29.8878	0.983943	24.2459	29.3121	26.779	3.58239	19.6359
Q9H3N1	Thioredoxin-related transmembrane protein 1 (Thioredoxin domain-containing protein 1) (Transmembrane Trx-related protein)	1	1	0	6.83374	10.1099	8.47184	2.31662	4.68529	5.09317	4.88923	0.144209	12.7384	13.6248	13.1816	0.626764	24.9852	26.5899	25.7875	1.13469	34.4387	33.0477	33.7432	0.983605	19.5274
Q13162	Peroxiredoxin-4 (EC 1.11.1.24) (Antioxidant enzyme AOE372) (AOE37-2) (Peroxiredoxin IV) (Prx-IV) (Thioredoxin peroxidase AO372) (Thioredoxin-dependent peroxide reductase A0372) (Thioredoxin-dependent peroxiredoxin 4)	1	0	0	2.64494	2.76885	2.7069	0.087617	5.29047	4.53479	4.91263	0.267175	11.9207	12.5691	12.2449	0.458497	25.2286	26.2868	25.7577	0.748284	35.0831	34.6986	34.8908	0.271877	19.5253
Q15293	Reticulocalbin-1	1	1	0	2.57741	2.80448	2.69095	0.160561	6.42592	5.79227	6.10909	0.224029	13.6174	13.4401	13.5288	0.125307	23.9179	25.3726	24.6453	1.0286	36.6431	33.3649	35.004	2.31805	19.4841
Q96HE7	ERO1-like protein alpha (ERO1-L) (ERO1-L-alpha) (EC 1.8.4.-) (Endoplasmic oxidoreductin-1-like protein) (Endoplasmic reticulum oxidoreductase alpha) (Oxidoreductin-1-L-alpha)	1	0	0	2.62684	3.10275	2.86479	0.33652	6.32257	5.23483	5.7787	0.384575	13.0094	13.9778	13.4936	0.684703	23.9943	25.1357	24.565	0.807118	35.4539	34.8975	35.1757	0.393406	19.4701
Q9NYU2	UDP-glucose:glycoprotein glucosyltransferase 1 (UGT1) (hUGT1) (EC 2.4.1.-) (UDP--Glc:glycoprotein glucosyltransferase) (UDP-glucose ceramide glucosyltransferase-like 1)	1	0	0	2.7905	2.67517	2.73283	0.0815495	6.79302	5.648	6.22051	0.404823	13.4956	13.4798	13.4877	0.0111137	24.4234	25.8941	25.1587	1.03997	35.3646	34.1421	34.7533	0.864466	19.4251
Q969H8	Myeloid-derived growth factor (MYDGF)	1	0	0	2.35643	2.06554	2.21098	0.205695	4.6603	4.38116	4.52073	0.098691	15.124	12.8039	13.964	1.64061	22.2727	24.4188	23.3458	1.51748	37.0364	35.8641	36.4503	0.828939	19.4084
Q99720	Sigma non-opioid intracellular receptor 1 (Aging-associated gene 8 protein) (SR31747-binding protein) (SR-BP) (Sigma 1-type opioid receptor) (SIG-1R) (Sigma1-receptor) (Sigma1R) (hSigmaR1)	1	0	0	7.63285	12.813	10.2229	3.66292	7.46944	11.9548	9.71211	1.58581	13.2351	12.9648	13.0999	0.191164	24.803	26.2063	25.5047	0.992324	34.3918	32.3305	33.3611	1.45759	19.2535
P14314	Glucosidase 2 subunit beta (80K-H protein) (Glucosidase II subunit beta) (Protein kinase C substrate 60.1 kDa protein heavy chain) (PKCSH)	1	1	0	3.32728	2.90216	3.11472	0.300608	6.59182	5.35582	5.97382	0.436991	13.6009	13.5658	13.5834	0.0248186	25.0774	25.5271	25.3022	0.318003	35.4347	34.884	35.1593	0.389442	19.2223
Q70UQ0	Inhibitor of nuclear factor kappa-B kinase-interacting protein (I kappa-B kinase-interacting protein) (IKBKB-interacting protein) (IKK-interacting protein)	1	1	0	5.65691	6.13475	5.89583	0.337887	5.25449	5.32007	5.28728	0.023184	13.9711	14.2257	14.0984	0.180014	23.904	25.6693	24.7867	1.24827	35.1563	35.403	35.2797	0.174454	19.1735
Q9P035	Very-long-chain (3R)-3-hydroxyacyl-CoA dehydratase 3 (EC 4.2.1.134) (3-hydroxyacyl-CoA dehydratase 3) (HACD3) (Butyrate-induced protein 1) (B-ind1) (hB-ind1) (Protein-tyrosine phosphatase-like A domain-containing protein 1)	1	0	0	2.04913	5.73312	3.89113	2.60497	5.28626	4.40438	4.84532	0.311792	12.5874	12.9504	12.7689	0.256652	26.289	26.3189	26.304	0.021122	32.2176	37.8967	35.0572	4.01569	19.1735
Q9H488	GDP-fucose protein O-fucosyltransferase 1 (EC 2.4.1.221) (Peptide-O-fucosyltransferase 1) (O-FucT-1)	1	1	0	3.68093	3.88811	3.78452	0.146499	12.0779	6.57078	9.32432	1.94705	15.4877	14.1071	14.7974	0.976276	25.5193	27.3678	26.4436	1.30708	33.0862	32.9561	33.0211	0.0919937	19.1613
O95881	Thioredoxin domain-containing protein 12 (EC 1.8.4.2) (Endoplasmic reticulum resident protein 18) (ER protein 18) (ERp18) (Endoplasmic reticulum resident protein 19) (ER protein 19) (ERp19) (Thioredoxin-like protein p19) (hTLP19)	1	1	0	3.55961	2.44607	3.00284	0.787397	5.20123	4.30375	4.75249	0.317308	13.1703	14.0192	13.5947	0.600227	26.5279	26.463	26.4954	0.0458453	35.4939	34.5455	35.0197	0.670556	19.048
Q14554	Protein disulfide-isomerase A5 (EC 5.3.4.1) (Protein disulfide isomerase-related protein)	1	1	0	3.24066	8.49881	5.86974	3.71807	6.35424	5.68049	6.01736	0.238207	12.4328	12.0245	12.2286	0.288712	24.2487	27.3155	25.7821	2.16856	36.5116	34.5545	35.5331	1.38382	19.043
P05165	Propionyl-CoA carboxylase alpha chain, mitochondrial (PCCase subunit alpha) (EC 6.4.1.3) (Propanoyl-CoA:carbon dioxide ligase subunit alpha)	0	0	0	6.34968	3.6491	4.99939	1.9096	7.46661	6.95883	7.21272	0.179529	14.113	15.2269	14.6699	0.787702	24.7152	25.6898	25.2025	0.68911	35.3383	34.2892	34.8137	0.741806	19.0064
P08238	Heat shock protein HSP 90-beta (HSP 90) (Heat shock 84 kDa) (HSP 84) (HSP84)	1	0	1	8.87137	9.41455	9.14296	0.384082	8.34324	6.67629	7.50976	0.589357	11.1356	15.2233	13.1795	2.89047	28.4303	29.1097	28.77	0.480376	33.2033	31.1726	32.188	1.43591	18.9889
P04844	Dolichyl-diphosphooligosaccharide--protein glycosyltransferase subunit 2 (Dolichyl-diphosphooligosaccharide--protein glycosyltransferase 63 kDa subunit) (RIBIIR) (Ribophorin II) (RPN-II) (Ribophorin-2)	1	1	0	3.78324	3.48748	3.63536	0.209136	6.8511	6.21785	6.53448	0.223888	13.6815	14.5912	14.1364	0.64329	25.3375	27.3023	26.3199	1.38937	36.0213	33.7121	34.8667	1.63287	18.8828
Q4KWH8	1-phosphatidylinositol 4,5-bisphosphate phosphodiesterase eta-1 (EC 3.1.4.11) (Phosphoinositide phospholipase C-eta-1) (Phospholipase C-eta-1) (PLC-eta-1) (Phospholipase C-like protein 3) (PLC-L3)	1	0	1	28.5148	3.24834	15.8815	17.8661	5.62904	4.90663	5.26783	0.255411	14.8603	13.2848	14.0725	1.11406	21.7595	23.82	22.7897	1.45699	38.8592	34.3518	36.6055	3.18727	18.8086
Q12797	Aspartyl/asparaginyl beta-hydroxylase (EC 1.14.11.16) (Aspartate beta-hydroxylase) (ASP beta-hydroxylase) (Peptide-aspartate beta-dioxygenase)	1	0	0	4.11748	3.23776	3.67762	0.622057	6.76869	5.7516	6.26014	0.359593	13.857	14.9385	14.3977	0.764759	25.9347	26.7109	26.3228	0.548877	35.9258	34.4052	35.1655	1.07524	18.756
Q96JJ7	Protein disulfide-isomerase TMX3 (EC 5.3.4.1) (Thioredoxin domain-containing protein 10) (Thioredoxin-related transmembrane protein 3)	1	0	0	2.73717	8.9874	5.86229	4.41958	6.10593	5.64222	5.87407	0.163947	12.1196	14.5358	13.3277	1.70849	25.2163	28.5193	26.8678	2.3356	36.4563	33.89	35.1731	1.81466	18.7104
O14656	Torsin-1A (Dystonia 1 protein) (Torsin ATPase-1A) (EC 3.6.4.-) (Torsin family 1 member A)	1	0	0	10.1729	6.99223	8.58257	2.24908	6.49443	4.94622	5.72032	0.547375	13.7425	13.5098	13.6262	0.16459	26.9876	25.0824	26.035	1.34716	37.31	33.5106	35.4103	2.68653	18.6996
P11142	Heat shock cognate 71 kDa protein (EC 3.6.4.10) (Heat shock 70 kDa protein 8) (Lipopolysaccharide-associated protein 1) (LAP-1) (LPS-associated protein 1)	1	0	1	11.895	15.4541	13.6746	2.51666	10.9362	12.6248	11.7805	0.597041	14.9103	9.00546	11.9579	4.17534	25.1682	31.2346	28.2014	4.28961	34.4804	30.8939	32.6871	2.53602	18.5921
Q8WY22	BRI3-binding protein (I3-binding protein) (Cervical cancer 1 proto-oncogene-binding protein KG19) (HCCRBP-1)	0	0	0	5.95325	9.70247	7.82786	2.6511	6.65425	7.4946	7.07442	0.297111	17.5237	14.5715	16.0476	2.08752	24.5186	29.0594	26.789	3.21082	30.7542	37.135	33.9446	4.51193	18.5465
Q9BTV4	Transmembrane protein 43 (Protein LUMA)	1	0	0	2.56507	2.70055	2.63281	0.0957949	5.87367	5.25575	5.56471	0.218469	13.5045	14.0628	13.7837	0.39473	25.8342	27.4784	26.6563	1.16266	36.3479	35.959	36.1535	0.274982	18.5224
Q9BU23	Lipase maturation factor 2 (Transmembrane protein 112B) (Transmembrane protein 153)	1	1	0	3.90307	10.0913	6.99721	4.37577	7.56805	8.49982	8.03393	0.329429	14.2205	13.8392	14.0298	0.269667	24.0347	28.1036	26.0691	2.87716	33.4332	37.3021	35.3676	2.73574	18.5165
P61009	Signal peptidase complex subunit 3 (EC 3.4.-.-) (Microsomal signal peptidase 22/23 kDa subunit) (SPC22/23) (SPase 22/23 kDa subunit)	1	1	0	7.26263	7.14009	7.20136	0.0866509	7.30046	6.59478	6.94762	0.249495	14.1771	16.9642	15.5706	1.97079	23.9995	26.2999	25.1497	1.62665	36.7105	35.4468	36.0786	0.893541	18.3603
P49257	Protein ERGIC-53 (ER-Golgi intermediate compartment 53 kDa protein) (Gp58) (Intracellular mannose-specific lectin MR60) (Lectin mannose-binding 1)	1	0	0	2.6584	3.54073	3.09956	0.623902	6.86004	5.67942	6.26973	0.417412	13.2411	12.9701	13.1056	0.191673	25.4054	28.4104	26.9079	2.12481	37.7599	35.4235	36.5917	1.65208	18.3325
Q9BT09	Protein canopy homolog 3 (CTG repeat protein 4a) (Expanded repeat-domain protein CAG/CTG 5) (Protein associated with TLR4) (Trinucleotide repeat-containing gene 5 protein)	1	1	0	8.60335	5.95033	7.27684	1.87597	5.50723	5.30034	5.40378	0.0731459	13.3291	13.6636	13.4964	0.236516	24.1948	26.7088	25.4518	1.77768	37.2009	37.2942	37.2476	0.0659924	18.3257
Q07065	Cytoskeleton-associated protein 4 (63-kDa cytoskeleton-linking membrane protein) (Climp-63) (p63)	1	0	0	2.60853	2.51435	2.56144	0.0665976	5.80292	4.94685	5.37488	0.302665	13.8911	14.4678	14.1794	0.407779	26.3992	26.2276	26.3134	0.121325	37.9683	36.2147	37.0915	1.23999	18.2526
Q5JTV8	Torsin-1A-interacting protein 1 (Lamin-associated protein 1B) (LAP1B)	1	0	1	3.92578	2.77405	3.34992	0.814399	5.81933	5.53079	5.67506	0.102013	13.6711	14.6014	14.1362	0.657887	27.5257	26.7802	27.1529	0.527198	37.0424	35.7058	36.3741	0.94511	18.2234
Q6Y288	Beta-1,3-glucosyltransferase (Beta3Glc-T) (EC 2.4.1.-) (Beta 3-glucosyltransferase) (Beta-3-glycosyltransferase-like)	1	1	0	9.83924	6.64928	8.24426	2.25565	8.80955	8.55897	8.68426	0.0885911	15.005	13.9896	14.4973	0.718012	26.5327	26.6529	26.5928	0.0849703	36.5941	34.3634	35.4787	1.57734	18.1608
Q9UMX5	Neudesin (Cell immortalization-related protein 2) (Neuron-derived neurotrophic factor) (Protein GIG47) (Secreted protein of unknown function) (SPUF protein)	1	0	0	8.8053	2.85679	5.83105	4.20624	6.56371	5.50339	6.03355	0.374881	13.165	14.0022	13.5836	0.591933	25.7201	25.6019	25.661	0.0836242	38.1035	37.0958	37.5997	0.712516	18.1504
P13674	Prolyl 4-hydroxylase subunit alpha-1 (4-PH alpha-1) (EC 1.14.11.2) (Procollagen-proline,2-oxoglutarate-4-dioxygenase subunit alpha-1)	1	1	0	3.30008	2.65177	2.97592	0.458426	6.52764	5.52428	6.02596	0.354742	14.2661	14.113	14.1895	0.1083	24.4371	27.2801	25.8586	2.01036	38.502	36.621	37.5615	1.33008	18.142
Q8IXB1	DnaJ homolog subfamily C member 10 (EC 1.8.4.-) (Endoplasmic reticulum DNA J domain-containing protein 5) (ER-resident protein ERdj5) (ERdj5) (Macrothioredoxin) (MTHr)	1	1	0	2.63186	2.6817	2.65678	0.0352438	6.01689	4.99137	5.50413	0.362576	14.2124	15.5462	14.8793	0.943153	25.6478	27.6986	26.6732	1.45017	37.7513	36.2505	37.0009	1.06124	18.0705
Q8NBS9	Thioredoxin domain-containing protein 5 (Endoplasmic reticulum resident protein 46) (ER protein 46) (ERp46) (Thioredoxin-like protein p46)	1	0	0	2.27685	2.35596	2.3164	0.0559349	5.58458	4.94712	5.26585	0.225375	13.4656	14.2801	13.8728	0.575914	26.0519	26.9897	26.5208	0.663126	37.5628	37.9086	37.7357	0.244526	18.0512
O15260	Surfeit locus protein 4	1	0	0	2.15724	2.25555	2.20639	0.0695183	5.53784	4.87669	5.20727	0.233754	13.7061	13.9815	13.8438	0.194729	25.2806	27.2182	26.2494	1.37012	37.9414	38.0464	37.9939	0.0742192	18.0494
Q9H6E4	Coiled-coil domain-containing protein 134	1	0	0	4.7395	6.00744	5.37347	0.896572	5.46444	4.60691	5.03568	0.303181	13.7909	13.6062	13.6985	0.130609	25.8919	27.3288	26.6103	1.01601	37.8882	37.437	37.6626	0.319013	17.9696
O75844	CAAX prenyl protease 1 homolog (EC 3.4.24.84) (Farnesylated proteins-converting enzyme 1) (FACE-1) (Prenyl protein-specific endoprotease 1) (Zinc metalloproteinase Ste24 homolog)	1	0	0	4.50443	6.31608	5.41025	1.28103	11.8912	7.5519	9.72153	1.53416	11.8943	14.6867	13.2905	1.97453	25.1503	30.3417	27.746	3.67093	36.4288	35.342	35.8854	0.768473	17.9452
Q969X5	Endoplasmic reticulum-Golgi intermediate compartment protein 1 (ER-Golgi intermediate compartment 32 kDa protein) (ERGIC-32)	1	0	0	3.27576	3.00406	3.13991	0.19212	7.45668	6.55987	7.00827	0.317069	14.9862	16.1433	15.5647	0.818146	26.3216	29.5804	27.951	2.30434	36.0135	35.4034	35.7085	0.431389	17.9256
Q8N129	Protein canopy homolog 4	1	0	1	14.0613	8.37423	11.2178	4.02136	15.7	5.72255	10.7113	3.52757	18.354	19.3607	18.8574	0.711826	26.9556	26.922	26.9388	0.0237793	35.3262	30.8231	33.0746	3.18411	17.9213
Q8IVL6	Prolyl 3-hydroxylase 3 (EC 1.14.11.7) (Leprecan-like protein 2) (Protein B)	1	1	0	14.2874	9.85387	12.0707	3.135	6.29711	5.3945	5.84581	0.319123	15.7568	15.6083	15.6825	0.105067	28.7729	26.257	27.5149	1.77904	35.483	34.978	35.2305	0.357146	17.896
Q9Y3A6	Transmembrane emp24 domain-containing protein 5 (p24 family protein gamma-2) (p24gamma2) (p28)	1	0	0	5.90981	2.95954	4.43467	2.08615	5.99746	4.84012	5.41879	0.409181	13.9992	14.6488	14.324	0.459346	24.6528	32.659	28.6559	5.66123	35.7372	36.6996	36.2184	0.680559	17.8378
Q9Y680	Peptidyl-prolyl cis-trans isomerase FKBP7 (PPIase FKBP7) (EC 5.2.1.8) (23 kDa FK506-binding protein) (23 kDa FKBP) (FKBP-23) (FK506-binding protein 7) (FKBP-7) (Rotamase)	1	1	0	6.54738	10.5258	8.53657	2.81313	9.58981	12.3906	10.9902	0.990228	16.1032	18.8845	17.4938	1.9667	23.9735	27.3441	25.6588	2.38338	35.3395	35.2768	35.3081	0.044389	17.8086
P04406	Glyceraldehyde-3-phosphate dehydrogenase (GAPDH) (EC 1.2.1.12) (Peptidyl-cysteine S-nitrosylase GAPDH) (EC 2.6.99.-)	1	0	1	8.92789	15.5455	12.2367	4.67938	24.1603	12.9943	18.5773	3.94776	20.5599	16.3579	18.4589	2.97127	26.7962	17.0441	21.9202	6.89579	33.4562	37.8071	35.6316	3.07652	17.7456
Q7Z4H8	Protein O-glucosyltransferase 3 (EC 2.4.1.-) (KDEL motif-containing protein 2) (Protein O-xylosyltransferase POGLUT3) (EC 2.4.2.-)	1	1	0	4.83985	3.31663	4.07824	1.07708	8.26328	7.24182	7.75255	0.361141	15.3883	15.5355	15.4619	0.104101	27.7639	26.7056	27.2347	0.748381	36.8065	36.3746	36.5905	0.305346	17.7375
P10809	60 kDa heat shock protein, mitochondrial (EC 5.6.1.7) (60 kDa chaperonin) (Chaperonin 60) (CPN60) (Heat shock protein 60) (HSP-60) (Hsp60) (HuCHA60) (Mitochondrial matrix protein P1) (P60 lymphocyte protein)	1	0	1	9.69758	9.18255	9.44006	0.364178	10.7597	7.7318	9.24575	1.07053	17.0049	15.8263	16.4156	0.833353	26.5392	30.2158	28.3775	2.59979	36.1626	32.3199	34.2413	2.71718	17.7276
Q8NBJ5	Procollagen galactosyltransferase 1 (EC 2.4.1.50) (Collagen beta(1-O)galactosyltransferase 1) (ColGalT 1) (Glycosyltransferase 25 family member 1) (Hydroxylysine galactosyltransferase 1)	1	1	0	2.41018	9.49489	5.95253	5.00965	6.28333	5.43458	5.85895	0.300078	14.7027	15.4248	15.0638	0.510619	26.5192	27.5877	27.0534	0.755501	37.1413	37.4637	37.3025	0.227927	17.6856
Q9H0V9	VIP36-like protein (Lectin mannose-binding 2-like) (LMAN2-like protein)	1	0	0	13.1168	14.9812	14.049	1.31833	5.89679	9.95128	7.92404	1.43348	15.6253	14.9841	15.3047	0.453456	25.0891	30.975	28.0321	4.16191	37.3096	34.4529	35.8812	2.01999	17.3686
Q8N766	ER membrane protein complex subunit 1	1	1	0	4.83921	3.79778	4.31849	0.736407	8.34324	6.46942	7.40633	0.662496	14.686	15.3095	14.9977	0.440911	26.7281	28.4416	27.5849	1.21162	37.4883	38.3211	37.9047	0.588894	17.3232
Q13217	DnaJ homolog subfamily C member 3 (Endoplasmic reticulum DNA J domain-containing protein 6) (ER-resident protein ERdj6) (ERdj6) (Interferon-induced, double-stranded RNA-activated protein kinase inhibitor) (Protein kinase inhibitor of 58 kDa) (Protein kinase inhibitor p58)	1	0	0	7.07935	2.41722	4.74828	3.29662	10.1447	5.62467	7.88467	1.59806	19.6929	19.2806	19.4868	0.291524	24.2631	25.9835	25.1233	1.21652	39.7125	35.6578	37.6852	2.86714	17.2954
Q9NWM8	Peptidyl-prolyl cis-trans isomerase FKBP14 (PPIase FKBP14) (EC 5.2.1.8) (22 kDa FK506-binding protein) (22 kDa FKBP) (FKBP-22) (FK506-binding protein 14) (FKBP-14) (Rotamase)	1	1	0	5.83237	10.338	8.0852	3.18598	5.75338	5.23887	5.49612	0.181907	11.164	14.6787	12.9213	2.48524	27.2267	28.5245	27.8756	0.917667	39.8022	39.3785	39.5903	0.299588	17.0306
Q32P28	Prolyl 3-hydroxylase 1 (EC 1.14.11.7) (Growth suppressor 1) (Leucine- and proline-enriched proteoglycan 1) (Leprecan-1)	1	0	0	3.80185	3.25031	3.52608	0.389999	7.58659	7.05067	7.31863	0.189475	15.3862	15.8455	15.6158	0.324761	27.5446	28.6708	28.1077	0.796307	38.4377	38.2373	38.3375	0.141689	17.0202
Q15363	Transmembrane emp24 domain-containing protein 2 (Membrane protein p24A) (p24) (p24 family protein beta-1) (p24beta1)	1	0	0	6.0485	18.5847	12.3166	8.86441	11.2413	14.4246	12.8329	1.12547	14.6525	16.2269	15.4397	1.11326	25.5897	29.5244	27.557	2.78222	37.7931	35.1357	36.4644	1.8791	16.9776
Q96A33	Coiled-coil domain-containing protein 47 (Calumin)	1	1	0	2.8347	2.57343	2.70406	0.184749	6.24273	5.7778	6.01027	0.164379	14.848	15.5983	15.2231	0.530557	27.7963	29.6394	28.7178	1.30329	39.2323	38.907	39.0697	0.229961	16.8453
P04843	Dolichyl-diphosphooligosaccharide--protein glycosyltransferase subunit 1 (Dolichyl-diphosphooligosaccharide--protein glycosyltransferase 67 kDa subunit) (Ribophorin I) (RPN-I) (Ribophorin-1)	1	1	0	3.00274	2.93383	2.96828	0.048733	7.36649	6.32678	6.84664	0.367594	16.4166	16.8489	16.6328	0.305677	25.3948	28.2048	26.7998	1.98691	40.5448	39.3211	39.933	0.865302	16.7715
Q96KA5	Cleft lip and palate transmembrane protein 1-like protein (CLPTM1-like protein) (Cisplatin resistance-related protein 9) (CRR9p)	1	1	0	9.85956	8.09618	8.97787	1.2469	6.46653	6.43748	6.452	0.0102722	15.6104	16.6152	16.1128	0.710541	30.3495	26.6674	28.5085	2.60364	40.3135	36.4555	38.3845	2.72801	16.7008
P13639	Elongation factor 2 (EF-2)	1	0	1	3.56557	3.62115	3.59336	0.0393007	10.5658	8.72206	9.64391	0.651846	15.9268	16.2753	16.101	0.246378	27.0456	26.7185	26.882	0.231357	40.385	38.7776	39.5813	1.13657	16.6982
Q96AY3	Peptidyl-prolyl cis-trans isomerase FKBP10 (PPIase FKBP10) (EC 5.2.1.8) (65 kDa FK506-binding protein) (65 kDa FKBP) (FKBP-65) (FK506-binding protein 10) (FKBP-10) (Immunophilin FKBP65) (Rotamase)	1	0	0	4.82535	3.76111	4.29323	0.752533	8.46774	7.79416	8.13095	0.238147	16.0898	16.3292	16.2095	0.169289	26.8343	29.792	28.3132	2.09147	39.9194	38.6853	39.3023	0.872628	16.5244
O94919	Endonuclease domain-containing 1 protein (EC 3.1.30.-)	1	0	1	11.2405	6.80752	9.02401	3.13459	8.73439	13.1635	10.949	1.56594	20.3213	13.8258	17.0735	4.59299	25.7069	32.8688	29.2878	5.06422	37.7614	36.1471	36.9543	1.14147	16.4776
Q9UGP8	Translocation protein SEC63 homolog	1	1	0	3.3696	3.45067	3.41014	0.0573281	7.48254	6.96593	7.22423	0.182649	15.5284	16.4864	16.0074	0.677411	26.8594	30.7618	28.8106	2.75942	40.9095	38.633	39.7713	1.60975	16.4063
Q8TEM1	Nuclear pore membrane glycoprotein 210 (Nuclear pore protein gp210) (Nuclear envelope pore membrane protein POM 210) (POM210) (Nucleoporin Nup210) (Pore membrane protein of 210 kDa)	1	0	0	5.02476	3.5558	4.29028	1.03871	7.87638	6.97519	7.42579	0.318622	15.512	16.0285	15.7702	0.365211	30.4367	27.7759	29.1063	1.88146	39.9446	39.1528	39.5487	0.559934	16.3873
Q8NAT1	Protein O-linked-mannose beta-1,4-N-acetylglucosaminyltransferase 2 (POMGnT2) (EC 2.4.1.312) (Extracellular O-linked N-acetylglucosamine transferase-like) (Glycosyltransferase-like domain-containing protein 2)	1	1	0	21.8133	17.3294	19.5714	3.17059	11.2681	17.5638	14.416	2.22589	18.9627	19.7625	19.3626	0.565526	26.9732	33.8611	30.4172	4.87051	35.5184	31.211	33.3647	3.04582	16.29
[truncated: 93 more rows]

## Sheet: pulse-SILAC 
Protein info					Metabolic replacement fraction (MRF, %)
[truncated: 3,357 more rows]

[truncated: 2 more sheets: Cell surface proteins, Column definitions]
