# Supplementary material for: Spatially resolved mapping of proteome turnover dynamics with subcellular precision
Source: Nat Commun. 2023 Nov 8;14:7217. doi: 10.1038/s41467-023-42861-8 (PMC10632371; doi:10.1038/s41467-023-42861-8)
Supplement: Supplementary file 7 — Supplementary Data 3 [file 41467_2023_42861_MOESM7_ESM.xlsx]

## Sheet: Prox-SILAC ER stress
Protein info			Metabolic replacement fraction (MRF, %)
Uniprot ID	Protein names	secretome?	Control_rep1	Control_rep2	Control_ave	Control_std	Stress_rep1	Stress_rep2	Stress_ave	Stress_std
Q8TCU4	Alstrom syndrome protein 1	1	0.66188	1.0803	0.871091	0.295869	0.480173	0.388128	0.43415	0.065086
P27797	Calreticulin	1	3.77426	3.89467	3.83447	0.0851402	3.22503	3.28614	3.25558	0.0432165
P13667	Protein disulfide-isomerase A4	1	3.85854	3.94341	3.90098	0.060012	4.11905	4.4348	4.27692	0.223271
P07237	Protein disulfide-isomerase	1	3.96859	4.02334	3.99597	0.0387124	2.10369	2.19867	2.15118	0.0671595
Q14165	Malectin	1	4.00095	4.21942	4.11019	0.154481	2.43684	6.67202	4.55443	2.99473
P11021	78 kDa glucose-regulated protein	1	4.15535	4.1161	4.13572	0.0277477	14.6372	15.5691	15.1031	0.658952
P17066	Heat shock 70 kDa protein 6;Putative heat shock 70 kDa protein 7	1	4.21676	4.22685	4.22181	0.00713528	16.5122	16.0813	16.2968	0.304678
P50454	Serpin H1	1	4.05566	4.45397	4.25482	0.281648	2.01016	2.03464	2.0224	0.0173093
P27824	Calnexin	1	4.16673	4.37247	4.2696	0.145479	2.28573	2.15551	2.22062	0.0920781
Q9BTV4	Transmembrane protein 43	1	4.32398	4.28259	4.30329	0.0292696	2.33259	2.04894	2.19077	0.200571
P30101	Protein disulfide-isomerase A3	1	4.17087	4.4495	4.31018	0.197023	2.85122	3.18343	3.01732	0.234905
Q6UXH1	Cysteine-rich with EGF-like domain protein 2	1	4.14698	4.60983	4.37841	0.327278	4.63039	4.85089	4.74064	0.155922
Q15293	Reticulocalbin-1	1	4.30512	4.51063	4.40788	0.145318	2.36263	2.4197	2.39116	0.0403543
Q5JTV8	Torsin-1A-interacting protein 1	1	4.22795	4.74412	4.48604	0.364988	4.80841	5.50732	5.15786	0.4942
Q8NBS9	Thioredoxin domain-containing protein 5	1	4.38134	4.69846	4.5399	0.224237	1.31819	1.27893	1.29856	0.0277611
Q15084	Protein disulfide-isomerase A6	1	4.40145	4.69347	4.54746	0.206484	2.6925	2.97856	2.83553	0.202275
Q9Y4L1	Hypoxia up-regulated protein 1	1	4.52914	4.60118	4.56516	0.0509419	7.81898	8.53112	8.17505	0.50356
O15260	Surfeit locus protein 4	1	4.64694	4.50826	4.5776	0.0980585	4.77932	3.68612	4.23272	0.773003
P14625	Endoplasmin	1	4.41945	4.79156	4.6055	0.263116	3.78408	4.10075	3.94241	0.223921
P14314	Glucosidase 2 subunit beta	1	4.55556	4.7434	4.64948	0.132819	3.4019	3.4421	3.422	0.0284262
O43852	Calumenin	1	4.47953	4.86818	4.67385	0.274819	1.96703	1.94973	1.95838	0.0122343
Q9BS26	Endoplasmic reticulum resident protein 44	1	4.57888	4.79817	4.68853	0.155064	2.30292	2.19504	2.24898	0.0762819
Q969H8	Myeloid-derived growth factor	1	4.54071	4.94396	4.74234	0.285139	1.9973	3.08528	2.54129	0.769322
O95399	Urotensin-2	1	5.31899	4.25271	4.78585	0.753973	15.0628	15.6196	15.3412	0.393773
Q9BVC6	Transmembrane protein 109	1	4.14533	5.45595	4.80064	0.926746	7.39995	4.21575	5.80785	2.25157
Q4KWH8	1-phosphatidylinositol 4,5-bisphosphate phosphodiesterase eta-1	1	4.83233	4.8105	4.82141	0.0154376	4.12539	4.03504	4.08021	0.063887
P49257	Protein ERGIC-53	1	4.84338	4.82816	4.83577	0.0107583	9.12313	10.7047	9.91392	1.11835
P30040	Endoplasmic reticulum resident protein 29	1	4.76807	4.98659	4.87733	0.154515	1.83924	1.7479	1.79357	0.0645825
Q13162	Peroxiredoxin-4	1	4.73922	5.02287	4.88104	0.200565	1.6356	1.93127	1.78344	0.209066
Q92504	Zinc transporter SLC39A7	1	4.96121	4.81059	4.8859	0.10651	1.54408	2.38055	1.96232	0.591469
Q07065	Cytoskeleton-associated protein 4	1	4.69565	5.1156	4.90562	0.296951	1.7893	1.91386	1.85158	0.0880745
Q5THK1	Protein PRR14L	1	4.61046	5.20995	4.9102	0.423899	-	-	-	-
P00338	L-lactate dehydrogenase A chain	1	5.81046	4.12337	4.96691	1.19295	30.6846	6.81291	18.7487	16.8798
Q96HE7	ERO1-like protein alpha	1	4.87759	5.2981	5.08784	0.297343	6.4352	2.00325	4.21922	3.13386
P13674	Prolyl 4-hydroxylase subunit alpha-1	1	4.97901	5.22989	5.10445	0.177401	4.31721	4.70818	4.51269	0.276458
Q9UHG3	Prenylcysteine oxidase 1	1	5.29047	5.09471	5.19259	0.138429	7.58274	6.17148	6.87711	0.997916
Q9NYU2	UDP-glucose:glycoprotein glucosyltransferase 1	1	5.18127	5.23133	5.2063	0.0353915	3.00989	2.91686	2.96338	0.0657829
P39656	Dolichyl-diphosphooligosaccharide--protein glycosyltransferase 48 kDa subunit	1	5.06939	5.3594	5.2144	0.20507	5.16239	4.78575	4.97407	0.266322
Q14696	LDLR chaperone MESD	1	4.65375	5.89015	5.27195	0.874262	2.1804	9.54401	5.86221	5.20686
Q96A33	Coiled-coil domain-containing protein 47	1	5.33826	5.33396	5.33611	0.00304155	3.2519	2.9923	3.1221	0.183563
P35527	Keratin, type I cytoskeletal 9	1	6.56057	4.2185	5.38954	1.65609	3.44927	5.31791	4.38359	1.32133
O60568	Procollagen-lysine,2-oxoglutarate 5-dioxygenase 3	1	5.12136	5.65993	5.39065	0.380829	3.62653	8.13543	5.88098	3.18827
Q8NFQ8	Torsin-1A-interacting protein 2	1	5.74867	5.29218	5.52042	0.322789	4.90075	4.49276	4.69675	0.288495
Q8N5M9	Protein jagunal homolog 1	1	5.21372	5.84044	5.52708	0.443155	18.3667	14.4334	16.4	2.78127
P61619	Protein transport protein Sec61 subunit alpha isoform 1;Protein transport protein Sec61 subunit alpha isoform 2	1	5.57227	5.7413	5.65679	0.119517	5.90874	3.35148	4.63011	1.80826
O95302	Peptidyl-prolyl cis-trans isomerase FKBP9	1	5.5721	5.77212	5.67211	0.141436	2.37788	2.60246	2.49017	0.158804
Q12797	Aspartyl/asparaginyl beta-hydroxylase	1	5.42501	6.03058	5.7278	0.428203	1.75543	1.69662	1.72603	0.0415891
Q14697	Neutral alpha-glucosidase AB	1	5.75018	5.80593	5.77806	0.0394229	3.37585	3.06461	3.22023	0.220081
P04075	Fructose-bisphosphate aldolase A	1	6.99699	4.60664	5.80181	1.69023	6.42434	6.24985	6.3371	0.123383
Q8IXB1	DnaJ homolog subfamily C member 10	1	5.93715	5.78366	5.86041	0.108537	4.6282	4.67239	4.6503	0.0312435
Q8NBJ5	Procollagen galactosyltransferase 1	1	5.36316	6.43608	5.89962	0.758663	3.18614	7.8634	5.52477	3.30732
Q16658	Fascin	1	6.12761	5.7293	5.92846	0.281649	7.60332	5.02756	6.31544	1.82134
Q96AY3	Peptidyl-prolyl cis-trans isomerase FKBP10	1	5.89139	6.03535	5.96337	0.101797	2.66285	2.33488	2.49887	0.231911
Q96JJ7	Protein disulfide-isomerase TMX3	1	4.4147	7.56002	5.98736	2.22407	3.77982	8.00808	5.89395	2.98983
Q9UGP8	Translocation protein SEC63 homolog	1	6.26576	5.74698	6.00637	0.36683	9.89205	7.51821	8.70513	1.67856
O75477	Erlin-1	1	5.39799	6.73991	6.06895	0.948878	7.88886	5.94069	6.91478	1.37756
Q9BU23	Lipase maturation factor 2	1	6.053	6.32889	6.19095	0.195079	22.6186	5.9491	14.2838	11.7871
P04843	Dolichyl-diphosphooligosaccharide--protein glycosyltransferase subunit 1	1	6.13713	6.34301	6.24007	0.145581	3.74008	3.75379	3.74694	0.00969563
Q32P28	Prolyl 3-hydroxylase 1	1	5.78499	6.79562	6.29031	0.714626	3.19317	2.74909	2.97113	0.314015
Q9BRR6	ADP-dependent glucokinase	1	5.65611	6.93017	6.29314	0.900897	6.20589	2.59952	4.4027	2.55009
Q9NZ01	Very-long-chain enoyl-CoA reductase	1	6.17482	6.64004	6.40743	0.328959	2.56241	4.41278	3.4876	1.30841
P80303	Nucleobindin-2;Nesfatin-1	1	6.5981	6.45883	6.52846	0.0984763	4.26985	4.44466	4.35726	0.123609
P13639	Elongation factor 2	1	6.62941	6.6097	6.61955	0.0139349	3.63043	3.53347	3.58195	0.0685624
Q96S66	Chloride channel CLIC-like protein 1	1	6.35249	7.1881	6.77029	0.590866	2.43883	2.47889	2.45886	0.0283232
O95881	Thioredoxin domain-containing protein 12	1	7.05948	6.59435	6.82691	0.328902	2.71825	3.08566	2.90195	0.259797
P08238	Heat shock protein HSP 90-beta	1	4.30127	9.41865	6.85996	3.61853	4.90464	4.11675	4.51069	0.557123
O43707	Alpha-actinin-4	1	6.81916	7.00053	6.90985	0.128251	15.9953	14.8407	15.418	0.816439
P26885	Peptidyl-prolyl cis-trans isomerase FKBP2	0	5.81614	8.06052	6.93833	1.58702	5.25575	7.83724	6.5465	1.82539
Q99720	Sigma non-opioid intracellular receptor 1	1	6.47082	7.66714	7.06898	0.845926	5.84948	4.82771	5.33859	0.722499
Q9UBM7	7-dehydrocholesterol reductase	1	7.23743	6.90833	7.07288	0.232706	-	5.79662	-	-
P11498	Pyruvate carboxylase, mitochondrial	1	6.84225	7.52181	7.18203	0.480519	2.82781	2.97752	2.90267	0.105864
P07355	Annexin A2;Putative annexin A2-like protein	0	7.56771	6.80014	7.18393	0.542752	4.54199	5.9537	5.24784	0.998228
Q969X5	Endoplasmic reticulum-Golgi intermediate compartment protein 1	1	5.48079	8.91296	7.19687	2.42691	4.70981	4.85053	4.78017	0.0995019
Q02809	Procollagen-lysine,2-oxoglutarate 5-dioxygenase 1	1	7.03961	7.43629	7.23795	0.280495	4.887	4.77841	4.83271	0.0767855
Q8N129	Protein canopy homolog 4	1	7.94753	6.66679	7.30716	0.905622	9.47359	-	-	-
Q96KA5	Cleft lip and palate transmembrane protein 1-like protein	1	6.41804	8.33064	7.37434	1.35241	5.8109	6.05018	5.93054	0.169195
P14618	Pyruvate kinase PKM	1	5.86082	8.97539	7.41811	2.20233	12.236	13.6621	12.9491	1.00838
P04264	Keratin, type II cytoskeletal 1	1	5.74405	9.36529	7.55467	2.5606	8.93593	9.38417	9.16005	0.316954
Q5VTE0	Putative elongation factor 1-alpha-like 3;Elongation factor 1-alpha 1;Elongation factor 1-alpha 2	1	7.09627	8.21056	7.65342	0.787928	6.88606	3.62375	5.2549	2.3068
O75718	Cartilage-associated protein	1	7.38099	8.0184	7.6997	0.450717	2.96227	2.56203	2.76215	0.28301
Q9Y2B0	Protein canopy homolog 2	1	8.91163	6.65451	7.78307	1.59603	-	-	-	-
Q9NRC6	Spectrin beta chain, non-erythrocytic 5	1	4.64339	11.0312	7.83731	4.51689	3.20882	9.56446	6.38664	4.49412
P04844	Dolichyl-diphosphooligosaccharide--protein glycosyltransferase subunit 2	0	7.85763	7.82051	7.83907	0.0262458	6.1941	4.92968	5.56189	0.894077
Q8TEM1	Nuclear pore membrane glycoprotein 210	1	7.51291	8.23819	7.87555	0.512851	3.46885	2.92695	3.1979	0.383181
Q9H0U3	Magnesium transporter protein 1	1	7.42738	8.6818	8.05459	0.887012	8.13645	7.26805	7.70225	0.614048
P04406	Glyceraldehyde-3-phosphate dehydrogenase	1	8.7672	7.61869	8.19294	0.81212	19.0716	9.48506	14.2783	6.7787
O15460	Prolyl 4-hydroxylase subunit alpha-2	1	7.86297	8.53982	8.2014	0.478602	6.11915	6.26172	6.19044	0.100808
Q8IVL6	Prolyl 3-hydroxylase 3	1	8.05274	8.60226	8.3275	0.388571	8.74189	8.41652	8.5792	0.230069
O14656	Torsin-1A	1	6.57419	10.2535	8.41386	2.60169	8.06272	5.47498	6.76885	1.8298
O96005	Cleft lip and palate transmembrane protein 1	1	8.21082	8.6244	8.41761	0.292443	4.47807	4.65412	4.56609	0.124486
P30533	Alpha-2-macroglobulin receptor-associated protein	1	8.14725	8.74014	8.44369	0.419238	3.5451	3.73888	3.64199	0.13702
Q9UBS4	DnaJ homolog subfamily B member 11	1	8.53831	8.42306	8.48069	0.0814946	10.3549	7.48562	8.92026	2.02889
Q96D15	Reticulocalbin-3	1	7.26014	9.84656	8.55335	1.82887	16.1447	9.00546	12.5751	5.04818
O00469	Procollagen-lysine,2-oxoglutarate 5-dioxygenase 2	1	8.03084	9.13634	8.58359	0.781708	5.67782	5.67497	5.67639	0.00201315
P55145	Mesencephalic astrocyte-derived neurotrophic factor	1	9.991	7.20506	8.59803	1.96995	15.673	12.4021	14.0376	2.31288
Q8IVL5	Prolyl 3-hydroxylase 2	1	7.90074	9.30034	8.60054	0.989672	11.2602	10.5714	10.9158	0.487079
Q5JRA6	Melanoma inhibitory activity protein 3	0	10.2149	7.01247	8.61366	2.26443	5.86437	8.54676	7.20556	1.89674
Q14257	Reticulocalbin-2	1	9.08744	8.60953	8.84848	0.337932	5.95396	13.4551	9.70455	5.30413
P61247	40S ribosomal protein S3a	1	7.88351	9.82542	8.85447	1.37314	3.43883	3.21716	3.328	0.156747
P23284	Peptidyl-prolyl cis-trans isomerase B	1	6.62731	11.3844	9.00588	3.3638	6.12127	9.14955	7.63541	2.14132
O94905	Erlin-2	1	7.5566	10.4809	9.01875	2.06779	7.7238	10.268	8.99591	1.79905
P35908	Keratin, type II cytoskeletal 2 epidermal	1	7.56489	10.5802	9.07252	2.13212	6.44098	8.55145	7.49621	1.49233
Q8NBJ7	Sulfatase-modifying factor 2	1	9.85712	8.45802	9.15757	0.989315	-	-	-	-
Q92791	Synaptonemal complex protein SC65	1	9.27072	9.13634	9.20353	0.095019	6.60822	5.18379	5.896	1.00722
Q12907	Vesicular integral-membrane protein VIP36	1	8.46481	10.0161	9.24046	1.09693	6.73756	5.58823	6.1629	0.812696
P78357	Contactin-associated protein 1	1	9.08926	9.51045	9.29985	0.29783	12.4267	11.0312	11.7289	0.986711
P46977	Dolichyl-diphosphooligosaccharide--protein glycosyltransferase subunit STT3A	1	9.13552	9.62903	9.38227	0.348966	4.09201	4.00436	4.04819	0.0619767
P48651	Phosphatidylserine synthase 1	1	9.5391	9.32419	9.43165	0.151963	-	6.93363	-	-
Q13085	Acetyl-CoA carboxylase 1;Biotin carboxylase	1	6.40779	12.7453	9.57654	4.48129	9.49489	8.73323	9.11406	0.538578
P06733	Alpha-enolase	0	7.1212	12.1944	9.65782	3.58732	9.72203	6.31248	8.01726	2.41092
Q14554	Protein disulfide-isomerase A5	1	9.37021	10.2495	9.80986	0.621754	8.79191	6.46224	7.62708	1.64733
Q9UBV2	Protein sel-1 homolog 1	1	8.46079	11.4017	9.93125	2.07955	17.9635	15.7654	16.8644	1.55434
Q70UQ0	Inhibitor of nuclear factor kappa-B kinase-interacting protein	1	10.4961	9.62086	10.0585	0.618903	11.961	6.62827	9.29463	3.77079
P00558	Phosphoglycerate kinase 1	1	5.55711	14.627	10.092	6.41335	10.3453	-	-	-
P27635	60S ribosomal protein L10	1	7.80479	12.7773	10.291	3.51607	9.60534	-	-	-
Q06830	Peroxiredoxin-1	1	14.5168	6.07462	10.2957	5.96949	6.91691	14.014	10.4655	5.0184
Q9Y282	Endoplasmic reticulum-Golgi intermediate compartment protein 3	1	10.565	10.2302	10.3976	0.236733	6.46601	8.28801	7.37701	1.28835
Q5NDL2	EGF domain-specific O-linked N-acetylglucosamine transferase	1	9.94885	11.1585	10.5537	0.855346	45.1634	6.47467	25.819	27.3571
P16615	Sarcoplasmic/endoplasmic reticulum calcium ATPase 2	1	10.2753	11.0866	10.6809	0.573701	-	8.34509	-	-
P35610	Sterol O-acyltransferase 1	1	5.14692	16.2654	10.7062	7.86198	-	-	-	-
P49755	Transmembrane emp24 domain-containing protein 10	1	10.6177	10.8989	10.7583	0.19879	13.3704	32.0149	22.6926	13.1836
Q8TCJ2	Dolichyl-diphosphooligosaccharide--protein glycosyltransferase subunit STT3B	1	10.6409	10.9964	10.8186	0.251385	5.62619	5.72717	5.67668	0.0714034
Q9NXG6	Transmembrane prolyl 4-hydroxylase	1	9.67555	11.9912	10.8334	1.63741	10.4681	-	-	-
Q9UMX5	Neudesin	1	12.8707	9.31926	11.095	2.51127	17.9972	9.34885	13.673	6.11528
P38435	Vitamin K-dependent gamma-carboxylase	1	11.4119	10.8782	11.1451	0.37739	19.3034	10.3654	14.8344	6.32017
P61009	Signal peptidase complex subunit 3	1	10.6385	11.8111	11.2248	0.829186	9.03608	15.9699	12.503	4.90296
Q9BT09	Protein canopy homolog 3	1	12.8548	9.86931	11.3621	2.11105	-	24.7045	-	-
P29401	Transketolase	1	11.2129	11.5232	11.3681	0.219412	-	8.88034	-	-
Q9H173	Nucleotide exchange factor SIL1	1	10.4143	12.4772	11.4458	1.4587	12.9185	6.2539	9.58622	4.71261
P10620	Microsomal glutathione S-transferase 1	1	11.6678	11.5451	11.6065	0.0867412	-	-	-	-
Q8TED1	Probable glutathione peroxidase 8	1	13.3944	9.9991	11.6968	2.40085	6.9027	4.6373	5.77	1.60188
Q96RQ1	Endoplasmic reticulum-Golgi intermediate compartment protein 2	1	12.253	11.2208	11.7369	0.729868	-	6.03297	-	-
Q96AQ6	Pre-B-cell leukemia transcription factor-interacting protein 1	1	12.1049	11.4942	11.7996	0.431808	10.3147	10.6153	10.465	0.212569
Q15165	Serum paraoxonase/arylesterase 2	0	13.2961	10.3244	11.8102	2.1013	7.65204	9.04585	8.34894	0.985566
P21333	Filamin-A	1	9.9302	13.9593	11.9447	2.84897	8.54643	9.98695	9.26669	1.0186
Q9Y3B3	Transmembrane emp24 domain-containing protein 7	1	12.1265	11.8212	11.9739	0.215875	11.8368	12.1713	12.004	0.236533
Q969V3	Nicalin	1	12.5996	11.4629	12.0313	0.803795	-	14.3784	-	-
Q92643	GPI-anchor transamidase	1	13.9541	10.4384	12.1962	2.48595	8.86257	33.2216	21.0421	17.2244
O75063	Glycosaminoglycan xylosylkinase	1	17.5958	6.80518	12.2005	7.6301	3.18314	4.78675	3.98495	1.13392
Q9UH99	SUN domain-containing protein 2	1	12.1204	12.3852	12.2528	0.187288	12.5232	10.7987	11.6609	1.21939
P55072	Transitional endoplasmic reticulum ATPase	1	16.6597	8.16547	12.4126	6.00634	4.29798	14.8429	9.57043	7.45638
Q96S52	GPI transamidase component PIG-S	1	7.16785	18.0207	12.5943	7.67412	6.41541	9.39321	7.90431	2.10562
Q8NBL1	Protein O-glucosyltransferase 1	1	14.659	10.7294	12.6942	2.77864	9.39567	10.4512	9.92345	0.746399
Q13724	Mannosyl-oligosaccharide glucosidase	1	9.46293	16.1144	12.7887	4.70331	13.4491	10.4264	11.9378	2.13742
Q8NBK3	Sulfatase-modifying factor 1	0	11.9726	13.6144	12.7935	1.16091	28.6871	-	-	-
P62979	Ubiquitin-40S ribosomal protein S27a;Ubiquitin;40S ribosomal protein S27a;Ubiquitin-60S ribosomal protein L40;Ubiquitin;60S ribosomal protein L40;Polyubiquitin-B;Ubiquitin;Polyubiquitin-C;Ubiquitin	1	14.3616	11.2578	12.8097	2.19467	8.69923	8.17677	8.438	0.369436
P04083	Annexin A1	1	10.5738	15.2564	12.9151	3.31112	-	13.4469	-	-
P37268	Squalene synthase	1	12.5293	13.4933	13.0113	0.681658	19.3971	20.5807	19.9889	0.836948
P05165	Propionyl-CoA carboxylase alpha chain, mitochondrial	1	14.779	11.397	13.088	2.39145	35.9541	16.151	26.0525	14.0029
O14657	Torsin-1B	1	12.7986	13.5629	13.1807	0.540439	8.00419	10.1043	9.05423	1.48499
Q13217	DnaJ homolog subfamily C member 3	0	14.5591	11.9556	13.2573	1.841	15.0613	12.4535	13.7574	1.84402
Q7Z4H8	KDEL motif-containing protein 2	1	13.8599	12.9564	13.4082	0.638872	10.5033	14.3638	12.4335	2.72974
Q9BRK5	45 kDa calcium-binding protein	1	10.021	16.8938	13.4574	4.85984	6.46189	8.2552	7.35855	1.26806
O43292	Glycosylphosphatidylinositol anchor attachment 1 protein	1	13.7857	13.2479	13.5168	0.380254	10.6337	10.5017	10.5677	0.0933163
Q969N2	GPI transamidase component PIG-T	1	9.85631	17.3335	13.5949	5.28718	20.3872	14.4385	17.4129	4.20639
Q9NZ08	Endoplasmic reticulum aminopeptidase 1	1	13.4941	13.721	13.6075	0.160439	11.4511	9.52273	10.4869	1.36359
P45877	Peptidyl-prolyl cis-trans isomerase C	1	16.9221	10.4015	13.6618	4.61079	-	10.4985	-	-
Q8N766	ER membrane protein complex subunit 1	1	13.1432	14.294	13.7186	0.813785	6.93562	6.86177	6.8987	0.0522199
P27348	14-3-3 protein theta	1	14.6699	13.7269	14.1984	0.666824	17.4863	13.8688	15.6776	2.55793
Q9Y680	Peptidyl-prolyl cis-trans isomerase FKBP7	1	10.4103	18.0724	14.2414	5.41791	-	-	-	-
P07900	Heat shock protein HSP 90-alpha	1	7.42395	21.4219	14.4229	9.89808	15.636	14.9855	15.3108	0.459984
P22061	Protein-L-isoaspartate(D-aspartate) O-methyltransferase	1	13.7433	15.2392	14.4912	1.05774	18.6397	-	-	-
Q9H497	Torsin-3A	0	12.7773	16.6868	14.732	2.76446	-	-	-	-
Q9BVK6	Transmembrane emp24 domain-containing protein 9	1	13.9489	15.8079	14.8784	1.31453	14.3388	9.97722	12.158	3.08412
Q9BZQ6	ER degradation-enhancing alpha-mannosidase-like protein 3	1	12.162	17.9817	15.0719	4.11511	6.99431	-	-	-
P35579	Myosin-9	1	14.7332	15.4398	15.0865	0.499639	11.4449	8.85235	10.1486	1.83318
Q9H6E4	Coiled-coil domain-containing protein 134	1	8.58405	21.5981	15.0911	9.20235	5.74823	12.4512	9.09971	4.73971
P51648	Fatty aldehyde dehydrogenase	1	20.0115	10.3179	15.1647	6.85441	12.7468	10.91	11.8284	1.29885
Q15155	Nodal modulator 1	1	13.9992	16.4473	15.2233	1.73109	7.72788	12.3184	10.0231	3.24598
Q96RQ3	Methylcrotonoyl-CoA carboxylase subunit alpha, mitochondrial	1	11.5795	18.9141	15.2468	5.18631	14.0502	15.7987	14.9245	1.23636
Q9NXW2	DnaJ homolog subfamily B member 12	0	15.9346	14.758	15.3463	0.832011	13.6174	17.2952	15.4563	2.60064
Q8N2K0	Monoacylglycerol lipase ABHD12	1	15.9953	15.6887	15.842	0.216851	25.1032	11.2838	18.1935	9.77176
P51571	Translocon-associated protein subunit delta	1	19.2396	12.8965	16.068	4.48519	-	11.6998	-	-
Q9NYU1	UDP-glucose:glycoprotein glucosyltransferase 2	1	16.675	15.8752	16.2751	0.565549	12.2268	8.76512	10.496	2.44778
Q13454	Tumor suppressor candidate 3	1	17.6392	15.1132	16.3762	1.78613	-	-	-	-
Q96DZ1	Endoplasmic reticulum lectin 1	1	20.4126	12.6057	16.5092	5.52027	-	-	-	-
Q6PIU2	Neutral cholesterol ester hydrolase 1	1	16.7173	16.5248	16.621	0.136169	19.9622	13.0707	16.5165	4.87305
Q9Y3Q3	Transmembrane emp24 domain-containing protein 3	1	15.9742	17.3649	16.6695	0.983429	14.5423	15.101	14.8217	0.395029
O94901	SUN domain-containing protein 1	1	14.2529	19.2233	16.7381	3.51458	16.9083	22.8776	19.893	4.22091
P22314	Ubiquitin-like modifier-activating enzyme 1	1	11.7971	21.7105	16.7538	7.00979	14.0916	5.77487	9.93322	5.88079
Q6Y288	Beta-1,3-glucosyltransferase	1	13.8852	20.1699	17.0275	4.44397	21.8762	12.6088	17.2425	6.55305
O94910	Latrophilin-1	1	4.74558	29.858	17.3018	17.7572	15.3547	20.5958	17.9753	3.70608
P02545	Prelamin-A/C;Lamin-A/C	1	17.0847	18.58	17.8324	1.05736	7.83342	7.0676	7.45051	0.541517
P48723	Heat shock 70 kDa protein 13	1	17.8429	18.1676	18.0052	0.229616	26.6335	20.5403	23.5869	4.30853
Q9H0V9	VIP36-like protein	1	26.2303	10.4689	18.3496	11.145	10.2616	19.7683	15.0149	6.72225
Q9NWM8	Peptidyl-prolyl cis-trans isomerase FKBP14	1	13.4686	23.981	18.7248	7.43336	8.59023	3.97855	6.28439	3.26095
Q99683	Mitogen-activated protein kinase kinase kinase 5	1	17.8955	19.927	18.9112	1.43647	11.8811	12.9451	12.4131	0.752357
Q9P2E9	Ribosome-binding protein 1	1	15.1485	22.7942	18.9714	5.40633	-	-	-	-
Q5JPE7	Nodal modulator 2;Nodal modulator 3	1	19.2161	18.8753	19.0457	0.240972	8.24105	11.4762	9.85864	2.28761
Q9NPA0	ER membrane protein complex subunit 7	1	18.7223	19.8808	19.3015	0.81916	12.2414	9.71144	10.9764	1.78898
Q96BI1	Solute carrier family 22 member 18	1	18.9272	21.0915	20.0094	1.53033	13.9785	14.5416	14.26	0.398176
P02462	Collagen alpha-1(IV) chain;Arresten	1	18.5794	21.8219	20.2006	2.29279	13.4641	14.6335	14.0488	0.826893
Q9H3N1	Thioredoxin-related transmembrane protein 1	1	12.2915	28.4278	20.3596	11.4101	12.1173	5.68173	8.8995	4.55061
O75844	CAAX prenyl protease 1 homolog	1	7.31489	34.7586	21.0368	19.4057	6.7991	6.48455	6.64182	0.222421
Q13438	Protein OS-9	1	22.9228	21.1126	22.0177	1.27996	17.5013	18.4213	17.9613	0.650545
Q16880	2-hydroxyacylsphingosine 1-beta-galactosyltransferase	0	20.7632	24.7339	22.7486	2.80773	18.348	-	-	-
P07437	Tubulin beta chain;Tubulin beta-2B chain;Tubulin beta-2A chain	1	26.3899	19.7045	23.0472	4.72731	4.90735	-	-	-
Q9P2X0	Dolichol-phosphate mannosyltransferase subunit 3	1	25.7935	20.4366	23.115	3.78784	-	-	-	-
Q9BWS9	Chitinase domain-containing protein 1	1	22.6641	24.8843	23.7742	1.56996	16.6646	19.2852	17.9749	1.85305
Q9UNW1	Multiple inositol polyphosphate phosphatase 1	1	34.1551	13.9178	24.0364	14.3099	18.2392	25.9287	22.0839	5.43728
Q6UW63	KDEL motif-containing protein 1	1	12.6752	36.0066	24.3409	16.4978	6.52616	9.17018	7.84817	1.86961
Q02818	Nucleobindin-1	1	26.6464	23.1679	24.9072	2.45966	20.7431	31.4918	26.1175	7.60049
Q86SF2	N-acetylgalactosaminyltransferase 7	1	21.9884	28.2084	25.0984	4.39821	14.0088	11.5357	12.7723	1.74873
Q96AE7	Tetratricopeptide repeat protein 17	1	19.9693	30.6471	25.3082	7.55034	26.4295	21.7043	24.0669	3.34118
Q02388	Collagen alpha-1(VII) chain	1	21.635	30.0166	25.8258	5.92667	19.048	22.3355	20.6918	2.32463
Q9Y6M0	Testisin	1	26.1371	27.0116	26.5743	0.618324	16.9656	15.7284	16.347	0.874795
P08236	Beta-glucuronidase	1	28.0203	25.2783	26.6493	1.93884	26.2183	-	-	-
P78536	Disintegrin and metalloproteinase domain-containing protein 17	1	27.8697	27.1949	27.5323	0.477164	-	36.2322	-	-
Q9H488	GDP-fucose protein O-fucosyltransferase 1	1	13.94	41.9886	27.9643	19.8334	-	-	-	-
P01137	Transforming growth factor beta-1;Latency-associated peptide	1	28.0964	29.7462	28.9213	1.1666	13.0662	-	-	-
P05556	Integrin beta-1	1	29.2	29.972	29.586	0.545856	13.1748	13.6121	13.3935	0.309209
Q92542	Nicastrin	1	29.9229	31.3012	30.6121	0.974611	16.3803	17.4195	16.8999	0.734865
Q9Y6A1	Protein O-mannosyl-transferase 1	1	33.8895	27.6605	30.775	4.40462	-	35.3475	-	-
Q9UI42	Carboxypeptidase A4	1	29.2025	37.6146	33.4086	5.94825	-	-	-	-
O14672	Disintegrin and metalloproteinase domain-containing protein 10	1	35.0793	34.0095	34.5444	0.756429	14.6699	18.1569	16.4134	2.46565
P54289	Voltage-dependent calcium channel subunit alpha-2/delta-1;Voltage-dependent calcium channel subunit alpha-2-1;Voltage-dependent calcium channel subunit delta-1	1	35.693	35.2071	35.4501	0.343534	17.2343	15.3547	16.2945	1.3291
P00533	Epidermal growth factor receptor	1	36.1279	35.7099	35.9189	0.295589	25.2152	27.5194	26.3673	1.62934
P08195	4F2 cell-surface antigen heavy chain	1	35.9057	37.271	36.5883	0.965474	38.0095	40.2161	39.1128	1.56028
P07942	Laminin subunit beta-1	1	36.6411	37.7595	37.2003	0.79081	15.6118	15.8794	15.7456	0.189239
Q6AZY7	Scavenger receptor class A member 3	1	36.0409	39.1887	37.6148	2.22578	11.0787	12.7255	11.9021	1.16446
P08603	Complement factor H	1	39.3903	38.721	39.0556	0.473254	34.9564	39.3307	37.1435	3.0931
P08670	Vimentin	1	48.0336	30.5425	39.2881	12.368	48.2817	41.2397	44.7607	4.9794
Q99715	Collagen alpha-1(XII) chain	1	39.1368	39.9663	39.5515	0.58649	23.9891	27.5063	25.7477	2.48706
Q10472	Polypeptide N-acetylgalactosaminyltransferase 1;Polypeptide N-acetylgalactosaminyltransferase 1 soluble form	1	39.0404	40.3477	39.694	0.924387	25.3018	37.6423	31.472	8.72603
Q01650	Large neutral amino acids transporter small subunit 1	1	36.7649	42.654	39.7094	4.16421	16.0672	19.6387	17.853	2.5254
Q17RY6	Lymphocyte antigen 6K	1	40.358	41.8686	41.1133	1.06816	15.7554	21.6491	18.7023	4.16748
O15230	Laminin subunit alpha-5	1	39.8004	42.4672	41.1338	1.88575	21.5969	23.7904	22.6936	1.551
Q15818	Neuronal pentraxin-1	1	39.2891	43.3995	41.3443	2.90654	-	24.9334	-	-
Q15904	V-type proton ATPase subunit S1	1	40.934	42.8513	41.8926	1.35574	33.6232	32.9251	33.2741	0.493637
P53634	Dipeptidyl peptidase 1;Dipeptidyl peptidase 1 exclusion domain chain;Dipeptidyl peptidase 1 heavy chain;Dipeptidyl peptidase 1 light chain	1	46.096	37.889	41.9925	5.80325	23.7183	21.8432	22.7808	1.32584
P18850	Cyclic AMP-dependent transcription factor ATF-6 alpha;Processed cyclic AMP-dependent transcription factor ATF-6 alpha	1	41.5803	42.4467	42.0135	0.612674	52.5144	-	-	-
P06865	Beta-hexosaminidase subunit alpha	1	40.9587	43.1918	42.0753	1.57905	27.2489	27.7864	27.5176	0.380031
Q99805	Transmembrane 9 superfamily member 2	1	41.9539	42.2636	42.1088	0.218967	27.3847	28.115	27.7498	0.51638
Q9P2E5	Chondroitin sulfate glucuronyltransferase	1	39.3476	45.3779	42.3627	4.26403	20.2304	27.4005	23.8154	5.07005
Q6UWN8	Serine protease inhibitor Kazal-type 6	1	41.7399	43.0212	42.3806	0.906059	21.9768	23.4508	22.7138	1.0423
Q13444	Disintegrin and metalloproteinase domain-containing protein 15	1	40.4889	45.1192	42.8041	3.27407	15.8355	16.9249	16.3802	0.770286
P15586	N-acetylglucosamine-6-sulfatase	1	42.1266	44.3052	43.2159	1.5405	32.3186	31.3757	31.8471	0.666697
Q9ULG6	Cell cycle progression protein 1	1	40.1273	46.834	43.4806	4.74233	-	-	-	-
Q15629	Translocating chain-associated membrane protein 1	1	46.0404	42.7643	44.4024	2.31662	-	-	-	-
O43854	EGF-like repeat and discoidin I-like domain-containing protein 3	1	44.7221	46.4135	45.5678	1.19599	38.3774	42.2649	40.3211	2.74894
O00468	Agrin;Agrin N-terminal 110 kDa subunit;Agrin C-terminal 110 kDa subunit;Agrin C-terminal 90 kDa fragment;Agrin C-terminal 22 kDa fragment	1	45.8576	46.1137	45.9856	0.181132	20.8203	19.4322	20.1262	0.981566
P07686	Beta-hexosaminidase subunit beta;Beta-hexosaminidase subunit beta chain B;Beta-hexosaminidase subunit beta chain A	1	46.8642	45.9375	46.4008	0.655289	34.822	36.2265	35.5243	0.993149
P20908	Collagen alpha-1(V) chain	1	46.1587	47.5836	46.8711	1.00757	14.2933	15.1975	14.7454	0.639336
P48960	CD97 antigen;CD97 antigen subunit alpha;CD97 antigen subunit beta	1	41.529	53.4602	47.4946	8.43664	29.8457	36.8476	33.3466	4.95104
P16144	Integrin beta-4	1	49.0178	47.1395	48.0786	1.32821	19.8133	28.3909	24.1021	6.06524
P11717	Cation-independent mannose-6-phosphate receptor	1	47.4379	50.1471	48.7925	1.9157	21.7344	23.2829	22.5086	1.09496
Q9GZX9	Twisted gastrulation protein homolog 1	0	47.9736	49.9033	48.9384	1.36453	-	-	-	-
P11047	Laminin subunit gamma-1	1	48.5658	49.994	49.2799	1.00992	22.7017	23.59	23.1459	0.628134
P08572	Collagen alpha-2(IV) chain;Canstatin	1	46.9212	54.1053	50.5132	5.07994	46.8605	33.3888	40.1247	9.52591
P04062	Glucosylceramidase	1	49.4014	51.9231	50.6622	1.78308	49.8624	33.027	41.4447	11.9044
Q8IV08	Phospholipase D3	1	52.6246	50.2289	51.4268	1.69398	-	36.3791	-	-
P35556	Fibrillin-2	1	50.1197	53.3582	51.739	2.28996	26.8653	28.9732	27.9193	1.49054
O75462	Cytokine receptor-like factor 1	1	52.4737	51.8444	52.1591	0.445039	39.3954	-	-	-
P06756	Integrin alpha-V;Integrin alpha-V heavy chain;Integrin alpha-V light chain	1	50.5342	53.7935	52.1639	2.30469	25.2995	25.2292	25.2644	0.0497635
O15031	Plexin-B2	1	54.4813	49.8988	52.1901	3.24033	-	-	-	-
P32004	Neural cell adhesion molecule L1	1	51.6347	53.0208	52.3278	0.980064	23.3945	24.0197	23.7071	0.442028
Q93063	Exostosin-2	1	52.6963	52.1829	52.4396	0.363069	24.2304	24.3976	24.314	0.118276
P41221	Protein Wnt-5a	1	53.3016	51.6955	52.4985	1.13568	28.5439	32.3012	30.4225	2.6568
Q03405	Urokinase plasminogen activator surface receptor	1	51.6535	53.3821	52.5178	1.22236	22.7996	25.8672	24.3334	2.1691
Q6WRI0	Immunoglobulin superfamily member 10	1	48.4597	57.6684	53.064	6.5115	20.7557	32.0846	26.4201	8.01076
P02461	Collagen alpha-1(III) chain	1	52.848	53.4646	53.1563	0.435989	26.4024	31.9107	29.1566	3.89497
P06858	Lipoprotein lipase	1	51.6815	54.9225	53.302	2.29172	43.1288	46.4545	44.7917	2.3516
Q99941	Cyclic AMP-dependent transcription factor ATF-6 beta;Processed cyclic AMP-dependent transcription factor ATF-6 beta	1	51.3216	55.6816	53.5016	3.08298	59.0768	-	-	-
P55268	Laminin subunit beta-2	1	54.4211	52.9987	53.7099	1.00583	23.7392	24.1585	23.9489	0.296504
P78333	Glypican-5;Secreted glypican-5	1	47.9966	60.0447	54.0207	8.51935	32.3021	-	-	-
P01893	Putative HLA class I histocompatibility antigen, alpha chain H	1	55.0299	53.1704	54.1001	1.31489	-	-	-	-
Q9HCC0	Methylcrotonoyl-CoA carboxylase beta chain, mitochondrial	1	34.7714	76.0152	55.3933	29.1637	77.5225	-	-	-
P16278	Beta-galactosidase	1	54.7183	56.5255	55.6219	1.27786	30.1627	29.4523	29.8075	0.502366
Q9NUM4	Transmembrane protein 106B	1	55.163	56.123	55.643	0.678857	-	33.352	-	-
P15328	Folate receptor alpha	1	55.6757	58.6521	57.1639	2.10459	28.5908	30.0831	29.337	1.05523
Q92626	Peroxidasin homolog	1	56.7586	58.7969	57.7777	1.44125	25.4371	25.7157	25.5764	0.197003
Q08380	Galectin-3-binding protein	1	57.3543	58.4269	57.8906	0.758453	35.5367	37.2455	36.3911	1.20828
P10321	HLA class I histocompatibility antigen, Cw-7 alpha chain	1	56.221	60.1181	58.1695	2.75563	43.4674	41.1405	42.3039	1.64537
Q13443	Disintegrin and metalloproteinase domain-containing protein 9	1	56.7193	60.4634	58.5913	2.64744	18.0872	20.794	19.4406	1.91399
P04439	HLA class I histocompatibility antigen, A-3 alpha chain	1	58.8545	60.7227	59.7886	1.32101	55.0501	55.6403	55.3452	0.417343
Q9BXS0	Collagen alpha-1(XXV) chain;Collagen-like Alzheimer amyloid plaque component	1	59.2801	61.0925	60.1863	1.2816	61.9859	54.2606	58.1232	5.46257
P07339	Cathepsin D;Cathepsin D light chain;Cathepsin D heavy chain	1	61.534	61.1892	61.3616	0.243852	54.4398	-	-	-
P02452	Collagen alpha-1(I) chain	1	56.9652	67.2077	62.0865	7.24258	32.2291	34.8721	33.5506	1.86886
P22692	Insulin-like growth factor-binding protein 4	1	61.1877	63.4182	62.3029	1.57723	56.0227	-	-	-
Q9BTY2	Plasma alpha-L-fucosidase	1	59.0046	65.8738	62.4392	4.85724	-	42.142	-	-
Q9H6X2	Anthrax toxin receptor 1	1	59.3958	65.5042	62.45	4.31925	42.393	43.5102	42.9516	0.789959
P35555	Fibrillin-1	1	62.7879	62.1356	62.4617	0.461298	25.5287	26.5613	26.045	0.730131
Q9UBX5	Fibulin-5	1	60.4774	64.4899	62.4837	2.83724	25.0875	27.3699	26.2287	1.61394
Q04721	Neurogenic locus notch homolog protein 2;Notch 2 extracellular truncation;Notch 2 intracellular domain	1	62.0162	63.3458	62.681	0.94018	23.0698	25.421	24.2454	1.66253
P28300	Protein-lysine 6-oxidase	1	66.4936	59.9712	63.2324	4.61201	38.7217	40.5886	39.6552	1.32011
Q9Y4K0	Lysyl oxidase homolog 2	1	62.1971	64.4634	63.3303	1.60251	25.4327	28.3816	26.9072	2.08523
P98160	Basement membrane-specific heparan sulfate proteoglycan core protein;Endorepellin;LG3 peptide	1	66.3005	61.8554	64.0779	3.14317	34.6132	36.174	35.3936	1.10368
P26006	Integrin alpha-3;Integrin alpha-3 heavy chain;Integrin alpha-3 light chain	1	63.1662	65.5481	64.3572	1.68426	18.7639	22.2752	20.5195	2.48283
P05026	Sodium/potassium-transporting ATPase subunit beta-1	1	59.5666	69.1985	64.3825	6.81085	64.9074	61.7313	63.3193	2.24583
Q13421	Mesothelin;Megakaryocyte-potentiating factor;Mesothelin, cleaved form	1	63.4396	66.0395	64.7396	1.83843	-	-	-	-
Q12841	Follistatin-related protein 1	1	63.9951	65.6723	64.8337	1.18596	30.9235	33.6553	32.2894	1.9317
Q8NBP7	Proprotein convertase subtilisin/kexin type 9	1	66.0257	64.5138	65.2698	1.06904	51.2219	62.2898	56.7558	7.82617
Q6YHK3	CD109 antigen	1	64.8506	66.7962	65.8234	1.37571	42.0075	40.3473	41.1774	1.17392
P15151	Poliovirus receptor	1	69.1282	63.2015	66.1648	4.19082	42.8647	43.8622	43.3634	0.705352
Q10589	Bone marrow stromal antigen 2	1	68.1448	64.9578	66.5513	2.25353	43.6445	42.1005	42.8725	1.09179
Q13751	Laminin subunit beta-3	1	65.3331	67.9107	66.6219	1.82258	47.6053	47.0359	47.3206	0.402654
P61769	Beta-2-microglobulin;Beta-2-microglobulin form pI 5.3	1	65.8213	67.9887	66.905	1.5326	52.8502	55.6049	54.2275	1.94785
Q92896	Golgi apparatus protein 1	1	66.247	69.1843	67.7157	2.07699	44.4512	48.2351	46.3432	2.67558
P13497	Bone morphogenetic protein 1	1	65.5279	70.0473	67.7876	3.19569	22.4403	22.7244	22.5824	0.200882
Q7Z304	MAM domain-containing protein 2	1	67.4702	68.9903	68.2302	1.07492	31.8555	33.5588	32.7071	1.2044
P51884	Lumican	1	69.3148	72.017	70.6659	1.91075	53.4386	55.2312	54.3349	1.26761
P42892	Endothelin-converting enzyme 1	1	69.6951	71.7578	70.7265	1.45852	49.5105	47.0227	48.2666	1.75916
P16070	CD44 antigen	1	71.0765	70.9918	71.0342	0.0599208	68.0572	67.2914	67.6743	0.541531
Q15113	Procollagen C-endopeptidase enhancer 1	1	70.7542	71.8833	71.3188	0.798332	37.2289	39.384	38.3065	1.5239
Q12805	EGF-containing fibulin-like extracellular matrix protein 1	1	71.632	75.4535	73.5428	2.7022	26.1486	28.5979	27.3733	1.73197
P07602	Prosaposin;Saposin-A;Saposin-B-Val;Saposin-B;Saposin-C;Saposin-D	1	75.498	71.6119	73.5549	2.74791	55.6757	60.8089	58.2423	3.62971
P02786	Transferrin receptor protein 1;Transferrin receptor protein 1, serum form	1	74.7008	75.5573	75.1291	0.605606	48.512	50.8092	49.6606	1.62436
Q06481	Amyloid-like protein 2	1	82.9337	68.6127	75.7732	10.1265	82.4589	74.9606	78.7097	5.30213
Q96J42	Thioredoxin domain-containing protein 15	1	65.5006	87.4511	76.4758	15.5213	-	98.3818	-	-
Q15582	Transforming growth factor-beta-induced protein ig-h3	1	76.7804	76.6666	76.7235	0.0804522	70.4527	73.2227	71.8377	1.95868
P16035	Metalloproteinase inhibitor 2	1	75.7981	77.7119	76.755	1.35329	61.4272	63.3981	62.4127	1.39365
P23142	Fibulin-1	1	78.5043	77.4912	77.9977	0.716417	24.1965	27.9139	26.0552	2.62861
P25106	Atypical chemokine receptor 3	1	78.1883	79.3972	78.7927	0.854778	70.6943	-	-	-
Q9H4F8	SPARC-related modular calcium-binding protein 1	1	78.783	78.8704	78.8267	0.0618151	37.3434	41.2825	39.3129	2.7854
P05067	Amyloid beta A4 protein;N-APP;Soluble APP-alpha;Soluble APP-beta;C99;Beta-amyloid protein 42;Beta-amyloid protein 40;C83;P3(42);P3(40);C80;Gamma-secretase C-terminal fragment 59;Gamma-secretase C-terminal fragment 57;Gamma-secretase C-terminal fragment 50;C31	1	79.1723	80.8165	79.9944	1.16259	72.8335	74.1702	73.5018	0.945224
P10909	Clusterin;Clusterin beta chain;Clusterin alpha chain	1	84.7219	78.0668	81.3943	4.70583	70.5406	72.4821	71.5113	1.37287
Q16270	Insulin-like growth factor-binding protein 7	1	84.2396	84.6222	84.4309	0.2706	62.2969	64.7627	63.5298	1.74359
P07996	Thrombospondin-1	1	87.0505	84.7563	85.9034	1.62222	44.544	48.8726	46.7083	3.06084
O00622	Protein CYR61	1	85.6086	90.3095	87.9591	3.32404	74.4768	78.3217	76.3992	2.71875
P48553	Trafficking protein particle complex subunit 10	1	99.9422	87.1156	93.5289	9.06981	82.3795	99.781	91.0802	12.3047
P0DPK4	Notch homolog 2 N-terminal-like protein	1	-	-	-	-	-	-	-	-
A2VDJ0	Transmembrane protein 131-like	1	-	-	-	-	-	-	-	-
P10966	T-cell surface glycoprotein CD8 beta chain;Putative T-cell surface glycoprotein CD8 beta-2 chain	1	9.19245	-	-	-	-	-	-	-
O00299	Chloride intracellular channel protein 1	1	-	-	-	-	12.8092	-	-	-
O00400	Acetyl-coenzyme A transporter 1	0	-	-	-	-	-	-	-	-
O00410	Importin-5	1	-	-	-	-	-	45.0435	-	-
O14684	Prostaglandin E synthase	1	-	-	-	-	-	-	-	-
O14967	Calmegin	1	-	-	-	-	-	-	-	-
O15118	Niemann-Pick C1 protein	1	-	-	-	-	39.7833	-	-	-
O15533	Tapasin	0	17.3704	-	-	-	-	-	-	-
O43169	Cytochrome b5 type B	1	-	-	-	-	-	-	-	-
O43175	D-3-phosphoglycerate dehydrogenase	1	-	-	-	-	-	-	-	-
O43184	Disintegrin and metalloproteinase domain-containing protein 12	1	-	-	-	-	-	-	-	-
O60245	Protocadherin-7	1	-	-	-	-	-	-	-	-
O60506	Heterogeneous nuclear ribonucleoprotein Q	1	-	-	-	-	-	-	-	-
O60565	Gremlin-1	1	-	-	-	-	-	62.8529	-	-
O60613	15 kDa selenoprotein	1	6.97787	-	-	-	-	-	-	-
O60701	UDP-glucose 6-dehydrogenase	1	-	-	-	-	-	-	-	-
Q99880	Histone H2B type 1-L;Histone H2B type 1-M;Histone H2B type 1-N;Histone H2B type 1-H;Histone H2B type 2-F;Histone H2B type 2-E;Histone H2B type 1-C/E/F/G/I;Histone H2B type 1-D;Histone H2B type F-S;Histone H2B type 1-B;Histone H2B type 1-O;Histone H2B type 1-J;Histone H2B type 1-K;Histone H2B type 1-A;Histone H2B type 3-B	0	3.38024	-	-	-	5.69063	-	-	-
O75437	Zinc finger protein 254	1	-	-	-	-	-	-	-	-
O94766	Galactosylgalactosylxylosylprotein 3-beta-glucuronosyltransferase 3	0	-	-	-	-	-	-	-	-
O94887	FERM, RhoGEF and pleckstrin domain-containing protein 2	1	-	-	-	-	-	-	-	-
O94919	Endonuclease domain-containing 1 protein	1	14.5109	-	-	-	-	-	-	-
O95084	Serine protease 23	1	-	-	-	-	-	-	-	-
O95678	Keratin, type II cytoskeletal 75	1	-	-	-	-	-	-	-	-
P01024	Complement C3;Complement C3 beta chain;C3-beta-c;Complement C3 alpha chain;C3a anaphylatoxin;Acylation stimulating protein;Complement C3b alpha chain;Complement C3c alpha chain fragment 1;Complement C3dg fragment;Complement C3g fragment;Complement C3d fragment;Complement C3f fragment;Complement C3c alpha chain fragment 2	1	-	-	-	-	-	-	-	-
P01130	Low-density lipoprotein receptor	1	-	-	-	-	61.2643	-	-	-
P02751	Fibronectin;Anastellin;Ugl-Y1;Ugl-Y2;Ugl-Y3	1	65.8353	-	-	-	63.2366	-	-	-
P52209	6-phosphogluconate dehydrogenase, decarboxylating	1	-	-	-	-	6.06801	2.87453	4.47127	2.25813
Q99878	Histone H2A type 1-J;Histone H2A type 1-H;Histone H2A.J;Histone H2A type 1-C;Histone H2A type 2-B;Histone H2A type 3;Histone H2A type 1-D;Histone H2A type 1;Histone H2A type 1-B/E;Histone H2AX	1	-	-	-	-	-	-	-	-
P05121	Plasminogen activator inhibitor 1	0	-	-	-	-	-	-	-	-
P12236	ADP/ATP translocase 3;ADP/ATP translocase 3, N-terminally processed;ADP/ATP translocase 1;ADP/ATP translocase 2;ADP/ATP translocase 2, N-terminally processed;ADP/ATP translocase 4;ADP/ATP translocase 4, N-terminally processed	1	-	-	-	-	-	-	-	-
P05186	Alkaline phosphatase, tissue-nonspecific isozyme	1	-	80.2855	-	-	-	-	-	-
P62937	Peptidyl-prolyl cis-trans isomerase A;Peptidyl-prolyl cis-trans isomerase A, N-terminally processed	0	-	7.49828	-	-	4.25986	4.9753	4.61758	0.505893
Q8NHW5	60S acidic ribosomal protein P0-like;60S acidic ribosomal protein P0	1	-	-	-	-	-	-	-	-
P06703	Protein S100-A6	0	-	-	-	-	-	-	-	-
P06748	Nucleophosmin	1	55.2092	-	-	-	-	-	-	-
P07195	L-lactate dehydrogenase B chain	1	21.9908	-	-	-	-	6.6991	-	-
P07711	Cathepsin L1;Cathepsin L1 heavy chain;Cathepsin L1 light chain	1	-	-	-	-	-	-	-	-
P07814	Bifunctional glutamate/proline--tRNA ligase;Glutamate--tRNA ligase;Proline--tRNA ligase	1	-	-	-	-	-	-	-	-
P07910	Heterogeneous nuclear ribonucleoproteins C1/C2	1	-	-	-	-	-	-	-	-
P08069	Insulin-like growth factor 1 receptor;Insulin-like growth factor 1 receptor alpha chain;Insulin-like growth factor 1 receptor beta chain	1	-	-	-	-	-	-	-	-
P08581	Hepatocyte growth factor receptor	0	-	-	-	-	-	48.9562	-	-
P61313	60S ribosomal protein L15	1	8.01053	-	-	-	6.3001	5.17399	5.73705	0.796279
P09211	Glutathione S-transferase P	1	-	-	-	-	-	14.3894	-	-
P09651	Heterogeneous nuclear ribonucleoprotein A1;Heterogeneous nuclear ribonucleoprotein A1, N-terminally processed;Heterogeneous nuclear ribonucleoprotein A1-like 2	1	-	-	-	-	-	12.0353	-	-
P0DMV9	Heat shock 70 kDa protein 1B;Heat shock 70 kDa protein 1A	1	-	-	-	-	-	-	-	-
Q13586	Stromal interaction molecule 1	0	-	-	-	-	6.02502	5.71286	5.86894	0.220731
P10412	Histone H1.4;Histone H1t;Histone H1.2;Histone H1.1;Histone H1.3	1	-	-	-	-	-	-	-	-
P10599	Thioredoxin	1	-	-	-	-	-	-	-	-
P10619	Lysosomal protective protein;Lysosomal protective protein 32 kDa chain;Lysosomal protective protein 20 kDa chain	1	64.7329	-	-	-	57.2485	-	-	-
P10809	60 kDa heat shock protein, mitochondrial	1	14.6758	-	-	-	-	3.12124	-	-
P11279	Lysosome-associated membrane glycoprotein 1	1	-	-	-	-	-	-	-	-
P12277	Creatine kinase B-type	1	-	-	-	-	-	-	-	-
P13010	X-ray repair cross-complementing protein 5	1	-	-	-	-	-	6.4877	-	-
P13797	Plastin-3	1	-	18.2339	-	-	17.9312	-	-	-
P13987	CD59 glycoprotein	1	45.4291	-	-	-	-	-	-	-
P60174	Triosephosphate isomerase	1	-	-	-	-	8.18596	4.70146	6.44371	2.46391
P26639	Threonine--tRNA ligase, cytoplasmic	1	14.011	-	-	-	6.20941	6.77651	6.49296	0.401002
P15291	Beta-1,4-galactosyltransferase 1;Lactose synthase A protein;N-acetyllactosamine synthase;Beta-N-acetylglucosaminylglycopeptide beta-1,4-galactosyltransferase;Beta-N-acetylglucosaminyl-glycolipid beta-1,4-galactosyltransferase;Processed beta-1,4-galactosyltransferase 1	1	-	-	-	-	63.5569	-	-	-
P15531	Nucleoside diphosphate kinase A	1	-	-	-	-	-	-	-	-
P15880	40S ribosomal protein S2	1	-	-	-	-	-	-	-	-
P17342	Atrial natriuretic peptide receptor 3	1	-	-	-	-	-	-	-	-
P17405	Sphingomyelin phosphodiesterase	1	61.6638	-	-	-	-	-	-	-
P17936	Insulin-like growth factor-binding protein 3	0	-	-	-	-	-	-	-	-
P18621	60S ribosomal protein L17	1	-	-	-	-	-	15.3332	-	-
P19338	Nucleolin	1	37.9009	-	-	-	-	-	-	-
P21266	Glutathione S-transferase Mu 3	1	-	-	-	-	-	-	-	-
P21580	Tumor necrosis factor alpha-induced protein 3;A20p50;A20p37	1	-	-	-	-	-	-	-	-
P21810	Biglycan	1	-	-	-	-	-	-	-	-
P22234	Multifunctional protein ADE2;Phosphoribosylaminoimidazole-succinocarboxamide synthase;Phosphoribosylaminoimidazole carboxylase	1	-	-	-	-	-	29.6538	-	-
P22626	Heterogeneous nuclear ribonucleoproteins A2/B1	1	-	-	-	-	-	-	-	-
P23229	Integrin alpha-6;Integrin alpha-6 heavy chain;Integrin alpha-6 light chain;Processed integrin alpha-6	1	63.7668	-	-	-	24.997	-	-	-
P23396	40S ribosomal protein S3	1	21.7448	-	-	-	22.0662	-	-	-
P23528	Cofilin-1	1	-	-	-	-	-	-	-	-
P24593	Insulin-like growth factor-binding protein 5	1	-	-	-	-	-	-	-	-
P24821	Tenascin	1	-	-	-	-	60.6872	-	-	-
P25705	ATP synthase subunit alpha, mitochondrial	1	-	-	-	-	-	-	-	-
P26447	Protein S100-A4	1	-	-	-	-	-	-	-	-
P26641	Elongation factor 1-gamma	1	24.2476	-	-	-	42.0542	-	-	-
P27816	Microtubule-associated protein 4	1	-	-	-	-	-	-	-	-
P28799	Granulins;Acrogranin;Paragranulin;Granulin-1;Granulin-2;Granulin-3;Granulin-4;Granulin-5;Granulin-6;Granulin-7	1	70.5093	-	-	-	-	-	-	-
P29279	Connective tissue growth factor	1	-	-	-	-	81.8172	-	-	-
P29966	Myristoylated alanine-rich C-kinase substrate	1	-	-	-	-	-	-	-	-
P30050	60S ribosomal protein L12	1	-	-	-	-	-	-	-	-
P30153	Serine/threonine-protein phosphatase 2A 65 kDa regulatory subunit A alpha isoform	0	-	-	-	-	-	-	-	-
P31943	Heterogeneous nuclear ribonucleoprotein H;Heterogeneous nuclear ribonucleoprotein H, N-terminally processed;Heterogeneous nuclear ribonucleoprotein H2	1	-	-	-	-	-	-	-	-
P31946	14-3-3 protein beta/alpha;14-3-3 protein beta/alpha, N-terminally processed	1	-	-	-	-	-	-	-	-
P34932	Heat shock 70 kDa protein 4	1	-	-	-	-	-	-	-	-
P35052	Glypican-1;Secreted glypican-1	1	73.9155	-	-	-	-	52.9434	-	-
P35240	Merlin	1	-	-	-	-	-	-	-	-
P35613	Basigin	1	68.6334	-	-	-	-	-	-	-
P36578	60S ribosomal protein L4	1	5.26086	-	-	-	4.32755	-	-	-
P37802	Transgelin-2	1	-	-	-	-	-	-	-	-
P39023	60S ribosomal protein L3;60S ribosomal protein L3-like	1	-	-	-	-	-	-	-	-
P39059	Collagen alpha-1(XV) chain;Restin;Restin-2;Restin-3;Restin-4	0	-	-	-	-	-	-	-	-
Q71UM5	40S ribosomal protein S27-like;40S ribosomal protein S27	1	-	-	-	-	-	-	-	-
P43307	Translocon-associated protein subunit alpha	1	-	7.99014	-	-	-	-	-	-
P45880	Voltage-dependent anion-selective channel protein 2	1	-	-	-	-	-	-	-	-
P46776	60S ribosomal protein L27a	1	6.36213	-	-	-	-	-	-	-
P46940	Ras GTPase-activating-like protein IQGAP1	1	-	-	-	-	-	-	-	-
P48060	Glioma pathogenesis-related protein 1	1	-	-	-	-	-	-	-	-
P48643	T-complex protein 1 subunit epsilon	1	-	-	-	-	-	-	-	-
P49327	Fatty acid synthase;[Acyl-carrier-protein] S-acetyltransferase;[Acyl-carrier-protein] S-malonyltransferase;3-oxoacyl-[acyl-carrier-protein] synthase;3-oxoacyl-[acyl-carrier-protein] reductase;3-hydroxyacyl-[acyl-carrier-protein] dehydratase;Enoyl-[acyl-carrier-protein] reductase;Oleoyl-[acyl-carrier-protein] hydrolase	1	-	-	-	-	-	-	-	-
P49368	T-complex protein 1 subunit gamma	1	-	-	-	-	-	22.5323	-	-
P49411	Elongation factor Tu, mitochondrial	0	-	-	-	-	-	-	-	-
P50416	Carnitine O-palmitoyltransferase 1, liver isoform	1	-	-	-	-	-	-	-	-
P50897	Palmitoyl-protein thioesterase 1	1	-	-	-	-	-	-	-	-
P50991	T-complex protein 1 subunit delta	1	-	-	-	-	-	-	-	-
P51572	B-cell receptor-associated protein 31	1	9.18338	-	-	-	-	-	-	-
P52272	Heterogeneous nuclear ribonucleoprotein M	1	-	-	-	-	-	-	-	-
P53396	ATP-citrate synthase	1	-	-	-	-	-	-	-	-
P53420	Collagen alpha-4(IV) chain	1	-	-	-	-	-	-	-	-
P55001	Microfibrillar-associated protein 2	1	-	-	-	-	47.2785	-	-	-
P55290	Cadherin-13	0	-	-	-	-	-	40.9817	-	-
P55316	Forkhead box protein G1	1	-	-	-	-	-	-	-	-
P55884	Eukaryotic translation initiation factor 3 subunit B	0	-	-	-	-	-	-	-	-
Q00839	Heterogeneous nuclear ribonucleoprotein U	1	-	20.5012	-	-	18.1569	6.71755	12.4372	8.08884
P57088	Transmembrane protein 33	1	-	12.9579	-	-	-	-	-	-
P05023	Sodium/potassium-transporting ATPase subunit alpha-1;Sodium/potassium-transporting ATPase subunit alpha-3;Sodium/potassium-transporting ATPase subunit alpha-2	1	-	8.14978	-	-	10.3364	14.6095	12.4729	3.0215
P60468	Protein transport protein Sec61 subunit beta	1	-	-	-	-	-	-	-	-
P60709	Actin, cytoplasmic 1;Actin, cytoplasmic 1, N-terminally processed	1	-	95.7503	-	-	88.0023	-	-	-
P60842	Eukaryotic initiation factor 4A-I;Eukaryotic initiation factor 4A-II;Eukaryotic initiation factor 4A-II, N-terminally processed	1	-	-	-	-	-	-	-	-
P60981	Destrin	1	-	-	-	-	-	-	-	-
Q92973	Transportin-1	1	13.8005	-	-	-	18.346	6.72007	12.533	8.22078
P61978	Heterogeneous nuclear ribonucleoprotein K	1	-	-	-	-	35.7293	-	-	-
P61981	14-3-3 protein gamma;14-3-3 protein gamma, N-terminally processed	1	-	-	-	-	-	-	-	-
P62241	40S ribosomal protein S8	1	-	-	-	-	-	-	-	-
P62244	40S ribosomal protein S15a	1	-	-	-	-	-	-	-	-
P62258	14-3-3 protein epsilon	1	-	-	-	-	-	8.01773	-	-
P62266	40S ribosomal protein S23	1	-	-	-	-	-	-	-	-
P62341	Selenoprotein T	1	18.9042	-	-	-	-	-	-	-
P62753	40S ribosomal protein S6	1	17.339	-	-	-	17.1671	-	-	-
P62805	Histone H4	0	-	-	-	-	-	13.3997	-	-
P62917	60S ribosomal protein L8	1	-	-	-	-	-	-	-	-
O75369	Filamin-B	1	14.2242	-	-	-	15.0209	12.4504	13.7357	1.8176
P63104	14-3-3 protein zeta/delta	1	-	-	-	-	-	-	-	-
Q9GZV4	Eukaryotic translation initiation factor 5A-2;Eukaryotic translation initiation factor 5A-1;Eukaryotic translation initiation factor 5A-1-like	1	-	-	-	-	-	-	-	-
P63261	Actin, cytoplasmic 2;Actin, cytoplasmic 2, N-terminally processed	1	-	-	-	-	-	12.0616	-	-
P68133	Actin, alpha skeletal muscle;Actin, alpha cardiac muscle 1;Actin, gamma-enteric smooth muscle;Actin, aortic smooth muscle	0	-	-	-	-	-	-	-	-
P68363	Tubulin alpha-1B chain;Tubulin alpha-1A chain;Tubulin alpha-3E chain	1	-	-	-	-	-	-	-	-
P68366	Tubulin alpha-4A chain	1	-	-	-	-	-	-	-	-
P68371	Tubulin beta-4B chain;Tubulin beta-4A chain;Tubulin beta-8 chain	1	-	20.0518	-	-	12.1373	-	-	-
Q71DI3	Histone H3.2;Histone H3.1t;Histone H3.3;Histone H3.1;Histone H3;Histone H3.3C	1	-	-	-	-	-	-	-	-
P78371	T-complex protein 1 subunit beta	0	-	-	-	-	-	16.2212	-	-
P78527	DNA-dependent protein kinase catalytic subunit	1	-	-	-	-	-	-	-	-
Q02878	60S ribosomal protein L6	0	-	-	-	-	-	-	-	-
Q03924	Zinc finger protein 117	1	-	-	-	-	-	-	-	-
Q00610	Clathrin heavy chain 1	1	-	24.1102	-	-	16.5136	13.7544	15.134	1.95103
Q07020	60S ribosomal protein L18	0	-	-	-	-	-	-	-	-
Q08211	ATP-dependent RNA helicase A	0	-	-	-	-	-	-	-	-
Q09028	Histone-binding protein RBBP4	1	-	-	-	-	-	-	-	-
Q09666	Neuroblast differentiation-associated protein AHNAK	1	14.247	-	-	-	-	-	-	-
Q12770	Sterol regulatory element-binding protein cleavage-activating protein	1	19.0119	-	-	-	-	-	-	-
Q12852	Mitogen-activated protein kinase kinase kinase 12	0	-	-	-	-	-	27.2759	-	-
Q12931	Heat shock protein 75 kDa, mitochondrial	1	-	-	-	-	-	-	-	-
Q13214	Semaphorin-3B	1	58.2551	-	-	-	-	-	-	-
Q13219	Pappalysin-1	1	-	-	-	-	26.9204	-	-	-
P11142	Heat shock cognate 71 kDa protein;Heat shock-related 70 kDa protein 2	1	10.6712	-	-	-	9.73263	24.255	16.9938	10.2689
Q13501	Sequestosome-1	1	-	-	-	-	-	30.245	-	-
Q07954	Prolow-density lipoprotein receptor-related protein 1;Low-density lipoprotein receptor-related protein 1 85 kDa subunit;Low-density lipoprotein receptor-related protein 1 515 kDa subunit;Low-density lipoprotein receptor-related protein 1 intracellular domain	1	51.0596	-	-	-	16.6465	19.7464	18.1965	2.19194
Q14435	Polypeptide N-acetylgalactosaminyltransferase 3	1	-	-	-	-	-	17.3376	-	-
Q14517	Protocadherin Fat 1;Protocadherin Fat 1, nuclear form	1	-	-	-	-	21.6221	-	-	-
Q15005	Signal peptidase complex subunit 2	1	-	-	-	-	-	-	-	-
Q15011	Homocysteine-responsive endoplasmic reticulum-resident ubiquitin-like domain member 1 protein	1	-	-	-	-	-	-	-	-
Q15125	3-beta-hydroxysteroid-Delta(8),Delta(7)-isomerase	1	8.54459	-	-	-	17.8301	-	-	-
Q15149	Plectin	1	-	-	-	-	-	-	-	-
P09972	Fructose-bisphosphate aldolase C	1	20.405	-	-	-	20.6922	19.8371	20.2647	0.60464
P38646	Stress-70 protein, mitochondrial	1	-	-	-	-	19.8525	20.8259	20.3392	0.688308
Q15363	Transmembrane emp24 domain-containing protein 2	1	-	7.22331	-	-	-	-	-	-
Q15365	Poly(rC)-binding protein 1	0	-	-	-	-	-	-	-	-
Q15459	Splicing factor 3A subunit 1	1	-	-	-	-	-	-	-	-
O95633	Follistatin-related protein 3	1	-	-	-	-	20.9017	24.1021	22.5019	2.26303
Q16706	Alpha-mannosidase 2	1	61.1273	-	-	-	-	-	-	-
Q2PZI1	Probable C-mannosyltransferase DPY19L1	1	13.2148	-	-	-	-	13.3193	-	-
Q2TAZ0	Autophagy-related protein 2 homolog A	1	-	-	-	-	-	-	-	-
Q3KR37	GRAM domain-containing protein 1B	1	-	-	-	-	-	-	-	-
Q5BJD5	Transmembrane protein 41B	1	14.816	-	-	-	-	9.62984	-	-
Q5EB52	Mesoderm-specific transcript homolog protein	1	-	-	-	-	-	-	-	-
Q10471	Polypeptide N-acetylgalactosaminyltransferase 2;Polypeptide N-acetylgalactosaminyltransferase 2 soluble form	1	29.4239	-	-	-	23.2275	23.2976	23.2626	0.0495503
Q5JU69	Torsin-2A	0	-	-	-	-	-	-	-	-
Q5T1R4	Transcription factor HIVEP3	1	17.6799	-	-	-	-	-	-	-
Q5T4B2	Probable inactive glycosyltransferase 25 family member 3	0	-	-	-	-	-	-	-	-
Q5UCC4	ER membrane protein complex subunit 10	1	-	-	-	-	-	-	-	-
Q68BL7	Olfactomedin-like protein 2A	0	71.6914	-	-	-	-	-	-	-
Q6BDS2	UHRF1-binding protein 1	1	-	-	-	-	-	-	-	-
Q6N075	Molybdate-anion transporter	0	-	-	-	-	-	-	-	-
Q6NUP7	Serine/threonine-protein phosphatase 4 regulatory subunit 4	1	-	-	-	-	-	-	-	-
Q6NUQ4	Transmembrane protein 214	1	-	14.3109	-	-	-	-	-	-
Q6P1A2	Lysophospholipid acyltransferase 5	0	-	-	-	-	-	-	-	-
Q6P4F2	Adrenodoxin-like protein, mitochondrial	1	-	-	-	-	-	-	-	-
Q6PKC3	Thioredoxin domain-containing protein 11	1	17.9817	-	-	-	-	17.0021	-	-
Q6UW56	All-trans retinoic acid-induced differentiation factor	1	-	-	-	-	-	-	-	-
Q6UWH6	Protein TEX261	1	-	-	-	-	-	-	-	-
P50990	T-complex protein 1 subunit theta	1	-	21.3311	-	-	29.5601	18.364	23.9621	7.91683
Q6Y1H2	Very-long-chain (3R)-3-hydroxyacyl-CoA dehydratase 2	1	-	-	-	-	-	-	-	-
Q6ZMU1	Putative protein C3P1	0	-	-	-	-	-	-	-	-
Q6ZN16	Mitogen-activated protein kinase kinase kinase 15	0	-	-	-	-	-	-	-	-
Q6ZSK4	Putative uncharacterized protein C11orf39	1	-	-	-	-	-	-	-	-
Q6ZWT7	Lysophospholipid acyltransferase 2	1	-	-	-	-	-	-	-	-
Q6ZXV5	Transmembrane and TPR repeat-containing protein 3	1	-	-	-	-	-	-	-	-
Q7KZF4	Staphylococcal nuclease domain-containing protein 1	1	-	-	-	-	-	-	-	-
Q7Z2K6	Endoplasmic reticulum metallopeptidase 1	0	30.4725	-	-	-	-	-	-	-
Q7Z388	Probable C-mannosyltransferase DPY19L4	1	-	-	-	-	-	-	-	-
Q9NS15	Latent-transforming growth factor beta-binding protein 3	0	-	-	-	-	17.3636	33.8025	25.583	11.624
Q7Z5Y7	BTB/POZ domain-containing protein KCTD20	1	-	-	-	-	-	-	-	-
Q86SR1	Polypeptide N-acetylgalactosaminyltransferase 10	1	-	-	-	-	-	-	-	-
Q86UE4	Protein LYRIC	1	-	-	-	-	-	-	-	-
Q86UP2	Kinectin	1	-	-	-	-	-	-	-	-
Q86V35	Calcium-binding protein 7	1	-	5.72308	-	-	-	-	-	-
Q86VZ4	Low-density lipoprotein receptor-related protein 11	1	-	-	-	-	-	32.1385	-	-
Q86XX4	Extracellular matrix protein FRAS1	1	-	-	-	-	23.8171	-	-	-
Q8IWF2	FAD-dependent oxidoreductase domain-containing protein 2	1	-	-	-	-	-	15.5413	-	-
Q8IXL7	Methionine-R-sulfoxide reductase B3	1	-	-	-	-	-	-	-	-
Q8NBI6	Xyloside xylosyltransferase 1	1	-	-	-	-	-	-	-	-
Q8NBP0	Tetratricopeptide repeat protein 13	1	18.0878	-	-	-	-	-	-	-
Q8NC51	Plasminogen activator inhibitor 1 RNA-binding protein	1	-	-	-	-	-	-	-	-
Q8NEW0	Zinc transporter 7	1	-	-	-	-	-	-	-	-
Q8NHP8	Putative phospholipase B-like 2;Putative phospholipase B-like 2 32 kDa form;Putative phospholipase B-like 2 45 kDa form	1	-	-	-	-	-	-	-	-
Q8NI22	Multiple coagulation factor deficiency protein 2	1	-	-	-	-	-	-	-	-
Q8TB61	Adenosine 3-phospho 5-phosphosulfate transporter 1	1	-	-	-	-	-	-	-	-
Q8TBM8	DnaJ homolog subfamily B member 14	1	14.5445	-	-	-	-	-	-	-
Q8TCT9	Minor histocompatibility antigen H13	0	-	-	-	-	-	-	-	-
Q9UBG0	C-type mannose receptor 2	0	-	-	-	-	27.4779	29.6315	28.5547	1.52281
Q14103	Heterogeneous nuclear ribonucleoprotein D0	1	-	-	-	-	28.4257	29.5383	28.982	0.786685
Q8WUM4	Programmed cell death 6-interacting protein	0	-	-	-	-	-	-	-	-
Q8WY22	BRI3-binding protein	0	-	14.0716	-	-	-	-	-	-
Q92499	ATP-dependent RNA helicase DDX1	1	-	-	-	-	-	-	-	-
Q92520	Protein FAM3C	0	40.0113	-	-	-	-	23.882	-	-
Q92545	Transmembrane protein 131	1	20.6337	-	-	-	-	-	-	-
Q92685	Dol-P-Man:Man(5)GlcNAc(2)-PP-Dol alpha-1,3-mannosyltransferase	1	-	-	-	-	-	-	-	-
Q6UXI9	Nephronectin	1	-	-	-	-	31.3441	31.1095	31.2268	0.165884
Q92820	Gamma-glutamyl hydrolase	1	-	-	-	-	-	40.0548	-	-
P56199	Integrin alpha-1	1	-	-	-	-	30.3039	32.3076	31.3057	1.41682
Q96AG4	Leucine-rich repeat-containing protein 59	1	-	10.1971	-	-	-	7.29315	-	-
P08648	Integrin alpha-5;Integrin alpha-5 heavy chain;Integrin alpha-5 light chain	1	82.5811	-	-	-	35.5766	35.2713	35.4239	0.215842
Q96BY9	Store-operated calcium entry-associated regulatory factor	1	-	-	-	-	-	-	-	-
Q96G23	Ceramide synthase 2	1	-	-	-	-	-	-	-	-
Q96G97	Seipin	1	-	-	-	-	-	-	-	-
P05187	Alkaline phosphatase, placental type;Alkaline phosphatase, placental-like	0	-	-	-	-	37.5527	35.9795	36.7661	1.1124
O75976	Carboxypeptidase D	1	-	-	-	-	35.1937	39.0359	37.1148	2.71685
Q96N66	Lysophospholipid acyltransferase 7	1	38.7589	-	-	-	-	22.8544	-	-
Q9BZ76	Contactin-associated protein-like 3;Contactin-associated protein-like 3B	1	-	-	-	-	-	-	-	-
Q96QI5	Heparan sulfate glucosamine 3-O-sulfotransferase 6	1	-	-	-	-	-	-	-	-
Q16363	Laminin subunit alpha-4	1	-	25.0279	-	-	35.6296	38.7187	37.1742	2.18432
P03973	Antileukoproteinase	1	77.6701	-	-	-	36.1149	38.2769	37.1959	1.5288
P54709	Sodium/potassium-transporting ATPase subunit beta-3	1	62.2713	-	-	-	34.5357	41.489	38.0123	4.91672
Q99470	Stromal cell-derived factor 2	1	11.6834	-	-	-	-	3.34242	-	-
Q99674	Cell growth regulator with EF hand domain protein 1	1	-	-	-	-	-	-	-	-
P19022	Cadherin-2	1	80.7755	-	-	-	40.2468	38.2705	39.2586	1.39747
Q99832	T-complex protein 1 subunit eta	1	-	-	-	-	-	-	-	-
Q14126	Desmoglein-2	1	-	-	-	-	37.7742	40.9315	39.3528	2.23257
Q9BQB6	Vitamin K epoxide reductase complex subunit 1	1	-	-	-	-	-	-	-	-
Q9BQE3	Tubulin alpha-1C chain	1	-	-	-	-	-	-	-	-
Q08629	Testican-1	1	-	-	-	-	39.5924	42.5743	41.0833	2.10853
Q9BUM1	Glucose-6-phosphatase 3	1	-	-	-	-	-	-	-	-
Q9BVG9	Phosphatidylserine synthase 2	1	-	-	-	-	-	-	-	-
P35354	Prostaglandin G/H synthase 2	1	-	-	-	-	41.2701	42.2939	41.782	0.723963
P61812	Transforming growth factor beta-2;Latency-associated peptide	1	-	-	-	-	39.8402	45.2466	42.5434	3.82288
Q9BXT2	Voltage-dependent calcium channel gamma-6 subunit	1	-	-	-	-	-	-	-	-
Q9H0I2	Enkurin domain-containing protein 1	1	-	-	-	-	-	-	-	-
P17813	Endoglin	1	-	-	-	-	41.1391	43.9989	42.569	2.02222
Q9H1J7	Protein Wnt-5b	0	-	-	-	-	-	-	-	-
Q9H330	Transmembrane protein 245	1	-	-	-	-	-	-	-	-
Q9H5I1	Histone-lysine N-methyltransferase SUV39H2	1	-	-	-	-	-	-	-	-
Q9H5K3	Protein O-mannose kinase	1	-	-	-	-	-	-	-	-
Q9H6U8	Alpha-1,2-mannosyltransferase ALG9	1	-	-	-	-	-	-	-	-
Q16881	Thioredoxin reductase 1, cytoplasmic	0	25.5043	-	-	-	71.0061	19.9103	45.4582	36.1302
Q9HD20	Manganese-transporting ATPase 13A1	0	13.805	-	-	-	-	-	-	-
Q9HD45	Transmembrane 9 superfamily member 3	0	-	-	-	-	-	-	-	-
Q9HDC9	Adipocyte plasma membrane-associated protein	1	12.7887	-	-	-	-	14.9269	-	-
Q9NRA1	Platelet-derived growth factor C;Platelet-derived growth factor C, latent form;Platelet-derived growth factor C, receptor-binding form	0	-	-	-	-	-	-	-	-
Q9NRP0	Oligosaccharyltransferase complex subunit OSTC	1	-	-	-	-	-	-	-	-
Q9NV96	Cell cycle control protein 50A	1	-	-	-	-	-	-	-	-
Q9NXS2	Glutaminyl-peptide cyclotransferase-like protein	1	-	-	-	-	-	-	-	-
O94985	Calsyntenin-1;Soluble Alc-alpha;CTF1-alpha	1	-	-	-	-	52.9102	56.4118	54.661	2.47605
Q9NZB2	Constitutive coactivator of PPAR-gamma-like protein 1	1	-	-	-	-	-	-	-	-
Q9NZJ5	Eukaryotic translation initiation factor 2-alpha kinase 3	0	-	-	-	-	16.2248	-	-	-
Q9NZM4	Glioma tumor suppressor candidate region gene 1 protein	1	32.3849	-	-	-	-	-	-	-
Q9NZV1	Cysteine-rich motor neuron 1 protein;Processed cysteine-rich motor neuron 1 protein	1	-	-	-	-	-	-	-	-
Q9P035	Very-long-chain (3R)-3-hydroxyacyl-CoA dehydratase 3	1	-	14.6925	-	-	-	7.03693	-	-
Q9P2B2	Prostaglandin F2 receptor negative regulator	1	-	-	-	-	-	-	-	-
Q9UBS3	DnaJ homolog subfamily B member 9	0	-	-	-	-	-	-	-	-
Q9UBT6	DNA polymerase kappa	1	-	-	-	-	-	-	-	-
Q99985	Semaphorin-3C	1	-	-	-	-	62.8018	62.5398	62.6708	0.18524
Q9UGI8	Testin	1	-	-	-	-	-	-	-	-
Q9UHI8	A disintegrin and metalloproteinase with thrombospondin motifs 1	1	-	-	-	-	24.1361	-	-	-
Q9UHQ4	B-cell receptor-associated protein 29	1	14.7558	-	-	-	8.82318	-	-	-
Q9UIQ6	Leucyl-cystinyl aminopeptidase;Leucyl-cystinyl aminopeptidase, pregnancy serum form	1	-	-	-	-	-	49.6934	-	-
Q9UKX5	Integrin alpha-11	0	46.8735	-	-	-	17.1252	-	-	-
Q9UM47	Neurogenic locus notch homolog protein 3;Notch 3 extracellular truncation;Notch 3 intracellular domain	0	-	-	-	-	-	-	-	-
Q9HAK2	Transcription factor COE2	1	-	-	-	-	72.0553	71.8016	71.9285	0.179417
Q9Y2G5	GDP-fucose protein O-fucosyltransferase 2	1	11.3098	-	-	-	-	-	-	-
Q9Y2U8	Inner nuclear membrane protein Man1	1	-	16.9214	-	-	-	16.4082	-	-
P01889	HLA class I histocompatibility antigen, B-7 alpha chain	0	73.3084	-	-	-	75.442	72.0538	73.7479	2.39587
Q9Y3E5	Peptidyl-tRNA hydrolase 2, mitochondrial	1	-	-	-	-	-	-	-	-
O76061	Stanniocalcin-2	1	-	-	-	-	73.1212	76.3822	74.7517	2.30592
Q9Y490	Talin-1	1	-	-	-	-	68.8561	-	-	-
Q9Y5M8	Signal recognition particle receptor subunit beta	1	11.1087	-	-	-	-	12.5851	-	-
Q9Y6M7	Sodium bicarbonate cotransporter 3	0	-	-	-	-	-	-	-	-

## Sheet: Prox-SILAC overlap
Protein info				Metabolic replacement fraction (MRF, %)
Uniprot ID	Protein name	Gene name	secretome?	Control_rep1	Control_rep2	Control_ave	Control_std	Stress_rep1	Stress_rep2	Stress_ave	Stress_std
Q8TCU4	Alstrom syndrome protein 1	ALMS1	1	0.66188	1.0803	0.871091	0.295869	0.480173	0.388128	0.43415	0.065086
P27797	Calreticulin	CALR	1	3.77426	3.89467	3.83447	0.0851402	3.22503	3.28614	3.25558	0.0432165
P13667	Protein disulfide-isomerase A4	PDIA4	1	3.85854	3.94341	3.90098	0.060012	4.11905	4.4348	4.27692	0.223271
P07237	Protein disulfide-isomerase	P4HB	1	3.96859	4.02334	3.99597	0.0387124	2.10369	2.19867	2.15118	0.0671595
Q14165	Malectin	MLEC	1	4.00095	4.21942	4.11019	0.154481	2.43684	6.67202	4.55443	2.99473
P11021	78 kDa glucose-regulated protein	HSPA5	1	4.15535	4.1161	4.13572	0.0277477	14.6372	15.5691	15.1031	0.658952
P17066	Heat shock 70 kDa protein 6;Putative heat shock 70 kDa protein 7	HSPA6	1	4.21676	4.22685	4.22181	0.00713528	16.5122	16.0813	16.2968	0.304678
P50454	Serpin H1	SERPINH1	1	4.05566	4.45397	4.25482	0.281648	2.01016	2.03464	2.0224	0.0173093
P27824	Calnexin	CANX	1	4.16673	4.37247	4.2696	0.145479	2.28573	2.15551	2.22062	0.0920781
Q9BTV4	Transmembrane protein 43	TMEM43	1	4.32398	4.28259	4.30329	0.0292696	2.33259	2.04894	2.19077	0.200571
P30101	Protein disulfide-isomerase A3	PDIA3	1	4.17087	4.4495	4.31018	0.197023	2.85122	3.18343	3.01732	0.234905
Q6UXH1	Cysteine-rich with EGF-like domain protein 2	CRELD2	1	4.14698	4.60983	4.37841	0.327278	4.63039	4.85089	4.74064	0.155922
Q15293	Reticulocalbin-1	RCN1	1	4.30512	4.51063	4.40788	0.145318	2.36263	2.4197	2.39116	0.0403543
Q5JTV8	Torsin-1A-interacting protein 1	TOR1AIP1	1	4.22795	4.74412	4.48604	0.364988	4.80841	5.50732	5.15786	0.4942
Q8NBS9	Thioredoxin domain-containing protein 5	TXNDC5	1	4.38134	4.69846	4.5399	0.224237	1.31819	1.27893	1.29856	0.0277611
Q15084	Protein disulfide-isomerase A6	PDIA6	1	4.40145	4.69347	4.54746	0.206484	2.6925	2.97856	2.83553	0.202275
Q9Y4L1	Hypoxia up-regulated protein 1	HYOU1	1	4.52914	4.60118	4.56516	0.0509419	7.81898	8.53112	8.17505	0.50356
O15260	Surfeit locus protein 4	SURF4	1	4.64694	4.50826	4.5776	0.0980585	4.77932	3.68612	4.23272	0.773003
P14625	Endoplasmin	HSP90B1	1	4.41945	4.79156	4.6055	0.263116	3.78408	4.10075	3.94241	0.223921
P14314	Glucosidase 2 subunit beta	PRKCSH	1	4.55556	4.7434	4.64948	0.132819	3.4019	3.4421	3.422	0.0284262
O43852	Calumenin	CALU	1	4.47953	4.86818	4.67385	0.274819	1.96703	1.94973	1.95838	0.0122343
Q9BS26	Endoplasmic reticulum resident protein 44	ERP44	1	4.57888	4.79817	4.68853	0.155064	2.30292	2.19504	2.24898	0.0762819
Q969H8	Myeloid-derived growth factor	MYDGF	1	4.54071	4.94396	4.74234	0.285139	1.9973	3.08528	2.54129	0.769322
O95399	Urotensin-2	UTS2	1	5.31899	4.25271	4.78585	0.753973	15.0628	15.6196	15.3412	0.393773
Q9BVC6	Transmembrane protein 109	TMEM109	1	4.14533	5.45595	4.80064	0.926746	7.39995	4.21575	5.80785	2.25157
Q4KWH8	1-phosphatidylinositol 4,5-bisphosphate phosphodiesterase eta-1	PLCH1	1	4.83233	4.8105	4.82141	0.0154376	4.12539	4.03504	4.08021	0.063887
P49257	Protein ERGIC-53	LMAN1	1	4.84338	4.82816	4.83577	0.0107583	9.12313	10.7047	9.91392	1.11835
P30040	Endoplasmic reticulum resident protein 29	ERP29	1	4.76807	4.98659	4.87733	0.154515	1.83924	1.7479	1.79357	0.0645825
Q13162	Peroxiredoxin-4	PRDX4	1	4.73922	5.02287	4.88104	0.200565	1.6356	1.93127	1.78344	0.209066
Q92504	Zinc transporter SLC39A7	SLC39A7	1	4.96121	4.81059	4.8859	0.10651	1.54408	2.38055	1.96232	0.591469
Q07065	Cytoskeleton-associated protein 4	CKAP4	1	4.69565	5.1156	4.90562	0.296951	1.7893	1.91386	1.85158	0.0880745
P00338	L-lactate dehydrogenase A chain	LDHA	1	5.81046	4.12337	4.96691	1.19295	30.6846	6.81291	18.7487	16.8798
Q96HE7	ERO1-like protein alpha	ERO1L	1	4.87759	5.2981	5.08784	0.297343	6.4352	2.00325	4.21922	3.13386
P13674	Prolyl 4-hydroxylase subunit alpha-1	P4HA1	1	4.97901	5.22989	5.10445	0.177401	4.31721	4.70818	4.51269	0.276458
Q9UHG3	Prenylcysteine oxidase 1	PCYOX1	1	5.29047	5.09471	5.19259	0.138429	7.58274	6.17148	6.87711	0.997916
Q9NYU2	UDP-glucose:glycoprotein glucosyltransferase 1	UGGT1	1	5.18127	5.23133	5.2063	0.0353915	3.00989	2.91686	2.96338	0.0657829
P39656	Dolichyl-diphosphooligosaccharide--protein glycosyltransferase 48 kDa subunit	DDOST	1	5.06939	5.3594	5.2144	0.20507	5.16239	4.78575	4.97407	0.266322
Q14696	LDLR chaperone MESD	MESDC2	1	4.65375	5.89015	5.27195	0.874262	2.1804	9.54401	5.86221	5.20686
Q96A33	Coiled-coil domain-containing protein 47	CCDC47	1	5.33826	5.33396	5.33611	0.00304155	3.2519	2.9923	3.1221	0.183563
P35527	Keratin, type I cytoskeletal 9	KRT9	1	6.56057	4.2185	5.38954	1.65609	3.44927	5.31791	4.38359	1.32133
O60568	Procollagen-lysine,2-oxoglutarate 5-dioxygenase 3	PLOD3	1	5.12136	5.65993	5.39065	0.380829	3.62653	8.13543	5.88098	3.18827
Q8NFQ8	Torsin-1A-interacting protein 2	TOR1AIP2	1	5.74867	5.29218	5.52042	0.322789	4.90075	4.49276	4.69675	0.288495
Q8N5M9	Protein jagunal homolog 1	JAGN1	1	5.21372	5.84044	5.52708	0.443155	18.3667	14.4334	16.4	2.78127
P61619	Protein transport protein Sec61 subunit alpha isoform 1;Protein transport protein Sec61 subunit alpha isoform 2	SEC61A1	1	5.57227	5.7413	5.65679	0.119517	5.90874	3.35148	4.63011	1.80826
O95302	Peptidyl-prolyl cis-trans isomerase FKBP9	FKBP9	1	5.5721	5.77212	5.67211	0.141436	2.37788	2.60246	2.49017	0.158804
Q12797	Aspartyl/asparaginyl beta-hydroxylase	ASPH	1	5.42501	6.03058	5.7278	0.428203	1.75543	1.69662	1.72603	0.0415891
Q14697	Neutral alpha-glucosidase AB	GANAB	1	5.75018	5.80593	5.77806	0.0394229	3.37585	3.06461	3.22023	0.220081
P04075	Fructose-bisphosphate aldolase A	ALDOA	1	6.99699	4.60664	5.80181	1.69023	6.42434	6.24985	6.3371	0.123383
Q8IXB1	DnaJ homolog subfamily C member 10	DNAJC10	1	5.93715	5.78366	5.86041	0.108537	4.6282	4.67239	4.6503	0.0312435
Q8NBJ5	Procollagen galactosyltransferase 1	COLGALT1	1	5.36316	6.43608	5.89962	0.758663	3.18614	7.8634	5.52477	3.30732
Q16658	Fascin	FSCN1	1	6.12761	5.7293	5.92846	0.281649	7.60332	5.02756	6.31544	1.82134
Q96AY3	Peptidyl-prolyl cis-trans isomerase FKBP10	FKBP10	1	5.89139	6.03535	5.96337	0.101797	2.66285	2.33488	2.49887	0.231911
Q96JJ7	Protein disulfide-isomerase TMX3	TMX3	1	4.4147	7.56002	5.98736	2.22407	3.77982	8.00808	5.89395	2.98983
Q9UGP8	Translocation protein SEC63 homolog	SEC63	1	6.26576	5.74698	6.00637	0.36683	9.89205	7.51821	8.70513	1.67856
O75477	Erlin-1	ERLIN1	1	5.39799	6.73991	6.06895	0.948878	7.88886	5.94069	6.91478	1.37756
Q9BU23	Lipase maturation factor 2	LMF2	1	6.053	6.32889	6.19095	0.195079	22.6186	5.9491	14.2838	11.7871
P04843	Dolichyl-diphosphooligosaccharide--protein glycosyltransferase subunit 1	RPN1	1	6.13713	6.34301	6.24007	0.145581	3.74008	3.75379	3.74694	0.00969563
Q32P28	Prolyl 3-hydroxylase 1	LEPRE1	1	5.78499	6.79562	6.29031	0.714626	3.19317	2.74909	2.97113	0.314015
Q9BRR6	ADP-dependent glucokinase	ADPGK	1	5.65611	6.93017	6.29314	0.900897	6.20589	2.59952	4.4027	2.55009
Q9NZ01	Very-long-chain enoyl-CoA reductase	TECR	1	6.17482	6.64004	6.40743	0.328959	2.56241	4.41278	3.4876	1.30841
P80303	Nucleobindin-2;Nesfatin-1	NUCB2	1	6.5981	6.45883	6.52846	0.0984763	4.26985	4.44466	4.35726	0.123609
P13639	Elongation factor 2	EEF2	1	6.62941	6.6097	6.61955	0.0139349	3.63043	3.53347	3.58195	0.0685624
Q96S66	Chloride channel CLIC-like protein 1	CLCC1	1	6.35249	7.1881	6.77029	0.590866	2.43883	2.47889	2.45886	0.0283232
O95881	Thioredoxin domain-containing protein 12	TXNDC12	1	7.05948	6.59435	6.82691	0.328902	2.71825	3.08566	2.90195	0.259797
P08238	Heat shock protein HSP 90-beta	HSP90AB1	1	4.30127	9.41865	6.85996	3.61853	4.90464	4.11675	4.51069	0.557123
O43707	Alpha-actinin-4	ACTN4	1	6.81916	7.00053	6.90985	0.128251	15.9953	14.8407	15.418	0.816439
P26885	Peptidyl-prolyl cis-trans isomerase FKBP2	FKBP2	0	5.81614	8.06052	6.93833	1.58702	5.25575	7.83724	6.5465	1.82539
Q99720	Sigma non-opioid intracellular receptor 1	SIGMAR1	1	6.47082	7.66714	7.06898	0.845926	5.84948	4.82771	5.33859	0.722499
P11498	Pyruvate carboxylase, mitochondrial	PC	1	6.84225	7.52181	7.18203	0.480519	2.82781	2.97752	2.90267	0.105864
P07355	Annexin A2;Putative annexin A2-like protein	ANXA2	0	7.56771	6.80014	7.18393	0.542752	4.54199	5.9537	5.24784	0.998228
Q969X5	Endoplasmic reticulum-Golgi intermediate compartment protein 1	ERGIC1	1	5.48079	8.91296	7.19687	2.42691	4.70981	4.85053	4.78017	0.0995019
Q02809	Procollagen-lysine,2-oxoglutarate 5-dioxygenase 1	PLOD1	1	7.03961	7.43629	7.23795	0.280495	4.887	4.77841	4.83271	0.0767855
Q96KA5	Cleft lip and palate transmembrane protein 1-like protein	CLPTM1L	1	6.41804	8.33064	7.37434	1.35241	5.8109	6.05018	5.93054	0.169195
P14618	Pyruvate kinase PKM	PKM	1	5.86082	8.97539	7.41811	2.20233	12.236	13.6621	12.9491	1.00838
P04264	Keratin, type II cytoskeletal 1	KRT1	1	5.74405	9.36529	7.55467	2.5606	8.93593	9.38417	9.16005	0.316954
Q5VTE0	Putative elongation factor 1-alpha-like 3;Elongation factor 1-alpha 1;Elongation factor 1-alpha 2	EEF1A1P5	1	7.09627	8.21056	7.65342	0.787928	6.88606	3.62375	5.2549	2.3068
O75718	Cartilage-associated protein	CRTAP	1	7.38099	8.0184	7.6997	0.450717	2.96227	2.56203	2.76215	0.28301
Q9NRC6	Spectrin beta chain, non-erythrocytic 5	SPTBN5	1	4.64339	11.0312	7.83731	4.51689	3.20882	9.56446	6.38664	4.49412
P04844	Dolichyl-diphosphooligosaccharide--protein glycosyltransferase subunit 2	RPN2	0	7.85763	7.82051	7.83907	0.0262458	6.1941	4.92968	5.56189	0.894077
Q8TEM1	Nuclear pore membrane glycoprotein 210	NUP210	1	7.51291	8.23819	7.87555	0.512851	3.46885	2.92695	3.1979	0.383181
Q9H0U3	Magnesium transporter protein 1	MAGT1	1	7.42738	8.6818	8.05459	0.887012	8.13645	7.26805	7.70225	0.614048
P04406	Glyceraldehyde-3-phosphate dehydrogenase	GAPDH	1	8.7672	7.61869	8.19294	0.81212	19.0716	9.48506	14.2783	6.7787
O15460	Prolyl 4-hydroxylase subunit alpha-2	P4HA2	1	7.86297	8.53982	8.2014	0.478602	6.11915	6.26172	6.19044	0.100808
Q8IVL6	Prolyl 3-hydroxylase 3	LEPREL2	1	8.05274	8.60226	8.3275	0.388571	8.74189	8.41652	8.5792	0.230069
O14656	Torsin-1A	TOR1A	1	6.57419	10.2535	8.41386	2.60169	8.06272	5.47498	6.76885	1.8298
O96005	Cleft lip and palate transmembrane protein 1	CLPTM1	1	8.21082	8.6244	8.41761	0.292443	4.47807	4.65412	4.56609	0.124486
P30533	Alpha-2-macroglobulin receptor-associated protein	LRPAP1	1	8.14725	8.74014	8.44369	0.419238	3.5451	3.73888	3.64199	0.13702
Q9UBS4	DnaJ homolog subfamily B member 11	DNAJB11	1	8.53831	8.42306	8.48069	0.0814946	10.3549	7.48562	8.92026	2.02889
Q96D15	Reticulocalbin-3	RCN3	1	7.26014	9.84656	8.55335	1.82887	16.1447	9.00546	12.5751	5.04818
O00469	Procollagen-lysine,2-oxoglutarate 5-dioxygenase 2	PLOD2	1	8.03084	9.13634	8.58359	0.781708	5.67782	5.67497	5.67639	0.00201315
P55145	Mesencephalic astrocyte-derived neurotrophic factor	MANF	1	9.991	7.20506	8.59803	1.96995	15.673	12.4021	14.0376	2.31288
Q8IVL5	Prolyl 3-hydroxylase 2	LEPREL1	1	7.90074	9.30034	8.60054	0.989672	11.2602	10.5714	10.9158	0.487079
Q5JRA6	Melanoma inhibitory activity protein 3	MIA3	0	10.2149	7.01247	8.61366	2.26443	5.86437	8.54676	7.20556	1.89674
Q14257	Reticulocalbin-2	RCN2	1	9.08744	8.60953	8.84848	0.337932	5.95396	13.4551	9.70455	5.30413
P61247	40S ribosomal protein S3a	RPS3A	1	7.88351	9.82542	8.85447	1.37314	3.43883	3.21716	3.328	0.156747
P23284	Peptidyl-prolyl cis-trans isomerase B	PPIB	1	6.62731	11.3844	9.00588	3.3638	6.12127	9.14955	7.63541	2.14132
O94905	Erlin-2	ERLIN2	1	7.5566	10.4809	9.01875	2.06779	7.7238	10.268	8.99591	1.79905
P35908	Keratin, type II cytoskeletal 2 epidermal	KRT2	1	7.56489	10.5802	9.07252	2.13212	6.44098	8.55145	7.49621	1.49233
Q92791	Synaptonemal complex protein SC65	LEPREL4	1	9.27072	9.13634	9.20353	0.095019	6.60822	5.18379	5.896	1.00722
Q12907	Vesicular integral-membrane protein VIP36	LMAN2	1	8.46481	10.0161	9.24046	1.09693	6.73756	5.58823	6.1629	0.812696
P78357	Contactin-associated protein 1	CNTNAP1	1	9.08926	9.51045	9.29985	0.29783	12.4267	11.0312	11.7289	0.986711
P46977	Dolichyl-diphosphooligosaccharide--protein glycosyltransferase subunit STT3A	STT3A	1	9.13552	9.62903	9.38227	0.348966	4.09201	4.00436	4.04819	0.0619767
Q13085	Acetyl-CoA carboxylase 1;Biotin carboxylase	ACACA	1	6.40779	12.7453	9.57654	4.48129	9.49489	8.73323	9.11406	0.538578
P06733	Alpha-enolase	ENO1	0	7.1212	12.1944	9.65782	3.58732	9.72203	6.31248	8.01726	2.41092
Q14554	Protein disulfide-isomerase A5	PDIA5	1	9.37021	10.2495	9.80986	0.621754	8.79191	6.46224	7.62708	1.64733
Q9UBV2	Protein sel-1 homolog 1	SEL1L	1	8.46079	11.4017	9.93125	2.07955	17.9635	15.7654	16.8644	1.55434
Q70UQ0	Inhibitor of nuclear factor kappa-B kinase-interacting protein	IKBIP	1	10.4961	9.62086	10.0585	0.618903	11.961	6.62827	9.29463	3.77079
Q06830	Peroxiredoxin-1	PRDX1	1	14.5168	6.07462	10.2957	5.96949	6.91691	14.014	10.4655	5.0184
Q9Y282	Endoplasmic reticulum-Golgi intermediate compartment protein 3	ERGIC3	1	10.565	10.2302	10.3976	0.236733	6.46601	8.28801	7.37701	1.28835
Q5NDL2	EGF domain-specific O-linked N-acetylglucosamine transferase	EOGT	1	9.94885	11.1585	10.5537	0.855346	45.1634	6.47467	25.819	27.3571
P49755	Transmembrane emp24 domain-containing protein 10	TMED10	1	10.6177	10.8989	10.7583	0.19879	13.3704	32.0149	22.6926	13.1836
Q8TCJ2	Dolichyl-diphosphooligosaccharide--protein glycosyltransferase subunit STT3B	STT3B	1	10.6409	10.9964	10.8186	0.251385	5.62619	5.72717	5.67668	0.0714034
Q9UMX5	Neudesin	NENF	1	12.8707	9.31926	11.095	2.51127	17.9972	9.34885	13.673	6.11528
P38435	Vitamin K-dependent gamma-carboxylase	GGCX	1	11.4119	10.8782	11.1451	0.37739	19.3034	10.3654	14.8344	6.32017
P61009	Signal peptidase complex subunit 3	SPCS3	1	10.6385	11.8111	11.2248	0.829186	9.03608	15.9699	12.503	4.90296
Q9H173	Nucleotide exchange factor SIL1	SIL1	1	10.4143	12.4772	11.4458	1.4587	12.9185	6.2539	9.58622	4.71261
Q8TED1	Probable glutathione peroxidase 8	GPX8	1	13.3944	9.9991	11.6968	2.40085	6.9027	4.6373	5.77	1.60188
Q96AQ6	Pre-B-cell leukemia transcription factor-interacting protein 1	PBXIP1	1	12.1049	11.4942	11.7996	0.431808	10.3147	10.6153	10.465	0.212569
Q15165	Serum paraoxonase/arylesterase 2	PON2	0	13.2961	10.3244	11.8102	2.1013	7.65204	9.04585	8.34894	0.985566
P21333	Filamin-A	FLNA	1	9.9302	13.9593	11.9447	2.84897	8.54643	9.98695	9.26669	1.0186
Q9Y3B3	Transmembrane emp24 domain-containing protein 7	TMED7	1	12.1265	11.8212	11.9739	0.215875	11.8368	12.1713	12.004	0.236533
Q92643	GPI-anchor transamidase	PIGK	1	13.9541	10.4384	12.1962	2.48595	8.86257	33.2216	21.0421	17.2244
O75063	Glycosaminoglycan xylosylkinase	FAM20B	1	17.5958	6.80518	12.2005	7.6301	3.18314	4.78675	3.98495	1.13392
Q9UH99	SUN domain-containing protein 2	SUN2	1	12.1204	12.3852	12.2528	0.187288	12.5232	10.7987	11.6609	1.21939
P55072	Transitional endoplasmic reticulum ATPase	VCP	1	16.6597	8.16547	12.4126	6.00634	4.29798	14.8429	9.57043	7.45638
Q96S52	GPI transamidase component PIG-S	PIGS	1	7.16785	18.0207	12.5943	7.67412	6.41541	9.39321	7.90431	2.10562
Q8NBL1	Protein O-glucosyltransferase 1	POGLUT1	1	14.659	10.7294	12.6942	2.77864	9.39567	10.4512	9.92345	0.746399
Q13724	Mannosyl-oligosaccharide glucosidase	MOGS	1	9.46293	16.1144	12.7887	4.70331	13.4491	10.4264	11.9378	2.13742
P62979	Ubiquitin-40S ribosomal protein S27a;Ubiquitin;40S ribosomal protein S27a;Ubiquitin-60S ribosomal protein L40;Ubiquitin;60S ribosomal protein L40;Polyubiquitin-B;Ubiquitin;Polyubiquitin-C;Ubiquitin	RPS27A	1	14.3616	11.2578	12.8097	2.19467	8.69923	8.17677	8.438	0.369436
P37268	Squalene synthase	FDFT1	1	12.5293	13.4933	13.0113	0.681658	19.3971	20.5807	19.9889	0.836948
P05165	Propionyl-CoA carboxylase alpha chain, mitochondrial	PCCA	1	14.779	11.397	13.088	2.39145	35.9541	16.151	26.0525	14.0029
O14657	Torsin-1B	TOR1B	1	12.7986	13.5629	13.1807	0.540439	8.00419	10.1043	9.05423	1.48499
Q13217	DnaJ homolog subfamily C member 3	DNAJC3	0	14.5591	11.9556	13.2573	1.841	15.0613	12.4535	13.7574	1.84402
Q7Z4H8	KDEL motif-containing protein 2	KDELC2	1	13.8599	12.9564	13.4082	0.638872	10.5033	14.3638	12.4335	2.72974
Q9BRK5	45 kDa calcium-binding protein	SDF4	1	10.021	16.8938	13.4574	4.85984	6.46189	8.2552	7.35855	1.26806
O43292	Glycosylphosphatidylinositol anchor attachment 1 protein	GPAA1	1	13.7857	13.2479	13.5168	0.380254	10.6337	10.5017	10.5677	0.0933163
Q969N2	GPI transamidase component PIG-T	PIGT	1	9.85631	17.3335	13.5949	5.28718	20.3872	14.4385	17.4129	4.20639
Q9NZ08	Endoplasmic reticulum aminopeptidase 1	ERAP1	1	13.4941	13.721	13.6075	0.160439	11.4511	9.52273	10.4869	1.36359
Q8N766	ER membrane protein complex subunit 1	EMC1	1	13.1432	14.294	13.7186	0.813785	6.93562	6.86177	6.8987	0.0522199
P27348	14-3-3 protein theta	YWHAQ	1	14.6699	13.7269	14.1984	0.666824	17.4863	13.8688	15.6776	2.55793
P07900	Heat shock protein HSP 90-alpha	HSP90AA1	1	7.42395	21.4219	14.4229	9.89808	15.636	14.9855	15.3108	0.459984
Q9BVK6	Transmembrane emp24 domain-containing protein 9	TMED9	1	13.9489	15.8079	14.8784	1.31453	14.3388	9.97722	12.158	3.08412
P35579	Myosin-9	MYH9	1	14.7332	15.4398	15.0865	0.499639	11.4449	8.85235	10.1486	1.83318
Q9H6E4	Coiled-coil domain-containing protein 134	CCDC134	1	8.58405	21.5981	15.0911	9.20235	5.74823	12.4512	9.09971	4.73971
P51648	Fatty aldehyde dehydrogenase	ALDH3A2	1	20.0115	10.3179	15.1647	6.85441	12.7468	10.91	11.8284	1.29885
Q15155	Nodal modulator 1	NOMO1	1	13.9992	16.4473	15.2233	1.73109	7.72788	12.3184	10.0231	3.24598
Q96RQ3	Methylcrotonoyl-CoA carboxylase subunit alpha, mitochondrial	MCCC1	1	11.5795	18.9141	15.2468	5.18631	14.0502	15.7987	14.9245	1.23636
Q9NXW2	DnaJ homolog subfamily B member 12	DNAJB12	0	15.9346	14.758	15.3463	0.832011	13.6174	17.2952	15.4563	2.60064
Q8N2K0	Monoacylglycerol lipase ABHD12	ABHD12	1	15.9953	15.6887	15.842	0.216851	25.1032	11.2838	18.1935	9.77176
Q9NYU1	UDP-glucose:glycoprotein glucosyltransferase 2	UGGT2	1	16.675	15.8752	16.2751	0.565549	12.2268	8.76512	10.496	2.44778
Q6PIU2	Neutral cholesterol ester hydrolase 1	NCEH1	1	16.7173	16.5248	16.621	0.136169	19.9622	13.0707	16.5165	4.87305
Q9Y3Q3	Transmembrane emp24 domain-containing protein 3	TMED3	1	15.9742	17.3649	16.6695	0.983429	14.5423	15.101	14.8217	0.395029
O94901	SUN domain-containing protein 1	SUN1	1	14.2529	19.2233	16.7381	3.51458	16.9083	22.8776	19.893	4.22091
P22314	Ubiquitin-like modifier-activating enzyme 1	UBA1	1	11.7971	21.7105	16.7538	7.00979	14.0916	5.77487	9.93322	5.88079
Q6Y288	Beta-1,3-glucosyltransferase	B3GALTL	1	13.8852	20.1699	17.0275	4.44397	21.8762	12.6088	17.2425	6.55305
O94910	Latrophilin-1	LPHN1	1	4.74558	29.858	17.3018	17.7572	15.3547	20.5958	17.9753	3.70608
P02545	Prelamin-A/C;Lamin-A/C	LMNA	1	17.0847	18.58	17.8324	1.05736	7.83342	7.0676	7.45051	0.541517
P48723	Heat shock 70 kDa protein 13	HSPA13	1	17.8429	18.1676	18.0052	0.229616	26.6335	20.5403	23.5869	4.30853
Q9H0V9	VIP36-like protein	LMAN2L	1	26.2303	10.4689	18.3496	11.145	10.2616	19.7683	15.0149	6.72225
Q9NWM8	Peptidyl-prolyl cis-trans isomerase FKBP14	FKBP14	1	13.4686	23.981	18.7248	7.43336	8.59023	3.97855	6.28439	3.26095
Q99683	Mitogen-activated protein kinase kinase kinase 5	MAP3K5	1	17.8955	19.927	18.9112	1.43647	11.8811	12.9451	12.4131	0.752357
Q5JPE7	Nodal modulator 2;Nodal modulator 3	NOMO2	1	19.2161	18.8753	19.0457	0.240972	8.24105	11.4762	9.85864	2.28761
Q9NPA0	ER membrane protein complex subunit 7	EMC7	1	18.7223	19.8808	19.3015	0.81916	12.2414	9.71144	10.9764	1.78898
Q96BI1	Solute carrier family 22 member 18	SLC22A18	1	18.9272	21.0915	20.0094	1.53033	13.9785	14.5416	14.26	0.398176
P02462	Collagen alpha-1(IV) chain;Arresten	COL4A1	1	18.5794	21.8219	20.2006	2.29279	13.4641	14.6335	14.0488	0.826893
Q9H3N1	Thioredoxin-related transmembrane protein 1	TMX1	1	12.2915	28.4278	20.3596	11.4101	12.1173	5.68173	8.8995	4.55061
O75844	CAAX prenyl protease 1 homolog	ZMPSTE24	1	7.31489	34.7586	21.0368	19.4057	6.7991	6.48455	6.64182	0.222421
Q13438	Protein OS-9	OS9	1	22.9228	21.1126	22.0177	1.27996	17.5013	18.4213	17.9613	0.650545
Q9BWS9	Chitinase domain-containing protein 1	CHID1	1	22.6641	24.8843	23.7742	1.56996	16.6646	19.2852	17.9749	1.85305
Q9UNW1	Multiple inositol polyphosphate phosphatase 1	MINPP1	1	34.1551	13.9178	24.0364	14.3099	18.2392	25.9287	22.0839	5.43728
Q6UW63	KDEL motif-containing protein 1	KDELC1	1	12.6752	36.0066	24.3409	16.4978	6.52616	9.17018	7.84817	1.86961
Q02818	Nucleobindin-1	NUCB1	1	26.6464	23.1679	24.9072	2.45966	20.7431	31.4918	26.1175	7.60049
Q86SF2	N-acetylgalactosaminyltransferase 7	GALNT7	1	21.9884	28.2084	25.0984	4.39821	14.0088	11.5357	12.7723	1.74873
Q96AE7	Tetratricopeptide repeat protein 17	TTC17	1	19.9693	30.6471	25.3082	7.55034	26.4295	21.7043	24.0669	3.34118
Q02388	Collagen alpha-1(VII) chain	COL7A1	1	21.635	30.0166	25.8258	5.92667	19.048	22.3355	20.6918	2.32463
Q9Y6M0	Testisin	PRSS21	1	26.1371	27.0116	26.5743	0.618324	16.9656	15.7284	16.347	0.874795
P05556	Integrin beta-1	ITGB1	1	29.2	29.972	29.586	0.545856	13.1748	13.6121	13.3935	0.309209
Q92542	Nicastrin	NCSTN	1	29.9229	31.3012	30.6121	0.974611	16.3803	17.4195	16.8999	0.734865
O14672	Disintegrin and metalloproteinase domain-containing protein 10	ADAM10	1	35.0793	34.0095	34.5444	0.756429	14.6699	18.1569	16.4134	2.46565
P54289	Voltage-dependent calcium channel subunit alpha-2/delta-1;Voltage-dependent calcium channel subunit alpha-2-1;Voltage-dependent calcium channel subunit delta-1	CACNA2D1	1	35.693	35.2071	35.4501	0.343534	17.2343	15.3547	16.2945	1.3291
P00533	Epidermal growth factor receptor	EGFR	1	36.1279	35.7099	35.9189	0.295589	25.2152	27.5194	26.3673	1.62934
P08195	4F2 cell-surface antigen heavy chain	SLC3A2	1	35.9057	37.271	36.5883	0.965474	38.0095	40.2161	39.1128	1.56028
P07942	Laminin subunit beta-1	LAMB1	1	36.6411	37.7595	37.2003	0.79081	15.6118	15.8794	15.7456	0.189239
Q6AZY7	Scavenger receptor class A member 3	SCARA3	1	36.0409	39.1887	37.6148	2.22578	11.0787	12.7255	11.9021	1.16446
P08603	Complement factor H	CFH	1	39.3903	38.721	39.0556	0.473254	34.9564	39.3307	37.1435	3.0931
P08670	Vimentin	VIM	1	48.0336	30.5425	39.2881	12.368	48.2817	41.2397	44.7607	4.9794
Q99715	Collagen alpha-1(XII) chain	COL12A1	1	39.1368	39.9663	39.5515	0.58649	23.9891	27.5063	25.7477	2.48706
Q10472	Polypeptide N-acetylgalactosaminyltransferase 1;Polypeptide N-acetylgalactosaminyltransferase 1 soluble form	GALNT1	1	39.0404	40.3477	39.694	0.924387	25.3018	37.6423	31.472	8.72603
Q01650	Large neutral amino acids transporter small subunit 1	SLC7A5	1	36.7649	42.654	39.7094	4.16421	16.0672	19.6387	17.853	2.5254
Q17RY6	Lymphocyte antigen 6K	LY6K	1	40.358	41.8686	41.1133	1.06816	15.7554	21.6491	18.7023	4.16748
O15230	Laminin subunit alpha-5	LAMA5	1	39.8004	42.4672	41.1338	1.88575	21.5969	23.7904	22.6936	1.551
Q15904	V-type proton ATPase subunit S1	ATP6AP1	1	40.934	42.8513	41.8926	1.35574	33.6232	32.9251	33.2741	0.493637
P53634	Dipeptidyl peptidase 1;Dipeptidyl peptidase 1 exclusion domain chain;Dipeptidyl peptidase 1 heavy chain;Dipeptidyl peptidase 1 light chain	CTSC	1	46.096	37.889	41.9925	5.80325	23.7183	21.8432	22.7808	1.32584
P06865	Beta-hexosaminidase subunit alpha	HEXA	1	40.9587	43.1918	42.0753	1.57905	27.2489	27.7864	27.5176	0.380031
Q99805	Transmembrane 9 superfamily member 2	TM9SF2	1	41.9539	42.2636	42.1088	0.218967	27.3847	28.115	27.7498	0.51638
Q9P2E5	Chondroitin sulfate glucuronyltransferase	CHPF2	1	39.3476	45.3779	42.3627	4.26403	20.2304	27.4005	23.8154	5.07005
Q6UWN8	Serine protease inhibitor Kazal-type 6	SPINK6	1	41.7399	43.0212	42.3806	0.906059	21.9768	23.4508	22.7138	1.0423
Q13444	Disintegrin and metalloproteinase domain-containing protein 15	ADAM15	1	40.4889	45.1192	42.8041	3.27407	15.8355	16.9249	16.3802	0.770286
P15586	N-acetylglucosamine-6-sulfatase	GNS	1	42.1266	44.3052	43.2159	1.5405	32.3186	31.3757	31.8471	0.666697
O43854	EGF-like repeat and discoidin I-like domain-containing protein 3	EDIL3	1	44.7221	46.4135	45.5678	1.19599	38.3774	42.2649	40.3211	2.74894
O00468	Agrin;Agrin N-terminal 110 kDa subunit;Agrin C-terminal 110 kDa subunit;Agrin C-terminal 90 kDa fragment;Agrin C-terminal 22 kDa fragment	AGRN	1	45.8576	46.1137	45.9856	0.181132	20.8203	19.4322	20.1262	0.981566
P07686	Beta-hexosaminidase subunit beta;Beta-hexosaminidase subunit beta chain B;Beta-hexosaminidase subunit beta chain A	HEXB	1	46.8642	45.9375	46.4008	0.655289	34.822	36.2265	35.5243	0.993149
P20908	Collagen alpha-1(V) chain	COL5A1	1	46.1587	47.5836	46.8711	1.00757	14.2933	15.1975	14.7454	0.639336
P48960	CD97 antigen;CD97 antigen subunit alpha;CD97 antigen subunit beta	CD97	1	41.529	53.4602	47.4946	8.43664	29.8457	36.8476	33.3466	4.95104
P16144	Integrin beta-4	ITGB4	1	49.0178	47.1395	48.0786	1.32821	19.8133	28.3909	24.1021	6.06524
P11717	Cation-independent mannose-6-phosphate receptor	IGF2R	1	47.4379	50.1471	48.7925	1.9157	21.7344	23.2829	22.5086	1.09496
P11047	Laminin subunit gamma-1	LAMC1	1	48.5658	49.994	49.2799	1.00992	22.7017	23.59	23.1459	0.628134
P08572	Collagen alpha-2(IV) chain;Canstatin	COL4A2	1	46.9212	54.1053	50.5132	5.07994	46.8605	33.3888	40.1247	9.52591
P04062	Glucosylceramidase	GBA	1	49.4014	51.9231	50.6622	1.78308	49.8624	33.027	41.4447	11.9044
P35556	Fibrillin-2	FBN2	1	50.1197	53.3582	51.739	2.28996	26.8653	28.9732	27.9193	1.49054
P06756	Integrin alpha-V;Integrin alpha-V heavy chain;Integrin alpha-V light chain	ITGAV	1	50.5342	53.7935	52.1639	2.30469	25.2995	25.2292	25.2644	0.0497635
P32004	Neural cell adhesion molecule L1	L1CAM	1	51.6347	53.0208	52.3278	0.980064	23.3945	24.0197	23.7071	0.442028
Q93063	Exostosin-2	EXT2	1	52.6963	52.1829	52.4396	0.363069	24.2304	24.3976	24.314	0.118276
P41221	Protein Wnt-5a	WNT5A	1	53.3016	51.6955	52.4985	1.13568	28.5439	32.3012	30.4225	2.6568
Q03405	Urokinase plasminogen activator surface receptor	PLAUR	1	51.6535	53.3821	52.5178	1.22236	22.7996	25.8672	24.3334	2.1691
Q6WRI0	Immunoglobulin superfamily member 10	IGSF10	1	48.4597	57.6684	53.064	6.5115	20.7557	32.0846	26.4201	8.01076
P02461	Collagen alpha-1(III) chain	COL3A1	1	52.848	53.4646	53.1563	0.435989	26.4024	31.9107	29.1566	3.89497
P06858	Lipoprotein lipase	LPL	1	51.6815	54.9225	53.302	2.29172	43.1288	46.4545	44.7917	2.3516
P55268	Laminin subunit beta-2	LAMB2	1	54.4211	52.9987	53.7099	1.00583	23.7392	24.1585	23.9489	0.296504
P16278	Beta-galactosidase	GLB1	1	54.7183	56.5255	55.6219	1.27786	30.1627	29.4523	29.8075	0.502366
P15328	Folate receptor alpha	FOLR1	1	55.6757	58.6521	57.1639	2.10459	28.5908	30.0831	29.337	1.05523
Q92626	Peroxidasin homolog	PXDN	1	56.7586	58.7969	57.7777	1.44125	25.4371	25.7157	25.5764	0.197003
Q08380	Galectin-3-binding protein	LGALS3BP	1	57.3543	58.4269	57.8906	0.758453	35.5367	37.2455	36.3911	1.20828
P10321	HLA class I histocompatibility antigen, Cw-7 alpha chain	HLA-C	1	56.221	60.1181	58.1695	2.75563	43.4674	41.1405	42.3039	1.64537
Q13443	Disintegrin and metalloproteinase domain-containing protein 9	ADAM9	1	56.7193	60.4634	58.5913	2.64744	18.0872	20.794	19.4406	1.91399
P04439	HLA class I histocompatibility antigen, A-3 alpha chain	HLA-A	1	58.8545	60.7227	59.7886	1.32101	55.0501	55.6403	55.3452	0.417343
Q9BXS0	Collagen alpha-1(XXV) chain;Collagen-like Alzheimer amyloid plaque component	COL25A1	1	59.2801	61.0925	60.1863	1.2816	61.9859	54.2606	58.1232	5.46257
P02452	Collagen alpha-1(I) chain	COL1A1	1	56.9652	67.2077	62.0865	7.24258	32.2291	34.8721	33.5506	1.86886
Q9H6X2	Anthrax toxin receptor 1	ANTXR1	1	59.3958	65.5042	62.45	4.31925	42.393	43.5102	42.9516	0.789959
P35555	Fibrillin-1	FBN1	1	62.7879	62.1356	62.4617	0.461298	25.5287	26.5613	26.045	0.730131
Q9UBX5	Fibulin-5	FBLN5	1	60.4774	64.4899	62.4837	2.83724	25.0875	27.3699	26.2287	1.61394
Q04721	Neurogenic locus notch homolog protein 2;Notch 2 extracellular truncation;Notch 2 intracellular domain	NOTCH2	1	62.0162	63.3458	62.681	0.94018	23.0698	25.421	24.2454	1.66253
P28300	Protein-lysine 6-oxidase	LOX	1	66.4936	59.9712	63.2324	4.61201	38.7217	40.5886	39.6552	1.32011
Q9Y4K0	Lysyl oxidase homolog 2	LOXL2	1	62.1971	64.4634	63.3303	1.60251	25.4327	28.3816	26.9072	2.08523
P98160	Basement membrane-specific heparan sulfate proteoglycan core protein;Endorepellin;LG3 peptide	HSPG2	1	66.3005	61.8554	64.0779	3.14317	34.6132	36.174	35.3936	1.10368
P26006	Integrin alpha-3;Integrin alpha-3 heavy chain;Integrin alpha-3 light chain	ITGA3	1	63.1662	65.5481	64.3572	1.68426	18.7639	22.2752	20.5195	2.48283
P05026	Sodium/potassium-transporting ATPase subunit beta-1	ATP1B1	1	59.5666	69.1985	64.3825	6.81085	64.9074	61.7313	63.3193	2.24583
Q12841	Follistatin-related protein 1	FSTL1	1	63.9951	65.6723	64.8337	1.18596	30.9235	33.6553	32.2894	1.9317
Q8NBP7	Proprotein convertase subtilisin/kexin type 9	PCSK9	1	66.0257	64.5138	65.2698	1.06904	51.2219	62.2898	56.7558	7.82617
Q6YHK3	CD109 antigen	CD109	1	64.8506	66.7962	65.8234	1.37571	42.0075	40.3473	41.1774	1.17392
P15151	Poliovirus receptor	PVR	1	69.1282	63.2015	66.1648	4.19082	42.8647	43.8622	43.3634	0.705352
Q10589	Bone marrow stromal antigen 2	BST2	1	68.1448	64.9578	66.5513	2.25353	43.6445	42.1005	42.8725	1.09179
Q13751	Laminin subunit beta-3	LAMB3	1	65.3331	67.9107	66.6219	1.82258	47.6053	47.0359	47.3206	0.402654
P61769	Beta-2-microglobulin;Beta-2-microglobulin form pI 5.3	B2M	1	65.8213	67.9887	66.905	1.5326	52.8502	55.6049	54.2275	1.94785
Q92896	Golgi apparatus protein 1	GLG1	1	66.247	69.1843	67.7157	2.07699	44.4512	48.2351	46.3432	2.67558
P13497	Bone morphogenetic protein 1	BMP1	1	65.5279	70.0473	67.7876	3.19569	22.4403	22.7244	22.5824	0.200882
Q7Z304	MAM domain-containing protein 2	MAMDC2	1	67.4702	68.9903	68.2302	1.07492	31.8555	33.5588	32.7071	1.2044
P51884	Lumican	LUM	1	69.3148	72.017	70.6659	1.91075	53.4386	55.2312	54.3349	1.26761
P42892	Endothelin-converting enzyme 1	ECE1	1	69.6951	71.7578	70.7265	1.45852	49.5105	47.0227	48.2666	1.75916
P16070	CD44 antigen	CD44	1	71.0765	70.9918	71.0342	0.0599208	68.0572	67.2914	67.6743	0.541531
Q15113	Procollagen C-endopeptidase enhancer 1	PCOLCE	1	70.7542	71.8833	71.3188	0.798332	37.2289	39.384	38.3065	1.5239
Q12805	EGF-containing fibulin-like extracellular matrix protein 1	EFEMP1	1	71.632	75.4535	73.5428	2.7022	26.1486	28.5979	27.3733	1.73197
P07602	Prosaposin;Saposin-A;Saposin-B-Val;Saposin-B;Saposin-C;Saposin-D	PSAP	1	75.498	71.6119	73.5549	2.74791	55.6757	60.8089	58.2423	3.62971
P02786	Transferrin receptor protein 1;Transferrin receptor protein 1, serum form	TFRC	1	74.7008	75.5573	75.1291	0.605606	48.512	50.8092	49.6606	1.62436
Q06481	Amyloid-like protein 2	APLP2	1	82.9337	68.6127	75.7732	10.1265	82.4589	74.9606	78.7097	5.30213
Q15582	Transforming growth factor-beta-induced protein ig-h3	TGFBI	1	76.7804	76.6666	76.7235	0.0804522	70.4527	73.2227	71.8377	1.95868
P16035	Metalloproteinase inhibitor 2	TIMP2	1	75.7981	77.7119	76.755	1.35329	61.4272	63.3981	62.4127	1.39365
P23142	Fibulin-1	FBLN1	1	78.5043	77.4912	77.9977	0.716417	24.1965	27.9139	26.0552	2.62861
Q9H4F8	SPARC-related modular calcium-binding protein 1	SMOC1	1	78.783	78.8704	78.8267	0.0618151	37.3434	41.2825	39.3129	2.7854
P05067	Amyloid beta A4 protein;N-APP;Soluble APP-alpha;Soluble APP-beta;C99;Beta-amyloid protein 42;Beta-amyloid protein 40;C83;P3(42);P3(40);C80;Gamma-secretase C-terminal fragment 59;Gamma-secretase C-terminal fragment 57;Gamma-secretase C-terminal fragment 50;C31	APP	1	79.1723	80.8165	79.9944	1.16259	72.8335	74.1702	73.5018	0.945224
P10909	Clusterin;Clusterin beta chain;Clusterin alpha chain	CLU	1	84.7219	78.0668	81.3943	4.70583	70.5406	72.4821	71.5113	1.37287
Q16270	Insulin-like growth factor-binding protein 7	IGFBP7	1	84.2396	84.6222	84.4309	0.2706	62.2969	64.7627	63.5298	1.74359
P07996	Thrombospondin-1	THBS1	1	87.0505	84.7563	85.9034	1.62222	44.544	48.8726	46.7083	3.06084
O00622	Protein CYR61	CYR61	1	85.6086	90.3095	87.9591	3.32404	74.4768	78.3217	76.3992	2.71875
P48553	Trafficking protein particle complex subunit 10	TRAPPC10	1	99.9422	87.1156	93.5289	9.06981	82.3795	99.781	91.0802	12.3047

## Sheet: Pulse-SILAC ER stress
Protein info			Metabolic replacement fraction (MRF, %)
Uniprot ID	Gene name	Protein name	Control_rep1	Control_rep2	Control_rep3	Control_ave	Control_std	Stress_rep1	Stress_rep2	Stress_rep3	Stress_ave	Stress_std
P11142	HSPA8 HSC70 HSP73 HSPA10	Heat shock cognate 71 kDa protein (EC 3.6.4.10) (Heat shock 70 kDa protein 8) (Lipopolysaccharide-associated protein 1) (LAP-1) (LPS-associated protein 1)	3.74842	0.882611	3.62022	2.75042	1.61884	7.85134	3.70059	0.589	4.04698	3.64354
P17066	HSPA6 HSP70B'	Heat shock 70 kDa protein 6 (Heat shock 70 kDa protein B')	3.62551	1.83962	3.28147	2.91553	0.947512	8.16176	3.11627	5.59527	5.62443	2.52287
P10809	HSPD1 HSP60	60 kDa heat shock protein, mitochondrial (EC 5.6.1.7) (60 kDa chaperonin) (Chaperonin 60) (CPN60) (Heat shock protein 60) (HSP-60) (Hsp60) (HuCHA60) (Mitochondrial matrix protein P1) (P60 lymphocyte protein)	3.66395	1.83076	3.74249	3.07907	1.08178	1.69227	3.83931	1.59592	2.37583	1.26833
P68371	TUBB4B TUBB2C	Tubulin beta-4B chain (Tubulin beta-2 chain) (Tubulin beta-2C chain)	3.50387	2.55377	3.49335	3.18366	0.545527	9.30034	4.14313	20.9855	11.4763	8.62944
P08670	VIM	Vimentin	3.96057	1.87324	3.95291	3.26224	1.20292	1.89808	4.0587	1.86871	2.6085	1.256
P08238	HSP90AB1 HSP90B HSPC2 HSPCB	Heat shock protein HSP 90-beta (HSP 90) (Heat shock 84 kDa) (HSP 84) (HSP84)	3.93197	1.8216	4.06468	3.27275	1.25848	1.98327	4.04342	1.79904	2.60858	1.24602
P12429	ANXA3 ANX3	Annexin A3 (35-alpha calcimedin) (Annexin III) (Annexin-3) (Inositol 1,2-cyclic phosphate 2-phosphohydrolase) (Lipocortin III) (Placental anticoagulant protein III) (PAP-III)	3.63693	1.83057	4.45616	3.30789	1.34337	9.75462	4.23006	4.68838	6.22435	3.06588
P00338	LDHA PIG19	L-lactate dehydrogenase A chain (LDH-A) (EC 1.1.1.27) (Cell proliferation-inducing gene 19 protein) (LDH muscle subunit) (LDH-M) (Renal carcinoma antigen NY-REN-59)	4.39423	1.70329	4.2923	3.46327	1.52505	1.58236	4.54545	1.36404	2.49728	1.77712
P07737	PFN1	Profilin-1 (Epididymis tissue protein Li 184a) (Profilin I)	4.26197	1.9455	4.26105	3.48951	1.33715	1.88152	4.26105	13.5808	6.57445	6.18321
P08758	ANXA5 ANX5 ENX2 PP4	Annexin A5 (Anchorin CII) (Annexin V) (Annexin-5) (Calphobindin I) (CPB-I) (Endonexin II) (Lipocortin V) (Placental anticoagulant protein 4) (PP4) (Placental anticoagulant protein I) (PAP-I) (Thromboplastin inhibitor) (Vascular anticoagulant-alpha) (VAC-alpha)	4.2825	2.10638	4.15351	3.51413	1.22085	2.19676	4.31126	3.5823	3.36344	1.0741
P04083	ANXA1 ANX1 LPC1	Annexin A1 (Annexin I) (Annexin-1) (Calpactin II) (Calpactin-2) (Chromobindin-9) (Lipocortin I) (Phospholipase A2 inhibitory protein) (p35) [Cleaved into: Annexin Ac2-26]	4.31574	2.14718	4.13973	3.53422	1.20443	2.32763	4.40072	2.9277	3.21868	1.06674
Q16658	FSCN1 FAN1 HSN SNL	Fascin (55 kDa actin-bundling protein) (Singed-like protein) (p55)	4.19446	2.10187	4.52522	3.60718	1.31409	2.15992	4.46347	2.02735	2.88358	1.36983
P06733	ENO1 ENO1L1 MBPB1 MPB1	Alpha-enolase (EC 4.2.1.11) (2-phospho-D-glycerate hydro-lyase) (C-myc promoter-binding protein) (Enolase 1) (MBP-1) (MPB-1) (Non-neural enolase) (NNE) (Phosphopyruvate hydratase) (Plasminogen-binding protein)	4.34476	1.99797	4.51018	3.61763	1.40511	2.16537	4.74104	2.3136	3.07334	1.44617
P50991	CCT4 CCTD SRB	T-complex protein 1 subunit delta (TCP-1-delta) (CCT-delta) (Stimulator of TAR RNA-binding)	4.30127	2.1059	4.44594	3.6177	1.31126	2.2715	4.70182	6.1114	4.36157	1.94243
P19338	NCL	Nucleolin (Protein C23)	4.26279	2.35863	4.28341	3.63494	1.10537	2.28554	4.38107	2.32925	2.99862	1.19743
P80723	BASP1 NAP22	Brain acid soluble protein 1 (22 kDa neuronal tissue-enriched acidic protein) (Neuronal axonal membrane protein NAP-22)	4.21162	2.37426	4.3636	3.64983	1.10729	2.29375	4.55629	2.1469	2.99898	1.35067
P29401	TKT	Transketolase (TK) (EC 2.2.1.1)	4.62129	2.07772	4.25161	3.65021	1.3743	2.12995	4.48008	1.99797	2.86933	1.39651
P52209	PGD PGDH	6-phosphogluconate dehydrogenase, decarboxylating (EC 1.1.1.44)	4.24804	2.32658	4.4232	3.66594	1.16322	2.4076	4.64612	4.01348	3.68907	1.15398
P00558	PGK1 PGKA MIG10 OK/SW-cl.110	Phosphoglycerate kinase 1 (EC 2.7.2.3) (Cell migration-inducing gene 10 protein) (Primer recognition protein 2) (PRP 2)	4.28561	2.09708	4.65812	3.68027	1.38368	2.47404	4.76227	2.23826	3.15819	1.39417
P10412	H1-4 H1F4 HIST1H1E	Histone H1.4 (Histone H1b) (Histone H1s-4)	4.18895	2.31437	4.5408	3.68138	1.19686	3.69865	4.36388	2.6529	3.57181	0.86251
P17987	TCP1 CCT1 CCTA	T-complex protein 1 subunit alpha (TCP-1-alpha) (CCT-alpha)	4.56139	2.29633	4.23676	3.69816	1.22482	2.46291	4.84953	5.49839	4.27028	1.59849
P60174	TPI1 TPI	Triosephosphate isomerase (TIM) (EC 5.3.1.1) (Methylglyoxal synthase) (EC 4.2.3.3) (Triose-phosphate isomerase)	4.13201	2.8398	4.29202	3.75461	0.79628	2.33354	4.43416	5.58681	4.11817	1.64949
P62258	YWHAE	14-3-3 protein epsilon (14-3-3E)	4.43005	2.33555	4.62729	3.79763	1.27004	2.2738	5.00166	2.33412	3.20319	1.55781
P07195	LDHB	L-lactate dehydrogenase B chain (LDH-B) (EC 1.1.1.27) (LDH heart subunit) (LDH-H) (Renal carcinoma antigen NY-REN-46)	4.89243	1.91116	4.70727	3.83695	1.67035	1.86871	4.67629	2.05949	2.86817	1.56879
P27348	YWHAQ	14-3-3 protein theta (14-3-3 protein T-cell) (14-3-3 protein tau) (Protein HS1)	4.79083	2.21187	4.57405	3.85892	1.4305	1.99701	4.53142	4.7089	3.74578	1.51708
P09382	LGALS1	Galectin-1 (Gal-1) (14 kDa laminin-binding protein) (HLBP14) (14 kDa lectin) (Beta-galactoside-binding lectin L-14-I) (Galaptin) (HBL) (HPL) (Lactose-binding lectin 1) (Lectin galactoside-binding soluble 1) (Putative MAPK-activating protein PM12) (S-Lac lectin 1)	4.54536	2.70547	4.33231	3.86105	1.00641	6.33415	4.73886	2.72998	4.601	1.80604
P14618	PKM OIP3 PK2 PK3 PKM2	Pyruvate kinase PKM (EC 2.7.1.40) (Cytosolic thyroid hormone-binding protein) (CTHBP) (Opa-interacting protein 3) (OIP-3) (Pyruvate kinase 2/3) (Pyruvate kinase muscle isozyme) (Threonine-protein kinase PKM2) (EC 2.7.11.1) (Thyroid hormone-binding protein 1) (THBP1) (Tumor M2-PK) (Tyrosine-protein kinase PKM2) (EC 2.7.10.2) (p58)	4.61783	2.40608	4.62193	3.88195	1.27814	2.38779	4.51191	2.222	3.04057	1.27691
P18669	PGAM1 PGAMA CDABP0006	Phosphoglycerate mutase 1 (EC 5.4.2.11) (EC 5.4.2.4) (BPG-dependent PGAM 1) (Phosphoglycerate mutase isozyme B) (PGAM-B)	5.43002	1.81013	4.4568	3.89898	1.8733	8.49002	4.40081	12.6035	8.4981	4.10133
P63104	YWHAZ	14-3-3 protein zeta/delta (Protein kinase C inhibitor protein 1) (KCIP-1)	4.6872	2.27752	4.73959	3.90143	1.4066	2.17332	4.54053	2.36234	3.0254	1.31554
O00299	CLIC1 G6 NCC27	Chloride intracellular channel protein 1 (Chloride channel ABP) (Nuclear chloride ion channel 27) (NCC27) (Regulatory nuclear chloride ion channel protein) (hRNCC)	4.31025	3.16055	4.24914	3.90664	0.64686	3.25714	3.95384	2.94287	3.38461	0.517399
P26641	EEF1G EF1G PRO1608	Elongation factor 1-gamma (EF-1-gamma) (eEF-1B gamma)	4.99173	2.62124	4.17371	3.9289	1.20406	2.62181	4.55902	6.20457	4.4618	1.79336
P04406	GAPDH GAPD CDABP0047 OK/SW-cl.12	Glyceraldehyde-3-phosphate dehydrogenase (GAPDH) (EC 1.2.1.12) (Peptidyl-cysteine S-nitrosylase GAPDH) (EC 2.6.99.-)	4.54846	2.75098	4.51291	3.93745	1.02767	1.93136	4.58143	18.7243	8.41236	9.02816
P07910	HNRNPC HNRPC	Heterogeneous nuclear ribonucleoproteins C1/C2 (hnRNP C1/C2)	4.67148	2.5608	4.60227	3.94485	1.19912	4.37897	4.83776	2.80136	4.00603	1.0682
P62937	PPIA CYPA	Peptidyl-prolyl cis-trans isomerase A (PPIase A) (EC 5.2.1.8) (Cyclophilin A) (Cyclosporin A-binding protein) (Rotamase A) [Cleaved into: Peptidyl-prolyl cis-trans isomerase A, N-terminally processed]	4.83468	2.05949	4.95146	3.94855	1.63701	2.16289	4.86194	5.24013	4.08832	1.67816
P34932	HSPA4 APG2	Heat shock 70 kDa protein 4 (HSP70RY) (Heat shock 70-related protein APG-2)	4.55083	2.58472	4.8288	3.98811	1.2233	2.62409	5.38689	2.59269	3.53456	1.60425
P23528	CFL1 CFL	Cofilin-1 (18 kDa phosphoprotein) (p18) (Cofilin, non-muscle isoform)	4.68865	2.09938	5.18002	3.98935	1.6551	2.44274	5.31334	5.00771	4.2546	1.57654
P25705	ATP5F1A ATP5A ATP5A1 ATP5AL2 ATPM	ATP synthase subunit alpha, mitochondrial (ATP synthase F1 subunit alpha)	4.73178	2.4117	4.87551	4.00633	1.38286	2.35882	4.72016	8.3754	5.15146	3.03139
P50990	CCT8 C21orf112 CCTQ KIAA0002	T-complex protein 1 subunit theta (TCP-1-theta) (CCT-theta) (Chaperonin containing T-complex polypeptide 1 subunit 8) (Renal carcinoma antigen NY-REN-15)	4.70782	2.48897	4.82418	4.00699	1.31593	2.71626	5.0446	2.24666	3.33584	1.49834
O75369	FLNB FLN1L FLN3 TABP TAP	Filamin-B (FLN-B) (ABP-278) (ABP-280 homolog) (Actin-binding-like protein) (Beta-filamin) (Filamin homolog 1) (Fh1) (Filamin-3) (Thyroid autoantigen) (Truncated actin-binding protein) (Truncated ABP)	5.16257	2.07369	4.79763	4.0113	1.68791	2.61214	5.13612	1.99518	3.24781	1.66416
P05783	KRT18 CYK18 PIG46	Keratin, type I cytoskeletal 18 (Cell proliferation-inducing gene 46 protein) (Cytokeratin-18) (CK-18) (Keratin-18) (K18)	5.11434	2.47803	4.4882	4.02686	1.37737	2.12525	4.74276	2.3612	3.0764	1.44792
Q08211	DHX9 DDX9 LKP NDH2	ATP-dependent RNA helicase A (EC 3.6.4.13) (DEAH box protein 9) (DExH-box helicase 9) (Leukophysin) (LKP) (Nuclear DNA helicase II) (NDH II) (RNA helicase A)	4.53069	2.84046	4.80316	4.0581	1.06327	2.75353	5.34659	2.6836	3.59457	1.51769
P55072	VCP	Transitional endoplasmic reticulum ATPase (TER ATPase) (EC 3.6.4.6) (15S Mg(2+)-ATPase p97 subunit) (Valosin-containing protein) (VCP)	4.54071	2.94871	4.69437	4.06127	0.96656	3.21069	4.54864	2.6054	3.45491	0.994371
O43707	ACTN4	Alpha-actinin-4 (Non-muscle alpha-actinin 4)	4.72379	2.89028	4.57423	4.06277	1.01816	2.79116	4.9735	6.95398	4.90621	2.08223
P30086	PEBP1 PBP PEBP	Phosphatidylethanolamine-binding protein 1 (PEBP-1) (HCNPpp) (Neuropolypeptide h3) (Prostatic-binding protein) (Raf kinase inhibitor protein) (RKIP) [Cleaved into: Hippocampal cholinergic neurostimulating peptide (HCNP)]	4.83659	2.25077	5.20662	4.09799	1.6104	6.57139	7.57617	12.4619	8.86983	3.15115
P04792	HSPB1 HSP27 HSP28	Heat shock protein beta-1 (HspB1) (28 kDa heat shock protein) (Estrogen-regulated 24 kDa protein) (Heat shock 27 kDa protein) (HSP 27) (Stress-responsive protein 27) (SRP27)	4.98262	2.42855	4.89189	4.10102	1.44911	2.40418	5.11524	2.32496	3.28146	1.58859
Q01650	SLC7A5 CD98LC LAT1 MPE16	Large neutral amino acids transporter small subunit 1 (4F2 light chain) (4F2 LC) (4F2LC) (CD98 light chain) (Integral membrane protein E16) (E16) (L-type amino acid transporter 1) (hLAT1) (Solute carrier family 7 member 5) (y+ system cationic amino acid transporter)	4.17399	4.24813	3.91628	4.1128	0.174183	5.29451	4.81965	5.4681	5.19409	0.335689
P09651	HNRNPA1 HNRPA1	Heterogeneous nuclear ribonucleoprotein A1 (hnRNP A1) (Helix-destabilizing protein) (Single-strand RNA-binding protein) (hnRNP core protein A1) [Cleaved into: Heterogeneous nuclear ribonucleoprotein A1, N-terminally processed]	4.56831	2.62266	5.16257	4.11785	1.32852	2.74237	5.09876	2.46443	3.43519	1.44738
P07355	ANXA2 ANX2 ANX2L4 CAL1H LPC2D	Annexin A2 (Annexin II) (Annexin-2) (Calpactin I heavy chain) (Calpactin-1 heavy chain) (Chromobindin-8) (Lipocortin II) (Placental anticoagulant protein IV) (PAP-IV) (Protein I) (p36)	4.9865	2.44845	4.94631	4.12708	1.45388	2.37321	5.02323	2.51483	3.30375	1.49079
P21333	FLNA FLN FLN1	Filamin-A (FLN-A) (Actin-binding protein 280) (ABP-280) (Alpha-filamin) (Endothelial actin-binding protein) (Filamin-1) (Non-muscle filamin)	4.93086	2.62172	4.83305	4.12854	1.30587	2.70954	5.05506	2.64011	3.46824	1.37467
P63313	TMSB10 PTMB10 THYB10	Thymosin beta-10	5.12811	2.67384	4.601	4.13432	1.29198	2.47394	5.41839	3.41906	3.77047	1.50335
P02545	LMNA LMN1	Prelamin-A/C [Cleaved into: Lamin-A/C (70 kDa lamin) (Renal carcinoma antigen NY-REN-32)]	4.66203	3.08152	4.66893	4.13749	0.914505	3.31466	4.64112	3.06038	3.67205	0.848808
P62805	H4C1 H4/A H4FA HIST1H4A; H4C2 H4/I H4FI HIST1H4B; H4C3 H4/G H4FG HIST1H4C; H4C4 H4/B H4FB HIST1H4D; H4C5 H4/J H4FJ HIST1H4E; H4C6 H4/C H4FC HIST1H4F; H4C8 H4/H H4FH HIST1H4H; H4C9 H4/M H4FM HIST1H4I; H4C11 H4/E H4FE HIST1H4J; H4C12 H4/D H4FD HIST1H4K; H4C13 H4/K H4FK HIST1H4L; H4C14 H4/N H4F2 H4FN HIST2H4 HIST2H4A; H4C15 H4/O H4FO HIST2H4B; H4C16 H4-16 HIST4H4	Histone H4	3.9721	4.37074	4.09523	4.14602	0.204115	2.44588	3.93298	6.78416	4.38767	2.20459
P26038	MSN	Moesin (Membrane-organizing extension spike protein)	4.49905	3.07166	4.86809	4.14627	0.948753	2.63177	4.70854	2.36902	3.23644	1.28163
Q00839	HNRNPU C1orf199 HNRPU SAFA U21.1	Heterogeneous nuclear ribonucleoprotein U (hnRNP U) (GRIP120) (Nuclear p120 ribonucleoprotein) (Scaffold-attachment factor A) (SAF-A) (p120) (pp120)	4.62093	2.8549	5.01439	4.1634	1.15015	2.56716	4.50826	9.6527	5.57604	3.66147
P56537	EIF6 EIF3A ITGB4BP OK/SW-cl.27	Eukaryotic translation initiation factor 6 (eIF-6) (B(2)GCN homolog) (B4 integrin interactor) (CAB) (p27(BBP))	4.72516	2.33478	5.50026	4.18673	1.65	2.53858	9.20894	5.96263	5.90338	3.33557
P14625	HSP90B1 GRP94 TRA1	Endoplasmin (94 kDa glucose-regulated protein) (GRP-94) (Heat shock protein 90 kDa beta member 1) (Tumor rejection antigen 1) (gp96 homolog)	4.5634	3.88525	4.14827	4.19897	0.341906	3.09758	5.09615	3.58072	3.92482	1.04277
P06576	ATP5F1B ATP5B ATPMB ATPSB	ATP synthase subunit beta, mitochondrial (EC 7.1.2.2) (ATP synthase F1 subunit beta)	5.22621	2.62978	4.82273	4.22624	1.39722	2.53848	5.0656	2.56602	3.39004	1.45115
P0DMV9	HSPA1B HSP72	Heat shock 70 kDa protein 1B (Heat shock 70 kDa protein 2) (HSP70-2) (HSP70.2)	2.351	7.74303	2.65167	4.24857	3.03003	8.48843	2.82885	5.85019	5.72249	2.83195
P55060	CSE1L CAS XPO2	Exportin-2 (Exp2) (Cellular apoptosis susceptibility protein) (Chromosome segregation 1-like protein) (Importin-alpha re-exporter)	4.66157	2.99239	5.19772	4.2839	1.15015	2.67015	5.25521	2.42722	3.45086	1.56733
P04075	ALDOA ALDA	Fructose-bisphosphate aldolase A (EC 4.1.2.13) (Lung cancer antigen NY-LU-1) (Muscle-type aldolase)	5.31316	2.52946	5.06227	4.30163	1.53986	2.1936	5.27316	2.04645	3.17107	1.82195
P51991	HNRNPA3 HNRPA3	Heterogeneous nuclear ribonucleoprotein A3 (hnRNP A3)	4.41269	2.82809	5.6699	4.30356	1.42404	2.99409	7.96075	2.92845	4.62776	2.88664
Q00610	CLTC CLH17 CLTCL2 KIAA0034	Clathrin heavy chain 1 (Clathrin heavy chain on chromosome 17) (CLH-17)	4.97467	2.91347	5.08552	4.32455	1.22329	2.47879	5.05244	8.73006	5.42043	3.14184
P08865	RPSA LAMBR LAMR1	40S ribosomal protein SA (37 kDa laminin receptor precursor) (37LRP) (37/67 kDa laminin receptor) (LRP/LR) (67 kDa laminin receptor) (67LR) (Colon carcinoma laminin-binding protein) (Laminin receptor 1) (LamR) (Laminin-binding protein precursor p40) (LBP/p40) (Multidrug resistance-associated protein MGr1-Ag) (NEM/1CHD4) (Small ribosomal subunit protein uS2)	5.44969	2.8297	4.7227	4.33403	1.35255	2.83631	5.21704	6.35292	4.80209	1.79466
P05204	HMGN2 HMG17	Non-histone chromosomal protein HMG-17 (High mobility group nucleosome-binding domain-containing protein 2)	4.73705	3.19711	5.0902	4.34145	1.00664	2.67905	5.42483	2.6547	3.5862	1.59235
P30050	RPL12	60S ribosomal protein L12 (Large ribosomal subunit protein uL11)	5.10578	2.78955	5.1372	4.34418	1.34644	2.96199	4.92697	5.47007	4.45301	1.31951
P22626	HNRNPA2B1 HNRPA2B1	Heterogeneous nuclear ribonucleoproteins A2/B1 (hnRNP A2/B1)	5.53677	2.60958	4.905	4.35045	1.54038	2.60806	5.12136	2.48792	3.40578	1.48695
P11413	G6PD	Glucose-6-phosphate 1-dehydrogenase (G6PD) (EC 1.1.1.49)	5.08606	2.88622	5.10957	4.36062	1.27692	3.07138	6.01972	2.80306	3.96472	1.78473
P26639	TARS1 TARS	Threonine--tRNA ligase 1, cytoplasmic (EC 6.1.1.3) (Threonyl-tRNA synthetase) (ThrRS) (Threonyl-tRNA synthetase 1)	4.77542	3.28427	5.02629	4.36199	0.941726	3.12068	5.44513	3.09589	3.88723	1.34924
P26373	RPL13 BBC1 OK/SW-cl.46	60S ribosomal protein L13 (Breast basic conserved protein 1) (Large ribosomal subunit protein eL13)	5.28455	3.0287	4.78367	4.36564	1.1846	3.04497	5.30249	4.51774	4.2884	1.1461
P16401	H1-5 H1F5 HIST1H1B	Histone H1.5 (Histone H1a) (Histone H1b) (Histone H1s-3)	4.99345	3.27595	4.90762	4.39234	0.967776	3.63526	5.5091	3.64102	4.2618	1.0802
P22314	UBA1 A1S9T UBE1	Ubiquitin-like modifier-activating enzyme 1 (EC 6.2.1.45) (Protein A1S9) (Ubiquitin-activating enzyme E1)	5.13189	2.719	5.3353	4.3954	1.45536	3.41729	5.24875	2.6165	3.76085	1.34933
P53396	ACLY	ATP-citrate synthase (EC 2.3.3.8) (ATP-citrate (pro-S-)-lyase) (ACL) (Citrate cleavage enzyme)	5.63403	2.66683	4.93962	4.41349	1.55199	2.59089	5.13378	8.02246	5.24904	2.71762
Q15149	PLEC PLEC1	Plectin (PCN) (PLTN) (Hemidesmosomal protein 1) (HD1) (Plectin-1)	5.22297	2.76176	5.2815	4.42208	1.43818	2.79777	5.56425	2.64229	3.6681	1.64395
P30041	PRDX6 AOP2 KIAA0106	Peroxiredoxin-6 (EC 1.11.1.27) (1-Cys peroxiredoxin) (1-Cys PRX) (24 kDa protein) (Acidic calcium-independent phospholipase A2) (aiPLA2) (EC 3.1.1.4) (Antioxidant protein 2) (Glutathione-dependent peroxiredoxin) (Liver 2D page spot 40) (Lysophosphatidylcholine acyltransferase 5) (LPC acyltransferase 5) (LPCAT-5) (Lyso-PC acyltransferase 5) (EC 2.3.1.23) (Non-selenium glutathione peroxidase) (NSGP…	4.88791	3.30569	5.20941	4.46767	1.01906	2.4117	5.32831	11.6116	6.45053	4.70149
P13639	EEF2 EF2	Elongation factor 2 (EF-2)	5.65308	2.80769	5.05226	4.50434	1.49974	3.13963	5.85196	2.90065	3.96408	1.63931
P46781	RPS9	40S ribosomal protein S9 (Small ribosomal subunit protein uS4)	5.13	3.57273	4.8374	4.51338	0.827659	4.30677	5.17678	-	-	-
P35579	MYH9	Myosin-9 (Cellular myosin heavy chain, type A) (Myosin heavy chain 9) (Myosin heavy chain, non-muscle IIa) (Non-muscle myosin heavy chain A) (NMMHC-A) (Non-muscle myosin heavy chain IIa) (NMMHC II-a) (NMMHC-IIA)	5.34086	2.9875	5.25629	4.52821	1.33497	3.31709	5.54971	2.86736	3.91139	1.43654
P61978	HNRNPK HNRPK	Heterogeneous nuclear ribonucleoprotein K (hnRNP K) (Transformation up-regulated nuclear protein) (TUNP)	5.59002	2.83716	5.31316	4.58011	1.51578	2.89584	5.51803	2.79985	3.73791	1.54238
P61604	HSPE1	10 kDa heat shock protein, mitochondrial (Hsp10) (10 kDa chaperonin) (Chaperonin 10) (CPN10) (Early-pregnancy factor) (EPF)	3.41104	4.4537	5.96563	4.61012	1.28446	5.47061	4.39204	3.64223	4.50162	0.919102
P16403	H1-2 H1F2 HIST1H1C	Histone H1.2 (Histone H1c) (Histone H1d) (Histone H1s-1)	5.57736	2.85197	5.45648	4.62861	1.53979	2.68076	5.98128	2.83649	3.83284	1.86223
P62906	RPL10A NEDD6	60S ribosomal protein L10a (CSA-19) (Large ribosomal subunit protein uL1) (Neural precursor cell expressed developmentally down-regulated protein 6) (NEDD-6)	5.43038	3.22933	5.27953	4.64641	1.22954	7.99403	7.57078	3.96546	6.51009	2.21385
P62328	TMSB4X TB4X THYB4 TMSB4	Thymosin beta-4 (T beta-4) (Fx) [Cleaved into: Hemoregulatory peptide AcSDKP (Ac-Ser-Asp-Lys-Pro) (N-acetyl-SDKP) (AcSDKP) (Seraspenide)]	6.26005	2.63726	5.04848	4.6486	1.8442	6.40341	6.07065	3.7763	5.41679	1.43041
P15880	RPS2 RPS4	40S ribosomal protein S2 (40S ribosomal protein S4) (Protein LLRep3) (Small ribosomal subunit protein uS5)	4.9511	3.72525	5.28796	4.65477	0.822417	12.0361	9.69187	-	-	-
P08195	SLC3A2 MDU1	4F2 cell-surface antigen heavy chain (4F2hc) (4F2 heavy chain antigen) (Lymphocyte activation antigen 4F2 large subunit) (Solute carrier family 3 member 2) (CD antigen CD98)	5.89227	3.04967	5.19224	4.71139	1.48105	3.16346	5.66616	6.52153	5.11705	1.74508
Q9Y490	TLN1 KIAA1027 TLN	Talin-1	5.51553	3.09909	5.53383	4.71615	1.40045	3.02861	6.42189	11.9369	7.12915	4.49608
P29692	EEF1D EF1D	Elongation factor 1-delta (EF-1-delta) (Antigen NY-CO-4)	5.64596	3.26696	5.30357	4.73883	1.28612	3.40171	5.31262	7.12163	5.27866	1.8602
P67936	TPM4	Tropomyosin alpha-4 chain (TM30p1) (Tropomyosin-4)	5.87084	2.75684	5.59875	4.74214	1.72469	2.54437	6.22022	7.01627	5.26029	2.38549
P52565	ARHGDIA GDIA1	Rho GDP-dissociation inhibitor 1 (Rho GDI 1) (Rho-GDI alpha)	8.11771	2.04549	4.10994	4.75771	3.0875	2.33078	4.11344	3.41235	3.28552	0.898071
P20700	LMNB1 LMN2 LMNB	Lamin-B1	6.56485	2.83555	4.92887	4.77642	1.86932	11.6147	4.67729	12.118	9.47002	4.15824
P68104	EEF1A1 EEF1A EF1A LENG7	Elongation factor 1-alpha 1 (EF-1-alpha-1) (Elongation factor Tu) (EF-Tu) (Eukaryotic elongation factor 1 A-1) (eEF1A-1) (Leukocyte receptor cluster member 7)	4.9893	4.83441	4.5449	4.78954	0.22557	5.69356	5.60632	2.44388	4.58125	1.85154
P62241	RPS8 OK/SW-cl.83	40S ribosomal protein S8 (Small ribosomal subunit protein eS8)	5.86171	3.21884	5.56157	4.88071	1.44702	3.01798	6.39053	5.75906	5.05586	1.79287
P51858	HDGF HMG1L2	Hepatoma-derived growth factor (HDGF) (High mobility group protein 1-like 2) (HMG-1L2)	4.22401	6.18151	4.40913	4.93822	1.0807	7.69569	4.03743	5.69676	5.80996	1.83175
P30101	PDIA3 ERP57 ERP60 GRP58	Protein disulfide-isomerase A3 (EC 5.3.4.1) (58 kDa glucose-regulated protein) (58 kDa microsomal protein) (p58) (Disulfide isomerase ER-60) (Endoplasmic reticulum resident protein 57) (ER protein 57) (ERp57) (Endoplasmic reticulum resident protein 60) (ER protein 60) (ERp60)	4.65494	5.78916	4.40328	4.94913	0.738294	2.98872	4.53925	8.38984	5.30594	2.78098
P49327	FASN FAS	Fatty acid synthase (EC 2.3.1.85) (Type I fatty acid synthase) [Includes: [Acyl-carrier-protein] S-acetyltransferase (EC 2.3.1.38); [Acyl-carrier-protein] S-malonyltransferase (EC 2.3.1.39); 3-oxoacyl-[acyl-carrier-protein] synthase (EC 2.3.1.41); 3-oxoacyl-[acyl-carrier-protein] reductase (EC 1.1.1.100); 3-hydroxyacyl-[acyl-carrier-protein] dehydratase (EC 4.2.1.59); Enoyl-[acyl-carrier-protein]…	6.11334	2.58804	6.2175	4.97296	2.06606	3.07175	5.84602	2.48764	3.8018	1.79427
O60701	UGDH	UDP-glucose 6-dehydrogenase (UDP-Glc dehydrogenase) (UDP-GlcDH) (UDPGDH) (EC 1.1.1.22)	3.90603	6.67899	4.38473	4.98991	1.48223	3.04516	11.9587	4.04277	6.34886	4.88376
P28066	PSMA5	Proteasome subunit alpha type-5 (Macropain zeta chain) (Multicatalytic endopeptidase complex zeta chain) (Proteasome zeta chain)	6.37791	3.33644	5.40927	5.04121	1.55378	5.20375	5.6147	6.37931	5.73259	0.596585
P23246	SFPQ PSF	Splicing factor, proline- and glutamine-rich (100 kDa DNA-pairing protein) (hPOMp100) (DNA-binding p52/p100 complex, 100 kDa subunit) (Polypyrimidine tract-binding protein-associated-splicing factor) (PSF) (PTB-associated-splicing factor)	5.66242	3.74212	5.72441	5.04299	1.12701	2.76696	6.14013	2.91187	3.93965	1.90704
P15311	EZR VIL2	Ezrin (Cytovillin) (Villin-2) (p81)	4.8927	5.37588	4.87967	5.04942	0.2828	3.27613	4.76082	3.84144	3.95946	0.749345
P06703	S100A6 CACY	Protein S100-A6 (Calcyclin) (Growth factor-inducible protein 2A9) (MLN 4) (Prolactin receptor-associated protein) (PRA) (S100 calcium-binding protein A6)	6.99829	3.24525	4.93998	5.06117	1.87945	2.233	4.55811	-	-	-
P46940	IQGAP1 KIAA0051	Ras GTPase-activating-like protein IQGAP1 (p195)	5.85116	3.78287	5.55444	5.06282	1.11836	9.99181	5.24129	7.60486	7.61265	2.37527
P37802	TAGLN2 KIAA0120 CDABP0035	Transgelin-2 (Epididymis tissue protein Li 7e) (SM22-alpha homolog)	4.70618	5.7983	4.85696	5.12048	0.591833	2.57115	4.93592	2.36587	3.29098	1.42825
P40227	CCT6A CCT6 CCTZ	T-complex protein 1 subunit zeta (TCP-1-zeta) (Acute morphine dependence-related protein 2) (CCT-zeta-1) (HTR3) (Tcp20)	5.40434	4.17601	5.93645	5.17227	0.902872	5.51955	5.09939	14.7689	8.4626	5.46542
P49411	TUFM	Elongation factor Tu, mitochondrial (EF-Tu) (P43)	4.25418	7.04808	4.29056	5.19761	1.60266	2.24934	4.18877	6.42058	4.28623	2.08733
Q9Y5S9	RBM8A RBM8 HSPC114 MDS014	RNA-binding protein 8A (Binder of OVCA1-1) (BOV-1) (RNA-binding motif protein 8A) (RNA-binding protein Y14) (Ribonucleoprotein RBM8A)	5.57022	4.17041	5.86295	5.20119	0.904606	12.8419	7.72737	9.31268	9.96064	2.6181
P36578	RPL4 RPL1	60S ribosomal protein L4 (60S ribosomal protein L1) (Large ribosomal subunit protein uL4)	5.98915	3.93631	5.76421	5.22989	1.12591	4.10847	6.03561	4.58707	4.91039	1.00343
P38646	HSPA9 GRP75 HSPA9B mt-HSP70	Stress-70 protein, mitochondrial (75 kDa glucose-regulated protein) (GRP-75) (Heat shock 70 kDa protein 9) (Mortalin) (MOT) (Peptide-binding protein 74) (PBP74)	5.27845	5.4521	5.01953	5.25003	0.217685	3.81425	4.90039	2.90442	3.87302	0.999281
P11940	PABPC1 PAB1 PABP PABP1 PABPC2	Polyadenylate-binding protein 1 (PABP-1) (Poly(A)-binding protein 1)	5.94211	4.31528	5.50616	5.25452	0.842098	2.27695	12.9504	11.2799	8.83573	5.74116
P31943	HNRNPH1 HNRPH HNRPH1	Heterogeneous nuclear ribonucleoprotein H (hnRNP H) [Cleaved into: Heterogeneous nuclear ribonucleoprotein H, N-terminally processed]	5.86561	4.88284	5.17714	5.30853	0.504387	2.65385	6.16355	16.1222	8.31319	6.98674
P06744	GPI	Glucose-6-phosphate isomerase (GPI) (EC 5.3.1.9) (Autocrine motility factor) (AMF) (Neuroleukin) (NLK) (Phosphoglucose isomerase) (PGI) (Phosphohexose isomerase) (PHI) (Sperm antigen 36) (SA-36)	4.83179	6.66906	4.50981	5.33688	1.16487	11.1522	5.28428	-	-	-
P25398	RPS12	40S ribosomal protein S12 (Small ribosomal subunit protein eS12)	5.74307	5.00717	5.31442	5.35489	0.369619	6.88926	7.1638	-	-	-
Q01518	CAP1 CAP	Adenylyl cyclase-associated protein 1 (CAP 1)	4.888	6.70876	4.48281	5.35986	1.18562	2.31542	4.63339	7.9865	4.97843	2.85124
Q07020	RPL18	60S ribosomal protein L18 (Large ribosomal subunit protein eL18)	6.85518	3.36082	5.90299	5.373	1.80646	6.1359	6.60752	2.94805	5.23049	1.99067
P21291	CSRP1 CSRP CYRP	Cysteine and glycine-rich protein 1 (Cysteine-rich protein 1) (CRP) (CRP1) (Epididymis luminal protein 141) (HEL-141)	6.46557	4.25995	5.43646	5.38733	1.10363	4.28268	9.38582	7.59145	7.08665	2.58875
P49368	CCT3 CCTG TRIC5	T-complex protein 1 subunit gamma (TCP-1-gamma) (CCT-gamma) (hTRiC5)	6.54922	3.19673	6.44509	5.39701	1.90621	3.24647	6.79502	6.41436	5.48528	1.94819
Q14103	HNRNPD AUF1 HNRPD	Heterogeneous nuclear ribonucleoprotein D0 (hnRNP D0) (AU-rich element RNA-binding protein 1)	5.37812	5.93069	5.04649	5.45177	0.446677	7.06035	5.82917	4.53379	5.80777	1.26342
Q15084	PDIA6 ERP5 P5 TXNDC7	Protein disulfide-isomerase A6 (EC 5.3.4.1) (Endoplasmic reticulum protein 5) (ER protein 5) (ERp5) (Protein disulfide isomerase P5) (Thioredoxin domain-containing protein 7)	4.25069	8.03363	4.14937	5.4779	2.21391	6.90617	4.53989	4.29715	5.24774	1.44136
P18206	VCL	Vinculin (Metavinculin) (MV)	6.20334	4.19162	6.04171	5.47889	1.11773	4.33881	7.63447	3.65179	5.20836	2.12897
P52907	CAPZA1	F-actin-capping protein subunit alpha-1 (CapZ alpha-1)	4.26903	7.33259	4.86483	5.48882	1.6243	5.8897	4.53269	5.98667	5.46969	0.812911
Q58FF8	HSP90AB2P HSP90BB	Putative heat shock protein HSP 90-beta 2 (Heat shock protein 90-beta b) (Heat shock protein 90Bb)	6.68639	3.62848	6.15889	5.49125	1.63462	5.07326	16.0996	-	-	-
P62826	RAN ARA24 OK/SW-cl.81	GTP-binding nuclear protein Ran (EC 3.6.5.-) (Androgen receptor-associated protein 24) (GTPase Ran) (Ras-like protein TC4) (Ras-related nuclear protein)	4.64048	7.50222	4.35308	5.49859	1.74113	2.15331	4.37723	1.93858	2.82304	1.35024
P16070	CD44 LHR MDU2 MDU3 MIC4	CD44 antigen (CDw44) (Epican) (Extracellular matrix receptor III) (ECMR-III) (GP90 lymphocyte homing/adhesion receptor) (HUTCH-I) (Heparan sulfate proteoglycan) (Hermes antigen) (Hyaluronate receptor) (Phagocytic glycoprotein 1) (PGP-1) (Phagocytic glycoprotein I) (PGP-I) (CD antigen CD44)	6.95632	2.96434	6.59138	5.50401	2.20698	2.49619	5.80975	2.4999	3.60195	1.91201
P07237	P4HB ERBA2L PDI PDIA1 PO4DB	Protein disulfide-isomerase (PDI) (EC 5.3.4.1) (Cellular thyroid hormone-binding protein) (Prolyl 4-hydroxylase subunit beta) (p55)	4.02288	8.141	4.42429	5.52939	2.27061	2.57475	4.42292	2.7852	3.26096	1.01178
P31948	STIP1	Stress-induced-phosphoprotein 1 (STI1) (Hsc70/Hsp90-organizing protein) (Hop) (Renal carcinoma antigen NY-REN-11) (Transformation-sensitive protein IEF SSP 3521)	3.86732	8.85825	3.97477	5.56678	2.851	9.21223	3.89735	4.94378	6.01779	2.81552
Q05682	CALD1 CAD CDM	Caldesmon (CDM)	6.82558	3.99422	5.90113	5.57365	1.44381	4.02758	6.84624	3.70653	4.86012	1.72751
Q14697	GANAB G2AN KIAA0088	Neutral alpha-glucosidase AB (EC 3.2.1.207) (Alpha-glucosidase 2) (Glucosidase II subunit alpha)	4.9088	6.53219	5.29935	5.58011	0.847328	7.15863	5.35716	3.66042	5.39207	1.74936
P12956	XRCC6 G22P1	X-ray repair cross-complementing protein 6 (EC 3.6.4.-) (EC 4.2.99.-) (5'-deoxyribose-5-phosphate lyase Ku70) (5'-dRP lyase Ku70) (70 kDa subunit of Ku antigen) (ATP-dependent DNA helicase 2 subunit 1) (ATP-dependent DNA helicase II 70 kDa subunit) (CTC box-binding factor 75 kDa subunit) (CTC75) (CTCBF) (DNA repair protein XRCC6) (Lupus Ku autoantigen protein p70) (Ku70) (Thyroid-lupus autoantige…	5.41356	6.37905	4.98569	5.59277	0.713759	3.29241	5.00645	7.40278	5.23388	2.0646
Q8NBS9	TXNDC5 TLP46 UNQ364/PRO700	Thioredoxin domain-containing protein 5 (EC 1.8.4.-) (EC 5.3.4.1) (Endoplasmic reticulum resident protein 46) (ER protein 46) (ERp46) (Thioredoxin-like protein p46)	4.94821	7.20024	4.73714	5.62853	1.36523	6.43073	8.73739	9.05205	8.07339	1.43126
P14314	PRKCSH G19P1	Glucosidase 2 subunit beta (80K-H protein) (Glucosidase II subunit beta) (Protein kinase C substrate 60.1 kDa protein heavy chain) (PKCSH)	7.52172	3.91729	5.47981	5.63961	1.80752	2.17236	5.91768	13.5	7.1967	5.77114
P30566	ADSL AMPS	Adenylosuccinate lyase (ADSL) (ASL) (EC 4.3.2.2) (Adenylosuccinase) (ASase)	6.68639	4.22621	6.06024	5.65761	1.27855	4.93845	11.0921	3.18371	6.40477	4.15312
Q14974	KPNB1 NTF97	Importin subunit beta-1 (Importin-90) (Karyopherin subunit beta-1) (Nuclear factor p97) (Pore targeting complex 97 kDa subunit) (PTAC97)	4.98587	7.1413	4.8946	5.67392	1.2716	9.96588	5.26957	14.6219	9.95244	4.67616
Q09666	AHNAK PM227	Neuroblast differentiation-associated protein AHNAK (Desmoyokin)	6.28965	4.60236	6.16567	5.68589	0.94041	3.28025	6.21935	3.26809	4.25589	1.70041
P07900	HSP90AA1 HSP90A HSPC1 HSPCA	Heat shock protein HSP 90-alpha (EC 3.6.4.10) (Heat shock 86 kDa) (HSP 86) (HSP86) (Lipopolysaccharide-associated protein 2) (LAP-2) (LPS-associated protein 2) (Renal carcinoma antigen NY-REN-38)	3.68343	9.72366	3.86732	5.75814	3.43548	11.4676	3.9862	3.21341	6.22241	4.55888
P68032	ACTC1 ACTC	Actin, alpha cardiac muscle 1 (EC 3.6.4.-) (Alpha-cardiac actin) [Cleaved into: Actin, alpha cardiac muscle 1, intermediate form]	4.87298	7.04203	5.38027	5.76509	1.13458	10.33	-	-	-	-
P61981	YWHAG	14-3-3 protein gamma (Protein kinase C inhibitor protein 1) (KCIP-1) [Cleaved into: 14-3-3 protein gamma, N-terminally processed]	4.50352	7.47817	5.34068	5.77412	1.53396	4.14156	10.856	4.79246	6.59666	3.70299
Q9NXG2	THUMPD1	THUMP domain-containing protein 1	6.4049	2.70556	8.21511	5.77519	2.80824	11.4935	15.2427	-	-	-
P68366	TUBA4A TUBA1	Tubulin alpha-4A chain (EC 3.6.5.-) (Alpha-tubulin 1) (Testis-specific alpha-tubulin) (Tubulin H2-alpha) (Tubulin alpha-1 chain)	3.22999	10.0752	4.02564	5.77694	3.74358	7.64693	3.49623	11.0597	7.40096	3.78774
Q15843	NEDD8	NEDD8 (Neddylin) (Neural precursor cell expressed developmentally down-regulated protein 8) (NEDD-8) (Ubiquitin-like protein Nedd8)	5.83467	6.58955	4.95905	5.79442	0.815995	13.2042	7.36177	15.5441	12.0367	4.21426
O15173	PGRMC2 DG6 PMBP	Membrane-associated progesterone receptor component 2 (Progesterone membrane-binding protein) (Steroid receptor protein DG6)	8.21832	3.99155	5.18352	5.7978	2.17931	3.78315	5.60837	-	-	-
P31946	YWHAB	14-3-3 protein beta/alpha (Protein 1054) (Protein kinase C inhibitor protein 1) (KCIP-1) [Cleaved into: 14-3-3 protein beta/alpha, N-terminally processed]	4.4777	8.14337	4.79301	5.80469	2.03148	1.83278	5.45774	4.60973	3.96675	1.89609
P50914	RPL14	60S ribosomal protein L14 (CAG-ISL 7) (Large ribosomal subunit protein eL14)	6.20835	4.69383	6.52651	5.80956	0.97926	4.3238	6.63812	4.89894	5.28695	1.20496
P10599	TXN TRDX TRX TRX1	Thioredoxin (Trx) (ATL-derived factor) (ADF) (Surface-associated sulphydryl protein) (SASP) (allergen Hom s Trx)	7.00529	5.91237	4.67493	5.8642	1.16593	4.19823	11.4739	4.8785	6.8502	4.01864
Q15056	EIF4H KIAA0038 WBSCR1 WSCR1	Eukaryotic translation initiation factor 4H (eIF-4H) (Williams-Beuren syndrome chromosomal region 1 protein)	6.10743	3.77648	7.74525	5.87639	1.99444	2.65973	6.31072	3.71988	4.23011	1.87822
Q02878	RPL6 TXREB1	60S ribosomal protein L6 (Large ribosomal subunit protein eL6) (Neoplasm-related protein C140) (Tax-responsive enhancer element-binding protein 107) (TaxREB107)	5.95201	6.08142	5.63171	5.88838	0.231507	11.1474	5.96563	6.4723	7.86179	2.85671
P11021	HSPA5 GRP78	Endoplasmic reticulum chaperone BiP (EC 3.6.4.10) (78 kDa glucose-regulated protein) (GRP-78) (Binding-immunoglobulin protein) (BiP) (Heat shock protein 70 family protein 5) (HSP70 family protein 5) (Heat shock protein family A member 5) (Immunoglobulin heavy chain-binding protein)	3.12077	11.3114	3.25386	5.89533	4.69089	11.8718	3.13776	10.6736	8.56104	4.73475
P62280	RPS11	40S ribosomal protein S11 (Small ribosomal subunit protein uS17)	5.53445	7.80249	4.47989	5.93895	1.69783	5.99118	8.76312	5.45461	6.7363	1.77566
Q14847	LASP1 MLN50	LIM and SH3 domain protein 1 (LASP-1) (Metastatic lymph node gene 50 protein) (MLN 50)	5.16932	8.09406	4.56303	5.94214	1.88812	8.67822	5.65094	5.49267	6.60728	1.79523
P63167	DYNLL1 DLC1 DNCL1 DNCLC1 HDLC1	Dynein light chain 1, cytoplasmic (8 kDa dynein light chain) (DLC8) (Dynein light chain LC8-type 1) (Protein inhibitor of neuronal nitric oxide synthase) (PIN)	5.40112	5.50732	6.93839	5.94894	0.858532	4.44567	9.99829	-	-	-
Q92841	DDX17	Probable ATP-dependent RNA helicase DDX17 (EC 3.6.4.13) (DEAD box protein 17) (DEAD box protein p72) (DEAD box protein p82) (RNA-dependent helicase p72)	6.36362	4.16462	7.34358	5.95727	1.62797	11.0779	8.0868	11.3357	10.1668	1.80595
P78371	CCT2 99D8.1 CCTB	T-complex protein 1 subunit beta (TCP-1-beta) (CCT-beta)	3.71116	9.98533	4.18207	5.95952	3.49439	2.26157	4.54181	6.49889	4.43409	2.12071
P18124	RPL7	60S ribosomal protein L7 (Large ribosomal subunit protein uL30)	5.33064	6.90452	5.64569	5.96028	0.832766	4.12989	5.68307	7.44126	5.75141	1.65674
P55809	OXCT1 OXCT SCOT	Succinyl-CoA:3-ketoacid coenzyme A transferase 1, mitochondrial (SCOT) (EC 2.8.3.5) (3-oxoacid CoA-transferase 1) (Somatic-type succinyl-CoA:3-oxoacid CoA-transferase) (SCOT-s) (Succinyl-CoA:3-oxoacid CoA transferase)	8.17145	4.2418	5.49437	5.96921	2.0074	9.53992	11.1198	3.6928	8.11751	3.91248
Q01105	SET	Protein SET (HLA-DR-associated protein II) (Inhibitor of granzyme A-activated DNase) (IGAAD) (PHAPII) (Phosphatase 2A inhibitor I2PP2A) (I-2PP2A) (Template-activating factor I) (TAF-I)	7.81159	5.8789	4.30173	5.99741	1.75792	6.55088	4.58161	10.4761	7.20286	3.00084
Q99436	PSMB7 Z	Proteasome subunit beta type-7 (EC 3.4.25.1) (Macropain chain Z) (Multicatalytic endopeptidase complex chain Z) (Proteasome subunit Z)	6.57742	6.30071	5.12973	6.00262	0.768501	5.64195	23.221	-	-	-
P32320	CDA CDD	Cytidine deaminase (EC 3.5.4.5) (Cytidine aminohydrolase)	6.09006	5.79449	6.18565	6.0234	0.203923	7.57301	8.66587	4.41945	6.88611	2.20497
P62913	RPL11	60S ribosomal protein L11 (CLL-associated antigen KW-12) (Large ribosomal subunit protein uL5)	7.24534	4.05935	6.85344	6.05271	1.73739	4.8326	15.2406	6.18908	8.75409	5.65827
P46782	RPS5	40S ribosomal protein S5 (Small ribosomal subunit protein uS7) [Cleaved into: 40S ribosomal protein S5, N-terminally processed]	6.98678	3.99911	7.22925	6.07171	1.79902	7.13785	6.74052	10.4384	8.10559	2.03002
P62318	SNRPD3	Small nuclear ribonucleoprotein Sm D3 (Sm-D3) (snRNP core protein D3)	6.56293	4.84157	6.81864	6.07438	1.07527	8.76828	11.5459	11.66	10.6581	1.63759
P13797	PLS3	Plastin-3 (T-plastin)	5.84602	6.81629	5.61523	6.09252	0.637344	3.42708	5.98933	7.5484	5.65494	2.08091
P32969	RPL9 OK/SW-cl.103; RPL9P7; RPL9P8; RPL9P9	60S ribosomal protein L9 (Large ribosomal subunit protein uL6)	8.68497	2.94899	6.68882	6.1076	2.91183	10.0493	12.7072	8.14657	10.301	2.29072
P61026	RAB10	Ras-related protein Rab-10 (EC 3.6.5.2)	5.2798	8.39437	4.66203	6.11207	2.00053	6.88606	4.68147	-	-	-
Q9NRX4	PHPT1 PHP14 CGI-202 HSPC141	14 kDa phosphohistidine phosphatase (EC 3.9.1.3) (Phosphohistidine phosphatase 1) (PHPT1) (Protein histidine phosphatase) (PHP) (Protein janus-A homolog)	5.87961	4.93375	7.52454	6.11263	1.31102	2.71673	10.338	7.49991	6.85156	3.85179
P67809	YBX1 NSEP1 YB1	Y-box-binding protein 1 (YB-1) (CCAAT-binding transcription factor I subunit A) (CBF-A) (DNA-binding protein B) (DBPB) (Enhancer factor I subunit A) (EFI-A) (Nuclease-sensitive element-binding protein 1) (Y-box transcription factor)	7.04704	4.06119	7.53224	6.21349	1.87967	4.27168	6.51174	3.93861	4.90735	1.39939
P35232	PHB1 PHB	Prohibitin 1	4.33634	9.8888	4.42055	6.21523	3.18169	5.63652	4.47451	10.4689	6.85997	3.17895
P62851	RPS25	40S ribosomal protein S25 (Small ribosomal subunit protein eS25)	5.36782	8.09246	5.21695	6.22574	1.61838	5.15043	6.25961	-	-	-
Q15233	NONO NRB54	Non-POU domain-containing octamer-binding protein (NonO protein) (54 kDa nuclear RNA- and DNA-binding protein) (p54(nrb)) (p54nrb) (55 kDa nuclear protein) (NMT55) (DNA-binding p52/p100 complex, 52 kDa subunit)	6.39518	6.5252	5.76208	6.22748	0.408259	3.5304	12.0028	3.31747	6.28356	4.95416
P09211	GSTP1 FAEES3 GST3	Glutathione S-transferase P (EC 2.5.1.18) (GST class-pi) (GSTP1-1)	4.96763	8.96594	4.75819	6.23059	2.3712	9.75055	4.48281	8.35475	7.52937	2.72914
P15328	FOLR1 FOLR	Folate receptor alpha (FR-alpha) (Adult folate-binding protein) (FBP) (Folate receptor 1) (Folate receptor, adult) (KB cells FBP) (Ovarian tumor-associated antigen MOv18)	6.55551	5.89511	6.27981	6.24348	0.331695	6.73608	9.09504	6.99163	7.60758	1.2945
P62333	PSMC6 SUG2	26S proteasome regulatory subunit 10B (26S proteasome AAA-ATPase subunit RPT4) (Proteasome 26S subunit ATPase 6) (Proteasome subunit p42)	4.56977	7.15432	7.01921	6.24777	1.45476	13.8013	4.57323	9.67311	9.34921	4.62254
Q9UGI8	TES	Testin (TESS)	6.27384	3.71793	8.7781	6.25662	2.53013	10.4408	11.1609	10.573	10.7249	0.383311
O75083	WDR1	WD repeat-containing protein 1 (Actin-interacting protein 1) (AIP1) (NORI-1)	5.82456	8.09778	4.85424	6.25886	1.66481	9.20976	6.21046	7.1463	7.52217	1.53457
P30153	PPP2R1A	Serine/threonine-protein phosphatase 2A 65 kDa regulatory subunit A alpha isoform (Medium tumor antigen-associated 61 kDa protein) (PP2A subunit A isoform PR65-alpha) (PP2A subunit A isoform R1-alpha)	7.42892	5.60766	5.80789	6.28149	0.998736	12.9117	6.3209	16.6792	11.9706	5.24287
P26599	PTBP1 PTB	Polypyrimidine tract-binding protein 1 (PTB) (57 kDa RNA-binding protein PPTB-1) (Heterogeneous nuclear ribonucleoprotein I) (hnRNP I)	5.26867	9.53174	4.08162	6.29401	2.86608	6.13193	5.03261	3.41151	4.85868	1.36853
P45880	VDAC2	Voltage-dependent anion-selective channel protein 2 (VDAC-2) (hVDAC2) (Outer mitochondrial membrane protein porin 2)	6.50099	4.62384	7.78583	6.30355	1.59021	7.94897	6.7085	14.1638	9.6071	3.99469
P12004	PCNA	Proliferating cell nuclear antigen (PCNA) (Cyclin)	5.07957	8.60001	5.28527	6.32162	1.97582	3.12978	5.49499	6.21935	4.94804	1.61577
Q92973	TNPO1 KPNB2 MIP1 TRN	Transportin-1 (Importin beta-2) (Karyopherin beta-2) (M9 region interaction protein) (MIP)	6.09279	4.47086	8.40352	6.32239	1.97636	10.1673	6.72947	-	-	-
O43175	PHGDH PGDH3	D-3-phosphoglycerate dehydrogenase (3-PGDH) (EC 1.1.1.95) (2-oxoglutarate reductase) (EC 1.1.1.399) (Malate dehydrogenase) (EC 1.1.1.37)	7.40346	2.82224	8.81537	6.34702	3.13312	3.30466	7.19025	3.13541	4.54344	2.29377
P11279	LAMP1	Lysosome-associated membrane glycoprotein 1 (LAMP-1) (Lysosome-associated membrane protein 1) (CD107 antigen-like family member A) (CD antigen CD107a)	6.50343	6.4352	6.1121	6.35025	0.209041	3.67026	9.08835	4.17913	5.64591	2.99207
P43243	MATR3 KIAA0723	Matrin-3	6.14673	7.29522	5.60962	6.35052	0.861079	2.61356	5.66616	4.55811	4.27928	1.54529
P60866	RPS20	40S ribosomal protein S20 (Small ribosomal subunit protein uS10)	9.678	2.85367	6.67306	6.40158	3.42025	2.92176	5.15816	5.37534	4.48509	1.35823
P40925	MDH1 MDHA	Malate dehydrogenase, cytoplasmic (EC 1.1.1.37) (Aromatic alpha-keto acid reductase) (KAR) (EC 1.1.1.96) (Cytosolic malate dehydrogenase)	4.43562	10.004	4.8134	6.41766	3.11157	6.51987	4.65275	3.87397	5.01553	1.35974
P60981	DSTN ACTDP DSN	Destrin (Actin-depolymerizing factor) (ADF)	9.9991	3.53906	5.792	6.44339	3.27891	2.94409	5.86889	3.06799	3.96033	1.65402
P84090	ERH	Enhancer of rudimentary homolog	6.36809	4.5182	8.53145	6.47258	2.00867	3.81952	6.14479	3.26332	4.40921	1.52857
Q9H299	SH3BGRL3 P1725	SH3 domain-binding glutamic acid-rich-like protein 3 (SH3 domain-binding protein 1) (SH3BP-1) (TNF inhibitory protein B1) (TIP-B1)	10.3758	3.03623	6.03994	6.48399	3.68988	3.12565	8.21562	10.8178	7.38636	3.91255
P40926	MDH2	Malate dehydrogenase, mitochondrial (EC 1.1.1.37)	4.18492	5.02927	10.3629	6.52571	3.34985	1.9678	11.8453	4.77388	6.19567	5.08995
Q8WUM4	PDCD6IP AIP1 ALIX KIAA1375	Programmed cell death 6-interacting protein (PDCD6-interacting protein) (ALG-2-interacting protein 1) (ALG-2-interacting protein X) (Hp95)	6.59443	7.14397	5.91104	6.54982	0.617673	11.0471	9.49325	13.2945	11.2783	1.91117
O75396	SEC22B SEC22L1	Vesicle-trafficking protein SEC22b (ER-Golgi SNARE of 24 kDa) (ERS-24) (ERS24) (SEC22 vesicle-trafficking protein homolog B) (SEC22 vesicle-trafficking protein-like 1)	7.49597	6.47755	5.68529	6.55294	0.907691	6.69257	8.48935	12.1474	9.10977	2.77983
P62829	RPL23	60S ribosomal protein L23 (60S ribosomal protein L17) (Large ribosomal subunit protein uL14)	8.88474	3.46307	7.41101	6.58627	2.80335	5.90883	6.0115	3.76602	5.22879	1.26783
Q14247	CTTN EMS1	Src substrate cortactin (Amplaxin) (Oncogene EMS1)	4.89216	9.94642	4.93456	6.59105	2.90592	10.4897	5.45336	5.93919	7.29408	2.77813
P63244	RACK1 GNB2L1 HLC7 PIG21	Receptor of activated protein C kinase 1 (Cell proliferation-inducing gene 21 protein) (Guanine nucleotide-binding protein subunit beta-2-like 1) (Guanine nucleotide-binding protein subunit beta-like protein 12.3) (Human lung cancer oncogene 7 protein) (HLC-7) (Receptor for activated C kinase) (Small ribosomal subunit protein RACK1) [Cleaved into: Receptor of activated protein C kinase 1, N-termi…	8.36214	5.1899	6.31862	6.62355	1.60795	4.39478	7.77596	9.23448	7.13508	2.48269
P62877	RBX1 RNF75 ROC1	E3 ubiquitin-protein ligase RBX1 (EC 2.3.2.27) (EC 2.3.2.32) (E3 ubiquitin-protein transferase RBX1) (Protein ZYP) (RING finger protein 75) (RING-box protein 1) (Rbx1) (Regulator of cullins 1) (ROC1) [Cleaved into: E3 ubiquitin-protein ligase RBX1, N-terminally processed (E3 ubiquitin-protein transferase RBX1, N-terminally processed)]	8.83756	4.34503	6.68822	6.6236	2.24696	11.6069	8.73972	5.06921	8.47194	3.27706
Q07955	SRSF1 ASF SF2 SF2P33 SFRS1 OK/SW-cl.3	Serine/arginine-rich splicing factor 1 (Alternative-splicing factor 1) (ASF-1) (Splicing factor, arginine/serine-rich 1) (pre-mRNA-splicing factor SF2, P33 subunit)	8.97597	6.3188	4.66366	6.65281	2.17547	2.56726	5.05317	4.52604	4.04882	1.30986
Q04637	EIF4G1 EIF4F EIF4G EIF4GI	Eukaryotic translation initiation factor 4 gamma 1 (eIF-4-gamma 1) (eIF-4G 1) (eIF-4G1) (p220)	7.6081	4.3378	8.10597	6.68396	2.04702	9.18915	8.24148	3.77065	7.06709	2.89386
Q13813	SPTAN1 NEAS SPTA2	Spectrin alpha chain, non-erythrocytic 1 (Alpha-II spectrin) (Fodrin alpha chain) (Spectrin, non-erythroid alpha subunit)	8.40276	4.01137	7.68853	6.70089	2.35641	3.60303	8.34181	3.80027	5.24837	2.68081
P13987	CD59 MIC11 MIN1 MIN2 MIN3 MSK21	CD59 glycoprotein (1F5 antigen) (20 kDa homologous restriction factor) (HRF-20) (HRF20) (MAC-inhibitory protein) (MAC-IP) (MEM43 antigen) (Membrane attack complex inhibition factor) (MACIF) (Membrane inhibitor of reactive lysis) (MIRL) (Protectin) (CD antigen CD59)	8.81919	4.08051	7.20859	6.70276	2.4095	6.59496	6.55175	-	-	-
Q13263	TRIM28 KAP1 RNF96 TIF1B	Transcription intermediary factor 1-beta (TIF1-beta) (E3 SUMO-protein ligase TRIM28) (EC 2.3.2.27) (KRAB-associated protein 1) (KAP-1) (KRAB-interacting protein 1) (KRIP-1) (Nuclear corepressor KAP-1) (RING finger protein 96) (RING-type E3 ubiquitin transferase TIF1-beta) (Tripartite motif-containing protein 28)	7.46404	4.97214	7.70583	6.714	1.51333	4.02905	7.18353	12.6927	7.96844	4.38485
P07437	TUBB TUBB5 OK/SW-cl.56	Tubulin beta chain (Tubulin beta-5 chain)	4.60437	11.0566	4.51528	6.7254	3.75116	9.65679	4.29596	4.04305	5.9986	3.17061
Q14978	NOLC1 KIAA0035 NS5ATP13	Nucleolar and coiled-body phosphoprotein 1 (140 kDa nucleolar phosphoprotein) (Nopp140) (Hepatitis C virus NS5A-transactivated protein 13) (HCV NS5A-transactivated protein 13) (Nucleolar 130 kDa protein) (Nucleolar phosphoprotein p130)	7.10835	7.19723	5.87296	6.72618	0.740242	7.7358	5.50937	18.5077	10.5843	6.95159
P62750	RPL23A	60S ribosomal protein L23a (Large ribosomal subunit protein uL23)	10.8059	3.35793	6.03429	6.73269	3.77277	4.57341	8.44562	3.3398	5.45294	2.66412
Q13283	G3BP1 G3BP	Ras GTPase-activating protein-binding protein 1 (G3BP-1) (EC 3.6.4.12) (EC 3.6.4.13) (ATP-dependent DNA helicase VIII) (hDH VIII) (GAP SH3 domain-binding protein 1)	5.97837	7.40363	6.84555	6.74252	0.718199	7.55763	10.6808	6.43704	8.22515	2.19922
P37108	SRP14	Signal recognition particle 14 kDa protein (SRP14) (18 kDa Alu RNA-binding protein)	7.47269	4.53606	8.22421	6.74432	1.94897	4.71463	9.14377	7.98336	7.28059	2.29668
P12814	ACTN1	Alpha-actinin-1 (Alpha-actinin cytoskeletal isoform) (F-actin cross-linking protein) (Non-muscle alpha-actinin-1)	4.71354	10.8591	4.72815	6.76694	3.54395	11.3617	4.76	20.8761	12.3326	8.10178
O43768	ENSA	Alpha-endosulfine (ARPP-19e)	7.2727	5.41812	7.7928	6.82787	1.24827	16.4662	8.06635	-	-	-
P20340	RAB6A RAB6	Ras-related protein Rab-6A (Rab-6)	7.25584	7.0727	6.20342	6.84399	0.562251	11.9974	14.344	-	-	-
P13010	XRCC5 G22P2	X-ray repair cross-complementing protein 5 (EC 3.6.4.-) (86 kDa subunit of Ku antigen) (ATP-dependent DNA helicase 2 subunit 2) (ATP-dependent DNA helicase II 80 kDa subunit) (CTC box-binding factor 85 kDa subunit) (CTC85) (CTCBF) (DNA repair protein XRCC5) (Ku80) (Ku86) (Lupus Ku autoantigen protein p86) (Nuclear factor IV) (Thyroid-lupus autoantigen) (TLAA) (X-ray repair complementing defective…	7.25765	8.56207	4.79001	6.86991	1.91568	6.95961	4.67884	8.49479	6.71108	1.92008
P30048	PRDX3 AOP1	Thioredoxin-dependent peroxide reductase, mitochondrial (EC 1.11.1.24) (Antioxidant protein 1) (AOP-1) (HBC189) (Peroxiredoxin III) (Prx-III) (Peroxiredoxin-3) (Protein MER5 homolog) (Thioredoxin-dependent peroxiredoxin 3)	8.47637	4.66003	7.56865	6.90168	1.99368	5.18784	10.7215	8.0349	7.9814	2.7672
P25788	PSMA3 HC8 PSC8	Proteasome subunit alpha type-3 (Macropain subunit C8) (Multicatalytic endopeptidase complex subunit C8) (Proteasome component C8)	8.37675	4.37723	7.95812	6.90403	2.19827	4.97305	11.8912	4.49057	7.11826	4.14049
P62263	RPS14 PRO2640	40S ribosomal protein S14 (Small ribosomal subunit protein uS11)	8.15054	4.4505	8.15661	6.91922	2.13797	4.31611	8.1518	5.95546	6.14113	1.92458
P50454	SERPINH1 CBP1 CBP2 HSP47 SERPINH2 PIG14	Serpin H1 (47 kDa heat shock protein) (Arsenic-transactivated protein 3) (AsTP3) (Cell proliferation-inducing gene 14 protein) (Collagen-binding protein) (Colligin) (Rheumatoid arthritis-related antigen RA-A47)	4.54563	12.1759	4.08116	6.93424	4.54537	8.92192	4.85035	6.74078	6.83768	2.03751
P35998	PSMC2 MSS1	26S proteasome regulatory subunit 7 (26S proteasome AAA-ATPase subunit RPT1) (Proteasome 26S subunit ATPase 2)	7.23261	5.59982	8.06474	6.96572	1.25395	6.72608	8.11003	11.5052	8.78044	2.45909
P22234	PAICS ADE2 AIRC PAIS	Bifunctional phosphoribosylaminoimidazole carboxylase/phosphoribosylaminoimidazole succinocarboxamide synthetase (PAICS) [Includes: Phosphoribosylaminoimidazole carboxylase (EC 4.1.1.21) (AIR carboxylase) (AIRC); Phosphoribosylaminoimidazole succinocarboxamide synthetase (EC 6.3.2.6) (SAICAR synthetase)]	5.96687	9.4449	5.50544	6.9724	2.15364	6.95588	4.41534	5.46918	5.61347	1.2764
P62424	RPL7A SURF-3 SURF3	60S ribosomal protein L7a (Large ribosomal subunit protein eL8) (PLA-X polypeptide) (Surfeit locus protein 3)	7.62765	5.5116	7.78217	6.97381	1.26866	5.31567	8.05367	7.10213	6.82383	1.39005
P46778	RPL21	60S ribosomal protein L21 (Large ribosomal subunit protein eL21)	7.96626	7.20833	5.77283	6.98247	1.11402	5.1891	6.98704	6.85344	6.34319	1.00171
P23396	RPS3 OK/SW-cl.26	40S ribosomal protein S3 (EC 4.2.99.18) (Small ribosomal subunit protein uS3)	5.88368	9.26413	5.85976	7.00252	1.95865	4.35638	6.1255	3.32784	4.60324	1.41507
P05387	RPLP2 D11S2243E RPP2	60S acidic ribosomal protein P2 (Large ribosomal subunit protein P2) (Renal carcinoma antigen NY-REN-44)	4.84999	11.5217	4.6872	7.01961	3.89973	11.4472	4.52713	-	-	-
P23284	PPIB CYPB	Peptidyl-prolyl cis-trans isomerase B (PPIase B) (EC 5.2.1.8) (CYP-S1) (Cyclophilin B) (Rotamase B) (S-cyclophilin) (SCYLP)	4.46328	9.36611	7.27407	7.03449	2.46018	9.4449	4.29889	-	-	-
P62136	PPP1CA PPP1A	Serine/threonine-protein phosphatase PP1-alpha catalytic subunit (PP-1A) (EC 3.1.3.16)	8.22834	6.05265	6.90851	7.06317	1.09606	6.36713	8.4483	-	-	-
P54136	RARS1 RARS	Arginine--tRNA ligase, cytoplasmic (EC 6.1.1.19) (Arginyl-tRNA synthetase) (ArgRS)	7.17914	9.59063	4.42274	7.06417	2.58586	9.31268	4.68075	12.1728	8.72209	3.7808
P14174	MIF GLIF MMIF	Macrophage migration inhibitory factor (MIF) (EC 5.3.2.1) (Glycosylation-inhibiting factor) (GIF) (L-dopachrome isomerase) (L-dopachrome tautomerase) (EC 5.3.3.12) (Phenylpyruvate tautomerase)	7.27166	9.12148	4.82092	7.07135	2.15727	6.16804	4.91829	6.89802	5.99478	1.00117
P55795	HNRNPH2 FTP3 HNRPH2	Heterogeneous nuclear ribonucleoprotein H2 (hnRNP H2) (FTP-3) (Heterogeneous nuclear ribonucleoprotein H') (hnRNP H') [Cleaved into: Heterogeneous nuclear ribonucleoprotein H2, N-terminally processed]	6.19515	7.39034	7.66245	7.08265	0.780541	10.0509	7.94508	-	-	-
P62917	RPL8	60S ribosomal protein L8 (Large ribosomal subunit protein uL2)	6.55385	7.48408	7.28731	7.10841	0.49024	4.13191	7.42609	7.72635	6.42812	1.99423
P62910	RPL32 PP9932	60S ribosomal protein L32 (Large ribosomal subunit protein eL32)	8.6808	4.67957	7.99919	7.11985	2.14065	7.52394	17.8287	5.20285	10.1852	6.72047
Q92598	HSPH1 HSP105 HSP110 KIAA0201	Heat shock protein 105 kDa (Antigen NY-CO-25) (Heat shock 110 kDa protein)	12.1536	4.71626	4.49267	7.12083	4.3599	9.93506	4.21263	13.7998	9.31583	4.82348
Q96EP5	DAZAP1	DAZ-associated protein 1 (Deleted in azoospermia-associated protein 1)	7.77919	4.49878	9.18668	7.15488	2.4055	7.37181	19.2917	-	-	-
P61289	PSME3	Proteasome activator complex subunit 3 (11S regulator complex subunit gamma) (REG-gamma) (Activator of multicatalytic protease subunit 3) (Ki nuclear autoantigen) (Proteasome activator 28 subunit gamma) (PA28g) (PA28gamma)	8.22539	5.82572	7.55985	7.20365	1.23886	5.66474	9.04196	16.3348	10.3472	5.45346
Q15366	PCBP2	Poly(rC)-binding protein 2 (Alpha-CP2) (Heterogeneous nuclear ribonucleoprotein E2) (hnRNP E2)	9.94561	2.49886	9.18255	7.20901	4.09691	3.47546	8.77236	1.98558	4.74447	3.56691
P60842	EIF4A1 DDX2A EIF4A	Eukaryotic initiation factor 4A-I (eIF-4A-I) (eIF4A-I) (EC 3.6.4.13) (ATP-dependent RNA helicase eIF4A-1)	9.59553	7.19154	4.92914	7.23874	2.33355	2.98421	9.65842	6.26198	6.30154	3.33728
Q9H0U4	RAB1B	Ras-related protein Rab-1B (EC 3.6.5.2)	12.0477	2.88	6.8373	7.255	4.59811	17.2617	6.9163	-	-	-
P00441	SOD1	Superoxide dismutase [Cu-Zn] (EC 1.15.1.1) (Superoxide dismutase 1) (hSod1)	9.96669	5.18388	6.71598	7.28885	2.44232	11.8974	8.09305	12.5148	10.8351	2.39463
P78417	GSTO1 GSTTLP28	Glutathione S-transferase omega-1 (GSTO-1) (EC 2.5.1.18) (Glutathione S-transferase omega 1-1) (GSTO 1-1) (Glutathione-dependent dehydroascorbate reductase) (EC 1.8.5.1) (Monomethylarsonic acid reductase) (MMA(V) reductase) (EC 1.20.4.2) (S-(Phenacyl)glutathione reductase) (SPG-R)	6.61737	8.30517	6.95156	7.29137	0.893737	3.42904	6.31783	-	-	-
Q9BRA2	TXNDC17 TXNL5	Thioredoxin domain-containing protein 17 (14 kDa thioredoxin-related protein) (TRP14) (Protein 42-9-9) (Thioredoxin-like protein 5)	7.45676	4.04867	10.4617	7.32236	3.20861	6.18873	8.04674	3.9567	6.06405	2.04787
P06493	CDK1 CDC2 CDC28A CDKN1 P34CDC2	Cyclin-dependent kinase 1 (CDK1) (EC 2.7.11.22) (EC 2.7.11.23) (Cell division control protein 2 homolog) (Cell division protein kinase 1) (p34 protein kinase)	6.98808	8.80439	6.17517	7.32255	1.34614	7.72609	7.2874	14.9385	9.984	4.29633
P55735	SEC13 D3S1231E SEC13A SEC13L1 SEC13R	Protein SEC13 homolog (GATOR complex protein SEC13) (SEC13-like protein 1) (SEC13-related protein)	8.79033	6.53891	6.66165	7.3303	1.26591	8.69781	11.0858	5.03648	8.27337	3.04692
P46777	RPL5 MSTP030	60S ribosomal protein L5 (Large ribosomal subunit protein uL18)	5.74183	10.1317	6.19084	7.35481	2.41536	12.9913	6.06995	10.1083	9.72318	3.4767
Q15645	TRIP13 PCH2	Pachytene checkpoint protein 2 homolog (Human papillomavirus type 16 E1 protein-binding protein) (16E1-BP) (HPV16 E1 protein-binding protein) (Thyroid hormone receptor interactor 13) (Thyroid receptor-interacting protein 13) (TR-interacting protein 13) (TRIP-13)	9.57182	3.51244	9.0288	7.37102	3.35264	5.32643	9.70655	3.00782	6.0136	3.40182
P62269	RPS18 D6S218E	40S ribosomal protein S18 (Ke-3) (Ke3) (Small ribosomal subunit protein uS13)	5.10524	10.4528	6.56328	7.37379	2.7644	3.19195	7.29943	5.10695	5.19945	2.0553
Q01082	SPTBN1 SPTB2	Spectrin beta chain, non-erythrocytic 1 (Beta-II spectrin) (Fodrin beta chain) (Spectrin, non-erythroid beta chain 1)	6.21882	9.62413	6.29747	7.38014	1.94375	9.65026	6.81395	11.5036	9.32262	2.36195
P61513	RPL37A	60S ribosomal protein L37a (Large ribosomal subunit protein eL43)	11.1822	3.03209	7.93872	7.38433	4.10322	35.2147	11.1916	-	-	-
P32119	PRDX2 NKEFB TDPX1	Peroxiredoxin-2 (EC 1.11.1.24) (Natural killer cell-enhancing factor B) (NKEF-B) (PRP) (Thiol-specific antioxidant protein) (TSA) (Thioredoxin peroxidase 1) (Thioredoxin-dependent peroxide reductase 1) (Thioredoxin-dependent peroxiredoxin 2)	6.46172	8.23247	7.46216	7.38545	0.887863	4.71408	7.67651	-	-	-
Q9UQ80	PA2G4 EBP1	Proliferation-associated protein 2G4 (Cell cycle protein p38-2G4 homolog) (hG4-1) (ErbB3-binding protein 1)	5.89714	7.34083	8.99734	7.41177	1.55132	3.09993	10.747	6.91942	6.9221	3.82351
P63241	EIF5A	Eukaryotic translation initiation factor 5A-1 (eIF-5A-1) (eIF-5A1) (Eukaryotic initiation factor 5A isoform 1) (eIF-5A) (Rev-binding factor) (eIF-4D)	5.04857	12.3683	4.86465	7.42718	4.28015	2.89612	5.15115	2.28134	3.44287	1.51101
P35613	BSG UNQ6505/PRO21383	Basigin (5F7) (Collagenase stimulatory factor) (Extracellular matrix metalloproteinase inducer) (EMMPRIN) (Hepatoma-associated antigen) (HAb18G) (Leukocyte activation antigen M6) (OK blood group antigen) (Tumor cell-derived collagenase stimulatory factor) (TCSF) (CD antigen CD147)	8.15231	5.46882	8.67797	7.43303	1.72124	8.03008	8.83814	3.15961	6.67594	3.07192
Q14157	UBAP2L KIAA0144 NICE4	Ubiquitin-associated protein 2-like (Protein NICE-4) (RNA polymerase II degradation factor UBAP2L)	6.01892	9.45228	6.85301	7.4414	1.79071	13.802	6.2248	8.79075	9.60586	3.85381
P29966	MARCKS MACS PRKCSL	Myristoylated alanine-rich C-kinase substrate (MARCKS) (Protein kinase C substrate, 80 kDa protein, light chain) (80K-L protein) (PKCSL)	5.6884	11.0027	5.73526	7.47546	3.05479	3.84033	5.73108	7.49109	5.6875	1.82577
Q99832	CCT7 CCTH NIP7-1	T-complex protein 1 subunit eta (TCP-1-eta) (CCT-eta) (HIV-1 Nef-interacting protein) [Cleaved into: T-complex protein 1 subunit eta, N-terminally processed]	6.50335	10.3637	5.56041	7.47583	2.54505	8.3524	5.12766	7.95186	7.14397	1.75762
P61313	RPL15 EC45 TCBAP0781	60S ribosomal protein L15 (Large ribosomal subunit protein eL15)	11.0146	4.77351	6.64954	7.47922	3.2022	4.47688	7.5953	4.07453	5.38224	1.9271
P07954	FH	Fumarate hydratase, mitochondrial (Fumarase) (HsFH) (EC 4.2.1.2)	8.53857	9.29129	4.67784	7.50257	2.47507	-	9.1545	-	-	-
Q02790	FKBP4 FKBP52	Peptidyl-prolyl cis-trans isomerase FKBP4 (PPIase FKBP4) (EC 5.2.1.8) (51 kDa FK506-binding protein) (FKBP51) (52 kDa FK506-binding protein) (52 kDa FKBP) (FKBP-52) (59 kDa immunophilin) (p59) (FK506-binding protein 4) (FKBP-4) (FKBP59) (HSP-binding immunophilin) (HBI) (Immunophilin FKBP52) (Rotamase) [Cleaved into: Peptidyl-prolyl cis-trans isomerase FKBP4, N-terminally processed]	10.5706	7.94253	4.05474	7.52261	3.27814	6.51532	3.3836	10.4208	6.77323	3.52566
Q9NR28	DIABLO SMAC	Diablo IAP-binding mitochondrial protein (Diablo homolog, mitochondrial) (Direct IAP-binding protein with low pI) (Second mitochondria-derived activator of caspase) (Smac)	12.7628	3.36119	6.45516	7.52638	4.79147	-	-	6.67219	-	-
P31939	ATIC PURH OK/SW-cl.86	Bifunctional purine biosynthesis protein ATIC (AICAR transformylase/inosine monophosphate cyclohydrolase) (ATIC) [Cleaved into: Bifunctional purine biosynthesis protein ATIC, N-terminally processed] [Includes: Phosphoribosylaminoimidazolecarboxamide formyltransferase (EC 2.1.2.3) (5-aminoimidazole-4-carboxamide ribonucleotide formyltransferase) (AICAR formyltransferase) (AICAR transformylase); In…	9.58163	8.47562	4.58789	7.54838	2.62282	2.39608	5.00617	4.44338	3.94855	1.37361
P39023	RPL3 OK/SW-cl.32	60S ribosomal protein L3 (HIV-1 TAR RNA-binding protein B) (TARBP-B) (Large ribosomal subunit protein uL3)	5.63465	11.3436	5.67497	7.55107	3.28448	3.46326	7.19576	5.49937	5.38613	1.86883
Q9NS69	TOMM22 TOM22	Mitochondrial import receptor subunit TOM22 homolog (hTom22) (1C9-2) (Translocase of outer membrane 22 kDa subunit homolog)	6.71833	9.73996	6.23491	7.5644	1.89953	3.89236	-	-	-	-
E9PAV3	NACA	Nascent polypeptide-associated complex subunit alpha, muscle-specific form (Alpha-NAC, muscle-specific form) (skNAC)	7.35251	8.28372	7.05905	7.56509	0.639414	3.50694	6.85752	3.64334	4.66927	1.89631
P27797	CALR CRTC	Calreticulin (CRP55) (Calregulin) (Endoplasmic reticulum resident protein 60) (ERp60) (HACBP) (grp60)	4.29715	14.8168	3.60888	7.57427	6.28162	9.85144	4.06054	14.2639	9.39196	5.11718
Q13247	SRSF6 SFRS6 SRP55	Serine/arginine-rich splicing factor 6 (Pre-mRNA-splicing factor SRP55) (Splicing factor, arginine/serine-rich 6)	9.57346	7.50282	5.72059	7.59896	1.92823	10.2737	12.7346	4.95507	9.32112	3.97629
P09972	ALDOC ALDC	Fructose-bisphosphate aldolase C (EC 4.1.2.13) (Brain-type aldolase)	10.1382	3.95079	8.72081	7.60327	3.24156	5.72326	9.75137	3.5744	6.34967	3.13576
Q01995	TAGLN SM22 WS3-10	Transgelin (22 kDa actin-binding protein) (Protein WS3-10) (Smooth muscle protein 22-alpha) (SM22-alpha)	7.03978	8.60452	7.21479	7.6197	0.857357	12.2021	7.50487	-	-	-
P84103	SRSF3 SFRS3 SRP20	Serine/arginine-rich splicing factor 3 (Pre-mRNA-splicing factor SRP20) (Splicing factor, arginine/serine-rich 3)	5.04956	5.8719	11.9587	7.6267	3.77404	10.3268	9.19657	16.8026	12.1086	4.10415
P22392	NME2 NM23B	Nucleoside diphosphate kinase B (NDK B) (NDP kinase B) (EC 2.7.4.6) (C-myc purine-binding transcription factor PUF) (Histidine protein kinase NDKB) (EC 2.7.13.3) (nm23-H2)	4.47524	9.94723	8.48994	7.63747	2.83385	14.5993	7.95575	4.39734	8.98412	5.17812
O43390	HNRNPR HNRPR	Heterogeneous nuclear ribonucleoprotein R (hnRNP R)	6.41778	5.22189	11.2799	7.63985	3.20856	8.12092	12.1103	6.05097	8.76074	3.07993
P51148	RAB5C RABL	Ras-related protein Rab-5C (EC 3.6.5.2) (L1880) (RAB5L)	11.2303	5.13441	6.66958	7.67808	3.17059	9.03972	11.4848	-	-	-
Q07065	CKAP4	Cytoskeleton-associated protein 4 (63-kDa cytoskeleton-linking membrane protein) (Climp-63) (p63)	5.47078	12.7955	4.82336	7.69655	4.42768	13.0979	4.8384	9.85062	9.2623	4.16106
P53999	SUB1 PC4 RPO2TC1	Activated RNA polymerase II transcriptional coactivator p15 (Positive cofactor 4) (PC4) (SUB1 homolog) (p14)	8.00266	4.83957	10.301	7.71442	2.74211	7.31618	5.21048	6.06986	6.19884	1.05876
Q01813	PFKP PFKF	ATP-dependent 6-phosphofructokinase, platelet type (ATP-PFK) (PFK-P) (EC 2.7.1.11) (6-phosphofructokinase type C) (Phosphofructo-1-kinase isozyme C) (PFK-C) (Phosphohexokinase)	7.18887	6.13131	9.87581	7.732	1.93043	7.96109	11.1506	5.39701	8.16957	2.88246
P27824	CANX	Calnexin (IP90) (Major histocompatibility complex class I antigen-binding protein p88) (p90)	11.9587	6.80605	4.46931	7.74467	3.83188	7.14552	10.3894	5.48463	7.6732	2.49462
Q7KZF4	SND1 TDRD11	Staphylococcal nuclease domain-containing protein 1 (EC 3.1.31.1) (100 kDa coactivator) (EBNA2 coactivator p100) (Tudor domain-containing protein 11) (p100 co-activator)	6.86559	9.2987	7.20274	7.78901	1.31825	3.9015	7.19214	4.86438	5.31934	1.69184
Q9NZM1	MYOF FER1L3 KIAA1207	Myoferlin (Fer-1-like protein 3)	5.6032	12.0353	5.75942	7.79932	3.66932	12.2176	6.0395	10.7358	9.66429	3.2254
P41250	GARS1 GARS	Glycine--tRNA ligase (EC 6.1.1.14) (Diadenosine tetraphosphate synthetase) (Ap4A synthetase) (EC 2.7.7.-) (Glycyl-tRNA synthetase) (GlyRS) (Glycyl-tRNA synthetase 1)	10.7023	6.58955	6.13114	7.80767	2.5173	10.004	10.7581	4.93881	8.56696	3.16462
P59998	ARPC4 ARC20	Actin-related protein 2/3 complex subunit 4 (Arp2/3 complex 20 kDa subunit) (p20-ARC)	9.91721	5.89723	7.61357	7.80934	2.01713	7.75333	11.6444	-	-	-
P62249	RPS16	40S ribosomal protein S16 (Small ribosomal subunit protein uS9)	8.5025	3.307	11.7426	7.85071	4.25542	5.05515	8.02551	-	-	-
Q969X5	ERGIC1 ERGIC32 KIAA1181 HT034	Endoplasmic reticulum-Golgi intermediate compartment protein 1 (ER-Golgi intermediate compartment 32 kDa protein) (ERGIC-32)	11.0827	8.79033	3.6851	7.8527	3.78686	7.38983	11.5029	-	-	-
Q96QK1	VPS35 MEM3 TCCCTA00141	Vacuolar protein sorting-associated protein 35 (hVPS35) (Maternal-embryonic 3) (Vesicle protein sorting 35)	7.2499	10.063	6.26848	7.86048	1.96959	12.5086	10.1099	-	-	-
P38117	ETFB FP585	Electron transfer flavoprotein subunit beta (Beta-ETF)	7.91948	7.45753	8.29045	7.88915	0.417286	7.10602	9.16523	8.35752	8.20959	1.03754
Q16543	CDC37 CDC37A	Hsp90 co-chaperone Cdc37 (Hsp90 chaperone protein kinase-targeting subunit) (p50Cdc37) [Cleaved into: Hsp90 co-chaperone Cdc37, N-terminally processed]	11.1751	7.29857	5.19736	7.89033	3.03247	10.0962	5.70761	7.0365	7.61344	2.25046
P06753	TPM3	Tropomyosin alpha-3 chain (Gamma-tropomyosin) (Tropomyosin-3) (Tropomyosin-5) (hTM5)	7.33293	9.89611	6.47265	7.90056	1.78092	5.51437	4.28405	7.22194	5.67345	1.47539
P84098	RPL19	60S ribosomal protein L19 (Large ribosomal subunit protein eL19)	6.89481	7.2947	9.5481	7.91254	1.43048	7.76278	9.93587	5.11893	7.60586	2.4123
P43487	RANBP1	Ran-specific GTPase-activating protein (Ran-binding protein 1) (RanBP1)	10.2672	5.93981	7.5918	7.93294	2.18379	7.78285	11.2318	6.41909	8.47793	2.48052
P11166	SLC2A1 GLUT1	Solute carrier family 2, facilitated glucose transporter member 1 (Glucose transporter type 1, erythrocyte/brain) (GLUT-1) (HepG2 glucose transporter)	6.51401	7.42044	9.9026	7.94568	1.7543	5.30384	7.03607	4.93022	5.75671	1.12359
Q9UHD1	CHORDC1 CHP1	Cysteine and histidine-rich domain-containing protein 1 (CHORD domain-containing protein 1) (CHORD-containing protein 1) (CHP-1) (Protein morgana)	9.6576	7.2308	7.04013	7.97618	1.45927	6.41445	8.63675	6.53996	7.19705	1.24839
O75822	EIF3J EIF3S1 PRO0391	Eukaryotic translation initiation factor 3 subunit J (eIF3j) (Eukaryotic translation initiation factor 3 subunit 1) (eIF-3-alpha) (eIF3 p35)	10.9821	5.04929	7.94058	7.99067	2.96674	5.54587	10.688	13.937	10.057	4.23102
Q15758	SLC1A5 ASCT2 M7V1 RDR RDRC	Neutral amino acid transporter B(0) (ATB(0)) (Baboon M7 virus receptor) (RD114/simian type D retrovirus receptor) (Sodium-dependent neutral amino acid transporter type 2) (Solute carrier family 1 member 5)	15.219	3.21407	5.55185	7.99498	6.36447	5.30913	6.23746	3.89051	5.1457	1.18198
P26885	FKBP2 FKBP13	Peptidyl-prolyl cis-trans isomerase FKBP2 (PPIase FKBP2) (EC 5.2.1.8) (13 kDa FK506-binding protein) (13 kDa FKBP) (FKBP-13) (FK506-binding protein 2) (FKBP-2) (Immunophilin FKBP13) (Rotamase)	6.10628	6.71581	11.1743	7.99879	2.76689	17.0648	10.8552	-	-	-
P15559	NQO1 DIA4 NMOR1	NAD(P)H dehydrogenase [quinone] 1 (EC 1.6.5.2) (Azoreductase) (DT-diaphorase) (DTD) (Menadione reductase) (NAD(P)H:quinone oxidoreductase 1) (Phylloquinone reductase) (Quinone reductase 1) (QR1)	11.1316	5.08137	7.80929	8.00744	3.03	3.90381	11.0937	9.95291	8.31681	3.86411
P62899	RPL31	60S ribosomal protein L31 (Large ribosomal subunit protein eL31)	6.57532	5.66091	11.822	8.01942	3.32474	6.97207	6.34749	10.0533	7.79097	1.984
O43583	DENR DRP1 H14	Density-regulated protein (DRP) (Protein DRP1) (Smooth muscle cell-associated protein 3) (SMAP-3)	11.3349	6.25811	6.52458	8.03921	2.85729	7.11991	11.7901	5.78188	8.23064	3.15437
P25789	PSMA4 HC9 PSC9	Proteasome subunit alpha type-4 (Macropain subunit C9) (Multicatalytic endopeptidase complex subunit C9) (Proteasome component C9) (Proteasome subunit L)	9.66005	6.88449	7.65528	8.06661	1.43277	22.2685	7.98353	-	-	-
P62979	RPS27A UBA80 UBCEP1	Ubiquitin-40S ribosomal protein S27a (Ubiquitin carboxyl extension protein 80) [Cleaved into: Ubiquitin; 40S ribosomal protein S27a (Small ribosomal subunit protein eS31)]	9.57428	5.05875	9.5988	8.07728	2.61415	4.8823	9.89611	4.62602	6.46814	2.97147
O75643	SNRNP200 ASCC3L1 BRR2 HELIC2 KIAA0788	U5 small nuclear ribonucleoprotein 200 kDa helicase (EC 3.6.4.13) (Activating signal cointegrator 1 complex subunit 3-like 1) (BRR2 homolog) (U5 snRNP-specific 200 kDa protein) (U5-200KD)	7.93363	8.51715	7.79424	8.08167	0.383514	17.2199	7.71826	9.7147	11.551	5.00991
P22061	PCMT1	Protein-L-isoaspartate(D-aspartate) O-methyltransferase (PIMT) (EC 2.1.1.77) (L-isoaspartyl protein carboxyl methyltransferase) (Protein L-isoaspartyl/D-aspartyl methyltransferase) (Protein-beta-aspartate methyltransferase)	9.73833	6.97389	7.54438	8.08553	1.45951	6.01283	7.75163	-	-	-
Q16629	SRSF7 SFRS7	Serine/arginine-rich splicing factor 7 (Splicing factor 9G8) (Splicing factor, arginine/serine-rich 7)	7.9177	7.49571	8.88665	8.10002	0.713166	7.49803	8.7493	9.18173	8.47635	0.874408
P52272	HNRNPM HNRPM NAGR1	Heterogeneous nuclear ribonucleoprotein M (hnRNP M)	5.85621	9.00438	9.46949	8.11003	1.96567	3.24778	5.05659	9.99505	6.09981	3.49251
O14744	PRMT5 HRMT1L5 IBP72 JBP1 SKB1	Protein arginine N-methyltransferase 5 (PRMT5) (EC 2.1.1.320) (72 kDa ICln-binding protein) (Histone-arginine N-methyltransferase PRMT5) (Jak-binding protein 1) (Shk1 kinase-binding protein 1 homolog) (SKB1 homolog) (SKB1Hs) [Cleaved into: Protein arginine N-methyltransferase 5, N-terminally processed]	8.2584	8.1927	7.91134	8.12081	0.18436	10.9258	11.2909	-	-	-
Q8N5K1	CISD2 CDGSH2 ERIS ZCD2	CDGSH iron-sulfur domain-containing protein 2 (Endoplasmic reticulum intermembrane small protein) (MitoNEET-related 1 protein) (Miner1) (Nutrient-deprivation autophagy factor-1) (NAF-1)	9.64944	4.74966	9.9756	8.1249	2.92759	-	-	5.1997	-	-
P62857	RPS28	40S ribosomal protein S28 (Small ribosomal subunit protein eS28)	6.76078	10.1786	7.5935	8.17761	1.78219	3.26809	6.70502	4.18905	4.72072	1.77908
Q15046	KARS1 KARS KIAA0070	Lysine--tRNA ligase (EC 2.7.7.-) (EC 6.1.1.6) (Lysyl-tRNA synthetase) (LysRS)	12.1065	2.32582	10.2149	8.21571	5.18774	11.8267	14.6036	5.27971	10.57	4.78731
P02794	FTH1 FTH FTHL6 OK/SW-cl.84 PIG15	Ferritin heavy chain (Ferritin H subunit) (EC 1.16.3.1) (Cell proliferation-inducing gene 15 protein) [Cleaved into: Ferritin heavy chain, N-terminally processed]	9.46703	7.77851	7.42198	8.22251	1.09243	3.32709	8.21461	7.67694	6.40621	2.68011
O00764	PDXK C21orf124 C21orf97 PKH PNK PRED79	Pyridoxal kinase (EC 2.7.1.35) (Pyridoxine kinase)	11.5819	6.0935	6.99535	8.22358	2.94313	8.86091	9.28471	-	-	-
Q06830	PRDX1 PAGA PAGB TDPX2	Peroxiredoxin-1 (EC 1.11.1.24) (Natural killer cell-enhancing factor A) (NKEF-A) (Proliferation-associated gene protein) (PAG) (Thioredoxin peroxidase 2) (Thioredoxin-dependent peroxide reductase 2) (Thioredoxin-dependent peroxiredoxin 1)	3.88589	16.3831	4.40383	8.22426	7.07047	1.97011	4.33195	13.5464	6.61615	6.11686
O60493	SNX3	Sorting nexin-3 (Protein SDP3)	10.2535	5.10344	9.34063	8.23254	2.74805	11.8787	10.1285	-	-	-
Q52LJ0	FAM98B	Protein FAM98B	10.2084	7.36358	7.16001	8.244	1.70427	5.95865	8.24324	5.14647	6.44945	1.60567
Q9Y3F4	STRAP MAWD UNRIP	Serine-threonine kinase receptor-associated protein (MAP activator with WD repeats) (UNR-interacting protein) (WD-40 repeat protein PT-WD)	6.11492	11.1135	7.55626	8.26155	2.57283	12.1883	6.01689	7.73205	8.64574	3.18553
Q9Y5B9	SUPT16H FACT140 FACTP140	FACT complex subunit SPT16 (Chromatin-specific transcription elongation factor 140 kDa subunit) (FACT 140 kDa subunit) (FACTp140) (Facilitates chromatin transcription complex subunit SPT16) (hSPT16)	4.77116	14.5642	5.48374	8.27304	5.45997	12.7293	10.1891	11.85	11.5895	1.29001
P14324	FDPS FPS KIAA1293	Farnesyl pyrophosphate synthase (FPP synthase) (FPS) (EC 2.5.1.10) ((2E,6E)-farnesyl diphosphate synthase) (Dimethylallyltranstransferase) (EC 2.5.1.1) (Farnesyl diphosphate synthase) (Geranyltranstransferase)	8.72498	11.5788	4.53789	8.28054	3.54142	21.7411	8.89852	-	-	-
P52597	HNRNPF HNRPF	Heterogeneous nuclear ribonucleoprotein F (hnRNP F) (Nucleolin-like protein mcs94-1) [Cleaved into: Heterogeneous nuclear ribonucleoprotein F, N-terminally processed]	6.47956	11.9501	6.41979	8.28316	3.17583	2.84008	6.6281	9.41865	6.29561	3.30186
Q15717	ELAVL1 HUR	ELAV-like protein 1 (Hu-antigen R) (HuR)	10.6864	6.69544	7.47252	8.28478	2.11582	8.7269	5.85276	-	-	-
Q9NP97	DYNLRB1 BITH DNCL2A DNLC2A ROBLD1 HSPC162	Dynein light chain roadblock-type 1 (Bithoraxoid-like protein) (BLP) (Dynein light chain 2A, cytoplasmic) (Dynein-associated protein Km23) (Roadblock domain-containing protein 1)	12.6164	3.68492	8.6365	8.31262	4.47456	5.64409	10.8138	6.60167	7.68653	2.75031
P78527	PRKDC HYRC HYRC1	DNA-dependent protein kinase catalytic subunit (DNA-PK catalytic subunit) (DNA-PKcs) (EC 2.7.11.1) (DNPK1) (p460)	6.33529	12.0423	6.5686	8.31539	3.22969	3.78926	6.40446	8.27893	6.15755	2.255
Q9UBI6	GNG12	Guanine nucleotide-binding protein G(I)/G(S)/G(O) subunit gamma-12	12.8305	6.07718	6.04082	8.31616	3.90956	3.71867	9.862	3.58453	5.72174	3.5862
Q14019	COTL1 CLP	Coactosin-like protein	8.955	6.70406	9.37103	8.34337	1.43484	9.61432	6.98877	1.12432	5.90914	4.34675
P24666	ACP1	Low molecular weight phosphotyrosine protein phosphatase (LMW-PTP) (LMW-PTPase) (EC 3.1.3.48) (Adipocyte acid phosphatase) (Low molecular weight cytosolic acid phosphatase) (EC 3.1.3.2) (Red cell acid phosphatase 1)	7.6904	10.7294	6.66078	8.3602	2.11541	19.2702	20.6802	-	-	-
Q08J23	NSUN2 SAKI TRM4	RNA cytosine C(5)-methyltransferase NSUN2 (EC 2.1.1.-) (Myc-induced SUN domain-containing protein) (Misu) (NOL1/NOP2/Sun domain family member 2) (Substrate of AIM1/Aurora kinase B) (mRNA cytosine C(5)-methyltransferase) (EC 2.1.1.-) (tRNA cytosine C(5)-methyltransferase) (EC 2.1.1.-, EC 2.1.1.203) (tRNA methyltransferase 4 homolog) (hTrm4)	7.3331	11.7403	6.03932	8.37091	2.98883	10.8432	6.49487	7.3936	8.2439	2.29551
P61081	UBE2M UBC12	NEDD8-conjugating enzyme Ubc12 (EC 2.3.2.34) (NEDD8 carrier protein) (Ubiquitin-conjugating enzyme E2 M)	6.95052	5.14278	13.1432	8.41216	4.1957	6.75956	22.9257	6.85214	12.1791	9.30694
Q16891	IMMT HMP MIC60 MINOS2 PIG4 PIG52	MICOS complex subunit MIC60 (Cell proliferation-inducing gene 4/52 protein) (Mitochondrial inner membrane protein) (Mitofilin) (p87/89)	7.31266	9.7204	8.23567	8.42291	1.21474	9.21388	7.82034	11.437	9.49041	1.82413
Q01130	SRSF2 SFRS2	Serine/arginine-rich splicing factor 2 (Protein PR264) (Splicing component, 35 kDa) (Splicing factor SC35) (SC-35) (Splicing factor, arginine/serine-rich 2)	10.2439	3.74555	11.2838	8.42441	4.08524	14.6379	11.6748	4.99868	10.4371	4.93736
P61247	RPS3A FTE1 MFTL	40S ribosomal protein S3a (Small ribosomal subunit protein eS1) (v-fos transformation effector protein) (Fte-1)	5.87128	14.0901	5.39262	8.45133	4.88917	4.06652	5.8742	3.39163	4.44412	1.28364
P09496	CLTA	Clathrin light chain A (Lca)	9.20811	6.64579	9.50472	8.45288	1.57199	23.7857	16.8275	-	-	-
P36952	SERPINB5 PI5	Serpin B5 (Maspin) (Peptidase inhibitor 5) (PI-5)	11.5076	8.97456	4.88347	8.4552	3.34244	4.84138	10.4432	9.33981	8.20814	2.96743
P43034	PAFAH1B1 LIS1 MDCR MDS PAFAHA	Platelet-activating factor acetylhydrolase IB subunit beta (Lissencephaly-1 protein) (LIS-1) (PAF acetylhydrolase 45 kDa subunit) (PAF-AH 45 kDa subunit) (PAF-AH alpha) (PAFAH alpha)	9.96507	6.46513	8.95915	8.46311	1.80192	8.02872	15.8823	6.54415	10.1517	5.01801
O60506	SYNCRIP HNRPQ NSAP1	Heterogeneous nuclear ribonucleoprotein Q (hnRNP Q) (Glycine- and tyrosine-rich RNA-binding protein) (GRY-RBP) (NS1-associated protein 1) (Synaptotagmin-binding, cytoplasmic RNA-interacting protein)	5.68111	9.06156	10.6513	8.46464	2.53827	18.3667	4.75837	17.7557	13.6269	7.68647
P27635	RPL10 DXS648E QM	60S ribosomal protein L10 (Laminin receptor homolog) (Large ribosomal subunit protein uL16) (Protein QM) (Ribosomal protein L10) (Tumor suppressor QM)	7.05154	11.3287	7.07624	8.48547	2.46229	5.21192	7.3731	9.66413	7.41638	2.22642
P09543	CNP	2',3'-cyclic-nucleotide 3'-phosphodiesterase (CNP) (CNPase) (EC 3.1.4.37)	12.4688	5.5158	7.50068	8.4951	3.58159	4.42868	17.2644	6.75052	9.48121	6.83971
O94925	GLS GLS1 KIAA0838	Glutaminase kidney isoform, mitochondrial (GLS) (EC 3.5.1.2) (K-glutaminase) (L-glutamine amidohydrolase) [Cleaved into: Glutaminase kidney isoform, mitochondrial 68 kDa chain; Glutaminase kidney isoform, mitochondrial 65 kDa chain]	6.08768	8.1513	11.2712	8.5034	2.60965	13.8585	10.6321	21.6675	15.386	5.6741
Q99623	PHB2 BAP REA	Prohibitin-2 (B-cell receptor-associated protein BAP37) (D-prohibitin) (Repressor of estrogen receptor activity)	11.8888	4.46493	9.21883	8.5242	3.76039	7.71025	9.30363	2.35939	6.45776	3.63761
Q9Y2B0	CNPY2 MSAP TMEM4 ZSIG9 UNQ1943/PRO4426	Protein canopy homolog 2 (MIR-interacting saposin-like protein) (Putative secreted protein Zsig9) (Transmembrane protein 4)	9.33241	6.28974	9.96345	8.52853	1.96436	2.1287	6.35897	6.81803	5.1019	2.58508
P12268	IMPDH2 IMPD2	Inosine-5'-monophosphate dehydrogenase 2 (IMP dehydrogenase 2) (IMPD 2) (IMPDH 2) (EC 1.1.1.205) (Inosine-5'-monophosphate dehydrogenase type II) (IMP dehydrogenase II) (IMPDH-II)	4.68702	11.2649	9.65923	8.53706	3.42953	10.5754	13.8651	9.70247	11.381	2.19516
P05556	ITGB1 FNRB MDF2 MSK12	Integrin beta-1 (Fibronectin receptor subunit beta) (Glycoprotein IIa) (GPIIA) (VLA-4 subunit beta) (CD antigen CD29)	7.21049	11.8477	6.59138	8.54985	2.87273	3.06301	7.14294	4.75165	4.98587	2.05002
P62495	ETF1 ERF1 RF1 SUP45L1	Eukaryotic peptide chain release factor subunit 1 (Eukaryotic release factor 1) (eRF1) (Protein Cl1) (TB3-1)	9.83111	6.34301	9.47933	8.55115	1.92038	8.45844	10.0404	6.8747	8.45784	1.58285
O75947	ATP5PD ATP5H My032	ATP synthase subunit d, mitochondrial (ATPase subunit d) (ATP synthase peripheral stalk subunit d)	10.4713	5.85382	9.35625	8.56045	2.4094	19.2611	6.27551	20.723	15.4199	7.95291
Q12792	TWF1 PTK9	Twinfilin-1 (Protein A6) (Protein tyrosine kinase 9)	12.4428	7.31532	5.98667	8.58159	3.40923	8.49011	6.89828	6.67376	7.35405	0.990238
O75937	DNAJC8 SPF31 HSPC315 HSPC331	DnaJ homolog subfamily C member 8 (Splicing protein spf31)	12.5691	4.91269	8.30147	8.59441	3.83659	8.27237	10.6529	8.71098	9.21207	1.26689
Q14444	CAPRIN1 GPIAP1 GPIP137 M11S1 RNG105	Caprin-1 (Cell cycle-associated protein 1) (Cytoplasmic activation- and proliferation-associated protein 1) (GPI-anchored membrane protein 1) (GPI-anchored protein p137) (GPI-p137) (p137GPI) (Membrane component chromosome 11 surface marker 1) (RNA granule protein 105)	6.30423	11.426	8.12049	8.61692	2.59674	7.79246	13.2125	-	-	-
Q15365	PCBP1	Poly(rC)-binding protein 1 (Alpha-CP1) (Heterogeneous nuclear ribonucleoprotein E1) (hnRNP E1) (Nucleic acid-binding protein SUB2.3)	6.10126	11.4151	8.35088	8.6224	2.66728	9.80672	5.87234	9.48506	8.38804	2.18459
Q15029	EFTUD2 KIAA0031 SNRP116	116 kDa U5 small nuclear ribonucleoprotein component (Elongation factor Tu GTP-binding domain-containing protein 2) (SNU114 homolog) (hSNU114) (U5 snRNP-specific protein, 116 kDa) (U5-116 kDa)	7.03702	7.05309	11.7785	8.62286	2.73284	9.70084	15.2399	12.711	12.5506	2.773
P40429	RPL13A	60S ribosomal protein L13a (23 kDa highly basic protein) (Large ribosomal subunit protein uL13)	6.1158	9.65679	10.1132	8.62859	2.18806	4.0979	6.36213	-	-	-
P60900	PSMA6 PROS27	Proteasome subunit alpha type-6 (27 kDa prosomal protein) (PROS-27) (p27K) (Macropain iota chain) (Multicatalytic endopeptidase complex iota chain) (Proteasome iota chain)	12.2815	4.66939	8.97887	8.64324	3.81712	8.34761	13.9711	11.6639	11.3275	2.82679
Q15185	PTGES3 P23 TEBP	Prostaglandin E synthase 3 (EC 5.3.99.3) (Cytosolic prostaglandin E2 synthase) (cPGES) (Hsp90 co-chaperone) (Progesterone receptor complex p23) (Telomerase-binding protein p23)	9.25013	7.44126	9.24602	8.6458	1.04317	9.63638	4.38079	-	-	-
P62316	SNRPD2 SNRPD1	Small nuclear ribonucleoprotein Sm D2 (Sm-D2) (snRNP core protein D2)	12.5889	4.64575	8.72131	8.652	3.97205	9.66495	11.8438	-	-	-
Q86V81	ALYREF ALY BEF THOC4	THO complex subunit 4 (Tho4) (Ally of AML-1 and LEF-1) (Aly/REF export factor) (Transcriptional coactivator Aly/REF) (bZIP-enhancing factor BEF)	11.257	7.13164	7.59453	8.66107	2.26006	9.34639	10.9195	5.01529	8.42705	3.05758
Q9Y3U8	RPL36	60S ribosomal protein L36 (Large ribosomal subunit protein eL36)	7.47192	8.04403	10.5442	8.6867	1.63384	15.0959	9.25837	-	-	-
Q15691	MAPRE1	Microtubule-associated protein RP/EB family member 1 (APC-binding protein EB1) (End-binding protein 1) (EB1)	14.2411	5.94317	5.90361	8.69597	4.80229	5.87225	14.8443	5.74672	8.8211	5.21665
P04843	RPN1	Dolichyl-diphosphooligosaccharide--protein glycosyltransferase subunit 1 (Dolichyl-diphosphooligosaccharide--protein glycosyltransferase 67 kDa subunit) (Ribophorin I) (RPN-I) (Ribophorin-1)	11.5373	2.1714	12.4236	8.71077	5.68057	2.60294	4.83921	10.4889	5.97702	4.06425
Q15942	ZYX	Zyxin (Zyxin-2)	10.9346	3.65922	11.5576	8.71714	4.39136	3.8284	9.21636	6.94463	6.66313	2.70499
P42677	RPS27 MPS1	40S ribosomal protein S27 (Metallopan-stimulin 1) (MPS-1) (Small ribosomal subunit protein eS27)	8.03583	8.5787	9.55628	8.7236	0.770515	14.0628	7.9782	13.5703	11.8704	3.37975
O00571	DDX3X DBX DDX3	ATP-dependent RNA helicase DDX3X (EC 3.6.4.13) (CAP-Rf) (DEAD box protein 3, X-chromosomal) (DEAD box, X isoform) (DBX) (Helicase-like protein 2) (HLP2)	7.25042	12.179	6.75678	8.72874	2.9982	9.7204	12.2984	7.42841	9.81574	2.43639
Q14204	DYNC1H1 DHC1 DNCH1 DNCL DNECL DYHC KIAA0325	Cytoplasmic dynein 1 heavy chain 1 (Cytoplasmic dynein heavy chain 1) (Dynein heavy chain, cytosolic)	7.19705	12.0516	6.93787	8.72883	2.88049	10.7095	5.59581	10.727	9.01078	2.95747
Q8WYA6	CTNNBL1 C20orf33 PP8304	Beta-catenin-like protein 1 (Nuclear-associated protein) (NAP) (Testis development protein NYD-SP19)	8.84786	12.9731	4.42941	8.75012	4.27268	14.1262	14.4224	11.1987	13.2491	1.78185
P60709	ACTB	Actin, cytoplasmic 1 (EC 3.6.4.-) (Beta-actin) [Cleaved into: Actin, cytoplasmic 1, N-terminally processed]	12.0632	7.44589	6.7978	8.76895	2.87122	13.0329	11.6428	32.917	19.1976	11.9017
P20645	M6PR MPR46 MPRD	Cation-dependent mannose-6-phosphate receptor (CD Man-6-P receptor) (CD-MPR) (46 kDa mannose 6-phosphate receptor) (MPR 46)	10.1947	4.36717	11.7644	8.77544	3.89752	3.41962	9.30528	8.58564	7.10351	3.21057
P62701	RPS4X CCG2 RPS4 SCAR	40S ribosomal protein S4, X isoform (SCR10) (Single copy abundant mRNA protein) (Small ribosomal subunit protein eS4)	13.8206	5.11137	7.44314	8.7917	4.5085	3.13907	12.8973	23.0005	13.0123	9.93122
P14866	HNRNPL HNRPL P/OKcl.14	Heterogeneous nuclear ribonucleoprotein L (hnRNP L)	9.83843	11.8617	4.7483	8.81613	3.66521	10.5594	5.0565	9.862	8.49262	2.99613
O14818	PSMA7 HSPC	Proteasome subunit alpha type-7 (Proteasome subunit RC6-1) (Proteasome subunit XAPC7)	8.3859	9.36775	8.69873	8.81746	0.501579	9.10248	8.85086	8.26429	8.73921	0.430105
P60660	MYL6	Myosin light polypeptide 6 (17 kDa myosin light chain) (LC17) (Myosin light chain 3) (MLC-3) (Myosin light chain alkali 3) (Myosin light chain A3) (Smooth muscle and nonmuscle myosin light chain alkali 6)	10.8703	5.24102	10.367	8.82608	3.11493	5.20321	11.2137	5.66563	7.36085	3.34468
Q13404	UBE2V1 CROC1 UBE2V UEV1 P/OKcl.19	Ubiquitin-conjugating enzyme E2 variant 1 (UEV-1) (CROC-1) (TRAF6-regulated IKK activator 1 beta Uev1A)	12.4757	5.49205	8.63992	8.86923	3.49748	9.57509	11.3569	4.46575	8.46593	3.57699
Q13126	MTAP MSAP	S-methyl-5'-thioadenosine phosphorylase (EC 2.4.2.28) (5'-methylthioadenosine phosphorylase) (MTA phosphorylase) (MTAP) (MTAPase)	9.21223	4.14845	13.2938	8.88483	4.58145	6.56424	14.7652	9.11652	10.1487	4.19679
P60468	SEC61B	Protein transport protein Sec61 subunit beta	11.5099	5.09687	10.0695	8.8921	3.36474	5.95927	11.3915	8.56424	8.63834	2.71688
P39019	RPS19	40S ribosomal protein S19 (Small ribosomal subunit protein eS19)	6.85527	14.816	5.06642	8.91258	5.1902	11.0953	7.1924	5.87659	8.05477	2.71413
P31327	CPS1	Carbamoyl-phosphate synthase [ammonia], mitochondrial (EC 6.3.4.16) (Carbamoyl-phosphate synthetase I) (CPSase I)	7.68614	11.6069	7.52078	8.93794	2.31286	11.8725	7.49666	7.59128	8.98682	2.49954
Q9ULV4	CORO1C CRN2 CRNN4	Coronin-1C (Coronin-3) (hCRNN4)	8.3534	9.69105	8.84745	8.96397	0.676394	6.45874	12.6828	13.0276	10.7231	3.69702
Q969Q0	RPL36AL	60S ribosomal protein L36a-like (Large ribosomal subunit protein eL42-like)	11.3404	5.13126	10.4368	8.9695	3.35458	5.54944	11.4613	7.39695	8.13591	3.02443
O00273	DFFA DFF1 DFF45 H13	DNA fragmentation factor subunit alpha (DNA fragmentation factor 45 kDa subunit) (DFF-45) (Inhibitor of CAD) (ICAD)	9.09256	11.506	6.31616	8.97157	2.59703	9.30199	8.43103	6.24941	7.99414	1.57248
P14868	DARS1 DARS PIG40	Aspartate--tRNA ligase, cytoplasmic (EC 6.1.1.12) (Aspartyl-tRNA synthetase) (AspRS) (Cell proliferation-inducing gene 40 protein)	8.41208	11.5983	6.92142	8.97727	2.38912	8.40562	12.3376	5.08669	8.60997	3.62978
P50402	EMD EDMD STA	Emerin	9.29952	11.2641	6.38422	8.98262	2.45534	12.2006	8.4104	3.72053	8.11051	4.24798
Q9BWM7	SFXN3	Sideroflexin-3	11.5326	5.23815	10.2696	9.01347	3.32994	17.4434	12.917	9.80997	13.3901	3.83864
Q16576	RBBP7 RBAP46	Histone-binding protein RBBP7 (Histone acetyltransferase type B subunit 2) (Nucleosome-remodeling factor subunit RBAP46) (Retinoblastoma-binding protein 7) (RBBP-7) (Retinoblastoma-binding protein p46)	11.5036	9.85956	5.6788	9.014	3.00307	3.26809	5.89626	7.42429	5.52955	2.10223
Q9UMS4	PRPF19 NMP200 PRP19 SNEV	Pre-mRNA-processing factor 19 (EC 2.3.2.27) (Nuclear matrix protein 200) (PRP19/PSO4 homolog) (hPso4) (RING-type E3 ubiquitin transferase PRP19) (Senescence evasion factor)	9.26743	9.70084	8.07531	9.01452	0.841758	9.62086	8.67505	8.74938	9.0151	0.525921
Q12874	SF3A3 SAP61	Splicing factor 3A subunit 3 (SF3a60) (Spliceosome-associated protein 61) (SAP 61)	14.9045	5.24165	6.93103	9.02572	5.16075	9.71307	13.7857	11.6655	11.7214	2.03688
O43237	DYNC1LI2 DNCLI2 LIC2	Cytoplasmic dynein 1 light intermediate chain 2 (Dynein light intermediate chain 2, cytosolic) (LIC-2) (LIC53/55)	7.52241	12.2969	7.29668	9.03865	2.82395	8.53045	7.33559	5.18685	7.01763	1.69433
O43252	PAPSS1 ATPSK1 PAPSS	Bifunctional 3'-phosphoadenosine 5'-phosphosulfate synthase 1 (PAPS synthase 1) (PAPSS 1) (Sulfurylase kinase 1) (SK 1) (SK1) [Includes: Sulfate adenylyltransferase (EC 2.7.7.4) (ATP-sulfurylase) (Sulfate adenylate transferase) (SAT); Adenylyl-sulfate kinase (EC 2.7.1.25) (3'-phosphoadenosine-5'-phosphosulfate synthase) (APS kinase) (Adenosine-5'-phosphosulfate 3'-phosphotransferase) (Adenylylsul…	13.0911	4.96781	9.14129	9.06673	4.06215	12.0384	15.2183	4.166	10.4742	5.68976
P31153	MAT2A AMS2 MATA2	S-adenosylmethionine synthase isoform type-2 (AdoMet synthase 2) (EC 2.5.1.6) (Methionine adenosyltransferase 2) (MAT 2) (Methionine adenosyltransferase II) (MAT-II)	9.67637	5.74894	11.7855	9.07026	3.06357	9.71307	14.3718	5.56755	9.88415	4.40463
Q9NVA2	SEPTIN11 SEPT11	Septin-11	11.8275	8.22859	7.23459	9.09688	2.41642	9.55301	11.3562	12.0655	10.9916	1.29532
P05023	ATP1A1	Sodium/potassium-transporting ATPase subunit alpha-1 (Na(+)/K(+) ATPase alpha-1 subunit) (EC 7.2.2.13) (Sodium pump subunit alpha-1)	7.04212	13.0004	7.27734	9.1066	3.37414	11.386	8.54409	12.6287	10.8529	2.09382
Q8WU90	ZC3H15 DFRP1 LEREPO4 HSPC303 HT010 MSTP012 PP730	Zinc finger CCCH domain-containing protein 15 (DRG family-regulatory protein 1) (Likely ortholog of mouse immediate early response erythropoietin 4)	11.3711	5.2824	10.7175	9.12365	3.34264	13.4267	11.5686	3.57812	9.52446	5.23281
O75915	ARL6IP5 DERP11 JWA PRA2 PRAF3 HSPC127	PRA1 family protein 3 (ADP-ribosylation factor-like protein 6-interacting protein 5) (ARL-6-interacting protein 5) (Aip-5) (Cytoskeleton-related vitamin A-responsive protein) (Dermal papilla-derived protein 11) (GTRAP3-18) (Glutamate transporter EAAC1-interacting protein) (JM5) (Prenylated Rab acceptor protein 2) (Protein JWa) (Putative MAPK-activating protein PM27)	10.9036	10.5314	5.99648	9.14382	2.73202	9.58245	8.86614	6.995	8.4812	1.33599
Q9P258	RCC2 KIAA1470 TD60	Protein RCC2 (RCC1-like protein TD-60) (Telophase disk protein of 60 kDa)	11.5795	8.93751	6.99206	9.1697	2.30254	9.54074	5.00699	8.00072	7.51615	2.30539
P46926	GNPDA1 GNPI HLN KIAA0060	Glucosamine-6-phosphate isomerase 1 (EC 3.5.99.6) (Glucosamine-6-phosphate deaminase 1) (GNPDA 1) (GlcN6P deaminase 1) (Oscillin)	7.73078	11.7722	8.0453	9.18277	2.24805	11.2011	15.0252	20.2196	15.482	4.52655
P62888	RPL30	60S ribosomal protein L30 (Large ribosomal subunit protein eL30)	8.77161	8.54752	10.2978	9.20565	0.952457	3.43734	9.34803	4.184	5.65646	3.21872
Q969H8	MYDGF C19orf10	Myeloid-derived growth factor (MYDGF)	8.60652	13.8703	5.15681	9.21122	4.38812	6.34731	6.75104	6.90313	6.66716	0.287247
O60884	DNAJA2 CPR3 HIRIP4	DnaJ homolog subfamily A member 2 (Cell cycle progression restoration gene 3 protein) (Dnj3) (Dj3) (HIRA-interacting protein 4) (Renal carcinoma antigen NY-REN-14)	12.3553	5.69668	9.67963	9.24386	3.35062	8.13974	17.4366	-	-	-
P35268	RPL22	60S ribosomal protein L22 (EBER-associated protein) (EAP) (Epstein-Barr virus small RNA-associated protein) (Heparin-binding protein HBp15) (Large ribosomal subunit protein eL22)	5.92423	10.3927	11.4292	9.24869	2.92534	10.3123	11.5287	3.37716	8.40605	4.39741
Q99497	PARK7	Parkinson disease protein 7 (Maillard deglycase) (Oncogene DJ1) (Parkinsonism-associated deglycase) (Protein DJ-1) (DJ-1) (Protein/nucleic acid deglycase DJ-1) (EC 3.1.2.-, EC 3.5.1.-, EC 3.5.1.124)	7.80326	10.6081	9.34146	9.25095	1.40463	8.08874	9.75707	2.09545	6.64709	4.02913
Q00796	SORD	Sorbitol dehydrogenase (SDH) (EC 1.1.1.-) ((R,R)-butanediol dehydrogenase) (EC 1.1.1.4) (L-iditol 2-dehydrogenase) (EC 1.1.1.14) (Polyol dehydrogenase) (Ribitol dehydrogenase) (RDH) (EC 1.1.1.56) (Xylitol dehydrogenase) (XDH) (EC 1.1.1.9)	9.1644	8.49412	10.1269	9.26181	0.820735	6.03085	7.299	2.56327	5.2977	2.45151
P48643	CCT5 CCTE KIAA0098	T-complex protein 1 subunit epsilon (TCP-1-epsilon) (CCT-epsilon)	11.017	5.95971	10.825	9.26722	2.866	6.08336	12.0755	8.63416	8.93102	3.0071
P31947	SFN HME1	14-3-3 protein sigma (Epithelial cell marker protein 1) (Stratifin)	11.5483	7.76771	8.5035	9.27316	2.00435	7.87732	12.4887	14.4473	11.6044	3.37307
P45974	USP5 ISOT	Ubiquitin carboxyl-terminal hydrolase 5 (EC 3.4.19.12) (Deubiquitinating enzyme 5) (Isopeptidase T) (Ubiquitin thioesterase 5) (Ubiquitin-specific-processing protease 5)	5.09227	10.883	11.9082	9.2945	3.67516	10.9266	13.3659	7.79646	10.6963	2.79186
O00231	PSMD11	26S proteasome non-ATPase regulatory subunit 11 (26S proteasome regulatory subunit RPN6) (26S proteasome regulatory subunit S9) (26S proteasome regulatory subunit p44.5)	6.58745	8.55487	12.7871	9.30983	3.16805	12.8844	7.8183	7.261	9.32123	3.09835
P40121	CAPG AFCP MCP	Macrophage-capping protein (Actin regulatory protein CAP-G)	15.579	4.65839	7.75691	9.33145	5.62801	11.4935	10.7374	4.83043	9.02043	3.64829
P11586	MTHFD1 MTHFC MTHFD	C-1-tetrahydrofolate synthase, cytoplasmic (C1-THF synthase) (Epididymis secretory sperm binding protein) [Cleaved into: C-1-tetrahydrofolate synthase, cytoplasmic, N-terminally processed] [Includes: Methylenetetrahydrofolate dehydrogenase (EC 1.5.1.5); Methenyltetrahydrofolate cyclohydrolase (EC 3.5.4.9); Formyltetrahydrofolate synthetase (EC 6.3.4.3)]	10.6529	12.3145	5.06056	9.34265	3.80034	8.86523	9.93831	10.5001	9.76789	0.830666
Q9UKV3	ACIN1 ACINUS KIAA0670	Apoptotic chromatin condensation inducer in the nucleus (Acinus)	13.3757	6.5919	8.07759	9.34839	3.56596	7.80691	14.5898	10.2092	10.8686	3.43918
Q9BWF3	RBM4 RBM4A	RNA-binding protein 4 (Lark homolog) (hLark) (RNA-binding motif protein 4) (RNA-binding motif protein 4a)	11.1719	5.9743	10.9798	9.37532	2.94694	6.11951	11.902	5.84256	7.9547	3.42129
Q99805	TM9SF2	Transmembrane 9 superfamily member 2 (p76)	10.9441	5.34597	11.9191	9.40305	3.5472	11.4143	11.4386	14.4619	12.4383	1.75258
P50395	GDI2 RABGDIB	Rab GDP dissociation inhibitor beta (Rab GDI beta) (Guanosine diphosphate dissociation inhibitor 2) (GDI-2)	13.633	9.8953	4.80388	9.44407	4.43183	2.47157	4.66494	8.38413	5.17355	2.98892
P62847	RPS24	40S ribosomal protein S24 (Small ribosomal subunit protein eS24)	11.0479	7.79407	9.49325	9.44506	1.62743	8.05418	7.0346	10.782	8.62359	1.9375
P99999	CYCS CYC	Cytochrome c	12.0191	9.56037	6.77833	9.45259	2.62203	6.44177	20.1826	-	-	-
Q04837	SSBP1 SSBP	Single-stranded DNA-binding protein, mitochondrial (Mt-SSB) (MtSSB) (PWP1-interacting protein 17)	9.0403	11.72	7.6523	9.47088	2.06777	6.87886	5.69232	5.21677	5.92932	0.856013
P62753	RPS6 OK/SW-cl.2	40S ribosomal protein S6 (Phosphoprotein NP33) (Small ribosomal subunit protein eS6)	7.7318	11.685	9.07686	9.49787	2.00993	13.7128	8.96644	17.4141	13.3644	4.23457
P15374	UCHL3	Ubiquitin carboxyl-terminal hydrolase isozyme L3 (UCH-L3) (EC 3.4.19.12) (Ubiquitin thioesterase L3)	10.6041	6.31467	11.5749	9.49789	2.79915	8.5619	11.5326	8.04995	9.38149	1.88043
O00425	IGF2BP3 IMP3 KOC1 VICKZ3	Insulin-like growth factor 2 mRNA-binding protein 3 (IGF2 mRNA-binding protein 3) (IMP-3) (IGF-II mRNA-binding protein 3) (KH domain-containing protein overexpressed in cancer) (hKOC) (VICKZ family member 3)	10.4127	10.2672	7.9093	9.52975	1.40524	11.5827	9.85144	4.60018	8.67809	3.63612
P33176	KIF5B KNS KNS1	Kinesin-1 heavy chain (Conventional kinesin heavy chain) (Ubiquitous kinesin heavy chain) (UKHC)	7.28473	9.14872	12.1821	9.53852	2.47184	10.9671	13.6218	13.5666	12.7185	1.51703
P28074	PSMB5 LMPX MB1 X	Proteasome subunit beta type-5 (EC 3.4.25.1) (Macropain epsilon chain) (Multicatalytic endopeptidase complex epsilon chain) (Proteasome chain 6) (Proteasome epsilon chain) (Proteasome subunit MB1) (Proteasome subunit X)	9.04518	6.67794	12.9003	9.54115	3.14071	5.73303	11.4794	9.3061	8.8395	2.90144
Q16186	ADRM1 GP110	Proteasomal ubiquitin receptor ADRM1 (110 kDa cell membrane glycoprotein) (Gp110) (Adhesion-regulating molecule 1) (ARM-1) (Proteasome regulatory particle non-ATPase 13) (hRpn13) (Rpn13 homolog)	9.86606	5.67355	13.0873	9.54231	3.71747	6.19647	8.57034	11.0352	8.60067	2.4195
P14923	JUP CTNNG DP3	Junction plakoglobin (Catenin gamma) (Desmoplakin III) (Desmoplakin-3)	9.81892	9.14377	9.73915	9.56728	0.36893	12.6874	11.8655	8.75371	11.1022	2.07496
P23526	AHCY SAHH	Adenosylhomocysteinase (AdoHcyase) (EC 3.13.2.1) (S-adenosyl-L-homocysteine hydrolase)	11.3129	7.78362	9.69595	9.5975	1.76671	8.65469	14.6226	-	-	-
Q09028	RBBP4 RBAP48	Histone-binding protein RBBP4 (Chromatin assembly factor 1 subunit C) (CAF-1 subunit C) (Chromatin assembly factor I p48 subunit) (CAF-I 48 kDa subunit) (CAF-I p48) (Nucleosome-remodeling factor subunit RBAP48) (Retinoblastoma-binding protein 4) (RBBP-4) (Retinoblastoma-binding protein p48)	12.9451	7.1638	8.71406	9.60764	2.99243	14.675	12.5759	11.123	12.7913	1.78581
O15160	POLR1C POLR1E	DNA-directed RNA polymerases I and III subunit RPAC1 (DNA-directed RNA polymerase I subunit C) (RNA polymerases I and III subunit AC1) (AC40) (DNA-directed RNA polymerases I and III 40 kDa polypeptide) (RPA40) (RPA39) (RPC40)	8.77244	14.3095	5.77567	9.61919	4.32945	13.2268	15.6709	13.0556	13.9844	1.46302
Q9NVI7	ATAD3A	ATPase family AAA domain-containing protein 3A	9.31268	10.042	9.53092	9.62854	0.374336	21.9884	14.1719	-	-	-
Q8NBJ5	COLGALT1 GLT25D1 PSEC0241	Procollagen galactosyltransferase 1 (EC 2.4.1.50) (Collagen beta(1-O)galactosyltransferase 1) (ColGalT 1) (Glycosyltransferase 25 family member 1) (Hydroxylysine galactosyltransferase 1)	13.4753	7.64369	7.78651	9.63518	3.32645	9.04096	8.54283	3.4749	7.01957	3.07986
O75347	TBCA	Tubulin-specific chaperone A (TCP1-chaperonin cofactor A) (Tubulin-folding cofactor A) (CFA)	11.1411	9.4867	8.29911	9.64231	1.42738	8.56006	12.0817	2.39665	7.67948	4.90222
P13489	RNH1 PRI RNH	Ribonuclease inhibitor (Placental ribonuclease inhibitor) (Placental RNase inhibitor) (Ribonuclease/angiogenin inhibitor 1) (RAI)	11.3577	10.8361	6.74486	9.64623	2.52616	10.3589	6.30546	4.6743	7.11289	2.92707
Q15019	SEPTIN2 DIFF6 KIAA0158 NEDD5 SEPT2	Septin-2 (Neural precursor cell expressed developmentally down-regulated protein 5) (NEDD-5)	10.5266	11.2791	7.21023	9.67196	2.16487	8.58505	7.53763	6.77877	7.63382	0.906976
Q9H2U2	PPA2 HSPC124	Inorganic pyrophosphatase 2, mitochondrial (EC 3.6.1.1) (Pyrophosphatase SID6-306) (Pyrophosphate phospho-hydrolase 2) (PPase 2)	11.2429	7.38408	10.4023	9.67641	2.02922	-	11.8352	12.1219	-	-
O14745	NHERF1 NHERF SLC9A3R1	Na(+)/H(+) exchange regulatory cofactor NHE-RF1 (NHERF-1) (Ezrin-radixin-moesin-binding phosphoprotein 50) (EBP50) (Regulatory cofactor of Na(+)/H(+) exchanger) (Sodium-hydrogen exchanger regulatory factor 1) (Solute carrier family 9 isoform A3 regulatory factor 1)	10.8067	8.82376	9.48178	9.70407	1.00997	11.0297	8.91528	6.14964	8.69819	2.44724
Q14694	USP10 KIAA0190	Ubiquitin carboxyl-terminal hydrolase 10 (EC 3.4.19.12) (Deubiquitinating enzyme 10) (Ubiquitin thioesterase 10) (Ubiquitin-specific-processing protease 10)	8.66078	6.27665	14.1845	9.7073	4.05644	10.3903	27.9269	32.9152	23.7441	11.8307
Q5T6F2	UBAP2 KIAA1491	Ubiquitin-associated protein 2 (UBAP-2) (RNA polymerase II degradation factor UBAP2)	10.0104	9.03426	10.181	9.7419	0.618733	13.211	22.8443	8.52275	14.8593	7.30166
P26368	U2AF2 U2AF65	Splicing factor U2AF 65 kDa subunit (U2 auxiliary factor 65 kDa subunit) (hU2AF(65)) (hU2AF65) (U2 snRNP auxiliary factor large subunit)	12.1582	6.54494	10.5706	9.75789	2.89352	8.57043	13.3178	21.6939	14.5274	6.64483
Q96AG4	LRRC59 PRO1855	Leucine-rich repeat-containing protein 59 (Ribosome-binding protein p34) (p34) [Cleaved into: Leucine-rich repeat-containing protein 59, N-terminally processed]	10.573	10.8432	7.93211	9.78277	1.60841	8.03295	12.7932	-	-	-
Q9P1F3	ABRACL C6orf115 HSPC280 PRO2013	Costars family protein ABRACL (ABRA C-terminal-like protein)	14.987	5.6812	8.69965	9.78926	4.7476	9.83437	7.67217	-	-	-
Q9NR56	MBNL1 EXP KIAA0428 MBNL	Muscleblind-like protein 1 (Triplet-expansion RNA-binding protein)	13.6509	5.3258	10.4095	9.79542	4.1964	-	8.05249	-	-	-
P60953	CDC42	Cell division control protein 42 homolog (EC 3.6.5.2) (G25K GTP-binding protein)	7.83886	6.57288	15.0086	9.80679	4.54918	9.09339	13.1598	4.15314	8.8021	4.51037
Q8NC51	SERBP1 PAIRBP1 CGI-55	Plasminogen activator inhibitor 1 RNA-binding protein (PAI1 RNA-binding protein 1) (PAI-RBP1) (SERPINE1 mRNA-binding protein 1)	6.28807	17.4488	5.70423	9.81371	6.61865	7.76039	6.70101	5.47338	6.64493	1.14454
Q14257	RCN2 ERC55	Reticulocalbin-2 (Calcium-binding protein ERC-55) (E6-binding protein) (E6BP)	8.37247	12.4933	8.66863	9.84481	2.29846	31.3512	11.8935	-	-	-
Q8TEQ6	GEMIN5	Gem-associated protein 5 (Gemin5)	9.45228	10.4183	9.77009	9.88024	0.492363	11.3821	16.7423	3.36119	10.4952	6.73449
Q15631	TSN	Translin (EC 3.1.-.-) (Component 3 of promoter of RISC) (C3PO)	10.5057	11.7068	7.45205	9.88819	2.19356	11.2665	11.5835	-	-	-
P20290	BTF3 NACB OK/SW-cl.8	Transcription factor BTF3 (Nascent polypeptide-associated complex subunit beta) (NAC-beta) (RNA polymerase B transcription factor 3)	13.4589	6.78972	9.42439	9.89099	3.35897	6.62566	11.4158	7.76167	8.60106	2.50298
O95433	AHSA1 C14orf3 HSPC322	Activator of 90 kDa heat shock protein ATPase homolog 1 (AHA1) (p38)	9.97966	4.1952	15.5191	9.898	5.66241	16.6285	17.3048	2.24017	12.0578	8.50905
Q15459	SF3A1 SAP114	Splicing factor 3A subunit 1 (SF3a120) (Spliceosome-associated protein 114) (SAP 114)	7.92058	10.2527	11.5295	9.90093	1.82999	10.9718	8.8457	13.4551	11.0909	2.30702
Q8N8S7	ENAH MENA	Protein enabled homolog	14.5314	6.61545	8.56232	9.90305	4.12476	9.21553	12.5553	8.68972	10.1535	2.09656
Q9HAV4	XPO5 KIAA1291 RANBP21	Exportin-5 (Exp5) (Ran-binding protein 21)	12.9852	7.22633	9.51291	9.90815	2.89972	7.84871	18.721	15.1989	13.9229	5.54733
Q16527	CSRP2 LMO5 SMLIM	Cysteine and glycine-rich protein 2 (Cysteine-rich protein 2) (CRP2) (LIM domain only protein 5) (LMO-5) (Smooth muscle cell LIM protein) (SmLIM)	11.2295	10.1035	8.40092	9.91129	1.42404	7.40466	12.6447	10.7724	10.2739	2.65534
O95816	BAG2	BAG family molecular chaperone regulator 2 (BAG-2) (Bcl-2-associated athanogene 2)	11.9098	10.0396	7.79535	9.91491	2.06005	7.19783	19.499	5.91945	10.8721	7.49839
Q9BT78	COPS4 CSN4	COP9 signalosome complex subunit 4 (SGN4) (Signalosome subunit 4) (JAB1-containing signalosome subunit 4)	13.3434	5.54329	10.8925	9.92639	3.98879	15.1399	22.6742	7.87291	15.229	7.40107
O14929	HAT1 KAT1	Histone acetyltransferase type B catalytic subunit (EC 2.3.1.48) (Histone acetyltransferase 1)	12.1319	11.25	6.44859	9.9435	3.05863	7.44863	10.0744	10.5346	9.35252	1.66479
P49591	SARS1 SARS SERS	Serine--tRNA ligase, cytoplasmic (EC 6.1.1.11) (Seryl-tRNA synthetase) (SerRS) (Seryl-tRNA(Ser/Sec) synthetase)	10.9187	7.66475	11.2484	9.94394	1.98071	8.62222	11.8997	8.41895	9.64696	1.95358
Q13185	CBX3	Chromobox protein homolog 3 (HECH) (Heterochromatin protein 1 homolog gamma) (HP1 gamma) (Modifier 2 protein)	8.91661	6.88415	14.0428	9.94786	3.68907	14.7078	8.01646	13.9593	12.2278	3.66631
O43143	DHX15 DBP1 DDX15	ATP-dependent RNA helicase DHX15 (EC 3.6.4.13) (ATP-dependent RNA helicase #46) (DEAH box protein 15) (Splicing factor Prp43) (hPrp43)	11.6256	12.6851	5.54195	9.9509	3.85484	8.0513	10.2221	6.69588	8.3231	1.77876
Q04917	YWHAH YWHA1	14-3-3 protein eta (Protein AS1)	9.32173	6.14039	14.4231	9.96175	4.1783	5.8046	9.70899	9.95534	8.48964	2.32857
P49458	SRP9	Signal recognition particle 9 kDa protein (SRP9)	12.2353	8.61563	9.05205	9.96765	1.97591	7.71128	13.9252	11.5835	11.0733	3.13821
P61353	RPL27	60S ribosomal protein L27 (Large ribosomal subunit protein eL27)	12.3714	3.97403	13.6084	9.98461	5.24193	7.6011	11.1853	31.549	16.7785	12.9166
P40222	TXLNA TXLN	Alpha-taxilin	13.0238	6.97086	9.9602	9.98496	3.02655	12.2006	16.6771	9.9756	12.9511	3.41319
P08708	RPS17 RPS17L	40S ribosomal protein S17 (Small ribosomal subunit protein eS17)	5.97271	17.2624	6.7386	9.99123	6.30863	11.4331	8.15602	12.9867	10.8586	2.46606
O95573	ACSL3 ACS3 FACL3 LACS3	Fatty acid CoA ligase Acsl3 (Arachidonate--CoA ligase) (EC 6.2.1.15) (Long-chain acyl-CoA synthetase 3) (LACS 3) (Long-chain-fatty-acid--CoA ligase 3) (EC 6.2.1.3) (Medium-chain acyl-CoA ligase Acsl3) (EC 6.2.1.2)	8.53564	7.93635	13.5404	10.0041	3.07714	11.6506	14.3007	15.7881	13.9131	2.09576
Q08257	CRYZ	Quinone oxidoreductase (EC 1.6.5.5) (NADPH:quinone reductase) (Zeta-crystallin)	13.8392	5.67248	10.5137	10.0085	4.10672	4.75773	12.4259	3.58946	6.92436	4.80014
Q15369	ELOC TCEB1	Elongin-C (EloC) (Elongin 15 kDa subunit) (RNA polymerase II transcription factor SIII subunit C) (SIII p15) (Transcription elongation factor B polypeptide 1)	13.8711	4.77451	11.386	10.0105	4.70168	14.7587	14.3087	5.23869	11.4354	5.37119
Q9Y2X3	NOP58 NOL5 NOP5 HSPC120	Nucleolar protein 58 (Nucleolar protein 5)	16.967	6.57925	6.51724	10.0212	6.01533	5.57789	11.2326	6.59112	7.80054	3.01513
P04080	CSTB CST6 STFB	Cystatin-B (CPI-B) (Liver thiol proteinase inhibitor) (Stefin-B)	8.9419	13.3434	7.8149	10.0334	2.9214	19.4322	14.7223	-	-	-
Q96HC4	PDLIM5 ENH L9	PDZ and LIM domain protein 5 (Enigma homolog) (Enigma-like PDZ and LIM domains protein)	11.2901	8.8683	9.95939	10.0393	1.21288	6.20052	10.735	5.79679	7.57744	2.74197
P35637	FUS TLS	RNA-binding protein FUS (75 kDa DNA-pairing protein) (Oncogene FUS) (Oncogene TLS) (POMp75) (Translocated in liposarcoma protein)	12.3307	6.47257	11.3326	10.0453	3.13405	21.2251	10.7597	-	-	-
Q8N183	NDUFAF2 NDUFA12L	NADH dehydrogenase [ubiquinone] 1 alpha subcomplex assembly factor 2 (B17.2-like) (B17.2L) (Mimitin) (Myc-induced mitochondrial protein) (MMTN) (NDUFA12-like protein)	11.61	5.32383	13.2351	10.0563	4.17823	8.13324	12.4658	11.3664	10.6551	2.25213
Q15424	SAFB HAP HET SAFB1	Scaffold attachment factor B1 (SAF-B) (SAF-B1) (HSP27 estrogen response element-TATA box-binding protein) (HSP27 ERE-TATA-binding protein)	15.1356	5.50678	9.5661	10.0695	4.83409	9.0633	15.996	5.11551	10.0583	5.50808
O00410	IPO5 KPNB3 RANBP5	Importin-5 (Imp5) (Importin subunit beta-3) (Karyopherin beta-3) (Ran-binding protein 5) (RanBP5)	4.82626	20.0454	5.54061	10.1374	8.588	19.7612	7.25489	9.97398	12.33	6.57763
P43686	PSMC4 MIP224 TBP7	26S proteasome regulatory subunit 6B (26S proteasome AAA-ATPase subunit RPT3) (MB67-interacting protein) (MIP224) (Proteasome 26S subunit ATPase 4) (Tat-binding protein 7) (TBP-7)	12.9011	8.84762	8.7134	10.154	2.37997	13.1862	15.1183	-	-	-
O15371	EIF3D EIF3S7	Eukaryotic translation initiation factor 3 subunit D (eIF3d) (Eukaryotic translation initiation factor 3 subunit 7) (eIF-3-zeta) (eIF3 p66)	11.3302	7.93202	11.2358	10.166	1.93526	8.46422	5.04226	13.3802	8.96221	4.1912
P62081	RPS7	40S ribosomal protein S7 (Small ribosomal subunit protein eS7)	10.0493	9.89367	10.5658	10.1696	0.351818	7.66509	5.73383	8.98616	7.46169	1.63568
P37837	TALDO1 TAL TALDO TALDOR	Transaldolase (EC 2.2.1.2)	10.2503	11.909	8.39941	10.1862	1.75568	7.50042	9.97398	16.4808	11.3184	4.63871
P24534	EEF1B2 EEF1B EF1B	Elongation factor 1-beta (EF-1-beta)	10.8854	13.3449	6.35871	10.1963	3.54369	6.77625	11.5428	6.50807	8.2757	2.83255
P21980	TGM2	Protein-glutamine gamma-glutamyltransferase 2 (EC 2.3.2.13) (Erythrocyte transglutaminase) (Heart G alpha(h)) (hhG alpha(h)) (Isopeptidase TGM2) (EC 3.4.-.-) (Protein G alpha(h)) (G(h)) (Protein-glutamine deamidase TGM2) (EC 3.5.1.44) (Protein-glutamine dopaminyltransferase TGM2) (EC 2.3.1.-) (Protein-glutamine histaminyltransferase TGM2) (EC 2.3.1.-) (Protein-glutamine noradrenalinyltransferase …	13.0775	3.82368	13.715	10.2054	5.53591	13.6069	13.2005	3.01751	9.94163	5.99991
Q02543	RPL18A	60S ribosomal protein L18a (Large ribosomal subunit protein eL20)	8.60978	12.759	9.25919	10.2093	2.23183	8.38598	10.0444	8.23432	8.88825	1.00416
Q13435	SF3B2 SAP145	Splicing factor 3B subunit 2 (Pre-mRNA-splicing factor SF3b 145 kDa subunit) (SF3b145) (Spliceosome-associated protein 145) (SAP 145)	11.0051	6.59984	13.0276	10.2108	3.28666	8.63583	15.0743	6.86264	10.1909	4.32107
P27816	MAP4	Microtubule-associated protein 4 (MAP-4)	8.0431	14.8632	7.75231	10.2195	4.02415	12.7384	14.3109	11.2799	12.7764	1.51588
Q14195	DPYSL3 CRMP4 DRP3 ULIP ULIP1	Dihydropyrimidinase-related protein 3 (DRP-3) (Collapsin response mediator protein 4) (CRMP-4) (Unc-33-like phosphoprotein 1) (ULIP-1)	11.5083	9.21718	10.0404	10.2553	1.1606	9.5849	19.0716	10.2624	12.973	5.29242
P13667	PDIA4 ERP70 ERP72	Protein disulfide-isomerase A4 (EC 5.3.4.1) (Endoplasmic reticulum resident protein 70) (ER protein 70) (ERp70) (Endoplasmic reticulum resident protein 72) (ER protein 72) (ERp-72) (ERp72)	11.535	10.4577	8.77386	10.2555	1.39161	17.3704	10.6033	7.95668	11.9768	4.85482
Q9Y230	RUVBL2 INO80J TIP48 TIP49B CGI-46	RuvB-like 2 (EC 3.6.4.12) (48 kDa TATA box-binding protein-interacting protein) (48 kDa TBP-interacting protein) (51 kDa erythrocyte cytosolic protein) (ECP-51) (INO80 complex subunit J) (Repressing pontin 52) (Reptin 52) (TIP49b) (TIP60-associated protein 54-beta) (TAP54-beta)	6.43301	11.3844	12.961	10.2595	3.40628	3.58584	6.2676	4.61392	4.82245	1.35299
Q9UJS0	SLC25A13	Electrogenic aspartate/glutamate antiporter SLC25A13, mitochondrial (Calcium-binding mitochondrial carrier protein Aralar2) (ARALAR-related gene 2) (ARALAR2) (Citrin) (Mitochondrial aspartate glutamate carrier 2) (Solute carrier family 25 member 13)	10.424	4.92254	15.4406	10.2624	5.26087	-	12.0415	-	-	-
Q99714	HSD17B10 ERAB HADH2 MRPP2 SCHAD SDR5C1 XH98G2	3-hydroxyacyl-CoA dehydrogenase type-2 (EC 1.1.1.35) (17-beta-estradiol 17-dehydrogenase) (EC 1.1.1.62) (2-methyl-3-hydroxybutyryl-CoA dehydrogenase) (MHBD) (3-alpha-(17-beta)-hydroxysteroid dehydrogenase (NAD(+))) (EC 1.1.1.239) (3-hydroxy-2-methylbutyryl-CoA dehydrogenase) (EC 1.1.1.178) (3-hydroxyacyl-CoA dehydrogenase type II) (3alpha(or 20beta)-hydroxysteroid dehydrogenase) (EC 1.1.1.53) (7-…	17.4209	3.60684	9.77498	10.2676	6.92019	3.9447	9.6625	3.04732	5.55151	3.58839
P83731	RPL24	60S ribosomal protein L24 (60S ribosomal protein L30) (Large ribosomal subunit protein eL24)	10.4191	11.8547	8.54024	10.2714	1.66215	7.67617	14.4209	-	-	-
Q9UK76	JPT1 ARM2 HN1	Jupiter microtubule associated homolog 1 (Androgen-regulated protein 2) (Hematological and neurological expressed 1 protein) [Cleaved into: Jupiter microtubule associated homolog 1, N-terminally processed]	11.0241	7.32778	12.4696	10.2738	2.65174	7.30098	13.7009	5.56291	8.85491	4.28574
P34897	SHMT2	Serine hydroxymethyltransferase, mitochondrial (SHMT) (EC 2.1.2.1) (Glycine hydroxymethyltransferase) (Serine methylase)	11.1261	13.4768	6.22172	10.2749	3.70171	6.47344	13.9992	20.7908	13.7545	7.16183
P41091	EIF2S3 EIF2G	Eukaryotic translation initiation factor 2 subunit 3 (EC 3.6.5.3) (Eukaryotic translation initiation factor 2 subunit gamma X) (eIF-2-gamma X) (eIF-2gX)	15.5484	3.93944	11.3444	10.2774	5.87756	7.68239	9.04138	7.71068	8.14482	0.776573
Q6NZI2	CAVIN1 PTRF FKSG13	Caveolae-associated protein 1 (Cavin-1) (Polymerase I and transcript release factor)	8.80605	11.205	10.8472	10.2861	1.29419	15.1349	16.068	24.9621	18.7216	5.42451
Q03135	CAV1 CAV	Caveolin-1	12.8609	7.62475	10.4023	10.296	2.61968	14.2624	7.90074	7.58377	9.91565	3.76777
Q9HB71	CACYBP S100A6BP SIP PNAS-107	Calcyclin-binding protein (CacyBP) (hCacyBP) (S100A6-binding protein) (Siah-interacting protein)	11.8484	8.07962	10.9687	10.2989	1.97166	7.37945	9.87825	9.0757	8.7778	1.27576
P23193	TCEA1 GTF2S TFIIS	Transcription elongation factor A protein 1 (Transcription elongation factor S-II protein 1) (Transcription elongation factor TFIIS.o)	11.3664	5.644	13.9104	10.3069	4.2338	10.4488	11.9455	6.14876	9.51436	3.00922
Q12906	ILF3 DRBF MPHOSPH4 NF90	Interleukin enhancer-binding factor 3 (Double-stranded RNA-binding protein 76) (DRBP76) (M-phase phosphoprotein 4) (MPP4) (Nuclear factor associated with dsRNA) (NFAR) (Nuclear factor of activated T-cells 90 kDa) (NF-AT-90) (Translational control protein 80) (TCP80)	9.80102	14.824	6.30493	10.31	4.28229	11.6428	7.99022	16.3145	11.9825	4.17252
Q9Y266	NUDC	Nuclear migration protein nudC (Nuclear distribution protein C homolog)	10.0695	9.3283	11.6202	10.3393	1.16952	9.20482	6.67062	13.5845	9.81998	3.49776
Q9UHX1	PUF60 FIR ROBPI SIAHBP1	Poly(U)-binding-splicing factor PUF60 (60 kDa poly(U)-binding-splicing factor) (FUSE-binding protein-interacting repressor) (FBP-interacting repressor) (Ro-binding protein 1) (RoBP1) (Siah-binding protein 1) (Siah-BP1)	9.81078	10.3501	10.8941	10.3517	0.541655	5.41043	8.7014	14.3689	9.49357	4.53147
P48507	GCLM GLCLR	Glutamate--cysteine ligase regulatory subunit (GCS light chain) (Gamma-ECS regulatory subunit) (Gamma-glutamylcysteine synthetase regulatory subunit) (Glutamate--cysteine ligase modifier subunit)	12.4987	9.50554	9.06884	10.3577	1.86697	10.371	14.4619	15.3733	13.4021	2.66426
Q99613	EIF3C EIF3S8	Eukaryotic translation initiation factor 3 subunit C (eIF3c) (Eukaryotic translation initiation factor 3 subunit 8) (eIF3 p110)	11.7497	8.20964	11.1182	10.3592	1.88813	9.14295	12.2129	13.1681	11.508	2.10312
P47756	CAPZB	F-actin-capping protein subunit beta (CapZ beta)	12.1443	9.58899	9.35871	10.364	1.54607	17.5652	10.5025	6.16637	11.4114	5.75351
Q96AC1	FERMT2 KIND2 MIG2 PLEKHC1	Fermitin family homolog 2 (Kindlin-2) (Mitogen-inducible gene 2 protein) (MIG-2) (Pleckstrin homology domain-containing family C member 1) (PH domain-containing family C member 1)	14.4019	8.51246	8.18967	10.368	3.49717	10.8671	16.7298	16.448	14.6816	3.30651
Q5JTZ9	AARS2 AARSL KIAA1270	Alanine--tRNA ligase, mitochondrial (EC 6.1.1.7) (Alanyl-tRNA synthetase) (AlaRS)	9.18997	15.7696	6.15272	10.3708	4.91598	9.00902	12.0995	11.7699	10.9595	1.69716
Q86VP6	CAND1 KIAA0829 TIP120 TIP120A	Cullin-associated NEDD8-dissociated protein 1 (Cullin-associated and neddylation-dissociated protein 1) (TBP-interacting protein of 120 kDa A) (TBP-interacting protein 120A) (p120 CAND1)	16.3243	7.9666	6.83505	10.3753	5.18294	18.5336	9.87337	6.2792	11.5621	6.29931
Q8N163	CCAR2 DBC1 KIAA1967	Cell cycle and apoptosis regulator protein 2 (Cell division cycle and apoptosis regulator protein 2) (DBIRD complex subunit KIAA1967) (Deleted in breast cancer gene 1 protein) (DBC-1) (DBC.1) (NET35) (p30 DBC)	9.72366	11.5819	9.82542	10.377	1.04471	11.5342	14.0303	6.70919	10.7579	3.72176
P68402	PAFAH1B2 PAFAHB	Platelet-activating factor acetylhydrolase IB subunit alpha2 (EC 3.1.1.47) (PAF acetylhydrolase 30 kDa subunit) (PAF-AH 30 kDa subunit) (PAF-AH subunit beta) (PAFAH subunit beta)	12.6149	6.35056	12.2176	10.3943	3.50765	10.1067	15.537	-	-	-
O14979	HNRNPDL HNRPDL JKTBP	Heterogeneous nuclear ribonucleoprotein D-like (hnRNP D-like) (hnRNP DL) (AU-rich element RNA-binding factor) (JKT41-binding protein) (Protein laAUF1)	11.7598	6.45621	12.9784	10.3981	3.46775	16.4822	14.2882	9.65107	13.4738	3.48763
Q9Y281	CFL2	Cofilin-2 (Cofilin, muscle isoform)	9.53337	14.7848	6.93224	10.4168	4.00014	10.5953	9.70736	11.7901	10.6976	1.04514
Q9UJZ1	STOML2 SLP2 HSPC108	Stomatin-like protein 2, mitochondrial (SLP-2) (EPB72-like protein 2) (Paraprotein target 7) (Paratarg-7)	8.70906	14.2926	8.29609	10.4326	3.34923	11.3844	8.37079	8.98608	9.58044	1.59232
P61254	RPL26	60S ribosomal protein L26 (Large ribosomal subunit protein uL24)	10.2906	8.98707	12.0547	10.4441	1.53955	19.5973	10.1059	-	-	-
Q07021	C1QBP GC1QBP HABP1 SF2P32	Complement component 1 Q subcomponent-binding protein, mitochondrial (ASF/SF2-associated protein p32) (Glycoprotein gC1qBP) (C1qBP) (Hyaluronan-binding protein 1) (Mitochondrial matrix protein p32) (gC1q-R protein) (p33) (SF2AP32)	16.6264	6.96039	7.78362	10.4568	5.35884	5.91804	12.7871	5.16707	7.95742	4.19949
P20042	EIF2S2 EIF2B	Eukaryotic translation initiation factor 2 subunit 2 (Eukaryotic translation initiation factor 2 subunit beta) (eIF-2-beta)	11.3129	8.93917	11.149	10.467	1.32571	10.5426	11.5522	11.3051	11.1333	0.526274
Q92797	SYMPK SPK	Symplekin	14.5285	5.69383	11.2366	10.4863	4.46484	23.3728	16.0003	-	-	-
P21796	VDAC1 VDAC	Voltage-dependent anion-selective channel protein 1 (VDAC-1) (hVDAC1) (Outer mitochondrial membrane protein porin 1) (Plasmalemmal porin) (Porin 31HL) (Porin 31HM)	9.26578	13.2968	9.04609	10.5362	2.39325	8.29836	3.85817	8.50434	6.88696	2.62503
Q96I24	FUBP3 FBP3	Far upstream element-binding protein 3 (FUSE-binding protein 3)	11.8904	8.9802	10.8138	10.5615	1.47142	13.076	12.9284	-	-	-
P18754	RCC1 CHC1	Regulator of chromosome condensation (Cell cycle regulatory protein) (Chromosome condensation protein 1)	11.4056	4.79301	15.5156	10.5714	5.40974	8.3796	12.419	7.01489	9.27116	2.8102
P22087	FBL FIB1 FLRN	rRNA 2'-O-methyltransferase fibrillarin (EC 2.1.1.-) (34 kDa nucleolar scleroderma antigen) (Histone-glutamine methyltransferase) (U6 snRNA 2'-O-methyltransferase fibrillarin)	11.1182	9.57182	11.1008	10.597	0.887838	8.07793	11.5616	4.20373	7.94774	3.68064
P19105	MYL12A MLCB MRLC3 RLC	Myosin regulatory light chain 12A (Epididymis secretory protein Li 24) (HEL-S-24) (MLC-2B) (Myosin RLC) (Myosin regulatory light chain 2, nonsarcomeric) (Myosin regulatory light chain MRLC3)	10.2116	9.92776	11.6889	10.6094	0.945539	11.5999	18.179	15.8681	15.2157	3.33774
P31949	S100A11 MLN70 S100C	Protein S100-A11 (Calgizzarin) (Metastatic lymph node gene 70 protein) (MLN 70) (Protein S100-C) (S100 calcium-binding protein A11) [Cleaved into: Protein S100-A11, N-terminally processed]	4.72652	10.371	16.7894	10.629	6.03558	-	4.75066	-	-	-
Q15024	EXOSC7 KIAA0116 RRP42	Exosome complex component RRP42 (Exosome component 7) (Ribosomal RNA-processing protein 42) (p8)	9.2773	11.1498	11.4676	10.6316	1.18355	15.0606	16.1067	8.72981	13.299	3.99148
P63220	RPS21	40S ribosomal protein S21 (Small ribosomal subunit protein eS21)	13.6256	11.25	7.03538	10.637	3.33758	3.77547	11.2996	3.65513	6.24338	4.37918
P55209	NAP1L1 NRP	Nucleosome assembly protein 1-like 1 (NAP-1-related protein) (hNRP)	8.82676	15.754	7.3513	10.644	4.48644	13.6263	11.7029	15.5876	13.6389	1.94238
P19623	SRM SPS1 SRML1	Spermidine synthase (SPDSY) (EC 2.5.1.16) (Putrescine aminopropyltransferase)	12.3699	12.1767	7.41581	10.6541	2.80613	17.0709	15.5248	-	-	-
P00492	HPRT1 HPRT	Hypoxanthine-guanine phosphoribosyltransferase (HGPRT) (HGPRTase) (EC 2.4.2.8)	11.0067	10.3018	10.6704	10.6596	0.352552	2.25211	9.39074	12.409	8.01729	5.21588
Q9H3K6	BOLA2 BOLA2A My016; BOLA2B	BolA-like protein 2	13.3171	4.27278	14.4055	10.6651	5.56263	7.41564	5.87225	7.10421	6.79737	0.816163
P23588	EIF4B	Eukaryotic translation initiation factor 4B (eIF-4B)	9.58082	10.4761	12.009	10.6886	1.22797	12.8905	7.06328	2.90263	7.61879	5.01704
P30084	ECHS1	Enoyl-CoA hydratase, mitochondrial (mECH) (mECH1) (EC 4.2.1.17) (EC 5.3.3.8) (Enoyl-CoA hydratase 1) (ECHS1) (Short-chain enoyl-CoA hydratase) (SCEH)	11.0257	8.12505	12.9337	10.6948	2.42134	13.68	9.85956	-	-	-
P11310	ACADM	Medium-chain specific acyl-CoA dehydrogenase, mitochondrial (MCAD) (EC 1.3.8.7) (Medium chain acyl-CoA dehydrogenase) (MCADH)	10.9131	12.8692	8.33383	10.7054	2.27482	15.457	12.4405	22.8359	16.9111	5.34812
P49321	NASP	Nuclear autoantigenic sperm protein (NASP)	11.8881	10.4841	9.80509	10.7258	1.0623	12.2538	12.1605	8.14944	10.8546	2.34317
P43897	TSFM	Elongation factor Ts, mitochondrial (EF-Ts) (EF-TsMt)	11.766	5.50464	14.9342	10.7349	4.79857	6.83973	13.5905	6.16708	8.86577	4.10553
O15145	ARPC3 ARC21	Actin-related protein 2/3 complex subunit 3 (Arp2/3 complex 21 kDa subunit) (p21-ARC)	6.99301	11.6584	13.5897	10.7471	3.39148	6.05751	7.85754	-	-	-
P49588	AARS1 AARS	Alanine--tRNA ligase, cytoplasmic (EC 6.1.1.7) (Alanyl-tRNA synthetase) (AlaRS) (Renal carcinoma antigen NY-REN-42)	11.7216	10.0598	10.4897	10.757	0.862549	15.5641	16.9	17.8436	16.7692	1.14536
O14737	PDCD5 TFAR19	Programmed cell death protein 5 (TF-1 cell apoptosis-related protein 19) (Protein TFAR19)	11.6085	3.34606	17.3239	10.7595	7.02751	4.60182	15.2894	2.45825	7.44983	6.87336
P62140	PPP1CB	Serine/threonine-protein phosphatase PP1-beta catalytic subunit (PP-1B) (PPP1CD) (EC 3.1.3.16) (EC 3.1.3.53)	10.6521	7.87291	13.7976	10.7742	2.96422	10.6353	18.1509	5.12145	11.3025	6.54028
P40939	HADHA HADH	Trifunctional enzyme subunit alpha, mitochondrial (78 kDa gastrin-binding protein) (Monolysocardiolipin acyltransferase) (EC 2.3.1.-) (TP-alpha) [Includes: Long-chain enoyl-CoA hydratase (EC 4.2.1.17); Long chain 3-hydroxyacyl-CoA dehydrogenase (EC 1.1.1.211)]	8.48232	13.9859	9.86037	10.7762	2.86381	15.3912	18.0583	-	-	-
P61224	RAP1B OK/SW-cl.11	Ras-related protein Rap-1b (EC 3.6.5.2) (GTP-binding protein smg p21B)	13.5389	6.99837	11.829	10.7888	3.3921	14.8596	13.8585	8.04953	12.2558	3.67701
P13693	TPT1	Translationally-controlled tumor protein (TCTP) (Fortilin) (Histamine-releasing factor) (HRF) (p23)	14.1992	5.29917	12.9064	10.8016	4.80887	10.2278	12.6958	6.8864	9.93664	2.91561
P48444	ARCN1 COPD	Coatomer subunit delta (Archain) (Delta-coat protein) (Delta-COP)	9.76439	15.0043	7.65486	10.8078	3.7842	9.0719	13.211	21.3292	14.5374	6.23538
P30085	CMPK1 CMK CMPK UCK UMK UMPK	UMP-CMP kinase (EC 2.7.4.14) (Deoxycytidylate kinase) (CK) (dCMP kinase) (Nucleoside-diphosphate kinase) (EC 2.7.4.6) (Uridine monophosphate/cytidine monophosphate kinase) (UMP/CMP kinase) (UMP/CMPK)	9.70084	11.6982	11.051	10.8167	1.0191	11.9548	12.366	-	-	-
Q16181	SEPTIN7 CDC10 SEPT7	Septin-7 (CDC10 protein homolog)	13.1786	9.58899	9.68371	10.8171	2.04568	13.011	11.3711	8.26496	10.8823	2.41045
P36639	NUDT1 MTH1	Oxidized purine nucleoside triphosphate hydrolase (EC 3.6.1.56) (2-hydroxy-dATP diphosphatase) (7,8-dihydro-8-oxoguanine triphosphatase) (8-oxo-dGTPase) (Methylated purine nucleoside triphosphate hydrolase) (EC 3.6.1.-) (Nucleoside diphosphate-linked moiety X motif 1) (Nudix motif 1)	12.3599	11.7232	8.41988	10.8343	2.11506	28.9147	8.99892	-	-	-
O60869	EDF1	Endothelial differentiation-related factor 1 (EDF-1) (Multiprotein-bridging factor 1) (MBF1)	15.7178	6.61615	10.2124	10.8488	4.58407	8.20947	13.1703	8.03549	9.8051	2.91567
P58546	MTPN	Myotrophin (Protein V-1)	12.2538	9.39239	10.9036	10.8499	1.43144	12.5247	11.3216	8.81246	10.8862	1.89403
P11177	PDHB PHE1B	Pyruvate dehydrogenase E1 component subunit beta, mitochondrial (PDHE1-B) (EC 1.2.4.1)	15.5348	11.5036	5.54471	10.8611	5.02596	9.1578	5.83919	6.46364	7.15355	1.76359
Q96N66	MBOAT7 BB1 LENG4 OACT7	Lysophospholipid acyltransferase 7 (LPLAT 7) (EC 2.3.1.-) (1-acylglycerophosphatidylinositol O-acyltransferase) (Bladder and breast carcinoma-overexpressed gene 1 protein) (Leukocyte receptor cluster member 4) (Lysophosphatidylinositol acyltransferase) (LPIAT) (Lyso-PI acyltransferase) (Membrane-bound O-acyltransferase domain-containing protein 7) (O-acyltransferase domain-containing protein 7) (…	13.6606	5.09678	13.8481	10.8685	4.99932	5.31962	10.5706	5.87101	7.25373	2.88566
Q99439	CNN2	Calponin-2 (Calponin H2, smooth muscle) (Neutral calponin)	11.2342	12.0152	9.36036	10.8699	1.3644	8.10834	15.6545	19.5365	14.4331	5.81117
O43776	NARS1 NARS NRS	Asparagine--tRNA ligase, cytoplasmic (EC 6.1.1.22) (Asparaginyl-tRNA synthetase) (AsnRS) (Asparaginyl-tRNA synthetase 1)	10.9742	9.731	11.9509	10.8854	1.11262	11.0241	12.7651	13.2915	12.3602	1.18669
P49736	MCM2 BM28 CCNL1 CDCL1 KIAA0030	DNA replication licensing factor MCM2 (EC 3.6.4.12) (Minichromosome maintenance protein 2 homolog) (Nuclear protein BM28)	7.11542	12.0067	13.5539	10.892	3.36086	16.1707	17.2843	7.48142	13.6455	5.36717
Q9UG63	ABCF2 HUSSY-18	ATP-binding cassette sub-family F member 2 (Iron-inhibited ABC transporter 2)	13.8384	9.52273	9.33406	10.8984	2.54787	24.8222	17.474	9.875	17.3904	7.47395
O95340	PAPSS2 ATPSK2	Bifunctional 3'-phosphoadenosine 5'-phosphosulfate synthase 2 (PAPS synthase 2) (PAPSS 2) (Sulfurylase kinase 2) (SK 2) (SK2) [Includes: Sulfate adenylyltransferase (EC 2.7.7.4) (ATP-sulfurylase) (Sulfate adenylate transferase) (SAT); Adenylyl-sulfate kinase (EC 2.7.1.25) (3'-phosphoadenosine-5'-phosphosulfate synthase) (APS kinase) (Adenosine-5'-phosphosulfate 3'-phosphotransferase) (Adenylylsul…	8.02094	12.8122	11.8655	10.8996	2.53751	10.2149	12.2953	-	-	-
Q9H0B6	KLC2	Kinesin light chain 2 (KLC 2)	6.02837	12.7026	13.9822	10.9044	4.27095	8.36407	7.64232	9.9829	8.6631	1.1986
Q9NZL4	HSPBP1 HSPBP PP1845	Hsp70-binding protein 1 (HspBP1) (Heat shock protein-binding protein 1) (Hsp70-binding protein 2) (HspBP2) (Hsp70-interacting protein 1) (Hsp70-interacting protein 2)	14.6517	5.87341	12.1944	10.9065	4.52867	12.9329	10.2721	6.20914	9.80471	3.38617
P17931	LGALS3 MAC2	Galectin-3 (Gal-3) (35 kDa lectin) (Carbohydrate-binding protein 35) (CBP 35) (Galactose-specific lectin 3) (Galactoside-binding protein) (GALBP) (IgE-binding protein) (L-31) (Laminin-binding protein) (Lectin L-29) (Mac-2 antigen)	8.81462	14.5599	9.36857	10.9143	3.16923	4.86791	11.0502	-	-	-
P63000	RAC1 TC25 MIG5	Ras-related C3 botulinum toxin substrate 1 (EC 3.6.5.2) (Cell migration-inducing gene 5 protein) (Ras-like protein TC25) (p21-Rac1)	10.2326	14.8458	7.68691	10.9218	3.62886	5.18011	7.03045	-	-	-
O00629	KPNA4 QIP1	Importin subunit alpha-3 (Importin alpha Q1) (Qip1) (Karyopherin subunit alpha-4)	12.7407	7.8763	12.1497	10.9222	2.65436	10.1681	10.7079	17.5679	12.8146	4.12531
P17844	DDX5 G17P1 HELR HLR1	Probable ATP-dependent RNA helicase DDX5 (EC 3.6.4.13) (DEAD box protein 5) (RNA helicase p68)	10.6991	11.5928	10.5073	10.9331	0.579337	6.5362	11.179	11.4362	9.71715	2.75778
O75534	CSDE1 D1S155E KIAA0885 NRU UNR	Cold shock domain-containing protein E1 (N-ras upstream gene protein) (Protein UNR)	10.537	9.77091	12.5025	10.9368	1.40901	11.168	16.476	9.38007	12.3413	3.69059
Q8N1G4	LRRC47 KIAA1185	Leucine-rich repeat-containing protein 47	12.7506	10.3211	9.75788	10.9432	1.5904	5.77434	14.1137	8.7994	9.56248	4.22172
Q9H788	SH2D4A PPP1R38 SH2A	SH2 domain-containing protein 4A (Protein SH(2)A) (Protein phosphatase 1 regulatory subunit 38)	15.3038	7.03503	10.5594	10.9661	4.14934	12.4972	24.4382	-	-	-
O00429	DNM1L DLP1 DRP1	Dynamin-1-like protein (EC 3.6.5.5) (Dnm1p/Vps1p-like protein) (DVLP) (Dynamin family member proline-rich carboxyl-terminal domain less) (Dymple) (Dynamin-like protein) (Dynamin-like protein 4) (Dynamin-like protein IV) (HdynIV) (Dynamin-related protein 1)	9.29294	9.1611	14.4539	10.9693	3.01844	12.6073	13.5569	-	-	-
Q9Y617	PSAT1 PSA	Phosphoserine aminotransferase (EC 2.6.1.52) (Phosphohydroxythreonine aminotransferase) (PSAT)	8.26277	16.6653	8.00444	10.9775	4.92746	16.5359	16.4355	13.0722	15.3479	1.97142
P33316	DUT	Deoxyuridine 5'-triphosphate nucleotidohydrolase, mitochondrial (dUTPase) (EC 3.6.1.23) (dUTP pyrophosphatase)	14.8458	11.2712	6.82437	10.9805	4.0186	4.07076	11.6795	10.9187	8.88965	4.19059
P31689	DNAJA1 DNAJ2 HDJ2 HSJ2 HSPF4	DnaJ homolog subfamily A member 1 (DnaJ protein homolog 2) (HSDJ) (Heat shock 40 kDa protein 4) (Heat shock protein J2) (HSJ-2) (Human DnaJ protein 2) (hDj-2)	10.5113	11.8648	10.5921	10.9894	0.75915	5.00365	10.8893	7.81057	7.90118	2.94388
Q9UJU6	DBNL CMAP SH3P7 PP5423	Drebrin-like protein (Cervical SH3P7) (Cervical mucin-associated protein) (Drebrin-F) (HPK1-interacting protein of 55 kDa) (HIP-55) (SH3 domain-containing protein 7)	12.537	10.8909	9.55547	10.9944	1.49344	16.3439	12.7765	8.35088	12.4904	4.00418
P13804	ETFA	Electron transfer flavoprotein subunit alpha, mitochondrial (Alpha-ETF)	15.3762	10.6329	7.00382	11.0043	4.1985	9.90585	7.42412	24.522	13.9507	9.23878
O00233	PSMD9	26S proteasome non-ATPase regulatory subunit 9 (26S proteasome regulatory subunit p27)	14.1542	9.95453	8.94705	11.0186	2.76187	10.8385	15.8759	8.154	11.6228	3.92024
P17812	CTPS1 CTPS	CTP synthase 1 (EC 6.3.4.2) (CTP synthetase 1) (UTP--ammonia ligase 1)	10.7055	10.4833	11.9307	11.0399	0.779492	12.4359	11.408	21.7791	15.2076	5.71418
Q9Y262	EIF3L EIF3EIP EIF3S6IP HSPC021 HSPC025 MSTP005	Eukaryotic translation initiation factor 3 subunit L (eIF3l) (Eukaryotic translation initiation factor 3 subunit 6-interacting protein) (Eukaryotic translation initiation factor 3 subunit E-interacting protein)	11.3404	10.2922	11.517	11.0499	0.662079	15.0599	9.7041	13.7768	12.8469	2.79635
P61019	RAB2A RAB2	Ras-related protein Rab-2A (EC 3.6.5.2)	14.0317	6.04674	13.079	11.0525	4.36121	11.4833	19.6897	14.4488	15.2072	4.15545
P19022	CDH2 CDHN NCAD	Cadherin-2 (CDw325) (Neural cadherin) (N-cadherin) (CD antigen CD325)	10.4296	7.71579	15.0548	11.0667	3.71078	6.32845	16.0292	6.66879	9.67548	5.50511
O75390	CS	Citrate synthase, mitochondrial (EC 2.3.3.1) (Citrate (Si)-synthase)	14.294	9.22789	9.69268	11.0715	2.80043	9.47851	9.50881	9.52846	9.50526	0.0251672
Q86XP3	DDX42	ATP-dependent RNA helicase DDX42 (EC 3.6.4.13) (DEAD box protein 42) (RNA helicase-like protein) (RHELP) (RNA helicase-related protein) (RNAHP) (SF3b DEAD box protein) (Splicing factor 3B-associated 125 kDa protein) (SF3b125)	12.7453	11.2972	9.18833	11.0769	1.78868	8.52392	21.975	18.9667	16.4885	7.05964
O00159	MYO1C	Unconventional myosin-Ic (Myosin I beta) (MMI-beta) (MMIb)	13.9748	7.33173	11.9579	11.0881	3.40587	16.4522	17.7375	-	-	-
Q12797	ASPH BAH	Aspartyl/asparaginyl beta-hydroxylase (EC 1.14.11.16) (Aspartate beta-hydroxylase) (ASP beta-hydroxylase) (Peptide-aspartate beta-dioxygenase)	10.383	7.39129	15.5184	11.0976	4.11042	6.91873	13.0888	8.57544	9.52766	3.19336
Q9Y3A5	SBDS CGI-97	Ribosome maturation protein SBDS (Shwachman-Bodian-Diamond syndrome protein)	11.4355	12.1991	9.67474	11.1031	1.29457	12.1165	12.9973	6.30317	10.4723	3.63736
P61160	ACTR2 ARP2	Actin-related protein 2 (Actin-like protein 2)	13.1982	8.8201	11.3397	11.1193	2.19735	2.2286	14.1078	4.40538	6.91393	6.32443
Q14498	RBM39 HCC1 RNPC2	RNA-binding protein 39 (CAPER alpha) (CAPERalpha) (Hepatocellular carcinoma protein 1) (RNA-binding motif protein 39) (RNA-binding region-containing protein 2) (Splicing factor HCC1)	8.24981	7.47817	17.6873	11.1384	5.68462	4.82218	14.8298	11.4464	10.3661	5.09053
P42771	CDKN2A CDKN2 MTS1	Cyclin-dependent kinase inhibitor 2A (Cyclin-dependent kinase 4 inhibitor A) (CDK4I) (Multiple tumor suppressor 1) (MTS-1) (p16-INK4a) (p16-INK4) (p16INK4A)	11.4315	10.2568	11.7699	11.1527	0.794165	10.5474	14.5065	-	-	-
P39656	DDOST KIAA0115 OST48 OK/SW-cl.45	Dolichyl-diphosphooligosaccharide--protein glycosyltransferase 48 kDa subunit (DDOST 48 kDa subunit) (Oligosaccharyl transferase 48 kDa subunit)	9.92695	15.0678	8.46791	11.1542	3.46689	9.14955	17.9427	-	-	-
Q86UP2	KTN1 CG1 KIAA0004	Kinectin (CG-1 antigen) (Kinesin receptor)	13.3381	10.1188	10.0185	11.1585	1.88828	13.9126	5.54016	8.24089	9.23121	4.27316
P53618	COPB1 COPB MSTP026	Coatomer subunit beta (Beta-coat protein) (Beta-COP)	11.5154	10.6017	11.3797	11.1656	0.493022	18.5495	12.6508	15.7895	15.6633	2.9514
P41227	NAA10 ARD1 ARD1A TE2	N-alpha-acetyltransferase 10 (EC 2.3.1.255) (N-terminal acetyltransferase complex ARD1 subunit homolog A) (hARD1) (NatA catalytic subunit Naa10)	9.91316	13.6472	9.94074	11.167	2.14793	11.5115	15.4827	7.2265	11.4069	4.1291
Q16881	TXNRD1 GRIM12 KDRF	Thioredoxin reductase 1, cytoplasmic (TR) (EC 1.8.1.9) (Gene associated with retinoic and interferon-induced mortality 12 protein) (GRIM-12) (Gene associated with retinoic and IFN-induced mortality 12 protein) (KM-102-derived reductase-like factor) (Peroxidase TXNRD1) (EC 1.11.1.2) (Thioredoxin reductase TR1)	5.81995	20.9399	6.79536	11.1851	8.46198	9.72855	7.81396	5.67168	7.73807	2.0295
P00367	GLUD1 GLUD	Glutamate dehydrogenase 1, mitochondrial (GDH 1) (EC 1.4.1.3)	10.9956	9.84331	12.7552	11.198	1.46646	15.7469	14.71	12.8016	14.4195	1.49399
P51648	ALDH3A2 ALDH10 FALDH	Aldehyde dehydrogenase family 3 member A2 (EC 1.2.1.3) (EC 1.2.1.94) (Aldehyde dehydrogenase 10) (Fatty aldehyde dehydrogenase) (Microsomal aldehyde dehydrogenase)	19.3724	5.39692	8.90773	11.2257	7.27036	14.9494	10.1237	15.3059	13.4596	2.89454
Q9NX63	CHCHD3 MIC19 MINOS3	MICOS complex subunit MIC19 (Coiled-coil-helix-coiled-coil-helix domain-containing protein 3)	14.3197	11.0961	8.27447	11.2301	3.02486	21.0516	15.374	15.384	17.2699	3.27507
P27695	APEX1 APE APE1 APEX APX HAP1 REF1	DNA-(apurinic or apyrimidinic site) endonuclease (EC 3.1.11.2) (APEX nuclease) (APEN) (Apurinic-apyrimidinic endonuclease 1) (AP endonuclease 1) (APE-1) (REF-1) (Redox factor-1) [Cleaved into: DNA-(apurinic or apyrimidinic site) endonuclease, mitochondrial]	13.5711	11.3514	8.8364	11.253	2.36887	11.1056	9.40224	8.81478	9.7742	1.18983
O75367	MACROH2A1 H2AFY	Core histone macro-H2A.1 (Histone macroH2A1) (mH2A1) (Histone H2A.y) (H2A/y) (Medulloblastoma antigen MU-MB-50.205)	11.85	9.62576	12.2938	11.2565	1.4296	10.6073	10.7079	4.26114	8.52546	3.69335
P35241	RDX	Radixin	12.0121	12.0338	9.72774	11.2579	1.32518	7.9677	6.94567	5.37355	6.76231	1.30676
Q8WX93	PALLD KIAA0992 CGI-151	Palladin (SIH002) (Sarcoma antigen NY-SAR-77)	14.6961	7.73478	11.3734	11.2681	3.48188	9.73507	11.1719	4.94866	8.61855	3.2584
P33991	MCM4 CDC21	DNA replication licensing factor MCM4 (EC 3.6.4.12) (CDC21 homolog) (P1-CDC21)	7.92363	5.63109	20.2596	11.2715	7.86794	16.0884	18.7098	14.0295	16.2759	2.34575
P50213	IDH3A	Isocitrate dehydrogenase [NAD] subunit alpha, mitochondrial (EC 1.1.1.41) (Isocitric dehydrogenase subunit alpha) (NAD(+)-specific ICDH subunit alpha)	8.74014	14.8175	10.268	11.2752	3.16139	12.3499	44.4256	6.71685	21.1641	20.341
P30405	PPIF CYP3	Peptidyl-prolyl cis-trans isomerase F, mitochondrial (PPIase F) (EC 5.2.1.8) (Cyclophilin D) (CyP-D) (CypD) (Cyclophilin F) (Mitochondrial cyclophilin) (CyP-M) (Rotamase F)	8.09803	11.4425	14.3139	11.2848	3.11092	10.1196	19.6187	-	-	-
Q6FI81	CIAPIN1 CUA001 PRO0915	Anamorsin (Cytokine-induced apoptosis inhibitor 1) (Fe-S cluster assembly protein DRE2 homolog)	10.1463	7.84947	15.8717	11.2891	4.1314	10.6105	10.4392	6.18565	9.07846	2.50671
Q96SB4	SRPK1	SRSF protein kinase 1 (EC 2.7.11.1) (SFRS protein kinase 1) (Serine/arginine-rich protein-specific kinase 1) (SR-protein-specific kinase 1)	20.0141	6.71746	7.19826	11.3099	7.54184	8.39857	15.5947	13.5277	12.507	3.70507
P07602	PSAP GLBA SAP1	Prosaposin (Proactivator polypeptide) [Cleaved into: Saposin-A (Protein A); Saposin-B-Val; Saposin-B (Cerebroside sulfate activator) (CSAct) (Dispersin) (Sphingolipid activator protein 1) (SAP-1) (Sulfatide/GM1 activator); Saposin-C (A1 activator) (Co-beta-glucosidase) (Glucosylceramidase activator) (Sphingolipid activator protein 2) (SAP-2); Saposin-D (Component C) (Protein C)]	12.895	12.3752	8.69731	11.3225	2.28831	28.6514	11.3986	-	-	-
P55327	TPD52	Tumor protein D52 (Protein N8)	6.24651	13.7314	13.9926	11.3235	4.39872	13.4536	9.70736	14.9009	12.6873	2.68022
Q92979	EMG1 C2F	Ribosomal RNA small subunit methyltransferase NEP1 (EC 2.1.1.-) (18S rRNA (pseudouridine(1248)-N1)-methyltransferase) (18S rRNA Psi1248 methyltransferase) (Nucleolar protein EMG1 homolog) (Protein C2f) (Ribosome biogenesis protein NEP1)	16.6027	7.28705	10.0905	11.3268	4.7793	9.23531	11.6818	-	-	-
P06748	NPM1 NPM	Nucleophosmin (NPM) (Nucleolar phosphoprotein B23) (Nucleolar protein NO38) (Numatrin)	4.97937	23.0657	5.9575	11.3342	10.1715	8.6793	6.01884	19.6781	11.4587	7.24138
Q14126	DSG2 CDHF5	Desmoglein-2 (Cadherin family member 5) (HDGC)	14.9226	6.6478	12.5063	11.3589	4.25505	9.288	12.6706	6.85214	9.60359	2.92205
P25786	PSMA1 HC2 NU PROS30 PSC2	Proteasome subunit alpha type-1 (30 kDa prosomal protein) (PROS-30) (Macropain subunit C2) (Multicatalytic endopeptidase complex subunit C2) (Proteasome component C2) (Proteasome nu chain)	7.61954	15.1824	11.3058	11.3692	3.78181	5.66785	6.99509	13.0026	8.55519	3.90835
P46060	RANGAP1 KIAA1835 SD	Ran GTPase-activating protein 1 (RanGAP1)	11.397	6.90305	15.8547	11.3849	4.47582	4.11849	10.4657	2.69051	5.75822	4.13882
Q5JTV8	TOR1AIP1 LAP1	Torsin-1A-interacting protein 1 (Lamin-associated protein 1B) (LAP1B)	11.5287	10.8989	11.745	11.3908	0.439585	7.50684	14.1225	9.21471	10.2814	3.43442
O60763	USO1 VDP	General vesicular transport factor p115 (Protein USO1 homolog) (Transcytosis-associated protein) (TAP) (Vesicle-docking protein)	12.9526	6.58038	14.6583	11.3971	4.25769	5.59893	19.2526	9.71714	11.5229	7.00366
P15121	AKR1B1 ALDR1 ALR2	Aldo-keto reductase family 1 member B1 (EC 1.1.1.300) (EC 1.1.1.372) (EC 1.1.1.54) (Aldehyde reductase) (Aldose reductase) (AR) (EC 1.1.1.21)	11.7419	9.19245	13.2705	11.4016	2.0602	13.6591	13.162	-	-	-
Q99729	HNRNPAB ABBP1 HNRPAB	Heterogeneous nuclear ribonucleoprotein A/B (hnRNP A/B) (APOBEC1-binding protein 1) (ABBP-1)	10.5386	14.308	9.38992	11.4122	2.57279	7.57172	9.11074	9.85225	8.8449	1.16327
Q9UKK9	NUDT5 NUDIX5 HSPC115	ADP-sugar pyrophosphatase (EC 3.6.1.13) (8-oxo-dGDP phosphatase) (EC 3.6.1.58) (Nuclear ATP-synthesis protein NUDIX5) (EC 2.7.7.96) (Nucleoside diphosphate-linked moiety X motif 5) (Nudix motif 5) (hNUDT5) (YSA1H)	13.6002	9.2419	11.3986	11.4136	2.17919	8.82617	10.2729	15.6666	11.5885	3.60502
P52292	KPNA2 RCH1 SRP1	Importin subunit alpha-1 (Karyopherin subunit alpha-2) (RAG cohort protein 1) (SRP1-alpha)	11.5389	9.70165	13.0276	11.4227	1.66601	6.23605	13.3186	22.344	13.9662	8.07346
Q9Y3E0	GOLT1B GCT2 GOT1A CGI-141 HDCMA39P UNQ432/PRO793	Vesicle transport protein GOT1B (Germ cell tumor 2) (Golgi transport 1 homolog B) (Putative NF-kappa-B-activating protein 470) (hGOT1a)	18.2285	6.7971	9.29212	11.4392	6.01056	-	11.7683	-	-	-
Q16719	KYNU	Kynureninase (EC 3.7.1.3) (L-kynurenine hydrolase)	11.6452	12.6615	10.0396	11.4487	1.32193	11.5451	16.3348	7.24913	11.7097	4.54507
Q15181	PPA1 IOPPP PP	Inorganic pyrophosphatase (EC 3.6.1.1) (Pyrophosphate phospho-hydrolase) (PPase)	13.744	9.94155	10.6768	11.4541	2.0169	7.50196	10.1939	12.6813	10.1257	2.59034
O00170	AIP XAP2	AH receptor-interacting protein (AIP) (Aryl-hydrocarbon receptor-interacting protein) (HBV X-associated protein 2) (XAP-2) (Immunophilin homolog ARA9)	17.2096	7.30845	9.93263	11.4836	5.12956	11.6623	12.3491	9.65026	11.2206	1.40262
P54105	CLNS1A CLCI ICLN	Methylosome subunit pICln (Chloride channel, nucleotide sensitive 1A) (Chloride conductance regulatory protein ICln) (I(Cln)) (Chloride ion current inducer protein) (ClCI) (Reticulocyte pICln)	18.8753	7.83597	7.83461	11.5153	6.37394	8.84786	16.3705	12.3814	12.5332	3.76361
Q13442	PDAP1 HASPP28	28 kDa heat- and acid-stable phosphoprotein (PDGF-associated protein) (PAP) (PDGFA-associated protein 1) (PAP1)	12.7392	9.70492	12.1636	11.5359	1.61159	11.3939	23.435	6.38448	13.7378	8.7636
Q15785	TOMM34 URCC3	Mitochondrial import receptor subunit TOM34 (hTom34) (Translocase of outer membrane 34 kDa subunit)	13.3269	13.5808	7.72473	11.5441	3.31013	10.2447	12.162	38.739	20.3819	15.9266
P13073	COX4I1 COX4	Cytochrome c oxidase subunit 4 isoform 1, mitochondrial (Cytochrome c oxidase polypeptide IV) (Cytochrome c oxidase subunit IV isoform 1) (COX IV-1)	15.8632	6.2408	12.54	11.548	4.88728	8.34811	10.3155	16.8641	11.8426	4.45865
O15427	SLC16A3 MCT3 MCT4	Monocarboxylate transporter 4 (MCT 4) (Solute carrier family 16 member 3)	16.8067	7.14906	10.7254	11.5604	4.88267	9.1446	9.69105	3.87231	7.56932	3.21334
Q9HDC9	APMAP C20orf3 UNQ1869/PRO4305	Adipocyte plasma membrane-associated protein (Protein BSCv)	10.3107	16.2212	8.16758	11.5665	4.17111	24.4684	12.2961	-	-	-
Q9H910	JPT2 C16orf34 HN1L L11	Jupiter microtubule associated homolog 2 (Hematological and neurological expressed 1-like protein) (HN1-like protein)	13.6599	7.47372	13.592	11.5752	3.55214	13.1658	11.2594	6.27077	10.232	3.56049
Q9BXP5	SRRT ARS2 ASR2	Serrate RNA effector molecule homolog (Arsenite-resistance protein 2)	13.6181	13.3937	7.74048	11.5841	3.33055	6.72956	11.3852	5.60018	7.90499	3.06642
Q96CT7	CCDC124	Coiled-coil domain-containing protein 124	9.93993	6.22374	18.5933	11.5857	6.34687	9.71062	18.3273	3.67768	10.5719	7.36271
Q9Y6Y8	SEC23IP MSTP053	SEC23-interacting protein (p125)	10.8877	10.2116	13.6576	11.5857	1.82594	12.7697	12.7948	12.8768	12.8137	0.0560441
P54577	YARS1 YARS	Tyrosine--tRNA ligase, cytoplasmic (EC 6.1.1.1) (Tyrosyl-tRNA synthetase) (TyrRS) [Cleaved into: Tyrosine--tRNA ligase, cytoplasmic, N-terminally processed]	13.3246	9.62984	11.8034	11.5859	1.85695	13.3396	12.236	3.13466	9.57011	5.60052
Q13148	TARDBP TDP43	TAR DNA-binding protein 43 (TDP-43)	14.3366	8.99096	11.4653	11.5976	2.67529	6.89022	16.2977	8.59692	10.5949	5.0119
Q96HE7	ERO1A ERO1L UNQ434/PRO865	ERO1-like protein alpha (ERO1-L) (ERO1-L-alpha) (EC 1.8.4.-) (Endoplasmic oxidoreductin-1-like protein) (Endoplasmic reticulum oxidoreductase alpha) (Oxidoreductin-1-L-alpha)	7.23812	15.7377	11.8523	11.6094	4.25498	14.1565	14.5628	9.43095	12.7167	2.85281
Q9Y2Q3	GSTK1 HDCMD47P	Glutathione S-transferase kappa 1 (EC 2.5.1.18) (GST 13-13) (GST class-kappa) (GSTK1-1) (hGSTK1) (Glutathione S-transferase subunit 13)	14.6007	5.96678	14.2669	11.6115	4.89127	16.3131	14.4253	-	-	-
Q32P28	P3H1 GROS1 LEPRE1 PSEC0109	Prolyl 3-hydroxylase 1 (EC 1.14.11.7) (Growth suppressor 1) (Leucine- and proline-enriched proteoglycan 1) (Leprecan-1)	13.6703	11.3412	9.8555	11.6223	1.92288	9.03443	18.2325	21.7968	16.3546	6.58517
P61086	UBE2K HIP2 LIG	Ubiquitin-conjugating enzyme E2 K (EC 2.3.2.23) (E2 ubiquitin-conjugating enzyme K) (Huntingtin-interacting protein 2) (HIP-2) (Ubiquitin carrier protein) (Ubiquitin-conjugating enzyme E2-25 kDa) (Ubiquitin-conjugating enzyme E2(25K)) (Ubiquitin-conjugating enzyme E2-25K) (Ubiquitin-protein ligase)	11.3467	6.85301	16.6944	11.6314	4.92688	18.7804	19.5624	11.628	16.6569	4.37271
Q07666	KHDRBS1 SAM68	KH domain-containing, RNA-binding, signal transduction-associated protein 1 (GAP-associated tyrosine phosphoprotein p62) (Src-associated in mitosis 68 kDa protein) (Sam68) (p21 Ras GTPase-activating protein-associated p62) (p68)	21.3719	4.4232	9.1157	11.6369	8.75112	11.1695	8.16302	3.15886	7.49714	4.04664
P61088	UBE2N BLU	Ubiquitin-conjugating enzyme E2 N (EC 2.3.2.23) (Bendless-like ubiquitin-conjugating enzyme) (E2 ubiquitin-conjugating enzyme N) (Ubc13) (UbcH13) (Ubiquitin carrier protein N) (Ubiquitin-protein ligase N)	17.3424	6.02325	11.5498	11.6385	5.66009	9.65107	9.32995	4.65057	7.8772	2.79895
O43684	BUB3	Mitotic checkpoint protein BUB3	12.3445	13.1085	9.47359	11.6422	1.91651	5.48579	9.90342	6.07701	7.15541	2.39814
P16615	ATP2A2 ATP2B	Sarcoplasmic/endoplasmic reticulum calcium ATPase 2 (SERCA2) (SR Ca(2+)-ATPase 2) (EC 7.2.2.10) (Calcium pump 2) (Calcium-transporting ATPase sarcoplasmic reticulum type, slow twitch skeletal muscle isoform) (Endoplasmic reticulum class 1/2 Ca(2+) ATPase)	13.7968	13.8184	7.32829	11.6478	3.74084	9.60942	13.0646	6.52633	9.73347	3.27092
P05455	SSB	Lupus La protein (La autoantigen) (La ribonucleoprotein) (Sjoegren syndrome type B antigen) (SS-B)	9.37843	18.37	7.25214	11.6669	5.90165	10.6233	8.6102	12.6737	10.6357	2.03176
O75821	EIF3G EIF3S4	Eukaryotic translation initiation factor 3 subunit G (eIF3g) (Eukaryotic translation initiation factor 3 RNA-binding subunit) (eIF-3 RNA-binding subunit) (Eukaryotic translation initiation factor 3 subunit 4) (eIF-3-delta) (eIF3 p42) (eIF3 p44)	12.236	12.2245	10.5666	11.6757	0.960562	7.16199	10.7438	22.1038	13.3365	7.80105
Q14566	MCM6	DNA replication licensing factor MCM6 (EC 3.6.4.12) (p105MCM)	13.9637	8.634	12.4328	11.6768	2.74409	10.2753	10.6457	8.47076	9.79724	1.1636
P05198	EIF2S1 EIF2A	Eukaryotic translation initiation factor 2 subunit 1 (Eukaryotic translation initiation factor 2 subunit alpha) (eIF-2-alpha) (eIF-2A) (eIF-2alpha)	9.79939	14.3652	10.9235	11.696	2.37894	15.0433	8.79366	11.829	11.8887	3.12524
Q12931	TRAP1 HSP75	Heat shock protein 75 kDa, mitochondrial (HSP 75) (TNFR-associated protein 1) (Tumor necrosis factor type 1 receptor-associated protein) (TRAP-1)	14.3733	12.0106	8.81961	11.7345	2.78712	11.8547	11.7676	14.0746	12.5656	1.30754
Q9NP79	VTA1 C6orf55 HSPC228 My012	Vacuolar protein sorting-associated protein VTA1 homolog (Dopamine-responsive gene 1 protein) (DRG-1) (LYST-interacting protein 5) (LIP5) (SKD1-binding protein 1) (SBP1)	19.5268	7.63123	8.07311	11.7437	6.74398	8.56992	26.2085	-	-	-
Q8WW12	PCNP	PEST proteolytic signal-containing nuclear protein (PCNP) (PEST-containing nuclear protein)	15.0303	8.28566	11.9284	11.7481	3.37593	12.7552	10.9052	17.0758	13.5787	3.16664
O15305	PMM2	Phosphomannomutase 2 (PMM 2) (EC 5.4.2.8)	14.5263	11.7278	9.00943	11.7545	2.75851	7.361	11.9556	11.2854	10.2006	2.48193
P12277	CKB CKBB	Creatine kinase B-type (EC 2.7.3.2) (Brain creatine kinase) (B-CK) (Creatine kinase B chain) (Creatine phosphokinase B-type) (CPK-B)	13.8288	14.3271	7.11965	11.7585	4.02508	9.39813	7.30441	5.02241	7.24165	2.18853
P25205	MCM3	DNA replication licensing factor MCM3 (EC 3.6.4.12) (DNA polymerase alpha holoenzyme-associated protein P1) (P1-MCM3) (RLF subunit beta) (p102)	10.6393	10.2229	14.4356	11.7659	2.32134	10.2696	7.94533	10.0461	9.42034	1.28228
O60678	PRMT3 HRMT1L3	Protein arginine N-methyltransferase 3 (EC 2.1.1.319) (Heterogeneous nuclear ribonucleoprotein methyltransferase-like protein 3)	14.7718	6.33354	14.2264	11.7772	4.72226	9.20482	22.139	-	-	-
P49720	PSMB3	Proteasome subunit beta type-3 (Proteasome chain 13) (Proteasome component C10-II) (Proteasome theta chain)	23.974	3.98455	7.41512	11.7912	10.6891	16.8993	10.3388	35.403	20.8804	12.9977
O75223	GGCT C7orf24 CRF21	Gamma-glutamylcyclotransferase (EC 4.3.2.9) (Cytochrome c-releasing factor 21)	12.3868	9.71388	13.275	11.7919	1.85359	10.7223	11.6131	7.07149	9.8023	2.40654
O95861	BPNT1	3'(2'),5'-bisphosphate nucleotidase 1 (EC 3.1.3.7) (Bisphosphate 3'-nucleotidase 1) (PAP-inositol 1,4-phosphatase) (PIP)	13.2201	11.3538	10.8854	11.8197	1.23512	21.8249	15.0447	-	-	-
P02786	TFRC	Transferrin receptor protein 1 (TR) (TfR) (TfR1) (Trfr) (T9) (p90) (CD antigen CD71) [Cleaved into: Transferrin receptor protein 1, serum form (sTfR)]	14.527	14.7899	6.14294	11.82	4.91819	2.95201	6.85917	2.98383	4.265	2.24667
Q00325	SLC25A3 PHC OK/SW-cl.48	Phosphate carrier protein, mitochondrial (Phosphate transport protein) (PTP) (Solute carrier family 25 member 3)	13.957	9.11239	12.3906	11.82	2.47221	3.0788	11.3821	4.85759	6.43949	4.37184
Q10589	BST2	Bone marrow stromal antigen 2 (BST-2) (HM1.24 antigen) (Tetherin) (CD antigen CD317)	14.89	6.62557	13.9652	11.8269	4.52817	5.55649	11.4786	6.26163	7.76556	3.23483
P78344	EIF4G2 DAP5 OK/SW-cl.75	Eukaryotic translation initiation factor 4 gamma 2 (eIF-4-gamma 2) (eIF-4G 2) (eIF4G 2) (Death-associated protein 5) (DAP-5) (p97)	14.2352	11.0834	10.2962	11.8716	2.08445	12.2461	13.9637	10.2415	12.1504	1.86296
Q9BY43	CHMP4A C14orf123 SHAX2 CDA04 HSPC134	Charged multivesicular body protein 4a (Chromatin-modifying protein 4a) (CHMP4a) (SNF7 homolog associated with Alix-2) (SNF7-1) (hSnf-1) (Vacuolar protein sorting-associated protein 32-1) (Vps32-1) (hVps32-1)	8.76928	13.8273	13.0397	11.8788	2.72152	8.51187	43.3809	-	-	-
P36957	DLST DLTS	Dihydrolipoyllysine-residue succinyltransferase component of 2-oxoglutarate dehydrogenase complex, mitochondrial (EC 2.3.1.61) (2-oxoglutarate dehydrogenase complex component E2) (OGDC-E2) (Dihydrolipoamide succinyltransferase component of 2-oxoglutarate dehydrogenase complex) (E2K)	11.6241	17.4447	6.62287	11.8972	5.41611	11.0249	19.0218	13.3607	14.4691	4.11206
Q13177	PAK2	Serine/threonine-protein kinase PAK 2 (EC 2.7.11.1) (Gamma-PAK) (PAK65) (S6/H4 kinase) (p21-activated kinase 2) (PAK-2) (p58) [Cleaved into: PAK-2p27 (p27); PAK-2p34 (p34) (C-t-PAK2)]	15.2535	9.56528	10.883	11.9006	2.97753	11.2736	19.4179	7.89692	12.8628	5.92261
Q02809	PLOD1 LLH PLOD	Procollagen-lysine,2-oxoglutarate 5-dioxygenase 1 (EC 1.14.11.4) (Lysyl hydroxylase 1) (LH1)	7.93016	15.4069	12.4343	11.9238	3.76444	7.83716	13.3404	4.18519	8.45424	4.60868
Q99460	PSMD1	26S proteasome non-ATPase regulatory subunit 1 (26S proteasome regulatory subunit RPN2) (26S proteasome regulatory subunit S1) (26S proteasome subunit p112)	13.8488	9.50881	12.4244	11.9273	2.21227	11.3892	7.94906	6.36774	8.56865	2.5674
P55010	EIF5	Eukaryotic translation initiation factor 5 (eIF-5)	13.8622	10.3541	11.6116	11.9426	1.7773	8.92159	6.45358	8.76853	8.0479	1.38284
Q9Y2S7	POLDIP2 PDIP38 POLD4 HSPC017	Polymerase delta-interacting protein 2 (38 kDa DNA polymerase delta interaction protein) (p38)	12.816	7.2339	15.8029	11.951	4.34953	6.94922	12.8335	5.78321	8.52198	3.77914
P21266	GSTM3 GST5	Glutathione S-transferase Mu 3 (EC 2.5.1.18) (GST class-mu 3) (GSTM3-3) (hGSTM3-3)	8.54685	15.1507	12.1698	11.9558	3.30712	10.9306	10.1463	-	-	-
P07814	EPRS1 EPRS GLNS PARS QARS QPRS PIG32	Bifunctional glutamate/proline--tRNA ligase (Bifunctional aminoacyl-tRNA synthetase) (Cell proliferation-inducing gene 32 protein) (Glutamatyl-prolyl-tRNA synthetase) [Includes: Glutamate--tRNA ligase (EC 6.1.1.17) (Glutamyl-tRNA synthetase) (GluRS); Proline--tRNA ligase (EC 6.1.1.15) (Prolyl-tRNA synthetase)]	14.0798	10.139	11.6655	11.9614	1.98697	10.6584	6.79762	8.83124	8.76244	1.93133
Q9NZI8	IGF2BP1 CRDBP VICKZ1 ZBP1	Insulin-like growth factor 2 mRNA-binding protein 1 (IGF2 mRNA-binding protein 1) (IMP-1) (IMP1) (Coding region determinant-binding protein) (CRD-BP) (IGF-II mRNA-binding protein 1) (VICKZ family member 1) (Zipcode-binding protein 1) (ZBP-1)	16.7541	10.2914	8.86182	11.9691	4.20511	6.33284	8.53522	-	-	-
O00116	AGPS AAG5	Alkyldihydroxyacetonephosphate synthase, peroxisomal (Alkyl-DHAP synthase) (EC 2.5.1.26) (Aging-associated gene 5 protein) (Alkylglycerone-phosphate synthase)	17.7402	9.36036	8.89553	11.9987	4.97769	4.32087	11.9773	6.92826	7.74213	3.89254
P23434	GCSH	Glycine cleavage system H protein, mitochondrial (Lipoic acid-containing protein)	14.8218	11.0795	10.1164	12.0059	2.48576	13.4641	16.9201	9.37925	13.2545	3.77477
P43121	MCAM MUC18	Cell surface glycoprotein MUC18 (Cell surface glycoprotein P1H12) (Melanoma cell adhesion molecule) (Melanoma-associated antigen A32) (Melanoma-associated antigen MUC18) (S-endo 1 endothelial-associated antigen) (CD antigen CD146)	17.1699	8.78301	10.0962	12.0164	4.5111	7.55771	11.7434	6.05759	8.45291	2.94673
P41252	IARS1 IARS	Isoleucine--tRNA ligase, cytoplasmic (EC 6.1.1.5) (Isoleucyl-tRNA synthetase) (IRS) (IleRS)	11.0621	13.5741	11.4778	12.038	1.34642	8.43992	13.3366	9.14212	10.3062	2.64779
O95373	IPO7 RANBP7	Importin-7 (Imp7) (Ran-binding protein 7) (RanBP7)	7.84226	18.0361	10.2769	12.0518	5.32367	11.1932	18.0415	4.12484	11.1199	6.95863
O60568	PLOD3	Multifunctional procollagen lysine hydroxylase and glycosyltransferase LH3 [Includes: Procollagen-lysine,2-oxoglutarate 5-dioxygenase 3 (EC 1.14.11.4) (Lysyl hydroxylase 3) (LH3); Procollagen glycosyltransferase (EC 2.4.1.50) (EC 2.4.1.66) (Galactosylhydroxylysine-glucosyltransferase) (Procollagen galactosyltransferase) (Procollagen glucosyltransferase)]	11.1474	9.46621	15.5904	12.068	3.1642	7.22452	11.287	8.35945	8.95698	2.0961
P22102	GART PGFT PRGS	Trifunctional purine biosynthetic protein adenosine-3 [Includes: Phosphoribosylamine--glycine ligase (EC 6.3.4.13) (Glycinamide ribonucleotide synthetase) (GARS) (Phosphoribosylglycinamide synthetase); Phosphoribosylformylglycinamidine cyclo-ligase (EC 6.3.3.1) (AIR synthase) (AIRS) (Phosphoribosyl-aminoimidazole synthetase); Phosphoribosylglycinamide formyltransferase (EC 2.1.2.2) (5'-phosphorib…	14.2698	9.33077	12.7773	12.1259	2.53311	14.0517	15.5548	6.19102	11.9325	5.02875
P63162	SNRPN HCERN3 SMN	Small nuclear ribonucleoprotein-associated protein N (snRNP-N) (Sm protein D) (Sm-D) (Sm protein N) (Sm-N) (SmN) (Tissue-specific-splicing protein)	8.53338	11.524	16.3243	12.1272	3.93033	8.27724	16.3355	-	-	-
O94992	HEXIM1 CLP1 EDG1 HIS1 MAQ1	Protein HEXIM1 (Cardiac lineage protein 1) (Estrogen down-regulated gene 1 protein) (Hexamethylene bis-acetamide-inducible protein 1) (Menage a quatre protein 1)	11.94	11.5303	12.9572	12.1425	0.734693	10.0816	12.4504	13.3697	11.9672	1.69643
Q9BQG0	MYBBP1A P160	Myb-binding protein 1A	12.5828	10.1431	13.7351	12.1537	1.83408	8.15712	15.0794	19.3919	14.2095	5.66768
Q9UNL2	SSR3 TRAPG	Translocon-associated protein subunit gamma (TRAP-gamma) (Signal sequence receptor subunit gamma) (SSR-gamma)	12.7019	14.0901	9.69024	12.1607	2.24929	17.9575	17.3936	7.97083	14.4406	5.6101
O14964	HGS HRS	Hepatocyte growth factor-regulated tyrosine kinase substrate (Hrs) (Protein pp110)	10.0865	13.1243	13.2863	12.1657	1.80246	21.9287	14.848	8.3676	15.0481	6.78275
P38919	EIF4A3 DDX48 KIAA0111	Eukaryotic initiation factor 4A-III (eIF-4A-III) (eIF4A-III) (EC 3.6.4.13) (ATP-dependent RNA helicase DDX48) (ATP-dependent RNA helicase eIF4A-3) (DEAD box protein 48) (Eukaryotic initiation factor 4A-like NUK-34) (Eukaryotic translation initiation factor 4A isoform 3) (Nuclear matrix protein 265) (NMP 265) (hNMP 265) [Cleaved into: Eukaryotic initiation factor 4A-III, N-terminally processed]	10.9805	8.63825	16.9463	12.1884	4.28368	22.0753	10.5386	5.99728	12.8704	8.28877
P08621	SNRNP70 RNPU1Z RPU1 SNRP70 U1AP1	U1 small nuclear ribonucleoprotein 70 kDa (U1 snRNP 70 kDa) (U1-70K) (snRNP70)	11.0605	7.56241	17.9467	12.1899	5.28346	9.76602	9.88637	4.58671	8.0797	3.02562
Q96PK6	RBM14 SIP	RNA-binding protein 14 (Paraspeckle protein 2) (PSP2) (RNA-binding motif protein 14) (RRM-containing coactivator activator/modulator) (Synaptotagmin-interacting protein) (SYT-interacting protein)	15.781	6.42592	14.3638	12.1902	5.04207	12.0044	16.5415	2.70216	10.416	7.05506
P61586	RHOA ARH12 ARHA RHO12	Transforming protein RhoA (EC 3.6.5.2) (Rho cDNA clone 12) (h12)	14.7085	8.84795	13.0147	12.1904	3.01599	8.03549	15.9565	9.51127	11.1678	4.21231
O95336	PGLS	6-phosphogluconolactonase (6PGL) (EC 3.1.1.31)	9.39649	9.66821	17.5998	12.2215	4.65975	15.0404	14.2786	-	-	-
P51571	SSR4 TRAPD	Translocon-associated protein subunit delta (TRAP-delta) (Signal sequence receptor subunit delta) (SSR-delta)	14.4283	14.5423	7.72916	12.2332	3.90107	8.07497	10.0023	17.4631	11.8468	4.95843
O43615	TIMM44 MIMT44 TIM44	Mitochondrial import inner membrane translocase subunit TIM44	12.4159	9.10496	15.1953	12.2387	3.04904	12.3084	18.3827	-	-	-
Q9Y2T3	GDA KIAA1258	Guanine deaminase (Guanase) (Guanine aminase) (EC 3.5.4.3) (Guanine aminohydrolase) (GAH) (p51-nedasin)	9.35132	10.1858	17.1836	12.2402	4.30134	11.0842	15.3776	11.134	12.5319	2.46452
P46821	MAP1B	Microtubule-associated protein 1B (MAP-1B) [Cleaved into: MAP1B heavy chain; MAP1 light chain LC1]	15.4584	13.9267	7.33585	12.2403	4.31589	13.6427	16.1545	13.5434	14.4469	1.47968
Q9NYF8	BCLAF1 BTF KIAA0164	Bcl-2-associated transcription factor 1 (Btf) (BCLAF1 and THRAP3 family member 1)	8.31811	8.48374	19.9571	12.253	6.67247	7.87808	8.0628	22.5491	12.83	8.41748
P50995	ANXA11 ANX11	Annexin A11 (56 kDa autoantigen) (Annexin XI) (Annexin-11) (Calcyclin-associated annexin 50) (CAP-50)	12.2507	9.44408	15.0714	12.2554	2.81368	11.8811	25.0706	10.5185	15.8234	8.03724
Q9H9B4	SFXN1	Sideroflexin-1	14.1262	13.2268	9.42767	12.2602	2.49396	7.75257	8.29886	-	-	-
P10155	RO60 SSA2 TROVE2	RNA-binding protein RO60 (60 kDa SS-A/Ro ribonucleoprotein) (60 kDa Ro protein) (60 kDa ribonucleoprotein Ro) (RoRNP) (Ro 60 kDa autoantigen) (Ro60 autoantigen) (Sjoegren syndrome antigen A2) (Sjoegren syndrome type A antigen) (SS-A) (TROVE domain family member 2)	18.1267	6.61275	12.2029	12.3141	5.7578	13.2945	11.0384	11.6631	11.9987	1.16492
Q68CZ2	TNS3 TEM6 TENS1 TPP	Tensin-3 (EC 3.1.3.-) (Tensin-like SH2 domain-containing protein 1) (Tumor endothelial marker 6)	15.9275	9.49243	11.5397	12.3199	3.28773	8.82143	18.1428	14.7689	13.911	4.71953
O43396	TXNL1 TRP32 TXL TXNL	Thioredoxin-like protein 1 (32 kDa thioredoxin-related protein)	13.3261	14.2345	9.44982	12.3368	2.54113	10.7509	17.3212	8.38321	12.1518	4.63074
Q13151	HNRNPA0 HNRPA0	Heterogeneous nuclear ribonucleoprotein A0 (hnRNP A0)	14.2683	8.08976	14.659	12.339	3.68516	7.44469	10.5217	7.57992	8.51545	1.73882
Q9Y6C9	MTCH2 MIMP HSPC032	Mitochondrial carrier homolog 2 (Met-induced mitochondrial protein)	10.4151	8.89744	17.7287	12.3471	4.72196	9.48014	12.7369	8.0993	10.1055	2.3812
Q9Y2W1	THRAP3 BCLAF2 TRAP150	Thyroid hormone receptor-associated protein 3 (BCLAF1 and THRAP3 family member 2) (Thyroid hormone receptor-associated protein complex 150 kDa component) (Trap150)	17.7395	9.57755	9.72611	12.3477	4.67	14.489	11.5115	19.5242	15.1749	4.05017
P12081	HARS1 HARS HRS	Histidine--tRNA ligase, cytoplasmic (EC 6.1.1.21) (Histidyl-tRNA synthetase) (HisRS)	14.4817	14.0761	8.54333	12.367	3.31762	18.114	11.1064	-	-	-
Q96G03	PGM2 MSTP006	Phosphopentomutase (EC 5.4.2.7) (Glucose phosphomutase 2) (Phosphodeoxyribomutase) (Phosphoglucomutase-2) (EC 5.4.2.2)	15.4406	6.3936	15.3726	12.4022	5.20375	13.524	13.3036	-	-	-
Q14738	PPP2R5D	Serine/threonine-protein phosphatase 2A 56 kDa regulatory subunit delta isoform (PP2A B subunit isoform B'-delta) (PP2A B subunit isoform B56-delta) (PP2A B subunit isoform PR61-delta) (PP2A B subunit isoform R5-delta)	18.6919	4.11362	14.4041	12.4032	7.49228	-	-	8.36886	-	-
Q9NZT2	OGFR	Opioid growth factor receptor (OGFr) (Protein 7-60) (Zeta-type opioid receptor)	11.3381	16.353	9.51864	12.4032	3.53949	14.5029	20.1559	17.1904	17.2831	2.82763
P23381	WARS1 IFI53 WARS WRS	Tryptophan--tRNA ligase, cytoplasmic (EC 6.1.1.2) (Interferon-induced protein 53) (IFP53) (Tryptophanyl-tRNA synthetase) (TrpRS) (hWRS) [Cleaved into: T1-TrpRS; T2-TrpRS]	17.0599	10.3437	9.81648	12.4067	4.03844	13.2283	12.9648	8.8236	11.6722	2.47051
Q9Y4Y9	LSM5	U6 snRNA-associated Sm-like protein LSm5	12.6676	8.79665	15.7725	12.4122	3.4949	5.453	9.71144	-	-	-
P50579	METAP2 MNPEP P67EIF2	Methionine aminopeptidase 2 (MAP 2) (MetAP 2) (EC 3.4.11.18) (Initiation factor 2-associated 67 kDa glycoprotein) (p67) (p67eIF2) (Peptidase M)	15.6289	9.94236	11.6865	12.4193	2.91322	13.8109	16.6132	13.9185	14.7809	1.58772
O00148	DDX39A DDX39	ATP-dependent RNA helicase DDX39A (EC 3.6.4.13) (DEAD box protein 39) (Nuclear RNA helicase URH49)	9.91559	16.4026	10.9417	12.42	3.48704	23.0793	10.577	10.906	14.8541	7.12514
P49750	YLPM1 C14orf170 ZAP3	YLP motif-containing protein 1 (Nuclear protein ZAP3) (ZAP113)	10.5282	9.74811	17.04	12.4387	4.00383	26.4398	18.1153	22.353	22.3027	4.16244
P31942	HNRNPH3 HNRPH3	Heterogeneous nuclear ribonucleoprotein H3 (hnRNP H3) (Heterogeneous nuclear ribonucleoprotein 2H9) (hnRNP 2H9)	12.6577	11.0138	13.6643	12.4453	1.33796	8.03363	12.5308	11.8026	10.789	2.41385
P08237	PFKM PFKX	ATP-dependent 6-phosphofructokinase, muscle type (ATP-PFK) (PFK-M) (EC 2.7.1.11) (6-phosphofructokinase type A) (Phosphofructo-1-kinase isozyme A) (PFK-A) (Phosphohexokinase)	14.7252	13.5516	9.08504	12.454	2.97601	18.414	21.9494	-	-	-
Q9Y2Z0	SUGT1	Protein SGT1 homolog (Protein 40-6-3) (Sgt1) (Suppressor of G2 allele of SKP1 homolog)	15.6061	9.03931	12.7255	12.457	3.29163	10.9473	23.4409	12.1574	15.5152	6.89047
Q14152	EIF3A EIF3S10 KIAA0139	Eukaryotic translation initiation factor 3 subunit A (eIF3a) (Eukaryotic translation initiation factor 3 subunit 10) (eIF-3-theta) (eIF3 p167) (eIF3 p180) (eIF3 p185)	13.2682	11.2507	12.8533	12.4574	1.0654	11.0755	14.4802	11.4535	12.3364	1.86617
P15170	GSPT1 ERF3A	Eukaryotic peptide chain release factor GTP-binding subunit ERF3A (Eukaryotic peptide chain release factor subunit 3a) (eRF3a) (G1 to S phase transition protein 1 homolog)	13.3291	13.9393	10.1334	12.4672	2.0441	10.4929	18.2205	10.7772	13.1635	4.38174
Q99615	DNAJC7 TPR2 TTC2	DnaJ homolog subfamily C member 7 (Tetratricopeptide repeat protein 2) (TPR repeat protein 2)	12.2984	11.1916	13.923	12.471	1.37382	16.1355	19.5741	14.3315	16.6804	2.66342
P54727	RAD23B	UV excision repair protein RAD23 homolog B (HR23B) (hHR23B) (XP-C repair-complementing complex 58 kDa protein) (p58)	17.6182	8.54434	11.3129	12.4918	4.65037	4.93293	9.71714	5.06984	6.57331	2.7235
Q16643	DBN1 D0S117E	Drebrin (Developmentally-regulated brain protein)	19.6819	6.63403	11.2184	12.5115	6.61936	7.42361	14.9566	8.51104	10.2971	4.07172
P05026	ATP1B1 ATP1B	Sodium/potassium-transporting ATPase subunit beta-1 (Sodium/potassium-dependent ATPase subunit beta-1)	12.4803	7.89811	17.1589	12.5124	4.63047	17.8125	11.1332	12.2999	13.7486	3.5675
Q9Y333	LSM2 C6orf28 G7B	U6 snRNA-associated Sm-like protein LSm2 (Protein G7b) (Small nuclear ribonuclear protein D homolog) (snRNP core Sm-like protein Sm-x5)	13.119	16.3012	8.16724	12.5291	4.09893	7.09972	13.7515	16.8226	12.5579	4.97012
P01889	HLA-B HLAB	HLA class I histocompatibility antigen, B alpha chain (Human leukocyte antigen B) (HLA-B)	14.8378	7.58505	15.1838	12.5356	4.29075	7.30183	12.3391	14.2205	11.2872	3.5773
Q9Y678	COPG1 COPG	Coatomer subunit gamma-1 (Gamma-1-coat protein) (Gamma-1-COP)	18.0724	8.69564	10.8965	12.5548	4.90342	6.92895	16.0891	6.07621	9.69808	5.55117
Q13561	DCTN2 DCTN50	Dynactin subunit 2 (50 kDa dynein-associated polypeptide) (Dynactin complex 50 kDa subunit) (DCTN-50) (p50 dynamitin)	11.2098	10.5065	15.9763	12.5642	2.9758	8.38497	12.2607	19.0001	13.2153	5.37158
P25685	DNAJB1 DNAJ1 HDJ1 HSPF1	DnaJ homolog subfamily B member 1 (DnaJ protein homolog 1) (Heat shock 40 kDa protein 1) (HSP40) (Heat shock protein 40) (Human DnaJ protein 1) (hDj-1)	12.0887	11.7644	13.8607	12.5713	1.12837	7.79297	13.4836	6.74182	9.33946	3.6272
Q00341	HDLBP HBP VGL	Vigilin (High density lipoprotein-binding protein) (HDL-binding protein)	11.9082	15.0455	10.7804	12.578	2.21	15.4584	7.71681	9.83355	11.0029	4.00109
P10768	ESD	S-formylglutathione hydrolase (FGH) (EC 3.1.2.12) (Esterase D) (Methylumbelliferyl-acetate deacetylase) (EC 3.1.1.56)	14.0775	16.1594	7.51864	12.5852	4.50956	11.4653	13.9259	-	-	-
P49755	TMED10 TMP21	Transmembrane emp24 domain-containing protein 10 (Protein TMED10) (21 kDa transmembrane-trafficking protein) (S31I125) (S31III125) (Tmp-21-I) (Transmembrane protein Tmp21) (p23) (p24 family protein delta-1) (p24delta1) (p24delta)	16.7693	5.5877	15.417	12.5913	6.10289	7.37044	10.2898	4.19309	7.28443	3.04925
Q9HB07	MYG1 C12orf10	MYG1 exonuclease (EC 3.1.-.-)	9.81648	17.646	10.3637	12.6087	4.37096	19.5812	22.2909	-	-	-
P61923	COPZ1 COPZ CGI-120 HSPC181	Coatomer subunit zeta-1 (Zeta-1-coat protein) (Zeta-1 COP)	13.0805	8.91744	15.8348	12.6109	3.48252	9.22542	21.7007	-	-	-
Q08945	SSRP1 FACT80	FACT complex subunit SSRP1 (Chromatin-specific transcription elongation factor 80 kDa subunit) (Facilitates chromatin transcription complex 80 kDa subunit) (FACT 80 kDa subunit) (FACTp80) (Facilitates chromatin transcription complex subunit SSRP1) (Recombination signal sequence recognition protein 1) (Structure-specific recognition protein 1) (hSSRP1) (T160)	17.3287	10.739	9.76765	12.6118	4.11376	6.65303	12.961	9.67719	9.76373	3.15487
O60832	DKC1 NOLA4	H/ACA ribonucleoprotein complex subunit DKC1 (EC 5.4.99.-) (CBF5 homolog) (Dyskerin) (Nopp140-associated protein of 57 kDa) (Nucleolar protein NAP57) (Nucleolar protein family A member 4) (snoRNP protein DKC1)	18.8028	9.21636	9.82461	12.6146	5.36779	19.5003	21.9342	4.66784	15.3674	9.34568
Q9Y263	PLAA PLAP	Phospholipase A-2-activating protein (PLA2P) (PLAP)	14.7412	12.5805	10.5338	12.6185	2.104	8.2355	11.0423	11.9757	10.4178	1.94673
O43813	LANCL1 GPR69A	Glutathione S-transferase LANCL1 (EC 2.5.1.18) (40 kDa erythrocyte membrane protein) (p40) (LanC-like protein 1)	15.4584	7.29264	15.1363	12.6291	4.62433	14.0812	16.8655	-	-	-
Q9BUJ2	HNRNPUL1 E1BAP5 HNRPUL1	Heterogeneous nuclear ribonucleoprotein U-like protein 1 (Adenovirus early region 1B-associated protein 5) (E1B-55 kDa-associated protein 5) (E1B-AP5)	15.9459	9.63311	12.3338	12.6376	3.16734	9.8685	16.0546	12.0214	12.6482	3.1403
P62191	PSMC1	26S proteasome regulatory subunit 4 (P26s4) (26S proteasome AAA-ATPase subunit RPT2) (Proteasome 26S subunit ATPase 1)	14.5277	9.95291	13.4394	12.64	2.38988	8.97075	12.5607	7.20894	9.58012	2.7274
O60664	PLIN3 M6PRBP1 TIP47	Perilipin-3 (47 kDa mannose 6-phosphate receptor-binding protein) (47 kDa MPR-binding protein) (Cargo selection protein TIP47) (Mannose-6-phosphate receptor-binding protein 1) (Placental protein 17) (PP17)	13.1552	12.3399	12.4374	12.6442	0.445268	17.2494	12.4405	10.7462	13.4787	3.37362
Q9NZB2	FAM120A C9orf10 KIAA0183 OSSA	Constitutive coactivator of PPAR-gamma-like protein 1 (Oxidative stress-associated Src activator) (Protein FAM120A)	14.9682	10.0517	12.967	12.6623	2.47234	11.4496	16.6944	6.57576	11.5733	5.06047
Q92616	GCN1 GCN1L1 KIAA0219	eIF-2-alpha kinase activator GCN1 (GCN1 eIF-2-alpha kinase activator homolog) (GCN1-like protein 1) (General control of amino-acid synthesis 1-like protein 1) (Translational activator GCN1) (HsGCN1)	13.8711	10.9108	13.2622	12.6813	1.5633	13.7574	12.9337	-	-	-
Q9BVC6	TMEM109	Transmembrane protein 109 (Mitsugumin-23) (Mg23)	18.3647	10.4761	9.22624	12.689	4.95485	9.37761	6.17667	-	-	-
P41223	BUD31 EDG2	Protein BUD31 homolog (Protein EDG-2) (Protein G10 homolog)	11.8819	9.76847	16.4208	12.6904	3.39907	24.3793	20.7463	7.22151	17.449	9.04166
Q13868	EXOSC2 RRP4	Exosome complex component RRP4 (Exosome component 2) (Ribosomal RNA-processing protein 4)	23.2546	6.89481	7.93533	12.6949	9.15975	5.03748	22.7602	-	-	-
Q9UIA9	XPO7 KIAA0745 RANBP16	Exportin-7 (Exp7) (Ran-binding protein 16)	14.7594	14.0177	9.32502	12.7007	2.94686	13.715	12.8388	15.6638	14.0725	1.446
O75494	SRSF10 FUSIP1 FUSIP2 SFRS13A TASR	Serine/arginine-rich splicing factor 10 (40 kDa SR-repressor protein) (SRrp40) (FUS-interacting serine-arginine-rich protein 1) (Splicing factor SRp38) (Splicing factor, arginine/serine-rich 13A) (TLS-associated protein with Ser-Arg repeats) (TASR) (TLS-associated protein with SR repeats) (TLS-associated serine-arginine protein) (TLS-associated SR protein)	16.7458	7.66739	13.7425	12.7186	4.62499	10.4488	8.40041	17.5564	12.1352	4.80529
P00505	GOT2 KYAT4	Aspartate aminotransferase, mitochondrial (mAspAT) (EC 2.6.1.1) (EC 2.6.1.7) (Fatty acid-binding protein) (FABP-1) (Glutamate oxaloacetate transaminase 2) (Kynurenine aminotransferase 4) (Kynurenine aminotransferase IV) (Kynurenine--oxoglutarate transaminase 4) (Kynurenine--oxoglutarate transaminase IV) (Plasma membrane-associated fatty acid-binding protein) (FABPpm) (Transaminase A)	9.55874	12.9549	15.6481	12.7206	3.05145	10.3637	11.0027	21.4065	14.2577	6.19932
Q8N684	CPSF7	Cleavage and polyadenylation specificity factor subunit 7 (Cleavage and polyadenylation specificity factor 59 kDa subunit) (CPSF 59 kDa subunit) (Cleavage factor Im complex 59 kDa subunit) (CFIm59) (Pre-mRNA cleavage factor Im 59 kDa subunit)	13.75	9.32748	15.1003	12.7259	3.01957	8.6572	10.3814	8.14657	9.06173	1.17105
O43852	CALU	Calumenin (Crocalbin) (IEF SSP 9302)	10.5426	9.47277	18.2211	12.7455	4.77213	10.5538	12.8669	6.54642	9.98904	3.19788
Q9UBQ7	GRHPR GLXR MSTP035	Glyoxylate reductase/hydroxypyruvate reductase (EC 1.1.1.79) (EC 1.1.1.81)	14.1778	6.75173	17.3417	12.7571	5.43606	10.1761	14.919	2.71285	9.26932	6.15337
P30419	NMT1 NMT	Glycylpeptide N-tetradecanoyltransferase 1 (EC 2.3.1.97) (Myristoyl-CoA:protein N-myristoyltransferase 1) (HsNMT1) (NMT 1) (Type I N-myristoyltransferase) (Peptide N-myristoyltransferase 1) (Protein-lysine myristoyltransferase NMT1) (EC 2.3.1.-)	16.9125	6.78781	14.6029	12.7677	5.30595	16.3628	17.8995	9.38828	14.5502	4.53591
Q02218	OGDH	2-oxoglutarate dehydrogenase complex component E1 (E1o) (OGDC-E1) (OGDH-E1) (EC 1.2.4.2) (2-oxoglutarate dehydrogenase, mitochondrial) (Alpha-ketoglutarate dehydrogenase) (Alpha-KGDH-E1) (Thiamine diphosphate (ThDP)-dependent 2-oxoglutarate dehydrogenase)	16.3963	11.4355	10.5065	12.7794	3.16658	14.1557	20.1067	6.81742	13.6933	6.65671
P78406	RAE1 MRNP41	mRNA export factor RAE1 (Rae1 protein homolog) (mRNA-associated protein mrnp 41)	12.8122	13.3471	12.1821	12.7805	0.583169	16.3593	21.6516	12.939	16.9833	4.38968
P04844	RPN2	Dolichyl-diphosphooligosaccharide--protein glycosyltransferase subunit 2 (Dolichyl-diphosphooligosaccharide--protein glycosyltransferase 63 kDa subunit) (RIBIIR) (Ribophorin II) (RPN-II) (Ribophorin-2)	14.4012	8.6375	15.303	12.7806	3.61623	9.78963	9.80183	9.44162	9.67769	0.204539
P50416	CPT1A CPT1	Carnitine O-palmitoyltransferase 1, liver isoform (CPT1-L) (EC 2.3.1.21) (Carnitine O-palmitoyltransferase I, liver isoform) (CPT I) (CPTI-L) (Carnitine palmitoyltransferase 1A)	12.8738	4.50653	20.9998	12.7934	8.24694	10.747	15.2082	6.09888	10.6847	4.555
O95757	HSPA4L APG1 OSP94	Heat shock 70 kDa protein 4L (Heat shock 70-related protein APG-1) (Heat-shock protein family A member 4-like protein) (HSPA4-like protein) (Osmotic stress protein 94)	16.8046	7.37344	14.2161	12.7981	4.87288	16.6201	16.264	8.26387	13.716	4.72505
Q9UNZ2	NSFL1C UBXN2C	NSFL1 cofactor p47 (UBX domain-containing protein 2C) (p97 cofactor p47)	14.197	10.2334	13.9844	12.8049	2.22955	10.7876	12.708	9.63801	11.0445	1.55103
Q9NYL9	TMOD3	Tropomodulin-3 (Ubiquitous tropomodulin) (U-Tmod)	10.9679	12.5002	14.9682	12.8121	2.0183	18.0072	17.4931	11.2035	15.5679	3.78848
Q7Z2W4	ZC3HAV1 ZC3HDC2 PRO1677	Zinc finger CCCH-type antiviral protein 1 (ADP-ribosyltransferase diphtheria toxin-like 13) (ARTD13) (Inactive Poly [ADP-ribose] polymerase 13) (PARP13) (Zinc finger CCCH domain-containing protein 2) (Zinc finger antiviral protein) (ZAP)	14.5774	13.5053	10.4047	12.8291	2.16695	6.81169	14.1262	6.41506	9.11766	4.34208
Q96TA1	NIBAN2 C9orf88 FAM129B	Protein Niban 2 (Meg-3) (Melanoma invasion by ERK) (MINERVA) (Niban-like protein 1) (Protein FAM129B)	11.6943	11.488	15.331	12.8378	2.16168	7.50752	16.0715	9.07479	10.8846	4.55981
Q9Y5Y2	NUBP2	Cytosolic Fe-S cluster assembly factor NUBP2 (Nucleotide-binding protein 2) (NBP 2)	14.1093	10.3083	14.1004	12.8393	2.19196	14.71	25.1939	-	-	-
Q16555	DPYSL2 CRMP2 ULIP2	Dihydropyrimidinase-related protein 2 (DRP-2) (Collapsin response mediator protein 2) (CRMP-2) (N2A3) (Unc-33-like phosphoprotein 2) (ULIP-2)	13.1801	10.2205	15.1284	12.843	2.47124	10.0736	16.4047	16.7548	14.411	3.76043
Q13636	RAB31 RAB22B	Ras-related protein Rab-31 (Ras-related protein Rab-22B)	17.4775	11.294	9.81485	12.8621	4.06485	24.8154	19.9885	-	-	-
P55786	NPEPPS PSA	Puromycin-sensitive aminopeptidase (PSA) (EC 3.4.11.14) (Cytosol alanyl aminopeptidase) (AAP-S)	13.5464	8.7503	16.3082	12.8683	3.8243	11.0273	17.6684	-	-	-
Q9UHV9	PFDN2 PFD2 HSPC231	Prefoldin subunit 2	5.39316	25.5864	7.63848	12.8727	11.0675	16.2921	9.93344	-	-	-
O75489	NDUFS3	NADH dehydrogenase [ubiquinone] iron-sulfur protein 3, mitochondrial (EC 7.1.1.2) (Complex I-30kD) (CI-30kD) (NADH-ubiquinone oxidoreductase 30 kDa subunit)	14.3219	8.05485	16.2675	12.8814	4.29166	10.7087	14.0532	8.077	10.9463	2.99516
P29144	TPP2	Tripeptidyl-peptidase 2 (TPP-2) (EC 3.4.14.10) (Tripeptidyl aminopeptidase) (Tripeptidyl-peptidase II) (TPP-II)	13.2885	13.4559	11.9129	12.8858	0.846676	10.8417	13.9363	16.6493	13.8091	2.90591
P42166	TMPO LAP2	Lamina-associated polypeptide 2, isoform alpha (Thymopoietin isoform alpha) (TP alpha) (Thymopoietin-related peptide isoform alpha) (TPRP isoform alpha) [Cleaved into: Thymopoietin (TP) (Splenin); Thymopentin (TP5)]	15.5041	14.1284	9.03021	12.8876	3.41068	12.8571	13.7879	8.27337	11.6394	2.95202
O43399	TPD52L2	Tumor protein D54 (hD54) (Tumor protein D52-like 2)	16.4404	14.3557	7.91219	12.9027	4.44587	28.1857	17.2096	12.1412	19.1788	8.2015
Q9NUQ9	CYRIB CYRI FAM49B BM-009	CYFIP-related Rac1 interactor B (L1)	14.7718	7.02302	16.9187	12.9045	5.20539	7.3695	11.6131	5.31998	8.10087	3.2097
P43304	GPD2	Glycerol-3-phosphate dehydrogenase, mitochondrial (GPD-M) (GPDH-M) (EC 1.1.5.3) (mitohondrial glycerophosphate dehydrogenase gene) (mGDH) (mtGPD)	18.5343	9.16028	11.0289	12.9078	4.96143	18.2633	23.0846	11.1474	17.4984	6.00523
Q9Y5M8	SRPRB PSEC0230	Signal recognition particle receptor subunit beta (SR-beta) (Protein APMCF1)	15.2557	8.38657	15.1017	12.9147	3.92219	14.6321	8.38984	7.15423	10.0587	4.00853
Q9NP72	RAB18	Ras-related protein Rab-18	16.7728	12.3161	9.66495	12.9179	3.59194	11.3954	14.3616	17.6738	14.4769	3.14077
P62873	GNB1	Guanine nucleotide-binding protein G(I)/G(S)/G(T) subunit beta-1 (Transducin beta chain 1)	12.6065	13.2554	12.9072	12.923	0.324754	17.822	14.5905	13.5105	15.3077	2.2434
Q9UKS6	PACSIN3	Protein kinase C and casein kinase substrate in neurons protein 3 (SH3 domain-containing protein 6511)	11.4041	16.6694	10.7557	12.9431	3.24337	16.4878	14.848	22.2788	17.8715	3.90388
Q9UHD8	SEPTIN9 KIAA0991 MSF SEPT9	Septin-9 (MLL septin-like fusion protein MSF-A) (MLL septin-like fusion protein) (Ovarian/Breast septin) (Ov/Br septin) (Septin D1)	12.0353	13.3607	13.4656	12.9539	0.797207	8.84155	11.2539	4.97214	8.35586	3.16891
P32004	L1CAM CAML1 MIC5	Neural cell adhesion molecule L1 (N-CAM-L1) (NCAM-L1) (CD antigen CD171)	13.5606	11.9005	13.4064	12.9558	0.91721	12.7636	19.3282	12.0956	14.7291	3.99686
P60033	CD81 TAPA1 TSPAN28	CD81 antigen (26 kDa cell surface protein TAPA-1) (Target of the antiproliferative antibody 1) (Tetraspanin-28) (Tspan-28) (CD antigen CD81)	11.4982	9.62086	17.753	12.9573	4.25792	8.23196	16.8489	9.41947	11.5001	4.67009
P35237	SERPINB6 PI6 PTI	Serpin B6 (Cytoplasmic antiproteinase) (CAP) (Peptidase inhibitor 6) (PI-6) (Placental thrombin inhibitor)	12.5171	17.1815	9.1743	12.9576	4.02175	6.07559	8.23087	9.35378	7.88675	1.66597
Q9H0A0	NAT10 ALP KIAA1709	RNA cytidine acetyltransferase (EC 2.3.1.-) (18S rRNA cytosine acetyltransferase) (N-acetyltransferase 10) (N-acetyltransferase-like protein) (hALP)	10.8186	12.2314	15.8412	12.9637	2.59015	10.2245	16.9725	13.082	13.4263	3.38713
Q96C90	PPP1R14B PLCB3N PNG	Protein phosphatase 1 regulatory subunit 14B (Phospholipase C-beta-3 neighbouring gene protein)	14.3491	12.4612	12.118	12.9761	1.20136	5.25943	12.9882	4.41589	7.55452	4.72461
O15260	SURF4 SURF-4	Surfeit locus protein 4	11.1419	13.2915	14.6087	13.0141	1.74999	11.074	11.2216	21.1903	14.4953	5.79855
P48739	PITPNB	Phosphatidylinositol transfer protein beta isoform (PI-TP-beta) (PtdIns transfer protein beta) (PtdInsTP beta)	16.0961	9.59962	13.3674	13.021	3.26207	16.4194	17.3239	15.3289	16.3574	0.998983
P08174	CD55 CR DAF	Complement decay-accelerating factor (CD antigen CD55)	12.6088	11.0344	15.4806	13.0413	2.25441	27.3525	18.7276	11.9571	19.3457	7.71629
P16949	STMN1 C1orf215 LAP18 OP18	Stathmin (Leukemia-associated phosphoprotein p18) (Metablastin) (Oncoprotein 18) (Op18) (Phosphoprotein p19) (pp19) (Prosolin) (Protein Pr22) (pp17)	14.678	15.2305	9.31515	13.0745	3.26743	6.58702	15.6631	12.343	11.531	4.59218
P80217	IFI35 IFP35	Interferon-induced 35 kDa protein (IFP 35) (Ifi-35)	13.8955	14.3762	10.9837	13.0852	1.83571	44.8449	16.7187	-	-	-
P47755	CAPZA2	F-actin-capping protein subunit alpha-2 (CapZ alpha-2)	15.1593	13.9141	10.1971	13.0902	2.58167	6.42933	11.4684	6.09482	7.99751	3.01051
Q13838	DDX39B BAT1 UAP56	Spliceosome RNA helicase DDX39B (EC 3.6.4.13) (56 kDa U2AF65-associated protein) (ATP-dependent RNA helicase p47) (DEAD box protein UAP56) (HLA-B-associated transcript 1 protein)	11.8142	19.0853	8.38271	13.0941	5.4649	7.6835	13.6159	10.3099	10.5364	2.97266
Q9Y285	FARSA FARS FARSL FARSLA	Phenylalanine--tRNA ligase alpha subunit (EC 6.1.1.20) (CML33) (Phenylalanyl-tRNA synthetase alpha subunit) (PheRS)	17.5638	11.0233	10.7047	13.0973	3.87143	8.99759	15.9042	5.73286	10.2115	5.1932
P47985	UQCRFS1	Cytochrome b-c1 complex subunit Rieske, mitochondrial (EC 7.1.1.8) (Complex III subunit 5) (Cytochrome b-c1 complex subunit 5) (Rieske iron-sulfur protein) (RISP) (Rieske protein UQCRFS1) (Ubiquinol-cytochrome c reductase iron-sulfur subunit) [Cleaved into: Cytochrome b-c1 complex subunit 9 (Su9) (Subunit 9) (8 kDa subunit 9) (Complex III subunit IX) (Cytochrome b-c1 complex subunit 11) (UQCRFS1 …	16.2276	8.40344	14.6794	13.1035	4.1433	8.34954	13.3163	25.4638	15.7099	8.80462
P22695	UQCRC2	Cytochrome b-c1 complex subunit 2, mitochondrial (Complex III subunit 2) (Core protein II) (Ubiquinol-cytochrome-c reductase complex core protein 2)	11.5874	14.7681	12.9549	13.1035	1.59558	11.3593	8.22851	39.876	19.8213	17.4383
O75874	IDH1 PICD	Isocitrate dehydrogenase [NADP] cytoplasmic (IDH) (IDH1) (EC 1.1.1.42) (Cytosolic NADP-isocitrate dehydrogenase) (IDPc) (NADP(+)-specific ICDH) (Oxalosuccinate decarboxylase)	20.6154	5.97103	12.7483	13.1116	7.32894	4.62102	18.9141	3.74536	9.09349	8.51616
P60228	EIF3E EIF3S6 INT6	Eukaryotic translation initiation factor 3 subunit E (eIF3e) (Eukaryotic translation initiation factor 3 subunit 6) (Viral integration site protein INT-6 homolog) (eIF-3 p48)	10.118	20.5163	8.71331	13.1159	6.44734	6.72886	15.8971	6.30238	9.64279	5.42061
O75475	PSIP1 DFS70 LEDGF PSIP2	PC4 and SFRS1-interacting protein (CLL-associated antigen KW-7) (Dense fine speckles 70 kDa protein) (DFS 70) (Lens epithelium-derived growth factor) (Transcriptional coactivator p75/p52)	12.6729	11.3569	15.3203	13.1167	2.01858	7.26195	13.0526	27.7801	16.0315	10.5785
P39687	ANP32A C15orf1 LANP MAPM PHAP1	Acidic leucine-rich nuclear phosphoprotein 32 family member A (Acidic nuclear phosphoprotein pp32) (pp32) (Leucine-rich acidic nuclear protein) (LANP) (Mapmodulin) (Potent heat-stable protein phosphatase 2A inhibitor I1PP2A) (Putative HLA-DR-associated protein I) (PHAPI)	17.6372	6.60987	15.15	13.1323	5.7839	-	17.732	-	-	-
O75844	ZMPSTE24 FACE1 STE24	CAAX prenyl protease 1 homolog (EC 3.4.24.84) (Farnesylated proteins-converting enzyme 1) (FACE-1) (Prenyl protein-specific endoprotease 1) (Zinc metalloproteinase Ste24 homolog)	26.0103	3.90806	9.49817	13.1389	11.4921	7.83707	13.0503	10.135	10.3408	2.61269
Q92945	KHSRP FUBP2	Far upstream element-binding protein 2 (FUSE-binding protein 2) (KH type-splicing regulatory protein) (KSRP) (p75)	13.085	14.8255	11.5772	13.1626	1.62553	10.1334	13.3359	2.57665	8.68196	5.5245
O15067	PFAS KIAA0361	Phosphoribosylformylglycinamidine synthase (FGAM synthase) (FGAMS) (EC 6.3.5.3) (Formylglycinamide ribonucleotide amidotransferase) (FGAR amidotransferase) (FGAR-AT) (Formylglycinamide ribotide amidotransferase) (Phosphoribosylformylglycineamide amidotransferase)	15.6887	9.51618	14.2845	13.1631	3.23542	12.8738	10.8631	4.75084	9.49591	4.23054
Q9Y6G9	DYNC1LI1 DNCLI1	Cytoplasmic dynein 1 light intermediate chain 1 (LIC1) (Dynein light chain A) (DLC-A) (Dynein light intermediate chain 1, cytosolic)	9.6625	12.5637	17.3123	13.1795	3.86191	-	17.4802	-	-	-
O60264	SMARCA5 SNF2H WCRF135	SWI/SNF-related matrix-associated actin-dependent regulator of chromatin subfamily A member 5 (SWI/SNF-related matrix-associated actin-dependent regulator of chromatin A5) (EC 3.6.4.-) (Sucrose nonfermenting protein 2 homolog) (hSNF2H)	13.9348	13.5128	12.1049	13.1842	0.958186	14.363	14.3366	10.1729	12.9575	2.41158
P13798	APEH D3F15S2 D3S48E DNF15S2	Acylamino-acid-releasing enzyme (AARE) (EC 3.4.19.1) (Acyl-peptide hydrolase) (APH) (Acylaminoacyl-peptidase) (Oxidized protein hydrolase) (OPH)	13.2938	6.83227	19.4438	13.19	6.30643	9.01581	12.1018	9.10578	10.0745	1.75631
P10644	PRKAR1A PKR1 PRKAR1 TSE1	cAMP-dependent protein kinase type I-alpha regulatory subunit (Tissue-specific extinguisher 1) (TSE1)	15.2334	11.0684	13.2757	13.1925	2.08374	17.5026	19.3047	8.96909	15.2588	5.52109
Q14914	PTGR1 LTB4DH	Prostaglandin reductase 1 (PRG-1) (15-oxoprostaglandin 13-reductase) (EC 1.3.1.48) (Dithiolethione-inducible gene 1 protein) (D3T-inducible gene 1 protein) (DIG-1) (Leukotriene B4 12-hydroxydehydrogenase) (NAD(P)H-dependent alkenal/one oxidoreductase) (EC 1.3.1.74)	16.709	8.41962	14.4707	13.1998	4.28834	8.73589	13.4559	-	-	-
Q9UQE7	SMC3 BAM BMH CSPG6 SMC3L1	Structural maintenance of chromosomes protein 3 (SMC protein 3) (SMC-3) (Basement membrane-associated chondroitin proteoglycan) (Bamacan) (Chondroitin sulfate proteoglycan 6) (Chromosome-associated polypeptide) (hCAP)	15.1031	11.0787	13.4192	13.2003	2.02113	30.365	15.5855	13.1575	19.7027	9.31334
P07339	CTSD CPSD	Cathepsin D (EC 3.4.23.5) [Cleaved into: Cathepsin D light chain; Cathepsin D heavy chain]	11.9811	12.4688	15.155	13.2017	1.70914	6.79493	14.7245	26.7721	16.0972	10.0591
P11802	CDK4	Cyclin-dependent kinase 4 (EC 2.7.11.22) (Cell division protein kinase 4) (PSK-J3)	18.7995	9.06536	11.8586	13.2411	5.0122	14.0805	25.0127	30.5753	23.2229	8.39182
P18621	RPL17	60S ribosomal protein L17 (60S ribosomal protein L23) (Large ribosomal subunit protein uL22) (PD-1)	15.7547	8.72231	15.2715	13.2495	3.9281	10.114	12.6782	8.18967	10.3273	2.25188
Q9BTV4	TMEM43 UNQ2564/PRO6244	Transmembrane protein 43 (Protein LUMA)	15.0093	10.8552	13.9215	13.262	2.15418	20.3162	19.4354	6.21741	15.323	7.89796
O76021	RSL1D1 CATX11 CSIG PBK1 L12	Ribosomal L1 domain-containing protein 1 (CATX-11) (Cellular senescence-inhibited gene protein) (Protein PBK1)	11.209	17.3574	11.2216	13.2627	3.54617	16.0989	14.8189	11.3931	14.1037	2.43311
Q9BW60	ELOVL1 SSC1 CGI-88	Elongation of very long chain fatty acids protein 1 (EC 2.3.1.199) (3-keto acyl-CoA synthase ELOVL1) (ELOVL fatty acid elongase 1) (ELOVL FA elongase 1) (Very long chain 3-ketoacyl-CoA synthase 1) (Very long chain 3-oxoacyl-CoA synthase 1)	13.6353	10.3846	15.8214	13.2804	2.73569	10.4913	14.4539	-	-	-
O14646	CHD1	Chromodomain-helicase-DNA-binding protein 1 (CHD-1) (EC 3.6.4.12) (ATP-dependent helicase CHD1)	11.6514	15.0714	13.1417	13.2882	1.71471	34.8606	24.9604	-	-	-
Q9H8Y8	GORASP2 GOLPH6	Golgi reassembly-stacking protein 2 (GRS2) (Golgi phosphoprotein 6) (GOLPH6) (Golgi reassembly-stacking protein of 55 kDa) (GRASP55) (p59)	20.0748	8.75321	11.0479	13.292	5.98512	5.84957	12.9496	8.85476	9.21798	3.56393
P26640	VARS1 G7A VARS VARS2	Valine--tRNA ligase (EC 6.1.1.9) (Protein G7a) (Valyl-tRNA synthetase) (ValRS)	15.1723	15.8143	8.92955	13.3054	3.80315	8.40302	11.5279	8.50919	9.48004	1.7743
P20073	ANXA7 ANX7 SNX OK/SW-cl.95	Annexin A7 (Annexin VII) (Annexin-7) (Synexin)	11.8174	17.5965	10.5714	13.3284	3.74839	17.2644	10.8989	-	-	-
P17980	PSMC3 TBP1	26S proteasome regulatory subunit 6A (26S proteasome AAA-ATPase subunit RPT5) (Proteasome 26S subunit ATPase 3) (Proteasome subunit P50) (Tat-binding protein 1) (TBP-1)	12.7125	11.1656	16.1264	13.3348	2.53826	5.24156	10.0679	8.15762	7.82236	2.43057
Q12904	AIMP1 EMAP2 SCYE1	Aminoacyl tRNA synthase complex-interacting multifunctional protein 1 (Multisynthase complex auxiliary component p43) [Cleaved into: Endothelial monocyte-activating polypeptide 2 (EMAP-2) (Endothelial monocyte-activating polypeptide II) (EMAP-II) (Small inducible cytokine subfamily E member 1)]	13.9215	13.4634	12.6256	13.3368	0.657143	8.2573	13.4222	-	-	-
O95817	BAG3 BIS	BAG family molecular chaperone regulator 3 (BAG-3) (Bcl-2-associated athanogene 3) (Bcl-2-binding protein Bis) (Docking protein CAIR-1)	18.7111	13.5614	7.75631	13.3429	5.48065	11.1869	10.6425	8.56808	10.1325	1.38189
P49756	RBM25 RNPC7	RNA-binding protein 25 (Arg/Glu/Asp-rich protein of 120 kDa) (RED120) (Protein S164) (RNA-binding motif protein 25) (RNA-binding region-containing protein 7)	6.67237	10.6161	22.7531	13.3472	8.38101	11.7006	16.271	14.508	14.1599	2.30505
Q96IZ0	PAWR PAR4	PRKC apoptosis WT1 regulator protein (Prostate apoptosis response 4 protein) (Par-4)	10.8846	12.8267	16.3348	13.3487	2.76236	14.0103	18.7316	9.87743	14.2064	4.43032
Q8N7H5	PAF1 PD2	RNA polymerase II-associated factor 1 homolog (hPAF1) (Pancreatic differentiation protein 2)	18.3607	12.186	9.53337	13.36	4.52925	15.9304	27.5063	16.2984	19.9117	6.5797
Q15654	TRIP6 OIP1	Thyroid receptor-interacting protein 6 (TR-interacting protein 6) (TRIP-6) (Opa-interacting protein 1) (OIP-1) (Zyxin-related protein 1) (ZRP-1)	18.9332	7.93762	13.287	13.3859	5.49844	9.84818	11.4723	11.3294	10.8833	0.899286
P61106	RAB14	Ras-related protein Rab-14	11.3153	12.7308	16.1151	13.3871	2.4663	13.0541	14.0642	12.1412	13.0865	0.96193
Q8TDN6	BRIX1 BRIX BXDC2	Ribosome biogenesis protein BRX1 homolog (Brix domain-containing protein 2)	12.8897	10.5953	16.7048	13.3966	3.08613	13.2833	18.6284	17.5407	16.4841	2.82487
P35221	CTNNA1	Catenin alpha-1 (Alpha E-catenin) (Cadherin-associated protein) (Renal carcinoma antigen NY-REN-13)	15.4391	8.81079	16.001	13.417	3.99894	9.31433	17.5584	13.4926	13.4551	4.12217
Q68EM7	ARHGAP17 RICH1 MSTP066 MSTP110	Rho GTPase-activating protein 17 (Rho-type GTPase-activating protein 17) (RhoGAP interacting with CIP4 homologs protein 1) (RICH-1)	11.5686	15.7121	12.9708	13.4172	2.10751	18.2345	11.0961	9.2666	12.8657	4.73863
P51149	RAB7A RAB7	Ras-related protein Rab-7a (EC 3.6.5.2)	13.9356	9.41455	16.9159	13.422	3.77696	8.00681	5.46176	5.65691	6.37516	1.41642
Q9NPD3	EXOSC4 RRP41 SKI6	Exosome complex component RRP41 (Exosome component 4) (Ribosomal RNA-processing protein 41) (p12A)	14.3711	11.706	14.2793	13.4522	1.5129	3.05719	6.62644	10.9076	6.86374	3.93057
Q58FF6	HSP90AB4P	Putative heat shock protein HSP 90-beta 4	16.5401	5.20186	18.6185	13.4535	7.22127	-	10.7756	-	-	-
O94776	MTA2 MTA1L1 PID	Metastasis-associated protein MTA2 (Metastasis-associated 1-like 1) (MTA1-L1 protein) (p53 target protein in deacetylase complex)	12.4451	14.9276	12.9958	13.4562	1.30375	16.3425	14.7667	17.0042	16.0378	1.14946
P54920	NAPA SNAPA	Alpha-soluble NSF attachment protein (SNAP-alpha) (N-ethylmaleimide-sensitive factor attachment protein alpha)	17.0923	8.51648	14.7805	13.4631	4.43708	9.96182	17.6765	21.1363	16.2582	5.72064
Q9BY77	POLDIP3 KIAA1649 PDIP46	Polymerase delta-interacting protein 3 (46 kDa DNA polymerase delta interaction protein) (p46) (S6K1 Aly/REF-like target) (SKAR)	9.82136	16.586	13.994	13.4671	3.41298	18.9686	15.8377	10.91	15.2388	4.06258
Q13501	SQSTM1 ORCA OSIL	Sequestosome-1 (EBI3-associated protein of 60 kDa) (EBIAP) (p60) (Phosphotyrosine-independent ligand for the Lck SH2 domain of 62 kDa) (Ubiquitin-binding protein p62)	15.8448	9.25343	15.3203	13.4728	3.66349	9.03575	15.4298	9.8685	11.4447	3.47625
Q13162	PRDX4	Peroxiredoxin-4 (EC 1.11.1.24) (Antioxidant enzyme AOE372) (AOE37-2) (Peroxiredoxin IV) (Prx-IV) (Thioredoxin peroxidase AO372) (Thioredoxin-dependent peroxide reductase A0372) (Thioredoxin-dependent peroxiredoxin 4)	15.1024	9.991	15.3489	13.4808	3.02476	5.03766	8.48148	8.05511	7.19141	1.87735
P63151	PPP2R2A	Serine/threonine-protein phosphatase 2A 55 kDa regulatory subunit B alpha isoform (PP2A subunit B isoform B55-alpha) (PP2A subunit B isoform PR55-alpha) (PP2A subunit B isoform R2-alpha) (PP2A subunit B isoform alpha)	9.06487	11.2547	20.1731	13.4975	5.88395	16.2507	8.11746	17.9494	14.1059	5.25519
Q14160	SCRIB CRIB1 KIAA0147 LAP4 SCRB1 VARTUL	Protein scribble homolog (Scribble) (hScrib) (Protein LAP4)	17.1623	11.4268	11.9098	13.4996	3.18114	6.41848	12.7362	32.2828	17.1458	13.4842
Q9Y520	PRRC2C BAT2D1 BAT2L2 KIAA1096 XTP2	Protein PRRC2C (BAT2 domain-containing protein 1) (HBV X-transactivated gene 2 protein) (HBV XAg-transactivated protein 2) (HLA-B-associated transcript 2-like 2) (Proline-rich and coiled-coil-containing protein 2C)	17.1582	11.585	11.8002	13.5145	3.15738	14.6496	16.2276	14.8095	15.2289	0.868577
P07919	UQCRH	Cytochrome b-c1 complex subunit 6, mitochondrial (Complex III subunit 6) (Complex III subunit VIII) (Cytochrome c1 non-heme 11 kDa protein) (Mitochondrial hinge protein) (Ubiquinol-cytochrome c reductase complex 11 kDa protein)	16.1791	10.4175	13.9593	13.5186	2.90594	7.12569	10.5786	18.4991	12.0678	5.83111
O43395	PRPF3 HPRP3 PRP3	U4/U6 small nuclear ribonucleoprotein Prp3 (Pre-mRNA-splicing factor 3) (hPrp3) (U4/U6 snRNP 90 kDa protein)	11.8562	14.6911	14.0236	13.5236	1.48208	-	19.9462	7.01506	-	-
P48960	ADGRE5 CD97	Adhesion G protein-coupled receptor E5 (Leukocyte antigen CD97) (CD antigen CD97) [Cleaved into: Adhesion G protein-coupled receptor E5 subunit alpha; Adhesion G protein-coupled receptor E5 subunit beta]	14.8806	14.5555	11.2287	13.5549	2.02112	8.38993	14.6539	21.6031	14.8823	6.60953
O60749	SNX2 TRG9	Sorting nexin-2 (Transformation-related gene 9 protein) (TRG-9)	17.2227	10.5161	12.9405	13.5598	3.39587	12.6454	21.1785	-	-	-
O95831	AIFM1 AIF PDCD8	Apoptosis-inducing factor 1, mitochondrial (EC 1.6.99.-) (Programmed cell death protein 8)	17.3267	7.86314	15.4963	13.562	5.01952	19.4951	17.7239	20.888	19.369	1.58578
P08754	GNAI3	Guanine nucleotide-binding protein G(i) subunit alpha-3 (G(i) alpha-3)	19.0205	11.2736	10.4055	13.5665	4.74316	12.9579	14.4246	7.91405	11.7655	3.41514
P23921	RRM1 RR1	Ribonucleoside-diphosphate reductase large subunit (EC 1.17.4.1) (Ribonucleoside-diphosphate reductase subunit M1) (Ribonucleotide reductase large subunit)	24.0266	9.10578	7.58582	13.5727	9.08515	6.30388	23.944	4.68465	11.6442	10.6827
Q9P2R3	ANKFY1 ANKHZN KIAA1255	Rabankyrin-5 (Rank-5) (Ankyrin repeat and FYVE domain-containing protein 1) (Ankyrin repeats hooked to a zinc finger motif)	15.941	15.1363	9.65679	13.578	3.41963	27.4184	32.3218	19.6781	26.4728	6.37468
P26196	DDX6 HLR2 RCK	Probable ATP-dependent RNA helicase DDX6 (EC 3.6.4.13) (ATP-dependent RNA helicase p54) (DEAD box protein 6) (Oncogene RCK)	14.8182	9.26413	16.6604	13.5809	3.85025	12.2014	16.0158	9.02781	12.415	3.49888
P63096	GNAI1	Guanine nucleotide-binding protein G(i) subunit alpha-1 (Adenylate cyclase-inhibiting G alpha protein)	13.7157	14.5686	12.4895	13.5913	1.04513	22.1741	28.1521	6.53122	18.9525	11.1647
Q6P2Q9	PRPF8 PRPC8	Pre-mRNA-processing-splicing factor 8 (220 kDa U5 snRNP-specific protein) (PRP8 homolog) (Splicing factor Prp8) (p220)	9.92208	20.1985	10.6848	13.6018	5.72566	6.86247	14.3344	13.7901	11.6623	4.16571
P09622	DLD GCSL LAD PHE3	Dihydrolipoyl dehydrogenase, mitochondrial (EC 1.8.1.4) (Dihydrolipoamide dehydrogenase) (Glycine cleavage system L protein)	16.949	6.37747	17.4863	13.6043	6.26435	7.85177	21.8335	8.81262	12.8326	7.80976
P54886	ALDH18A1 GSAS P5CS PYCS	Delta-1-pyrroline-5-carboxylate synthase (P5CS) (Aldehyde dehydrogenase family 18 member A1) [Includes: Glutamate 5-kinase (GK) (EC 2.7.2.11) (Gamma-glutamyl kinase); Gamma-glutamyl phosphate reductase (GPR) (EC 1.2.1.41) (Glutamate-5-semialdehyde dehydrogenase) (Glutamyl-gamma-semialdehyde dehydrogenase)]	17.4638	12.9845	10.3758	13.608	3.58492	16.203	16.6118	-	-	-
P51572	BCAP31 BAP31 DXS1357E	B-cell receptor-associated protein 31 (BCR-associated protein 31) (Bap31) (6C6-AG tumor-associated antigen) (Protein CDM) (p28)	6.6701	12.6584	21.5496	13.626	7.48677	9.54237	10.8806	15.0649	11.8293	2.88092
P17174	GOT1	Aspartate aminotransferase, cytoplasmic (cAspAT) (EC 2.6.1.1) (EC 2.6.1.3) (Cysteine aminotransferase, cytoplasmic) (Cysteine transaminase, cytoplasmic) (cCAT) (Glutamate oxaloacetate transaminase 1) (Transaminase A)	13.7492	15.7583	11.4762	13.6612	2.14237	10.1124	11.2468	12.5775	11.3122	1.23386
Q1KMD3	HNRNPUL2 HNRPUL2	Heterogeneous nuclear ribonucleoprotein U-like protein 2 (Scaffold-attachment factor A2) (SAF-A2)	20.8335	7.85805	12.3476	13.6797	6.58948	11.6335	14.4795	15.0483	13.7204	1.82961
Q15003	NCAPH BRRN BRRN1 CAPH KIAA0074	Condensin complex subunit 2 (Barren homolog protein 1) (Chromosome-associated protein H) (hCAP-H) (Non-SMC condensin I complex subunit H) (XCAP-H homolog)	15.9678	10.8496	14.2286	13.682	2.60251	18.588	8.44344	4.05465	10.362	7.45421
Q14683	SMC1A DXS423E KIAA0178 SB1.8 SMC1 SMC1L1	Structural maintenance of chromosomes protein 1A (SMC protein 1A) (SMC-1-alpha) (SMC-1A) (Sb1.8)	17.5258	11.5921	11.9641	13.694	3.32365	23.7805	17.7909	13.3329	18.3014	5.24249
P35606	COPB2	Coatomer subunit beta' (Beta'-coat protein) (Beta'-COP) (p102)	15.5034	12.9026	12.74	13.7153	1.55067	10.1059	16.2514	12.3729	12.9101	3.10777
O95292	VAPB UNQ484/PRO983	Vesicle-associated membrane protein-associated protein B/C (VAMP-B/VAMP-C) (VAMP-associated protein B/C) (VAP-B/VAP-C)	11.3428	22.2377	7.58582	13.7221	7.6102	11.916	10.2173	12.9254	11.6862	1.36859
P61158	ACTR3 ARP3	Actin-related protein 3 (Actin-like protein 3)	11.4739	19.4198	10.2737	13.7225	4.97043	10.8218	19.2911	17.1705	15.7611	4.40704
Q99798	ACO2	Aconitate hydratase, mitochondrial (Aconitase) (EC 4.2.1.3) (Citrate hydro-lyase)	15.8978	9.04783	16.2493	13.7317	4.06012	13.8198	11.8197	5.82917	10.4896	4.15808
Q12765	SCRN1 KIAA0193	Secernin-1	15.4577	10.4681	15.2715	13.7324	2.82854	13.7291	8.51296	5.52705	9.25638	4.15128
Q99536	VAT1	Synaptic vesicle membrane protein VAT-1 homolog (EC 1.-.-.-)	13.2938	11.9664	15.9417	13.734	2.02385	10.1697	9.98452	8.26185	9.47202	1.05212
O95782	AP2A1 ADTAA CLAPA1	AP-2 complex subunit alpha-1 (100 kDa coated vesicle protein A) (Adaptor protein complex AP-2 subunit alpha-1) (Adaptor-related protein complex 2 subunit alpha-1) (Alpha-adaptin A) (Alpha1-adaptin) (Clathrin assembly protein complex 2 alpha-A large chain) (Plasma membrane adaptor HA2/AP2 adaptin alpha A subunit)	19.4471	5.87137	15.8858	13.7348	7.03884	23.3787	15.2377	3.84199	14.1528	9.81343
Q9NY33	DPP3	Dipeptidyl peptidase 3 (EC 3.4.14.4) (Dipeptidyl aminopeptidase III) (Dipeptidyl arylamidase III) (Dipeptidyl peptidase III) (DPP III) (Enkephalinase B)	15.3554	16.4885	9.41701	13.7536	3.79812	18.7421	17.6799	12.0925	16.1715	3.5722
P04040	CAT	Catalase (EC 1.11.1.6)	14.6554	7.74474	18.9305	13.7769	5.64441	6.05998	15.0462	17.5611	12.8891	6.04639
Q9UH65	SWAP70 KIAA0640 HSPC321	Switch-associated protein 70 (SWAP-70)	13.7321	11.6803	15.9417	13.7847	2.13118	16.0123	19.3867	8.45023	14.6164	5.60026
P11387	TOP1	DNA topoisomerase 1 (EC 5.6.2.1) (DNA topoisomerase I)	15.6638	12.692	13.0011	13.7856	1.63386	14.8081	12.6592	13.6487	13.7053	1.07556
P58107	EPPK1 EPIPL	Epiplakin (450 kDa epidermal antigen)	12.8745	16.7811	11.7785	13.8114	2.62961	15.9551	13.7842	18.9121	16.2171	2.57399
Q14764	MVP LRP	Major vault protein (MVP) (Lung resistance-related protein)	17.0881	11.1845	13.1771	13.8166	3.0033	12.6241	14.1255	13.9156	13.555	0.813046
O43818	RRP9 RNU3IP2 U355K	U3 small nucleolar RNA-interacting protein 2 (RRP9 homolog) (U3 small nucleolar ribonucleoprotein-associated 55 kDa protein) (U3 snoRNP-associated 55 kDa protein) (U3-55K)	20.4398	10.5738	10.4512	13.8216	5.73186	13.0057	11.8321	7.04091	10.6262	3.15994
Q13347	EIF3I EIF3S2 TRIP1	Eukaryotic translation initiation factor 3 subunit I (eIF3i) (Eukaryotic translation initiation factor 3 subunit 2) (TGF-beta receptor-interacting protein 1) (TRIP-1) (eIF-3-beta) (eIF3 p36)	17.0978	9.77905	14.5985	13.8251	3.72015	6.62043	9.94317	5.19161	7.25174	2.43788
P36776	LONP1 PRSS15	Lon protease homolog, mitochondrial (EC 3.4.21.53) (LONHs) (Lon protease-like protein) (LONP) (Mitochondrial ATP-dependent protease Lon) (Serine protease 15)	16.448	10.6201	14.4217	13.8299	2.95868	65.6133	15.941	32.7419	38.0987	25.2657
Q15050	RRS1 KIAA0112 RRR	Ribosome biogenesis regulatory protein homolog	14.4831	12.3691	14.6517	13.8347	1.27201	11.1577	21.8268	15.4448	16.1431	5.36869
O00461	GOLIM4 GIMPC GOLPH4 GPP130	Golgi integral membrane protein 4 (Golgi integral membrane protein, cis) (GIMPc) (Golgi phosphoprotein 4) (Golgi-localized phosphoprotein of 130 kDa) (Golgi phosphoprotein of 130 kDa)	15.3382	16.3229	9.85712	13.8394	3.48372	9.92857	17.0138	8.08925	11.6772	4.71225
P33993	MCM7 CDC47 MCM2	DNA replication licensing factor MCM7 (EC 3.6.4.12) (CDC47 homolog) (P1.1-MCM3)	17.0193	13.5232	11.0075	13.85	3.01922	7.09989	17.9285	8.10344	11.0439	5.98329
Q9UNF1	MAGED2 BCG1	Melanoma-associated antigen D2 (11B6) (Breast cancer-associated gene 1 protein) (BCG-1) (Hepatocellular carcinoma-associated protein JCL-1) (MAGE-D2 antigen)	14.6801	10.8528	16.0609	13.8646	2.69814	8.80364	14.9045	9.02541	10.9112	3.46008
O43823	AKAP8 AKAP95	A-kinase anchor protein 8 (AKAP-8) (A-kinase anchor protein 95 kDa) (AKAP 95)	12.8943	11.794	16.9766	13.8883	2.73055	12.4933	17.0593	8.16808	12.5736	4.44613
P20618	PSMB1 PSC5	Proteasome subunit beta type-1 (Macropain subunit C5) (Multicatalytic endopeptidase complex subunit C5) (Proteasome component C5) (Proteasome gamma chain)	15.2887	16.7277	9.65515	13.8905	3.73785	9.41126	11.7465	6.82376	9.32719	2.46246
P04899	GNAI2 GNAI2B	Guanine nucleotide-binding protein G(i) subunit alpha-2 (Adenylate cyclase-inhibiting G alpha protein)	20.0154	7.61476	14.0487	13.893	6.20177	6.77746	24.501	3.43436	11.5709	11.3218
P25787	PSMA2 HC3 PSC3	Proteasome subunit alpha type-2 (Macropain subunit C3) (Multicatalytic endopeptidase complex subunit C3) (Proteasome component C3)	14.8748	7.16156	19.6748	13.9037	6.31291	4.31162	15.6574	-	-	-
O14980	XPO1 CRM1	Exportin-1 (Exp1) (Chromosome region maintenance 1 protein homolog)	13.7061	17.1644	10.8687	13.913	3.15295	10.1673	13.9326	14.4378	12.8459	2.33345
O60256	PRPSAP2	Phosphoribosyl pyrophosphate synthase-associated protein 2 (PRPP synthase-associated protein 2) (41 kDa phosphoribosypyrophosphate synthetase-associated protein) (PAP41)	15.3668	16.545	9.84168	13.9178	3.57886	9.75951	8.52878	-	-	-
Q86W92	PPFIBP1 KIAA1230	Liprin-beta-1 (Protein tyrosine phosphatase receptor type f polypeptide-interacting protein-binding protein 1) (PTPRF-interacting protein-binding protein 1) (hSGT2)	18.5376	9.02557	14.2029	13.922	4.76222	12.9966	12.9299	9.02119	11.6492	2.27619
P51659	HSD17B4 EDH17B4 SDR8C1	Peroxisomal multifunctional enzyme type 2 (MFE-2) (17-beta-hydroxysteroid dehydrogenase 4) (17-beta-HSD 4) (D-bifunctional protein) (DBP) (Multifunctional protein 2) (MFP-2) (Short chain dehydrogenase/reductase family 8C member 1) [Cleaved into: (3R)-hydroxyacyl-CoA dehydrogenase (EC 1.1.1.n12); Enoyl-CoA hydratase 2 (EC 4.2.1.107) (EC 4.2.1.119) (3-alpha,7-alpha,12-alpha-trihydroxy-5-beta-choles…	13.5487	12.1806	16.0489	13.926	1.9616	12.6065	16.4683	8.02069	12.3652	4.22896
P07099	EPHX1 EPHX EPOX	Epoxide hydrolase 1 (EC 3.3.2.9) (Epoxide hydratase) (Microsomal epoxide hydrolase) (mEH)	16.082	12.2276	13.5008	13.9368	1.96387	12.9436	12.9261	-	-	-
P55084	HADHB MSTP029	Trifunctional enzyme subunit beta, mitochondrial (TP-beta) [Includes: 3-ketoacyl-CoA thiolase (EC 2.3.1.155) (EC 2.3.1.16) (Acetyl-CoA acyltransferase) (Beta-ketothiolase)]	15.1622	11.8764	14.7783	13.939	1.79651	15.4355	16.2423	20.3435	17.3404	2.6318
O94855	SEC24D KIAA0755	Protein transport protein Sec24D (SEC24-related protein D)	12.9489	10.9473	17.9292	13.9418	3.59531	47.4594	17.5496	-	-	-
Q99426	TBCB CG22 CKAP1	Tubulin-folding cofactor B (Cytoskeleton-associated protein 1) (Cytoskeleton-associated protein CKAPI) (Tubulin-specific chaperone B)	16.9635	11.5287	13.3607	13.951	2.76508	12.1103	13.3554	14.6204	13.362	1.25505
P55884	EIF3B EIF3S9	Eukaryotic translation initiation factor 3 subunit B (eIF3b) (Eukaryotic translation initiation factor 3 subunit 9) (Prt1 homolog) (hPrt1) (eIF-3-eta) (eIF3 p110) (eIF3 p116)	13.11	14.3095	14.4531	13.9575	0.737512	7.83427	6.09138	9.43013	7.78526	1.66992
Q15043	SLC39A14 KIAA0062 ZIP14	Metal cation symporter ZIP14 (LIV-1 subfamily of ZIP zinc transporter 4) (LZT-Hs4) (Solute carrier family 39 member 14) (Zrt- and Irt-like protein 14) (ZIP-14)	19.9577	11.4739	10.4601	13.9639	5.21552	8.2812	13.3779	7.74491	9.80134	3.10899
Q09161	NCBP1 CBP80 NCBP	Nuclear cap-binding protein subunit 1 (80 kDa nuclear cap-binding protein) (CBP80) (NCBP 80 kDa subunit)	19.5857	10.6065	11.7052	13.9658	4.89786	11.3774	15.7788	15.7249	14.2937	2.52576
Q12965	MYO1E MYO1C	Unconventional myosin-Ie (Myosin-Ic) (Unconventional myosin 1E)	16.1791	8.7029	17.0186	13.9669	4.57803	16.8441	18.0153	-	-	-
Q92747	ARPC1A SOP2L	Actin-related protein 2/3 complex subunit 1A (SOP2-like protein)	23.5597	4.59408	13.782	13.9786	9.48432	11.2531	16.4899	19.984	15.909	4.39434
Q9Y295	DRG1 NEDD3	Developmentally-regulated GTP-binding protein 1 (DRG-1) (Neural precursor cell expressed developmentally down-regulated protein 3) (NEDD-3) (Translation factor GTPase DRG1) (TRAFAC GTPase DRG1) (EC 3.6.5.-)	17.3718	12.442	12.1435	13.9858	2.93616	9.77579	13.1349	15.3073	12.7393	2.78691
P13861	PRKAR2A PKR2 PRKAR2	cAMP-dependent protein kinase type II-alpha regulatory subunit	18.12	10.8711	12.992	13.9944	3.72699	16.8503	14.718	7.75384	13.1074	4.7573
O14908	GIPC1 C19orf3 GIPC RGS19IP1	PDZ domain-containing protein GIPC1 (GAIP C-terminus-interacting protein) (RGS-GAIP-interacting protein) (RGS19-interacting protein 1) (Synectin) (Tax interaction protein 2) (TIP-2)	16.3719	11.1435	14.4875	14.001	2.64793	8.04344	18.0986	13.0722	13.0714	5.02757
Q8IX12	CCAR1 CARP1 DIS	Cell division cycle and apoptosis regulator protein 1 (Cell cycle and apoptosis regulatory protein 1) (CARP-1) (Death inducer with SAP domain)	14.8856	9.93669	17.1952	14.0059	3.70839	12.3645	18.4645	6.89707	12.5754	5.78661
Q13200	PSMD2 TRAP2	26S proteasome non-ATPase regulatory subunit 2 (26S proteasome regulatory subunit RPN1) (26S proteasome regulatory subunit S2) (26S proteasome subunit p97) (Protein 55.11) (Tumor necrosis factor type 1 receptor-associated protein 2)	13.8636	13.6643	14.5226	14.0169	0.449179	10.6505	12.6691	9.20976	10.8431	1.73769
Q92890	UFD1 UFD1L	Ubiquitin recognition factor in ER-associated degradation protein 1 (Ubiquitin fusion degradation protein 1) (UB fusion protein 1)	16.7756	13.0314	12.3107	14.0392	2.39698	16.203	21.9762	-	-	-
Q9P035	HACD3 BIND1 PTPLAD1	Very-long-chain (3R)-3-hydroxyacyl-CoA dehydratase 3 (EC 4.2.1.134) (3-hydroxyacyl-CoA dehydratase 3) (HACD3) (Butyrate-induced protein 1) (B-ind1) (hB-ind1) (Protein-tyrosine phosphatase-like A domain-containing protein 1)	12.2453	15.0541	14.8501	14.0498	1.56611	10.2479	-	11.9525	-	-
Q8WWI1	LMO7 FBX20 FBXO20 KIAA0858	LIM domain only protein 7 (LMO-7) (F-box only protein 20) (LOMP)	15.2097	15.1154	11.8352	14.0534	1.9216	18.1428	14.3315	17.7895	16.7546	2.10591
P46108	CRK	Adapter molecule crk (Proto-oncogene c-Crk) (p38)	13.2186	18.4	10.545	14.0545	3.99368	5.37051	8.93627	-	-	-
Q9P0L0	VAPA VAP33	Vesicle-associated membrane protein-associated protein A (VAMP-A) (VAMP-associated protein A) (VAP-A) (33 kDa VAMP-associated protein) (VAP-33)	12.4765	18.9759	10.7127	14.055	4.35187	12.1898	9.02715	14.2352	11.8174	2.62394
O60271	SPAG9 HSS KIAA0516 MAPK8IP4 SYD1 HLC6	C-Jun-amino-terminal kinase-interacting protein 4 (JIP-4) (JNK-interacting protein 4) (Cancer/testis antigen 89) (CT89) (Human lung cancer oncogene 6 protein) (HLC-6) (JNK-associated leucine-zipper protein) (JLP) (Mitogen-activated protein kinase 8-interacting protein 4) (Proliferation-inducing protein 6) (Protein highly expressed in testis) (PHET) (Sperm surface protein) (Sperm-associated antige…	16.5282	12.1975	13.4761	14.0673	2.22507	28.9066	15.517	16.0003	20.1413	7.59482
Q8NE71	ABCF1 ABC50	ATP-binding cassette sub-family F member 1 (ATP-binding cassette 50) (TNF-alpha-stimulated ABC protein)	17.1259	5.56808	19.5559	14.0833	7.47383	9.14625	12.6454	6.25003	9.34724	3.20244
Q86U42	PABPN1 PAB2 PABP2	Polyadenylate-binding protein 2 (PABP-2) (Poly(A)-binding protein 2) (Nuclear poly(A)-binding protein 1) (Poly(A)-binding protein II) (PABII) (Polyadenylate-binding nuclear protein 1)	12.5568	20.517	9.20234	14.092	5.81143	8.91611	9.13634	13.8295	10.6273	2.77536
O15212	PFDN6 HKE2 PFD6	Prefoldin subunit 6 (Protein Ke2)	17.8287	13.1288	11.3342	14.0972	3.35382	9.25837	9.54156	-	-	-
Q13740	ALCAM MEMD	CD166 antigen (Activated leukocyte cell adhesion molecule) (CD antigen CD166)	13.592	17.4516	11.3003	14.1146	3.10874	13.503	20.0051	18.02	17.1761	3.33219
P78330	PSPH	Phosphoserine phosphatase (PSP) (PSPase) (EC 3.1.3.3) (L-3-phosphoserine phosphatase) (O-phosphoserine phosphohydrolase)	18.4399	13.5464	10.3702	14.1188	4.06521	53.4277	10.2149	11.6998	25.1141	24.5315
P27105	STOM BND7 EPB72	Stomatin (Erythrocyte band 7 integral membrane protein) (Erythrocyte membrane protein band 7.2) (Protein 7.2b)	13.0881	13.2426	16.0292	14.12	1.65524	7.82527	20.1514	7.5059	11.8275	7.21046
P52306	RAP1GDS1 SMGGDS	Rap1 GTPase-GDP dissociation stimulator 1 (Exchange factor smgGDS) (SMG GDS protein) (SMG P21 stimulatory GDP/GTP exchange protein)	12.3967	14.7318	15.242	14.1235	1.51704	7.08125	16.3061	3.73526	9.04087	6.51049
Q9H307	PNN DRS MEMA	Pinin (140 kDa nuclear and cell adhesion-related phosphoprotein) (Desmosome-associated protein) (Domain-rich serine protein) (DRS protein) (DRSP) (Melanoma metastasis clone A protein) (Nuclear protein SDK3) (SR-like protein)	14.9472	11.56	16.0045	14.1706	2.3218	15.4112	17.1218	6.63995	13.0577	5.62332
Q9P2J5	LARS1 KIAA1352 LARS	Leucine--tRNA ligase, cytoplasmic (EC 6.1.1.4) (Leucyl-tRNA synthetase) (LeuRS)	14.9971	13.943	13.6472	14.1957	0.70955	11.1577	13.8042	7.11603	10.6927	3.36828
Q07812	BAX BCL2L4	Apoptosis regulator BAX (Bcl-2-like protein 4) (Bcl2-L-4)	11.6077	14.0517	16.9325	14.1973	2.66539	14.8871	19.8017	12.5691	15.7526	3.69321
P40763	STAT3 APRF	Signal transducer and activator of transcription 3 (Acute-phase response factor)	10.3613	19.5915	12.6447	14.1992	4.80744	19.6994	21.8274	13.9563	18.4943	4.07155
O43242	PSMD3	26S proteasome non-ATPase regulatory subunit 3 (26S proteasome regulatory subunit RPN3) (26S proteasome regulatory subunit S3) (Proteasome subunit p58)	18.0489	12.6157	11.9478	14.2041	3.34638	19.7219	13.6129	12.8259	15.3869	3.77479
Q9GZL7	WDR12	Ribosome biogenesis protein WDR12 (WD repeat-containing protein 12)	17.2583	15.9544	9.47359	14.2287	4.16937	6.04559	13.7284	6.68151	8.8185	4.26397
Q92522	H1-10 H1FX	Histone H1.10 (Histone H1x)	16.056	10.6624	15.996	14.2381	3.0968	8.3224	13.2125	8.43346	9.98946	2.79181
A1L0T0	ILVBL AHAS HACL2	2-hydroxyacyl-CoA lyase 2 (EC 4.1.2.-) (Acetolactate synthase-like protein) (IlvB-like protein)	10.5322	15.8263	16.4089	14.2558	3.23791	9.9164	46.7011	-	-	-
P09493	TPM1 C15orf13 TMSA	Tropomyosin alpha-1 chain (Alpha-tropomyosin) (Tropomyosin-1)	16.3929	10.7772	15.6004	14.2568	3.03937	11.466	14.8226	7.83911	11.3759	3.4926
Q9Y570	PPME1 PME1 PP2593 PRO0750	Protein phosphatase methylesterase 1 (PME-1) (EC 3.1.1.89)	8.58798	10.4143	23.7892	14.2638	8.2996	15.9946	12.5117	15.7014	14.7359	1.9318
P17655	CAPN2 CANPL2	Calpain-2 catalytic subunit (EC 3.4.22.53) (Calcium-activated neutral proteinase 2) (CANP 2) (Calpain M-type) (Calpain large polypeptide L2) (Calpain-2 large subunit) (Millimolar-calpain) (M-calpain)	13.1092	12.5737	17.1108	14.2646	2.47943	13.8265	20.1731	16.3019	16.7672	3.19875
P18615	NELFE RD RDBP	Negative elongation factor E (NELF-E) (RNA-binding protein RD)	21.3007	7.48724	14.0184	14.2688	6.91015	14.7405	18.4845	9.64209	14.289	4.43844
Q13310	PABPC4 APP1 PABP4	Polyadenylate-binding protein 4 (PABP-4) (Poly(A)-binding protein 4) (Activated-platelet protein 1) (APP-1) (Inducible poly(A)-binding protein) (iPABP)	23.0136	7.87936	11.961	14.2846	7.8301	16.0792	16.6166	21.6283	18.108	3.06041
Q8WVM8	SCFD1 C14orf163 KIAA0917 STXBP1L2 FKSG23	Sec1 family domain-containing protein 1 (SLY1 homolog) (Sly1p) (Syntaxin-binding protein 1-like 2)	10.0258	10.1091	22.7304	14.2884	7.31106	13.9178	5.82758	-	-	-
Q9UNF0	PACSIN2	Protein kinase C and casein kinase substrate in neurons protein 2 (Syndapin-2) (Syndapin-II) (SdpII)	14.9732	14.8929	13.0155	14.2939	1.10783	12.9966	15.6004	-	-	-
Q3ZCQ8	TIMM50 TIM50 PRO1512	Mitochondrial import inner membrane translocase subunit TIM50	18.1676	14.9443	9.79044	14.3008	4.22549	10.7223	9.59063	29.0282	16.447	10.9103
Q13045	FLII FLIL	Protein flightless-1 homolog	18.9955	9.19245	14.7376	14.3085	4.91561	10.7876	17.4775	-	-	-
Q03252	LMNB2 LMN2	Lamin-B2	12.9254	16.2654	13.744	14.3116	1.74087	16.9083	12.6248	15.4091	14.9807	2.17363
P27694	RPA1 REPA1 RPA70	Replication protein A 70 kDa DNA-binding subunit (RP-A p70) (Replication factor A protein 1) (RF-A protein 1) (Single-stranded DNA-binding protein) [Cleaved into: Replication protein A 70 kDa DNA-binding subunit, N-terminally processed]	13.3862	20.8404	8.72073	14.3158	6.11306	17.5394	12.4075	4.20759	11.3848	6.72447
O15355	PPM1G PPM1C	Protein phosphatase 1G (EC 3.1.3.16) (Protein phosphatase 1C) (Protein phosphatase 2C isoform gamma) (PP2C-gamma) (Protein phosphatase magnesium-dependent 1 gamma)	13.2404	18.2078	11.5076	14.3186	3.4778	13.0162	14.9624	10.7947	12.9244	2.08534
P53621	COPA	Coatomer subunit alpha (Alpha-coat protein) (Alpha-COP) (HEP-COP) (HEPCOP) [Cleaved into: Xenin (Xenopsin-related peptide); Proxenin]	16.0532	12.2353	14.6707	14.3197	1.93298	13.0911	13.113	11.459	12.5544	0.948684
Q7RTV0	PHF5A	PHD finger-like domain-containing protein 5A (PHD finger-like domain protein 5A) (Splicing factor 3B-associated 14 kDa protein) (SF3b14b)	9.41947	19.8885	13.6718	14.3266	5.26513	12.9208	21.842	8.70048	14.4878	6.70944
P28838	LAP3 LAPEP PEPS	Cytosol aminopeptidase (EC 3.4.11.1) (Cysteinylglycine-S-conjugate dipeptidase) (EC 3.4.13.23) (Leucine aminopeptidase 3) (LAP-3) (Leucyl aminopeptidase) (Peptidase S) (Proline aminopeptidase) (EC 3.4.11.5) (Prolyl aminopeptidase)	25.1564	5.97297	11.9432	14.3575	9.81698	10.4344	18.7619	5.9006	11.699	6.52326
Q9BUQ8	DDX23	Probable ATP-dependent RNA helicase DDX23 (EC 3.6.4.13) (100 kDa U5 snRNP-specific protein) (DEAD box protein 23) (PRP28 homolog) (U5-100kD)	10.9187	10.8202	21.3843	14.3744	6.07094	5.43771	15.5641	4.90274	8.63484	6.00685
Q9BTE3	MCMBP C10orf119	Mini-chromosome maintenance complex-binding protein (MCM-BP) (MCM-binding protein)	19.1194	11.4754	12.5729	14.3892	4.13301	19.5948	15.7803	18.8371	18.0707	2.01944
Q9HC07	TMEM165 TPARL	Transmembrane protein 165 (Transmembrane protein PT27) (Transmembrane protein TPARL)	15.5491	15.8844	11.738	14.3905	2.30326	15.5541	18.1649	9.22707	14.3154	4.59589
O75794	CDC123 C10orf7 D123	Cell division cycle protein 123 homolog (Protein D123) (HT-1080) (PZ32)	21.8732	3.84329	17.4972	14.4046	9.40439	-	24.9829	-	-	-
Q6UB35	MTHFD1L FTHFSDC1	Monofunctional C1-tetrahydrofolate synthase, mitochondrial (EC 6.3.4.3) (Formyltetrahydrofolate synthetase)	14.7834	5.92308	22.5233	14.4099	8.30639	9.3505	15.0995	-	-	-
Q96I99	SUCLG2	Succinate--CoA ligase [GDP-forming] subunit beta, mitochondrial (EC 6.2.1.4) (GTP-specific succinyl-CoA synthetase subunit beta) (G-SCS) (GTPSCS) (Succinyl-CoA synthetase beta-G chain) (SCS-betaG)	20.1329	11.6194	11.4817	14.4113	4.9555	17.1554	12.7179	10.8536	13.5756	3.23732
Q99961	SH3GL1 CNSA1 SH3D2B	Endophilin-A2 (EEN fusion partner of MLL) (Endophilin-2) (Extra eleven-nineteen leukemia fusion gene protein) (EEN) (SH3 domain protein 2B) (SH3 domain-containing GRB2-like protein 1)	16.7562	14.7412	11.7535	14.417	2.51702	21.9207	11.4504	-	-	-
O15042	U2SURP KIAA0332 SR140	U2 snRNP-associated SURP motif-containing protein (140 kDa Ser/Arg-rich domain protein) (U2-associated protein SR140)	13.0299	17.948	12.3276	14.4352	3.06243	19.6032	8.67947	-	-	-
P62195	PSMC5 SUG1	26S proteasome regulatory subunit 8 (26S proteasome AAA-ATPase subunit RPT6) (Proteasome 26S subunit ATPase 5) (Proteasome subunit p45) (Thyroid hormone receptor-interacting protein 1) (TRIP1) (p45/SUG)	13.073	18.2252	12.026	14.4414	3.31839	10.7756	12.0299	12.5132	11.7729	0.896855
Q9H3P2	NELFA WHSC2 P/OKcl.15	Negative elongation factor A (NELF-A) (Wolf-Hirschhorn syndrome candidate 2 protein)	14.0029	12.0469	17.3007	14.4502	2.65529	17.9763	10.8043	-	-	-
P41743	PRKCI DXS1179E	Protein kinase C iota type (EC 2.7.11.13) (Atypical protein kinase C-lambda/iota) (PRKC-lambda/iota) (aPKC-lambda/iota) (nPKC-iota)	15.9734	6.55952	20.8736	14.4688	7.27467	19.6032	20.6991	5.46265	15.255	8.49809
P36871	PGM1	Phosphoglucomutase-1 (PGM 1) (EC 5.4.2.2) (Glucose phosphomutase 1)	13.4229	15.9876	14.0199	14.4768	1.34198	14.1299	15.5712	28.7567	19.4859	8.06097
Q04760	GLO1	Lactoylglutathione lyase (EC 4.4.1.5) (Aldoketomutase) (Glyoxalase I) (Glx I) (Ketone-aldehyde mutase) (Methylglyoxalase) (S-D-lactoylglutathione methylglyoxal lyase)	12.1373	17.3137	14.0399	14.497	2.61827	34.7786	33.8274	-	-	-
O15294	OGT	UDP-N-acetylglucosamine--peptide N-acetylglucosaminyltransferase 110 kDa subunit (EC 2.4.1.255) (O-GlcNAc transferase subunit p110) (O-linked N-acetylglucosamine transferase 110 kDa subunit) (OGT)	11.4848	16.7645	15.2557	14.5017	2.71938	9.52601	25.0403	-	-	-
Q13492	PICALM CALM	Phosphatidylinositol-binding clathrin assembly protein (Clathrin assembly lymphoid myeloid leukemia protein)	15.7625	18.0462	9.77905	14.5293	4.26934	11.2925	17.0703	-	-	-
Q9Y696	CLIC4	Chloride intracellular channel protein 4 (Intracellular chloride ion channel protein p64H1)	18.7811	10.2245	14.6357	14.5471	4.27896	14.0413	15.124	-	-	-
Q9UBS4	DNAJB11 EDJ ERJ3 HDJ9 PSEC0121 UNQ537/PRO1080	DnaJ homolog subfamily B member 11 (APOBEC1-binding protein 2) (ABBP-2) (DnaJ protein homolog 9) (ER-associated DNAJ) (ER-associated Hsp40 co-chaperone) (Endoplasmic reticulum DNA J domain-containing protein 3) (ER-resident protein ERdj3) (ERdj3) (ERj3p) (HEDJ) (Human DnaJ protein 9) (hDj-9) (PWP1-interacting protein 4)	21.3663	7.90599	14.4012	14.5578	6.73154	18.4951	14.4612	15.5655	16.1739	2.08464
P51665	PSMD7 MOV34L	26S proteasome non-ATPase regulatory subunit 7 (26S proteasome regulatory subunit RPN8) (26S proteasome regulatory subunit S12) (Mov34 protein homolog) (Proteasome subunit p40)	17.7232	14.6619	11.3082	14.5645	3.20863	8.54542	8.82127	-	-	-
P55265	ADAR ADAR1 DSRAD G1P1 IFI4	Double-stranded RNA-specific adenosine deaminase (DRADA) (EC 3.5.4.37) (136 kDa double-stranded RNA-binding protein) (p136) (Interferon-inducible protein 4) (IFI-4) (K88DSRBP)	14.3733	14.399	14.924	14.5654	0.310823	13.1854	15.1845	9.72937	12.6998	2.75981
Q9UHB6	LIMA1 EPLIN SREBP3 PP624	LIM domain and actin-binding protein 1 (Epithelial protein lost in neoplasm)	12.9526	12.892	17.8955	14.58	2.87143	16.2044	18.6688	11.4598	15.4443	3.66412
O95347	SMC2 CAPE SMC2L1 PRO0324	Structural maintenance of chromosomes protein 2 (SMC protein 2) (SMC-2) (Chromosome-associated protein E) (hCAP-E) (XCAP-E homolog)	16.4543	15.3073	12.0144	14.592	2.30476	13.1952	16.264	7.91558	12.4583	4.22273
Q86UE4	MTDH AEG1 LYRIC	Protein LYRIC (3D3/LYRIC) (Astrocyte elevated gene-1 protein) (AEG-1) (Lysine-rich CEACAM1 co-isolated protein) (Metadherin) (Metastasis adhesion protein)	17.5115	8.29104	17.9945	14.599	5.46819	21.0254	11.9276	14.0177	15.6569	4.76525
Q01469	FABP5	Fatty acid-binding protein 5 (Epidermal-type fatty acid-binding protein) (E-FABP) (Fatty acid-binding protein, epidermal) (Psoriasis-associated fatty acid-binding protein homolog) (PA-FABP)	17.0744	11.4825	15.2614	14.6061	2.85296	12.2314	14.5043	7.35156	11.3624	3.65471
P17096	HMGA1 HMGIY	High mobility group protein HMG-I/HMG-Y (HMG-I(Y)) (High mobility group AT-hook protein 1) (High mobility group protein A1) (High mobility group protein R)	13.2073	21.6074	9.02847	14.6144	6.40641	6.74495	13.2148	2.92506	7.62827	5.20142
P07108	DBI	Acyl-CoA-binding protein (ACBP) (Diazepam-binding inhibitor) (DBI) (Endozepine) (EP)	12.3176	2.52499	29.002	14.6149	13.3871	8.92424	36.2334	2.0333	15.7303	18.0874
P24941	CDK2 CDKN2	Cyclin-dependent kinase 2 (EC 2.7.11.22) (Cell division protein kinase 2) (p33 protein kinase)	18.8825	12.4688	12.514	14.6218	3.68998	11.2602	16.5387	-	-	-
Q96EK5	KIFBP KBP KIAA1279 KIF1BP	KIF-binding protein (KIF1-binding protein) (Kinesin family binding protein)	18.9942	11.3734	13.5345	14.634	3.92758	14.2323	17.8786	14.0628	15.3912	2.15582
P07384	CAPN1 CANPL1 PIG30	Calpain-1 catalytic subunit (EC 3.4.22.52) (Calcium-activated neutral proteinase 1) (CANP 1) (Calpain mu-type) (Calpain-1 large subunit) (Cell proliferation-inducing gene 30 protein) (Micromolar-calpain) (muCANP)	12.1358	16.3887	15.4305	14.6517	2.23085	6.60525	22.0826	-	-	-
Q14166	TTLL12 KIAA0153	Tubulin--tyrosine ligase-like protein 12 (Inactive tubulin--tyrosine ligase-like protein 12)	13.5389	15.3933	15.0483	14.6602	0.986248	13.9356	15.4484	9.73915	13.041	2.95788
P17252	PRKCA PKCA PRKACA	Protein kinase C alpha type (PKC-A) (PKC-alpha) (EC 2.7.11.13)	18.8878	11.7021	13.4094	14.6664	3.75414	21.4121	19.7779	14.5474	18.5792	3.58589
O00469	PLOD2	Procollagen-lysine,2-oxoglutarate 5-dioxygenase 2 (EC 1.14.11.4) (Lysyl hydroxylase 2) (LH2)	16.6465	13.6949	13.6681	14.6698	1.71192	8.12024	15.374	7.37216	10.2888	4.41977
P35052	GPC1	Glypican-1 [Cleaved into: Secreted glypican-1]	16.4962	9.0014	18.513	14.6702	5.01183	19.8339	22.1293	6.4674	16.1435	8.458
Q9Y4L1	HYOU1 GRP170 ORP150	Hypoxia up-regulated protein 1 (150 kDa oxygen-regulated protein) (ORP-150) (170 kDa glucose-regulated protein) (GRP-170)	17.0551	12.1759	14.8871	14.7061	2.44463	17.7165	17.0861	20.0192	18.2739	1.54398
Q9NR30	DDX21	Nucleolar RNA helicase 2 (EC 3.6.4.13) (DEAD box protein 21) (Gu-alpha) (Nucleolar RNA helicase Gu) (Nucleolar RNA helicase II) (RH II/Gu)	18.1602	16.8952	9.10909	14.7215	4.90149	12.4612	11.8259	10.8051	11.6974	0.835489
P08133	ANXA6 ANX6	Annexin A6 (67 kDa calelectrin) (Annexin VI) (Annexin-6) (Calphobindin-II) (CPB-II) (Chromobindin-20) (Lipocortin VI) (Protein III) (p68) (p70)	18.1884	13.6949	12.3422	14.7418	3.06046	15.8242	11.4221	13.0049	13.4171	2.2298
Q12996	CSTF3	Cleavage stimulation factor subunit 3 (CF-1 77 kDa subunit) (Cleavage stimulation factor 77 kDa subunit) (CSTF 77 kDa subunit) (CstF-77)	12.5821	13.0178	18.633	14.7443	3.37479	36.7129	-	7.26083	-	-
O43854	EDIL3 DEL1	EGF-like repeat and discoidin I-like domain-containing protein 3 (Developmentally-regulated endothelial cell locus 1 protein) (Integrin-binding protein DEL1)	15.4541	10.4135	18.3653	14.7443	4.02315	10.4392	18.4013	16.7152	15.1853	4.19577
P35250	RFC2	Replication factor C subunit 2 (Activator 1 40 kDa subunit) (A1 40 kDa subunit) (Activator 1 subunit 2) (Replication factor C 40 kDa subunit) (RF-C 40 kDa subunit) (RFC40)	18.8792	12.2068	13.1929	14.7596	3.60158	16.3712	12.4512	18.3413	15.7212	2.99838
P28288	ABCD3 PMP70 PXMP1	ATP-binding cassette sub-family D member 3 (EC 3.1.2.-) (EC 7.6.2.-) (70 kDa peroxisomal membrane protein) (PMP70)	10.5177	23.9503	9.81892	14.7623	7.96471	27.6615	10.0541	6.9635	14.8931	11.1653
P08559	PDHA1 PHE1A	Pyruvate dehydrogenase E1 component subunit alpha, somatic form, mitochondrial (EC 1.2.4.1) (PDHE1-A type I)	16.9973	12.5691	14.7659	14.7774	2.21413	18.1877	22.2504	5.58912	15.3424	8.68741
Q9H9A6	LRRC40	Leucine-rich repeat-containing protein 40	18.4259	9.48998	16.4746	14.7968	4.6983	15.0931	14.8146	-	-	-
P00568	AK1	Adenylate kinase isoenzyme 1 (AK 1) (EC 2.7.4.10) (EC 2.7.4.3) (EC 2.7.4.6) (ATP-AMP transphosphorylase 1) (ATP:AMP phosphotransferase) (Adenylate monophosphate kinase) (Myokinase)	14.4553	12.7049	17.2733	14.8112	2.3049	12.7438	17.8118	16.4341	15.6632	2.62049
Q15393	SF3B3 KIAA0017 SAP130	Splicing factor 3B subunit 3 (Pre-mRNA-splicing factor SF3b 130 kDa subunit) (SF3b130) (STAF130) (Spliceosome-associated protein 130) (SAP 130)	13.3509	17.3526	13.7522	14.8186	2.20371	13.8325	15.8391	8.70981	12.7938	3.67638
Q9NVD7	PARVA MXRA2	Alpha-parvin (Actopaxin) (CH-ILKBP) (Calponin-like integrin-linked kinase-binding protein) (Matrix-remodeling-associated protein 2)	17.7138	9.11239	17.6379	14.8213	4.94424	11.1277	18.5608	-	-	-
Q3KQU3	MAP7D1 KIAA1187 PARCC1 RPRC1 PP2464	MAP7 domain-containing protein 1 (Arginine/proline-rich coiled-coil domain-containing protein 1) (Proline/arginine-rich coiled-coil domain-containing protein 1)	21.6755	12.6103	10.2415	14.8424	6.035	28.4396	25.0824	-	-	-
P21399	ACO1 IREB1	Cytoplasmic aconitate hydratase (Aconitase) (EC 4.2.1.3) (Citrate hydro-lyase) (Ferritin repressor protein) (Iron regulatory protein 1) (IRP1) (Iron-responsive element-binding protein 1) (IRE-BP 1)	13.0586	17.9992	13.6643	14.9074	2.69466	11.6772	15.178	-	-	-
P26583	HMGB2 HMG2	High mobility group protein B2 (High mobility group protein 2) (HMG-2)	19.1984	12.465	13.1288	14.9308	3.7108	5.21498	13.7016	-	-	-
Q9BUL8	PDCD10 CCM3 TFAR15	Programmed cell death protein 10 (Cerebral cavernous malformations 3 protein) (TF-1 cell apoptosis-related protein 15)	20.0301	17.2843	7.47817	14.9308	6.5986	14.2654	13.8555	-	-	-
Q99614	TTC1 TPR1	Tetratricopeptide repeat protein 1 (TPR repeat protein 1)	23.2228	13.9948	7.63072	14.9494	7.83976	16.2325	16.1151	16.1186	16.1554	0.0667585
P05141	SLC25A5 AAC2 ANT2	ADP/ATP translocase 2 (ADP,ATP carrier protein 2) (ADP,ATP carrier protein, fibroblast isoform) (Adenine nucleotide translocator 2) (ANT 2) (Solute carrier family 25 member 5) [Cleaved into: ADP/ATP translocase 2, N-terminally processed]	8.96462	7.70199	28.1919	14.9528	11.4827	22.8818	19.4393	-	-	-
Q13409	DYNC1I2 DNCI2 DNCIC2	Cytoplasmic dynein 1 intermediate chain 2 (Cytoplasmic dynein intermediate chain 2) (Dynein intermediate chain 2, cytosolic) (DH IC-2)	14.385	19.0932	11.5013	14.9932	3.83231	8.10707	9.95209	6.12418	8.06111	1.91437
Q6P996	PDXDC1 KIAA0251	Pyridoxal-dependent decarboxylase domain-containing protein 1 (EC 4.1.1.-)	13.7001	16.3614	14.9371	14.9995	1.33174	22.6814	21.727	9.25507	17.8878	7.4914
O00264	PGRMC1 HPR6.6 PGRMC	Membrane-associated progesterone receptor component 1 (mPR) (Dap1) (IZA)	8.28633	8.42206	28.4933	15.0672	11.6275	8.69973	-	-	-	-
Q14C86	GAPVD1 GAPEX5 KIAA1521 RAP6	GTPase-activating protein and VPS9 domain-containing protein 1 (GAPex-5) (Rab5-activating protein 6)	22.5083	9.36857	13.4094	15.0954	6.73014	23.5421	13.0888	6.32889	14.32	8.67241
P42224	STAT1	Signal transducer and activator of transcription 1-alpha/beta (Transcription factor ISGF-3 components p91/p84)	14.5321	10.9235	19.8724	15.1093	4.50233	15.5655	14.9638	15.646	15.3918	0.372794
O75934	BCAS2 DAM1	Pre-mRNA-splicing factor SPF27 (Breast carcinoma-amplified sequence 2) (DNA amplified in mammary carcinoma 1 protein) (Spliceosome-associated protein SPF 27)	17.8793	12.0245	15.4277	15.1105	2.94027	15.8653	15.6026	-	-	-
Q13423	NNT	NAD(P) transhydrogenase, mitochondrial (EC 7.1.1.1) (Nicotinamide nucleotide transhydrogenase) (Pyridine nucleotide transhydrogenase)	12.8874	10.097	22.3856	15.1233	6.44217	7.56327	16.3355	25.5908	16.4965	9.01485
Q9BWJ5	SF3B5 SF3B10	Splicing factor 3B subunit 5 (SF3b5) (Pre-mRNA-splicing factor SF3b 10 kDa subunit)	27.5284	7.97811	9.90666	15.1377	10.7739	32.0643	12.1667	7.59504	17.2753	13.01
Q10471	GALNT2	Polypeptide N-acetylgalactosaminyltransferase 2 (EC 2.4.1.41) (Polypeptide GalNAc transferase 2) (GalNAc-T2) (pp-GaNTase 2) (Protein-UDP acetylgalactosaminyltransferase 2) (UDP-GalNAc:polypeptide N-acetylgalactosaminyltransferase 2) [Cleaved into: Polypeptide N-acetylgalactosaminyltransferase 2 soluble form]	16.0412	13.8837	15.517	15.1473	1.12526	17.8894	12.4481	15.3432	15.2269	2.72252
Q6IBS0	TWF2 PTK9L MSTP011	Twinfilin-2 (A6-related protein) (hA6RP) (Protein tyrosine kinase 9-like) (Twinfilin-1-like protein)	18.1187	12.7103	14.6357	15.1549	2.74134	13.8503	19.4614	6.84702	13.3862	6.31996
Q9NR12	PDLIM7 ENIGMA	PDZ and LIM domain protein 7 (LIM mineralization protein) (LMP) (Protein enigma)	17.185	11.4637	16.8434	15.164	3.20912	11.0668	17.8888	7.12086	12.0255	5.44758
O43670	ZNF207 BUGZ	BUB3-interacting and GLEBS motif-containing protein ZNF207 (BuGZ) (hBuGZ) (Zinc finger protein 207)	13.2253	17.4141	14.8559	15.1651	2.11142	7.66219	10.448	9.33406	9.14809	1.4022
Q9UNE7	STUB1 CHIP PP1131	E3 ubiquitin-protein ligase CHIP (EC 2.3.2.27) (Antigen NY-CO-7) (CLL-associated antigen KW-8) (Carboxy terminus of Hsp70-interacting protein) (RING-type E3 ubiquitin transferase CHIP) (STIP1 homology and U box-containing protein 1)	10.3236	15.7838	19.4133	15.1736	4.57551	6.90721	18.6496	8.6097	11.3888	6.34536
Q99733	NAP1L4 NAP2	Nucleosome assembly protein 1-like 4 (Nucleosome assembly protein 2) (NAP-2)	24.825	15.2133	5.50196	15.1801	9.66158	8.567	21.7105	4.60209	11.6265	8.95515
P39748	FEN1 RAD2	Flap endonuclease 1 (FEN-1) (EC 3.1.-.-) (DNase IV) (Flap structure-specific endonuclease 1) (Maturation factor 1) (MF1) (hFEN-1)	13.9999	16.9683	14.5766	15.1816	1.57397	8.09305	12.9526	12.0663	11.0373	2.58804
P00387	CYB5R3 DIA1	NADH-cytochrome b5 reductase 3 (B5R) (Cytochrome b5 reductase) (EC 1.6.2.2) (Diaphorase-1)	14.8139	11.7084	19.0618	15.1947	3.69146	10.1406	14.0554	43.1644	22.4535	18.0427
O15357	INPPL1 SHIP2	Phosphatidylinositol 3,4,5-trisphosphate 5-phosphatase 2 (EC 3.1.3.86) (Inositol polyphosphate phosphatase-like protein 1) (INPPL-1) (Protein 51C) (SH2 domain-containing inositol 5'-phosphatase 2) (SH2 domain-containing inositol phosphatase 2) (SHIP-2)	14.0871	11.6233	19.8801	15.1969	4.2388	14.9349	16.4096	5.94972	12.4314	5.66153
P42765	ACAA2	3-ketoacyl-CoA thiolase, mitochondrial (EC 2.3.1.16) (Acetyl-CoA acetyltransferase) (EC 2.3.1.9) (Acetyl-CoA acyltransferase) (Acyl-CoA hydrolase, mitochondrial) (EC 3.1.2.-, EC 3.1.2.1, EC 3.1.2.2) (Beta-ketothiolase) (Mitochondrial 3-oxoacyl-CoA thiolase) (T1)	14.4304	16.4704	14.7027	15.2012	1.10756	14.3124	18.059	17.7469	16.7061	2.07887
Q04206	RELA NFKB3	Transcription factor p65 (Nuclear factor NF-kappa-B p65 subunit) (Nuclear factor of kappa light polypeptide gene enhancer in B-cells 3)	20.3251	9.49243	15.8072	15.2082	5.4411	14.7463	34.1507	14.4312	21.1094	11.2952
Q9NZL9	MAT2B TGR MSTP045 Nbla02999 UNQ2435/PRO4995	Methionine adenosyltransferase 2 subunit beta (Methionine adenosyltransferase II beta) (MAT II beta) (Putative dTDP-4-keto-6-deoxy-D-glucose 4-reductase)	17.3506	14.0184	14.3102	15.2264	1.84537	9.19657	22.208	-	-	-
Q96P70	IPO9 IMP9 KIAA1192 RANBP9 HSPC273	Importin-9 (Imp9) (Ran-binding protein 9) (RanBP9)	13.598	14.8661	17.2302	15.2314	1.84347	19.122	11.9331	20.8736	17.3095	4.73781
Q9BV86	NTMT1 C9orf32 METTL11A NRMT NRMT1 AD-003	N-terminal Xaa-Pro-Lys N-methyltransferase 1 (EC 2.1.1.244) (Alpha N-terminal protein methyltransferase 1A) (Methyltransferase-like protein 11A) (N-terminal RCC1 methyltransferase) (X-Pro-Lys N-terminal protein methyltransferase 1A) (NTM1A) [Cleaved into: N-terminal Xaa-Pro-Lys N-methyltransferase 1, N-terminally processed]	18.756	16.6055	10.3613	15.2409	4.36052	18.2766	19.7818	-	-	-
P11717	IGF2R MPRI	Cation-independent mannose-6-phosphate receptor (CI Man-6-P receptor) (CI-MPR) (M6PR) (300 kDa mannose 6-phosphate receptor) (MPR 300) (Insulin-like growth factor 2 receptor) (Insulin-like growth factor II receptor) (IGF-II receptor) (M6P/IGF2 receptor) (M6P/IGF2R) (CD antigen CD222)	17.9817	13.1032	14.7194	15.2681	2.48511	12.7064	16.395	8.53053	12.544	3.93472
Q13907	IDI1	Isopentenyl-diphosphate Delta-isomerase 1 (EC 5.3.3.2) (Isopentenyl pyrophosphate isomerase 1) (IPP isomerase 1) (IPPI1)	14.6299	11.0217	20.1692	15.2736	4.6076	8.85891	20.3961	14.6874	14.6475	5.7687
Q6P2E9	EDC4 HEDLS	Enhancer of mRNA-decapping protein 4 (Autoantigen Ge-1) (Autoantigen RCD-8) (Human enhancer of decapping large subunit) (Hedls)	20.1374	9.8059	15.948	15.2971	5.1964	12.6386	12.8806	-	-	-
Q14980	NUMA1 NMP22 NUMA	Nuclear mitotic apparatus protein 1 (Nuclear matrix protein-22) (NMP-22) (Nuclear mitotic apparatus protein) (NuMA protein) (SP-H antigen)	16.1538	14.4004	15.3704	15.3082	0.878349	5.84602	17.3649	10.8655	11.3588	5.77528
P49773	HINT1 HINT PKCI1 PRKCNH1	Adenosine 5'-monophosphoramidase HINT1 (EC 3.9.1.-) (Desumoylating isopeptidase HINT1) (EC 3.4.22.-) (Histidine triad nucleotide-binding protein 1) (Protein kinase C inhibitor 1) (Protein kinase C-interacting protein 1) (PKCI-1)	14.6532	18.0838	13.2314	15.3228	2.49457	11.8593	11.8383	-	-	-
O00193	SMAP C11orf58	Small acidic protein	16.1559	15.2708	14.5431	15.3232	0.807708	10.5866	18.2586	9.36529	12.7368	4.82083
Q96T37	RBM15 OTT OTT1	RNA-binding protein 15 (One-twenty two protein 1) (RNA-binding motif protein 15)	21.3106	8.9565	15.7739	15.347	6.18813	17.0317	17.1925	24.0341	19.4194	3.99722
P48637	GSS	Glutathione synthetase (GSH synthetase) (GSH-S) (EC 6.3.2.3) (Glutathione synthase)	18.631	12.3714	15.0606	15.3544	3.14014	12.3169	14.283	9.6576	12.0858	2.32135
Q9BUF5	TUBB6	Tubulin beta-6 chain (Tubulin beta class V)	16.5289	21.1549	8.39026	15.358	6.46238	17.3362	19.3178	8.33366	14.9959	5.8541
O96005	CLPTM1	Putative lipid scramblase CLPTM1 (Cleft lip and palate transmembrane protein 1)	15.4727	11.5928	19.0172	15.3609	3.71344	9.77254	13.3914	11.4417	11.5352	1.81125
P27708	CAD	CAD protein [Includes: Glutamine-dependent carbamoyl-phosphate synthase (EC 6.3.5.5); Aspartate carbamoyltransferase (EC 2.1.3.2); Dihydroorotase (EC 3.5.2.3)]	19.0873	10.4873	16.5366	15.3704	4.41701	9.94885	4.54891	12.1667	8.88815	3.91808
P53041	PPP5C PPP5	Serine/threonine-protein phosphatase 5 (PP5) (EC 3.1.3.16) (Protein phosphatase T) (PP-T) (PPT)	15.3446	17.41	13.3577	15.3708	2.02629	26.208	17.8078	29.3181	24.4446	5.95434
Q9ULT8	HECTD1 KIAA1131	E3 ubiquitin-protein ligase HECTD1 (EC 2.3.2.26) (E3 ligase for inhibin receptor) (EULIR) (HECT domain-containing protein 1)	17.3533	11.85	16.9663	15.3899	3.07172	14.2102	21.0665	13.8117	16.3628	4.07842
Q13620	CUL4B KIAA0695	Cullin-4B (CUL-4B)	15.866	7.17104	23.1538	15.3969	8.00168	25.3029	17.9507	8.82335	17.359	8.2557
Q13155	AIMP2 JTV1 PRO0992	Aminoacyl tRNA synthase complex-interacting multifunctional protein 2 (Multisynthase complex auxiliary component p38) (Protein JTV-1)	9.70328	13.1914	23.3335	15.4094	7.0806	5.60463	10.4697	-	-	-
Q9P2E9	RRBP1 KIAA1398	Ribosome-binding protein 1 (180 kDa ribosome receptor homolog) (RRp) (ES/130-related protein) (Ribosome receptor protein)	16.353	18.1415	11.7753	15.4233	3.28332	12.0152	16.008	9.53092	12.5181	3.2677
P63208	SKP1 EMC19 OCP2 SKP1A TCEB1L	S-phase kinase-associated protein 1 (Cyclin-A/CDK2-associated protein p19) (p19A) (Organ of Corti protein 2) (OCP-2) (Organ of Corti protein II) (OCP-II) (RNA polymerase II elongation factor-like protein) (SIII) (Transcription elongation factor B polypeptide 1-like) (p19skp1)	16.3474	15.4298	14.5555	15.4442	0.896046	14.9211	15.0202	-	-	-
O60684	KPNA6 IPOA7	Importin subunit alpha-7 (Karyopherin subunit alpha-6)	12.6577	23.274	10.456	15.4626	6.85391	15.3023	24.966	-	-	-
Q14165	MLEC KIAA0152	Malectin	19.0572	13.4409	13.9178	15.4719	3.11404	-	-	3.36017	-	-
P50552	VASP	Vasodilator-stimulated phosphoprotein (VASP)	22.4824	13.0405	10.91	15.4776	6.15916	7.53412	14.2419	10.3894	10.7218	3.3662
P32455	GBP1	Guanylate-binding protein 1 (EC 3.6.5.-) (GTP-binding protein 1) (GBP-1) (HuGBP-1) (Guanine nucleotide-binding protein 1) (Interferon-induced guanylate-binding protein 1)	22.5443	11.8034	12.1373	15.495	6.10714	8.6249	14.9544	-	-	-
Q13637	RAB32	Ras-related protein Rab-32	23.0953	8.54317	14.8639	15.5008	7.29692	8.7533	11.8251	6.1181	8.89884	2.8563
Q9Y383	LUC7L2 CGI-59 CGI-74	Putative RNA-binding protein Luc7-like 2	15.507	9.65842	21.362	15.5091	5.8518	11.3538	17.8598	7.34984	12.1878	5.30436
P53992	SEC24C KIAA0079	Protein transport protein Sec24C (SEC24-related protein C)	18.2572	18.7223	9.56037	15.5133	5.16064	6.13422	14.4458	14.2808	11.6203	4.75179
P0CG08	GPR89B GPHRB GPR89C HSPC201	Golgi pH regulator B (Protein GPR89B)	19.5501	8.32022	18.6873	15.5192	6.24942	-	-	-	-	-
Q9NP92	MRPS30 PDCD9 BM-047	39S ribosomal protein S30, mitochondrial (MRP-S30) (S30mt) (Mitochondrial large ribosomal subunit protein mL65) (Mitochondrial large ribosomal subunit protein mS30) (Programmed cell death protein 9)	20.3733	10.902	15.3819	15.5524	4.73793	-	-	-	-	-
Q7L2H7	EIF3M HFLB5 PCID1 GA17 PNAS-125	Eukaryotic translation initiation factor 3 subunit M (eIF3m) (Fetal lung protein B5) (hFL-B5) (PCI domain-containing protein 1)	10.5161	23.7578	12.3914	15.5551	7.16537	30.6047	14.3579	7.85873	17.6071	11.7159
O15143	ARPC1B ARC41	Actin-related protein 2/3 complex subunit 1B (Arp2/3 complex 41 kDa subunit) (p41-ARC)	20.467	12.0044	14.2007	15.5573	4.39142	12.7643	17.9972	7.02604	12.5958	5.4875
Q99873	PRMT1 HMT2 HRMT1L2 IR1B4	Protein arginine N-methyltransferase 1 (EC 2.1.1.319) (Histone-arginine N-methyltransferase PRMT1) (Interferon receptor 1-bound protein 4)	21.5015	9.62494	15.5577	15.5614	5.93829	23.3587	15.3539	-	-	-
Q9BZK7	TBL1XR1 IRA1 TBLR1	F-box-like/WD repeat-containing protein TBL1XR1 (Nuclear receptor corepressor/HDAC3 complex subunit TBLR1) (TBL1-related protein 1) (Transducin beta-like 1X-related protein 1)	12.813	18.5482	15.3274	15.5629	2.87484	8.59817	16.3726	-	-	-
Q8N1F7	NUP93 KIAA0095	Nuclear pore complex protein Nup93 (93 kDa nucleoporin) (Nucleoporin Nup93)	15.1967	19.9763	11.5741	15.5824	4.21437	16.4641	17.776	10.6712	14.9704	3.78058
O75439	PMPCB MPPB	Mitochondrial-processing peptidase subunit beta (EC 3.4.24.64) (Beta-MPP) (P-52)	11.8679	23.727	11.2003	15.5984	7.04749	11.9672	16.6069	13.874	14.1494	2.33208
Q9H2G2	SLK KIAA0204 STK2	STE20-like serine/threonine-protein kinase (STE20-like kinase) (hSLK) (EC 2.7.11.1) (CTCL tumor antigen se20-9) (STE20-related serine/threonine-protein kinase) (STE20-related kinase) (Serine/threonine-protein kinase 2)	12.9678	11.8166	22.0255	15.6033	5.59148	21.8634	11.0154	9.99262	14.2905	6.57825
Q7L014	DDX46 KIAA0801	Probable ATP-dependent RNA helicase DDX46 (EC 3.6.4.13) (DEAD box protein 46) (PRP5 homolog)	15.2751	15.2205	16.3796	15.625	0.654018	19.6154	12.6164	18.4705	16.9008	3.75426
Q9Y265	RUVBL1 INO80H NMP238 TIP49 TIP49A	RuvB-like 1 (EC 3.6.4.12) (49 kDa TATA box-binding protein-interacting protein) (49 kDa TBP-interacting protein) (54 kDa erythrocyte cytosolic protein) (ECP-54) (INO80 complex subunit H) (Nuclear matrix protein 238) (NMP 238) (Pontin 52) (TIP49a) (TIP60-associated protein 54-alpha) (TAP54-alpha)	22.3235	14.5226	10.0412	15.6291	6.21544	14.5204	22.2782	20.0429	18.9472	3.99326
Q9H4M9	EHD1 PAST PAST1 CDABP0131	EH domain-containing protein 1 (PAST homolog 1) (hPAST1) (Testilin)	14.0871	7.08686	25.7328	15.6356	9.41894	11.9424	16.9049	-	-	-
Q7LBC6	KDM3B C5orf7 JHDM2B JMJD1B KIAA1082	Lysine-specific demethylase 3B (EC 1.14.11.65) (JmjC domain-containing histone demethylation protein 2B) (Jumonji domain-containing protein 1B) (Nuclear protein 5qNCA) ([histone H3]-dimethyl-L-lysine(9) demethylase 3B)	21.2096	14.3036	11.4096	15.6409	5.03502	13.4357	56.0922	17.6934	29.0738	23.4953
P00374	DHFR	Dihydrofolate reductase (EC 1.5.1.3)	22.0808	4.87823	19.9757	15.6449	9.38342	-	48.1172	7.12414	-	-
Q00688	FKBP3 FKBP25	Peptidyl-prolyl cis-trans isomerase FKBP3 (PPIase FKBP3) (EC 5.2.1.8) (25 kDa FK506-binding protein) (25 kDa FKBP) (FKBP-25) (FK506-binding protein 3) (FKBP-3) (Immunophilin FKBP25) (Rapamycin-selective 25 kDa immunophilin) (Rotamase)	9.37103	23.8356	13.8317	15.6795	7.40721	14.3616	12.5171	9.21059	12.0297	2.60984
Q15436	SEC23A	Protein transport protein Sec23A (hSec23A) (SEC23-related protein A)	20.5384	11.3381	15.1629	15.6798	4.6219	15.6196	20.5132	5.73099	13.9546	7.53044
Q15008	PSMD6 KIAA0107 PFAAP4	26S proteasome non-ATPase regulatory subunit 6 (26S proteasome regulatory subunit RPN7) (26S proteasome regulatory subunit S10) (Breast cancer-associated protein SGA-113M) (Phosphonoformate immuno-associated protein 4) (Proteasome regulatory particle subunit p44S10) (p42A)	15.1104	22.1729	9.78068	15.688	6.21629	12.9345	13.3299	5.7053	10.6565	4.29246
Q16740	CLPP	ATP-dependent Clp protease proteolytic subunit, mitochondrial (EC 3.4.21.92) (Endopeptidase Clp)	23.1313	9.06181	14.8733	15.6888	7.07012	11.0597	-	6.16611	-	-
P54819	AK2 ADK2	Adenylate kinase 2, mitochondrial (AK 2) (EC 2.7.4.3) (ATP-AMP transphosphorylase 2) (ATP:AMP phosphotransferase) (Adenylate monophosphate kinase) [Cleaved into: Adenylate kinase 2, mitochondrial, N-terminally processed]	11.0661	18.4066	17.6005	15.6911	4.02562	19.0356	19.2056	11.9811	16.7408	4.12285
Q96C86	DCPS DCS1 HINT5 HSPC015	m7GpppX diphosphatase (EC 3.6.1.59) (DCS-1) (Decapping scavenger enzyme) (Hint-related 7meGMP-directed hydrolase) (Histidine triad nucleotide-binding protein 5) (Histidine triad protein member 5) (HINT-5) (Scavenger mRNA-decapping enzyme DcpS)	11.4974	15.4949	20.0812	15.6911	4.29528	21.7497	-	-	-	-
P09874	PARP1 ADPRT PPOL	Poly [ADP-ribose] polymerase 1 (PARP-1) (EC 2.4.2.30) (ADP-ribosyltransferase diphtheria toxin-like 1) (ARTD1) (DNA ADP-ribosyltransferase PARP1) (EC 2.4.2.-) (NAD(+) ADP-ribosyltransferase 1) (ADPRT 1) (Poly[ADP-ribose] synthase 1) (Protein poly-ADP-ribosyltransferase PARP1) (EC 2.4.2.-) [Cleaved into: Poly [ADP-ribose] polymerase 1, processed C-terminus (Poly [ADP-ribose] polymerase 1, 89-kDa f…	21.5317	11.0866	14.5533	15.7239	5.32003	10.4785	12.5102	9.76928	10.9193	1.42263
Q7KZ85	SUPT6H KIAA0162 SPT6H	Transcription elongation factor SPT6 (hSPT6) (Histone chaperone suppressor of Ty6) (Tat-cotransactivator 2 protein) (Tat-CT2 protein)	13.0405	12.8495	21.3614	15.7504	4.86017	22.6521	23.9538	25.411	24.0056	1.38017
Q92538	GBF1 KIAA0248	Golgi-specific brefeldin A-resistance guanine nucleotide exchange factor 1 (BFA-resistant GEF 1)	17.4236	11.4527	18.4013	15.7592	3.76145	12.2075	27.661	21.3688	20.4124	7.77099
P51610	HCFC1 HCF1 HFC1	Host cell factor 1 (HCF) (HCF-1) (C1 factor) (CFF) (VCAF) (VP16 accessory protein) [Cleaved into: HCF N-terminal chain 1; HCF N-terminal chain 2; HCF N-terminal chain 3; HCF N-terminal chain 4; HCF N-terminal chain 5; HCF N-terminal chain 6; HCF C-terminal chain 1; HCF C-terminal chain 2; HCF C-terminal chain 3; HCF C-terminal chain 4; HCF C-terminal chain 5; HCF C-terminal chain 6]	20.546	6.71633	20.0269	15.7631	7.839	16.4815	24.5448	-	-	-
Q14008	CKAP5 KIAA0097	Cytoskeleton-associated protein 5 (Colonic and hepatic tumor overexpressed gene protein) (Ch-TOG)	21.3193	14.261	11.7224	15.7676	4.97269	27.6259	17.1767	16.5429	20.4485	6.22389
Q9Y3I0	RTCB C22orf28 HSPC117	RNA-splicing ligase RtcB homolog (EC 6.5.1.8) (3'-phosphate/5'-hydroxy nucleic acid ligase)	14.8472	17.1767	15.2966	15.7735	1.23581	8.86481	9.91234	4.16875	7.64864	3.05884
O60716	CTNND1 KIAA0384	Catenin delta-1 (Cadherin-associated Src substrate) (CAS) (p120 catenin) (p120(ctn)) (p120(cas))	19.3958	12.9534	15.0043	15.7845	3.2913	9.50636	7.9199	9.10826	8.84484	0.825381
O14579	COPE	Coatomer subunit epsilon (Epsilon-coat protein) (Epsilon-COP)	17.095	14.5934	15.7654	15.8179	1.25162	10.3549	19.9802	5.42286	11.9193	7.40366
Q9UBE0	SAE1 AOS1 SUA1 UBLE1A	SUMO-activating enzyme subunit 1 (Ubiquitin-like 1-activating enzyme E1A) [Cleaved into: SUMO-activating enzyme subunit 1, N-terminally processed]	17.9359	13.2938	16.2276	15.8191	2.34787	14.3711	16.4145	10.1907	13.6588	3.17248
P20810	CAST	Calpastatin (Calpain inhibitor) (Sperm BS-17 component)	15.7206	18.9811	12.7978	15.8332	3.09319	18.1509	14.5372	9.25013	13.9794	4.47651
Q14671	PUM1 KIAA0099 PUMH1	Pumilio homolog 1 (HsPUM) (Pumilio-1)	19.4983	13.4993	14.5496	15.8491	3.20366	13.7931	16.5045	15.316	15.2045	1.35915
Q9NTZ6	RBM12 KIAA0765 HRIHFB2091	RNA-binding protein 12 (RNA-binding motif protein 12) (SH3/WW domain anchor protein in the nucleus) (SWAN)	21.9622	11.713	13.9022	15.8591	5.39754	17.3881	19.9289	-	-	-
P18859	ATP5PF ATP5A ATP5J ATPM	ATP synthase-coupling factor 6, mitochondrial (ATPase subunit F6) (ATP synthase peripheral stalk subunit F6)	18.318	14.8951	14.5007	15.9046	2.09936	17.2973	14.6809	-	-	-
O00592	PODXL PCLP PCLP1	Podocalyxin (GCTM-2 antigen) (Gp200) (Podocalyxin-like protein 1) (PC) (PCLP-1)	27.7942	14.1572	5.7778	15.9097	11.1123	8.54618	12.1072	-	-	-
Q9Y3P9	RABGAP1 HSPC094	Rab GTPase-activating protein 1 (GAP and centrosome-associated protein) (Rab6 GTPase-activating protein GAPCenA)	13.1628	22.034	12.6073	15.9347	5.28945	63.9951	43.2263	13.2208	40.1474	25.5268
Q06210	GFPT1 GFAT GFPT	Glutamine--fructose-6-phosphate aminotransferase [isomerizing] 1 (EC 2.6.1.16) (D-fructose-6-phosphate amidotransferase 1) (Glutamine:fructose-6-phosphate amidotransferase 1) (GFAT 1) (GFAT1) (Hexosephosphate aminotransferase 1)	15.8093	12.057	19.9539	15.9401	3.95008	12.1397	13.3231	10.6704	12.0444	1.32891
P55036	PSMD4 MCB1	26S proteasome non-ATPase regulatory subunit 4 (26S proteasome regulatory subunit RPN10) (26S proteasome regulatory subunit S5A) (Antisecretory factor 1) (AF) (ASF) (Multiubiquitin chain-binding protein)	19.7573	19.486	8.60903	15.9508	6.3596	19.7792	16.5429	18.5084	18.2768	1.63056
Q8IY81	FTSJ3 SB92	pre-rRNA 2'-O-ribose RNA methyltransferase FTSJ3 (EC 2.1.1.-) (Protein ftsJ homolog 3) (Putative rRNA methyltransferase 3)	16.7173	15.7135	15.4799	15.9702	0.657463	12.9625	9.87581	15.9395	12.9259	3.03203
O43795	MYO1B	Unconventional myosin-Ib (MYH-1c) (Myosin I alpha) (MMI-alpha) (MMIa)	15.6075	23.3094	9.03567	15.9842	7.14429	18.1951	17.7963	8.37415	14.7885	5.55857
O15460	P4HA2 UNQ290/PRO330	Prolyl 4-hydroxylase subunit alpha-2 (4-PH alpha-2) (EC 1.14.11.2) (Procollagen-proline,2-oxoglutarate-4-dioxygenase subunit alpha-2)	14.683	19.6871	13.5965	15.9889	3.24852	10.7334	14.3784	4.6583	9.92338	4.91043
Q9GZY8	MFF C2orf33 AD030 AD033 GL004	Mitochondrial fission factor	16.1559	12.3791	19.519	16.018	3.57198	13.272	34.7352	-	-	-
Q9BR76	CORO1B	Coronin-1B (Coronin-2)	18.4399	16.5324	13.0971	16.0232	2.70756	11.0328	16.4145	34.9864	20.8112	12.5675
Q14137	BOP1 KIAA0124	Ribosome biogenesis protein BOP1 (Block of proliferation 1 protein)	17.2726	15.9219	14.9095	16.0347	1.18558	12.233	16.6549	10.8711	13.253	3.0238
Q8TCJ2	STT3B SIMP	Dolichyl-diphosphooligosaccharide--protein glycosyltransferase subunit STT3B (Oligosaccharyl transferase subunit STT3B) (STT3-B) (EC 2.4.99.18) (Source of immunodominant MHC-associated peptides homolog)	19.5941	15.1233	13.3997	16.039	3.19713	21.2375	16.1749	10.6217	16.0114	5.30979
P62942	FKBP1A FKBP1 FKBP12	Peptidyl-prolyl cis-trans isomerase FKBP1A (PPIase FKBP1A) (EC 5.2.1.8) (12 kDa FK506-binding protein) (12 kDa FKBP) (FKBP-12) (Calstabin-1) (FK506-binding protein 1A) (FKBP-1A) (Immunophilin FKBP12) (Rotamase)	8.34467	20.4752	19.3086	16.0428	6.69229	16.643	13.4289	15.2068	15.0929	1.61009
Q9UKF6	CPSF3 CPSF73	Cleavage and polyadenylation specificity factor subunit 3 (EC 3.1.27.-) (Cleavage and polyadenylation specificity factor 73 kDa subunit) (CPSF 73 kDa subunit) (mRNA 3'-end-processing endonuclease CPSF-73)	12.7613	10.7207	24.6755	16.0525	7.53716	6.52895	13.8414	9.47441	9.94825	3.67917
Q5VTR2	RNF20 BRE1A	E3 ubiquitin-protein ligase BRE1A (BRE1-A) (hBRE1) (EC 2.3.2.27) (RING finger protein 20) (RING-type E3 ubiquitin transferase BRE1A)	14.8233	12.9276	20.4474	16.0661	3.9109	29.9671	26.7598	-	-	-
Q92743	HTRA1 HTRA PRSS11	Serine protease HTRA1 (EC 3.4.21.-) (High-temperature requirement A serine peptidase 1) (L56) (Serine protease 11)	13.073	24.086	11.0653	16.0747	7.0102	16.2949	14.6291	-	-	-
Q2TAY7	SMU1	WD40 repeat-containing protein SMU1 (Smu-1 suppressor of mec-8 and unc-52 protein homolog) [Cleaved into: WD40 repeat-containing protein SMU1, N-terminally processed]	18.2071	9.97479	20.0831	16.0883	5.37693	12.9973	18.8147	12.223	14.6783	3.60306
P16152	CBR1 CBR CRN SDR21C1	Carbonyl reductase [NADPH] 1 (EC 1.1.1.184) (15-hydroxyprostaglandin dehydrogenase [NADP(+)]) (EC 1.1.1.196, EC 1.1.1.197) (20-beta-hydroxysteroid dehydrogenase) (Alcohol dehydrogenase [NAD(P)+] CBR1) (EC 1.1.1.71) (NADPH-dependent carbonyl reductase 1) (Prostaglandin 9-ketoreductase) (PG-9-KR) (Prostaglandin-E(2) 9-reductase) (EC 1.1.1.189) (Short chain dehydrogenase/reductase family 21C member …	19.5113	15.6289	13.211	16.1171	3.17837	14.0096	24.2304	15.8426	18.0275	5.44945
Q14839	CHD4	Chromodomain-helicase-DNA-binding protein 4 (CHD-4) (EC 3.6.4.12) (ATP-dependent helicase CHD4) (Mi-2 autoantigen 218 kDa protein) (Mi2-beta)	19.7689	14.0938	14.5628	16.1418	3.14991	15.7661	13.1975	15.1701	14.7112	1.34439
Q9H6T3	RPAP3	RNA polymerase II-associated protein 3	20.2882	11.909	16.2311	16.1428	4.19031	17.3957	24.5163	10.7374	17.5498	6.89076
Q12769	NUP160 KIAA0197 NUP120	Nuclear pore complex protein Nup160 (160 kDa nucleoporin) (Nucleoporin Nup160)	19.5547	14.6787	14.2485	16.1606	2.9472	13.1077	17.1705	17.3096	15.8626	2.38683
P31930	UQCRC1	Cytochrome b-c1 complex subunit 1, mitochondrial (Complex III subunit 1) (Core protein I) (Ubiquinol-cytochrome-c reductase complex core protein 1)	19.4257	14.9703	14.1454	16.1805	2.84053	10.9393	10.1552	-	-	-
O95777	LSM8	U6 snRNA-associated Sm-like protein LSm8	19.6167	10.5274	18.4226	16.1889	4.93926	8.33173	8.06998	-	-	-
Q9BY44	EIF2A CDA02 MSTP004 MSTP089	Eukaryotic translation initiation factor 2A (eIF-2A) (65 kDa eukaryotic translation initiation factor 2A) [Cleaved into: Eukaryotic translation initiation factor 2A, N-terminally processed]	18.4013	14.6357	15.5933	16.2101	1.95712	16.8434	17.6772	18.189	17.5699	0.679218
Q8TCT9	HM13 H13 IMP1 PSL3 SPP MSTP086	Minor histocompatibility antigen H13 (EC 3.4.23.-) (Intramembrane protease 1) (IMP-1) (IMPAS-1) (hIMP1) (Presenilin-like protein 3) (Signal peptide peptidase)	16.691	12.9966	18.9804	16.2227	3.0193	15.3532	10.6441	8.40444	11.4673	3.54678
O00567	NOP56 NOL5A	Nucleolar protein 56 (Nucleolar protein 5A)	15.0036	22.6521	11.0344	16.23	5.90516	15.9381	9.24272	27.4763	17.5524	9.22336
Q9NX24	NHP2 NOLA2 HSPC286	H/ACA ribonucleoprotein complex subunit 2 (Nucleolar protein family A member 2) (snoRNP protein NHP2)	19.25	9.44572	20.0301	16.2419	5.8986	18.0429	26.2863	7.96778	17.4323	9.17451
P12270	TPR	Nucleoprotein TPR (Megator) (NPC-associated intranuclear protein) (Translocated promoter region protein)	17.7009	15.8929	15.1723	16.2554	1.30269	15.1449	19.103	13.0526	15.7668	3.0728
Q15020	SART3 KIAA0156 TIP110	Squamous cell carcinoma antigen recognized by T-cells 3 (SART-3) (Tat-interacting protein of 110 kDa) (Tip110) (p110 nuclear RNA-binding protein)	15.4255	10.585	22.7656	16.2587	6.13292	10.3083	12.9542	7.98065	10.4144	2.48845
P04264	KRT1 KRTA	Keratin, type II cytoskeletal 1 (67 kDa cytokeratin) (Cytokeratin-1) (CK-1) (Hair alpha protein) (Keratin-1) (K1) (Type-II keratin Kb1)	17.2665	7.55327	23.9723	16.264	8.25529	29.8137	18.193	20.5056	22.8375	6.15128
Q9NZN4	EHD2 PAST2	EH domain-containing protein 2 (PAST homolog 2)	14.6881	13.5965	20.5548	16.2798	3.7423	10.375	13.2795	-	-	-
Q99829	CPNE1 CPN1	Copine-1 (Chromobindin 17) (Copine I)	10.0242	24.2774	14.5401	16.2806	7.28426	16.7956	8.18343	-	-	-
O00560	SDCBP MDA9 SYCL	Syntenin-1 (Melanoma differentiation-associated protein 9) (MDA-9) (Pro-TGF-alpha cytoplasmic domain-interacting protein 18) (TACIP18) (Scaffold protein Pbp1) (Syndecan-binding protein 1)	14.0798	22.228	12.5392	16.2823	5.2064	12.4703	23.653	-	-	-
P46977	STT3A ITM1 TMC	Dolichyl-diphosphooligosaccharide--protein glycosyltransferase subunit STT3A (Oligosaccharyl transferase subunit STT3A) (STT3-A) (EC 2.4.99.18) (B5) (Integral membrane protein 1) (Transmembrane protein TMC)	16.3635	16.0482	16.4376	16.2831	0.206748	8.07632	11.4229	-	-	-
P52888	THOP1	Thimet oligopeptidase (EC 3.4.24.15) (Endopeptidase 24.15) (MP78)	18.1261	6.7984	23.9272	16.2839	8.71172	14.2235	12.7011	14.0613	13.662	0.836055
Q9NRR5	UBQLN4 C1orf6 CIP75 UBIN	Ubiquilin-4 (Ataxin-1 interacting ubiquitin-like protein) (A1Up) (Ataxin-1 ubiquitin-like-interacting protein A1U) (Connexin43-interacting protein of 75 kDa) (CIP75)	13.8236	23.5334	11.5138	16.2903	6.37815	-	-	-	-	-
P46459	NSF	Vesicle-fusing ATPase (EC 3.6.4.6) (N-ethylmaleimide-sensitive fusion protein) (NEM-sensitive fusion protein) (Vesicular-fusion protein NSF)	13.8243	17.0799	18.0294	16.3112	2.20543	13.9903	15.0548	6.84529	11.9635	4.46433
P43490	NAMPT PBEF PBEF1	Nicotinamide phosphoribosyltransferase (NAmPRTase) (Nampt) (EC 2.4.2.12) (Pre-B-cell colony-enhancing factor 1) (Pre-B cell-enhancing factor) (Visfatin)	11.6623	18.6542	18.6251	16.3139	4.02838	7.96829	16.3943	-	-	-
Q13509	TUBB3 TUBB4	Tubulin beta-3 chain (Tubulin beta-4 chain) (Tubulin beta-III)	13.073	21.5268	14.3579	16.3192	4.55542	10.8377	13.6412	33.1399	19.2063	12.148
Q9NXH9	TRMT1	tRNA (guanine(26)-N(2))-dimethyltransferase (EC 2.1.1.216) (tRNA 2,2-dimethylguanosine-26 methyltransferase) (tRNA(guanine-26,N(2)-N(2)) methyltransferase) (tRNA(m(2,2)G26)dimethyltransferase)	13.2562	16.9318	18.8417	16.3432	2.83889	12.7544	18.586	13.6494	14.9966	3.14054
Q9NTJ3	SMC4 CAPC SMC4L1	Structural maintenance of chromosomes protein 4 (SMC protein 4) (SMC-4) (Chromosome-associated polypeptide C) (hCAP-C) (XCAP-C homolog)	17.5802	14.8218	16.6861	16.3627	1.4073	17.8375	17.0069	24.9007	19.915	4.33762
O00330	PDHX PDX1	Pyruvate dehydrogenase protein X component, mitochondrial (Dihydrolipoamide dehydrogenase-binding protein of pyruvate dehydrogenase complex) (E3-binding protein) (E3BP) (Lipoyl-containing pyruvate dehydrogenase complex component X) (proX)	11.2933	18.3047	19.5547	16.3842	4.45296	14.5116	15.3346	-	-	-
O60610	DIAPH1 DIAP1	Protein diaphanous homolog 1 (Diaphanous-related formin-1) (DRF1)	15.1493	18.0563	15.9685	16.3914	1.49894	19.1135	17.2877	-	-	-
P30520	ADSS2 ADSS	Adenylosuccinate synthetase isozyme 2 (AMPSase 2) (AdSS 2) (EC 6.3.4.4) (Adenylosuccinate synthetase, acidic isozyme) (Adenylosuccinate synthetase, liver isozyme) (L-type adenylosuccinate synthetase) (IMP--aspartate ligase 2)	13.1666	8.94953	27.0898	16.402	9.49306	8.28465	10.5009	5.11371	7.96643	2.70767
Q07157	TJP1 ZO1	Tight junction protein ZO-1 (Tight junction protein 1) (Zona occludens protein 1) (Zonula occludens protein 1)	15.1507	15.3804	18.8549	16.462	2.07547	17.801	21.341	9.79777	16.3133	5.91367
P78318	IGBP1 IBP1	Immunoglobulin-binding protein 1 (B-cell signal transduction molecule alpha 4) (Protein alpha-4) (CD79a-binding protein 1) (Protein phosphatase 2/4/6 regulatory subunit) (Renal carcinoma antigen NY-REN-16)	16.5192	21.0796	11.8002	16.4664	4.63992	11.8609	13.8228	13.8139	13.1659	1.13016
Q6NYC8	PPP1R18 HKMT1098 KIAA1949	Phostensin (Protein phosphatase 1 F-actin cytoskeleton-targeting subunit) (Protein phosphatase 1 regulatory subunit 18)	16.1531	18.7098	14.5642	16.4757	2.09151	16.9573	22.4247	10.4456	16.6092	5.99712
O95361	TRIM16 EBBP	Tripartite motif-containing protein 16 (EC 2.3.2.27) (E3 ubiquitin-protein ligase TRIM16) (Estrogen-responsive B box protein)	19.519	17.3321	12.6103	16.4872	3.53102	13.2027	12.3253	8.36575	11.2979	2.57696
P08574	CYC1	Cytochrome c1, heme protein, mitochondrial (EC 7.1.1.8) (Complex III subunit 4) (Complex III subunit IV) (Cytochrome b-c1 complex subunit 4) (Ubiquinol-cytochrome-c reductase complex cytochrome c1 subunit) (Cytochrome c-1)	12.9246	22.9738	13.5726	16.4903	5.62421	13.1944	18.9371	8.19219	13.4412	5.3767
Q9NRH3	TUBG2	Tubulin gamma-2 chain (Gamma-2-tubulin)	20.1756	7.88894	21.4399	16.5015	7.4854	8.06179	-	-	-	-
Q9UHB9	SRP68	Signal recognition particle subunit SRP68 (SRP68) (Signal recognition particle 68 kDa protein)	15.8653	16.6465	17.0469	16.5196	0.600937	8.65444	13.2825	9.30692	10.4146	2.505
P49748	ACADVL VLCAD	Very long-chain specific acyl-CoA dehydrogenase, mitochondrial (VLCAD) (EC 1.3.8.9)	18.9962	14.6262	16.0278	16.5501	2.23131	11.7278	13.3877	10.9155	12.0103	1.26005
Q9NQC3	RTN4 KIAA0886 NOGO My043 SP1507	Reticulon-4 (Foocen) (Neurite outgrowth inhibitor) (Nogo protein) (Neuroendocrine-specific protein) (NSP) (Neuroendocrine-specific protein C homolog) (RTN-x) (Reticulon-5)	10.5913	13.6718	25.4688	16.5773	7.85278	9.02458	10.7629	11.0827	10.29	1.10752
Q13243	SRSF5 HRS SFRS5 SRP40	Serine/arginine-rich splicing factor 5 (Delayed-early protein HRS) (Pre-mRNA-splicing factor SRP40) (Splicing factor, arginine/serine-rich 5)	16.6264	14.1933	18.9772	16.5989	2.39206	13.645	15.2499	11.7676	13.5541	1.74296
Q96I51	RCC1L WBSCR16	RCC1-like G exchanging factor-like protein (RCC1-like) (Williams-Beuren syndrome chromosomal region 16 protein)	7.79195	14.2014	27.826	16.6064	10.2313	-	-	-	-	-
P11498	PC	Pyruvate carboxylase, mitochondrial (EC 6.4.1.1) (Pyruvic carboxylase) (PCB)	22.8544	12.7544	14.2676	16.6255	5.4472	9.66984	23.5754	10.7207	14.6553	7.74291
Q14192	FHL2 DRAL SLIM3	Four and a half LIM domains protein 2 (FHL-2) (LIM domain protein DRAL) (Skeletal muscle LIM-protein 3) (SLIM-3)	24.3462	8.68481	16.8551	16.6287	7.83313	18.6992	15.5684	11.549	15.2722	3.58426
P30044	PRDX5 ACR1 SBBI10	Peroxiredoxin-5, mitochondrial (EC 1.11.1.24) (Alu corepressor 1) (Antioxidant enzyme B166) (AOEB166) (Liver tissue 2D-page spot 71B) (PLP) (Peroxiredoxin V) (Prx-V) (Peroxisomal antioxidant enzyme) (TPx type VI) (Thioredoxin peroxidase PMP20) (Thioredoxin-dependent peroxiredoxin 5)	13.4941	20.8491	15.589	16.6441	3.78934	14.9559	10.3686	4.89424	10.0729	5.03732
Q96KP4	CNDP2 CN2 CPGL HEL-S-13 PEPA	Cytosolic non-specific dipeptidase (EC 3.4.13.18) (CNDP dipeptidase 2) (Glutamate carboxypeptidase-like protein 1) (Peptidase A) (Threonyl dipeptidase)	22.2365	11.309	16.4117	16.6524	5.46772	14.8429	13.4297	6.07895	11.4505	4.70526
Q8WWM7	ATXN2L A2D A2LG A2LP A2RP	Ataxin-2-like protein (Ataxin-2 domain protein) (Ataxin-2-related protein)	17.3492	13.5942	19.0565	16.6667	2.79439	17.5638	24.056	13.3284	18.3161	5.40324
O95571	ETHE1 HSCO	Persulfide dioxygenase ETHE1, mitochondrial (EC 1.13.11.18) (Ethylmalonic encephalopathy protein 1) (Hepatoma subtracted clone one protein) (Sulfur dioxygenase ETHE1)	16.5686	16.3586	17.0964	16.6745	0.380128	-	-	-	-	-
Q92621	NUP205 C7orf14 KIAA0225	Nuclear pore complex protein Nup205 (205 kDa nucleoporin) (Nucleoporin Nup205)	17.3226	14.9291	17.826	16.6926	1.54781	12.0833	17.1383	13.6919	14.3045	2.58258
Q9H845	ACAD9	Complex I assembly factor ACAD9, mitochondrial (Acyl-CoA dehydrogenase family member 9) (ACAD-9) (EC 1.3.8.-)	22.5155	18.0247	9.62004	16.7201	6.54595	29.7373	18.4958	4.63821	17.6238	12.5722
Q8N3D4	EHBP1L1	EH domain-binding protein 1-like protein 1	17.0407	14.1962	18.9627	16.7332	2.39807	13.598	30.6807	4.23988	16.1728	13.4072
Q7L576	CYFIP1 KIAA0068	Cytoplasmic FMR1-interacting protein 1 (Specifically Rac1-associated protein 1) (Sra-1) (p140sra-1)	15.6317	19.4419	15.1262	16.7333	2.3593	8.2232	20.0857	16.8987	15.0692	6.1392
O75694	NUP155 KIAA0791	Nuclear pore complex protein Nup155 (155 kDa nucleoporin) (Nucleoporin Nup155)	17.3055	16.0891	16.869	16.7545	0.616224	11.2917	8.44092	18.1997	12.6441	5.01801
Q9H2W6	MRPL46 C15orf4 LIECG2	39S ribosomal protein L46, mitochondrial (L46mt) (MRP-L46) (Mitochondrial large ribosomal subunit protein mL46) (P2ECSL)	23.0882	7.25971	19.9667	16.7715	8.38402	10.1753	23.6898	18.6846	17.5166	6.83251
P55957	BID	BH3-interacting domain death agonist (p22 BID) (BID) [Cleaved into: BH3-interacting domain death agonist p15 (p15 BID); BH3-interacting domain death agonist p13 (p13 BID); BH3-interacting domain death agonist p11 (p11 BID)]	31.3437	10.8838	8.22236	16.8166	12.651	13.3959	17.6358	17.6629	16.2316	2.45578
Q9BYD1	MRPL13	39S ribosomal protein L13, mitochondrial (L13mt) (MRP-L13) (Mitochondrial large ribosomal subunit protein uL13m)	18.8285	12.7925	18.8417	16.8209	3.48873	13.7715	19.9667	18.6714	17.4699	3.26768
O60343	TBC1D4 AS160 KIAA0603	TBC1 domain family member 4 (Akt substrate of 160 kDa) (AS160)	20.0492	12.2845	18.2145	16.8494	4.05834	18.8041	16.1003	12.7141	15.8729	3.05141
O60762	DPM1	Dolichol-phosphate mannosyltransferase subunit 1 (EC 2.4.1.83) (Dolichol-phosphate mannose synthase subunit 1) (DPM synthase subunit 1) (Dolichyl-phosphate beta-D-mannosyltransferase subunit 1) (Mannose-P-dolichol synthase subunit 1) (MPD synthase subunit 1)	14.5832	15.3188	20.6771	16.8597	3.32635	33.1524	9.73996	-	-	-
P68036	UBE2L3 UBCE7 UBCH7	Ubiquitin-conjugating enzyme E2 L3 (EC 2.3.2.23) (E2 ubiquitin-conjugating enzyme L3) (L-UBC) (UbcH7) (Ubiquitin carrier protein L3) (Ubiquitin-conjugating enzyme E2-F1) (Ubiquitin-protein ligase L3)	16.3642	21.9073	12.3276	16.8664	4.80956	12.608	14.7863	-	-	-
P53582	METAP1 KIAA0094	Methionine aminopeptidase 1 (MAP 1) (MetAP 1) (EC 3.4.11.18) (Peptidase M 1)	11.0186	18.1964	21.4466	16.8872	5.33588	17.8611	30.2163	19.7709	22.6161	6.6509
P42330	AKR1C3 DDH1 HSD17B5 KIAA0119 PGFS	Aldo-keto reductase family 1 member C3 (EC 1.1.1.-) (EC 1.1.1.210) (EC 1.1.1.53) (EC 1.1.1.62) (17-beta-hydroxysteroid dehydrogenase type 5) (17-beta-HSD 5) (3-alpha-HSD type II, brain) (3-alpha-hydroxysteroid dehydrogenase type 2) (3-alpha-HSD type 2) (EC 1.1.1.357) (Chlordecone reductase homolog HAKRb) (Dihydrodiol dehydrogenase 3) (DD-3) (DD3) (Dihydrodiol dehydrogenase type I) (HA1753) (Prost…	8.78717	33.4677	8.53639	16.9304	14.3223	11.1593	11.1877	6.81647	9.72115	2.51556
Q14318	FKBP8 FKBP38	Peptidyl-prolyl cis-trans isomerase FKBP8 (PPIase FKBP8) (EC 5.2.1.8) (38 kDa FK506-binding protein) (38 kDa FKBP) (FKBP-38) (hFKBP38) (FK506-binding protein 8) (FKBP-8) (FKBPR38) (Rotamase)	12.7757	25.6152	12.4282	16.9397	7.51518	17.4223	17.3888	11.272	15.361	3.54124
Q05048	CSTF1	Cleavage stimulation factor subunit 1 (CF-1 50 kDa subunit) (Cleavage stimulation factor 50 kDa subunit) (CSTF 50 kDa subunit) (CstF-50)	16.0736	21.1891	13.5688	16.9438	3.88396	11.2129	19.1789	9.54974	13.3138	5.14688
P00533	EGFR ERBB ERBB1 HER1	Epidermal growth factor receptor (EC 2.7.10.1) (Proto-oncogene c-ErbB-1) (Receptor tyrosine-protein kinase erbB-1)	17.8962	12.9337	20.0083	16.9461	3.63175	19.9148	13.8785	8.69323	14.1622	5.61616
P09525	ANXA4 ANX4	Annexin A4 (35-beta calcimedin) (Annexin IV) (Annexin-4) (Carbohydrate-binding protein p33/p41) (Chromobindin-4) (Endonexin I) (Lipocortin IV) (P32.5) (PP4-X) (Placental anticoagulant protein II) (PAP-II) (Protein II)	15.4863	25.501	9.88231	16.9565	7.91247	8.14202	13.7544	-	-	-
Q9H4A3	WNK1 HSN2 KDP KIAA0344 PRKWNK1	Serine/threonine-protein kinase WNK1 (EC 2.7.11.1) (Erythrocyte 65 kDa protein) (p65) (Kinase deficient protein) (Protein kinase lysine-deficient 1) (Protein kinase with no lysine 1) (hWNK1)	20.667	12.2006	18.0167	16.9614	4.33073	12.4159	20.9311	15.1737	16.1736	4.34476
P49792	RANBP2 NUP358	E3 SUMO-protein ligase RanBP2 (EC 2.3.2.-) (358 kDa nucleoporin) (Nuclear pore complex protein Nup358) (Nucleoporin Nup358) (Ran-binding protein 2) (RanBP2) (p270)	19.9257	15.5484	15.4177	16.9639	2.56581	14.0147	19.4211	12.1296	15.1885	3.78481
Q96KR1	ZFR	Zinc finger RNA-binding protein (hZFR) (M-phase phosphoprotein homolog)	20.1763	10.1301	20.6481	16.9848	5.94104	12.2006	25.3503	14.4407	17.3305	7.03505
Q9NY93	DDX56 DDX21 NOH61	Probable ATP-dependent RNA helicase DDX56 (EC 3.6.4.13) (ATP-dependent 61 kDa nucleolar RNA helicase) (DEAD box protein 21) (DEAD box protein 56)	20.558	12.2645	18.1696	16.9974	4.26919	17.4311	18.2613	13.5068	16.3997	2.53951
O95456	PSMG1 C21LRP DSCR2 PAC1	Proteasome assembly chaperone 1 (PAC-1) (Chromosome 21 leucine-rich protein) (C21-LRP) (Down syndrome critical region protein 2)	29.9283	10.1172	11.0439	17.0298	11.18	11.6335	16.2844	5.10821	11.0087	5.61421
P47712	PLA2G4A CPLA2 PLA2G4	Cytosolic phospholipase A2 (cPLA2) (Phospholipase A2 group IVA) [Includes: Phospholipase A2 (EC 3.1.1.4) (Phosphatidylcholine 2-acylhydrolase); Lysophospholipase (EC 3.1.1.5)]	21.8378	12.1126	17.163	17.0378	4.86377	6.5044	43.5819	12.2422	20.7762	19.9576
Q99575	POP1 KIAA0061	Ribonucleases P/MRP protein subunit POP1 (hPOP1)	20.6129	11.5146	19.0657	17.0644	4.86811	21.806	14.9609	12.3614	16.3761	4.87872
Q8NI36	WDR36	WD repeat-containing protein 36 (T-cell activation WD repeat-containing protein) (TA-WDRP)	20.2997	9.29376	21.6473	17.0802	6.77687	9.88961	-	-	-	-
P53985	SLC16A1 MCT1	Monocarboxylate transporter 1 (MCT 1) (Solute carrier family 16 member 1)	9.52191	24.0335	17.7943	17.1166	7.2795	8.46112	19.4607	6.48673	11.4695	6.99063
Q14684	RRP1B KIAA0179	Ribosomal RNA processing protein 1 homolog B (RRP1-like protein B)	24.6965	12.5324	14.1248	17.1179	6.61142	5.53651	23.2823	10.9758	13.2649	9.09165
Q9UKY7	CDV3 H41	Protein CDV3 homolog	20.3581	13.6539	17.4761	17.1627	3.36305	14.6117	20.0818	15.5206	16.738	2.93127
Q96A65	EXOC4 KIAA1699 SEC8 SEC8L1	Exocyst complex component 4 (Exocyst complex component Sec8)	24.6318	13.26	13.6382	17.1767	6.45912	11.0929	25.2817	-	-	-
P38606	ATP6V1A ATP6A1 ATP6V1A1 VPP2	V-type proton ATPase catalytic subunit A (V-ATPase subunit A) (EC 7.1.2.2) (V-ATPase 69 kDa subunit) (Vacuolar ATPase isoform VA68) (Vacuolar proton pump subunit alpha)	18.1375	14.581	18.8496	17.1894	2.28679	13.0903	9.2419	11.4284	11.2535	1.93017
Q96RS6	NUDCD1 CML66	NudC domain-containing protein 1 (Chronic myelogenous leukemia tumor antigen 66) (Tumor antigen CML66)	28.5178	9.88961	13.1907	17.1994	9.94005	14.7311	-	8.3597	-	-
Q9Y3B4	SF3B6 SAP14 SF3B14 SF3B14A CGI-110 HSPC175 HT006	Splicing factor 3B subunit 6 (Pre-mRNA branch site protein p14) (SF3b 14 kDa subunit) (SF3B14a) (Spliceosome-associated protein, 14-kDa) (Splicing factor 3b, subunit 6, 14kDa)	19.7168	18.3407	13.5412	17.1995	3.24208	47.133	21.1587	-	-	-
P82979	SARNP HCC1 HSPC316	SAP domain-containing ribonucleoprotein (Cytokine-induced protein of 29 kDa) (Nuclear protein Hcc-1) (Proliferation-associated cytokine-inducible protein CIP29)	17.7178	6.87287	27.0297	17.2068	10.0881	15.1989	28.3272	4.30292	15.943	12.0294
Q9Y2L1	DIS3 KIAA1008 RRP44	Exosome complex exonuclease RRP44 (EC 3.1.13.-) (EC 3.1.26.-) (Protein DIS3 homolog) (Ribosomal RNA-processing protein 44)	20.1348	13.6725	17.8732	17.2269	3.27927	16.9911	20.8479	13.3539	17.0643	3.74753
O94906	PRPF6 C20orf14	Pre-mRNA-processing factor 6 (Androgen receptor N-terminal domain-transactivating protein 1) (ANT-1) (PRP6 homolog) (U5 snRNP-associated 102 kDa protein) (U5-102 kDa protein)	18.0805	19.124	14.5175	17.2406	2.41533	10.1455	12.6515	11.6202	11.4724	1.25956
O43747	AP1G1 ADTG CLAPG1	AP-1 complex subunit gamma-1 (Adaptor protein complex AP-1 subunit gamma-1) (Adaptor-related protein complex 1 subunit gamma-1) (Clathrin assembly protein complex 1 gamma-1 large chain) (Gamma1-adaptin) (Golgi adaptor HA1/AP1 adaptin subunit gamma-1)	21.939	13.5591	16.2423	17.2468	4.27932	52.8547	15.9042	-	-	-
Q9UBK8	MTRR	Methionine synthase reductase (MSR) (EC 1.16.1.8) (Aquacobalamin reductase) (AqCbl reductase)	21.2326	11.8368	18.6939	17.2544	4.86047	18.32	14.9255	13.5972	15.6142	2.43557
P61163	ACTR1A CTRN1	Alpha-centractin (Centractin) (ARP1) (Actin-RPV) (Centrosome-associated actin homolog)	17.4529	23.8264	10.5137	17.2643	6.65831	5.32213	18.5177	7.83444	10.5581	7.00673
Q15738	NSDHL H105E3	Sterol-4-alpha-carboxylate 3-dehydrogenase, decarboxylating (EC 1.1.1.170) (Protein H105e3)	13.9748	11.9618	25.8677	17.2681	7.5152	27.0094	9.63474	6.17949	14.2746	11.1632
O14828	SCAMP3 C1orf3 PROPIN1	Secretory carrier-associated membrane protein 3 (Secretory carrier membrane protein 3)	24.7277	14.2529	12.8988	17.2931	6.47402	13.3689	15.9007	14.4458	14.5718	1.27057
Q92900	UPF1 KIAA0221 RENT1	Regulator of nonsense transcripts 1 (EC 3.6.4.12) (EC 3.6.4.13) (ATP-dependent helicase RENT1) (Nonsense mRNA reducing factor 1) (NORF1) (Up-frameshift suppressor 1 homolog) (hUpf1)	18.3593	16.8081	16.8067	17.3247	0.896018	14.1262	17.8111	11.6249	14.5207	3.11195
Q6NVY1	HIBCH	3-hydroxyisobutyryl-CoA hydrolase, mitochondrial (EC 3.1.2.4) (3-hydroxyisobutyryl-coenzyme A hydrolase) (HIB-CoA hydrolase) (HIBYL-CoA-H)	26.2047	13.7083	12.0709	17.328	7.73095	15.2427	25.1144	16.6521	19.0031	5.33926
Q9BZX2	UCK2 UMPK	Uridine-cytidine kinase 2 (UCK 2) (EC 2.7.1.48) (Cytidine monophosphokinase 2) (Testis-specific protein TSA903) (Uridine monophosphokinase 2)	20.7205	13.5479	17.7652	17.3445	3.60475	9.32666	16.3068	13.3081	12.9805	3.50157
Q9GZZ1	NAA50 MAK3 NAT13 NAT5	N-alpha-acetyltransferase 50 (hNaa50p) (EC 2.3.1.258) (N-acetyltransferase 13) (N-acetyltransferase 5) (hNAT5) (N-acetyltransferase san homolog) (hSAN) (N-epsilon-acetyltransferase 50) (EC 2.3.1.-) (NatE catalytic subunit)	27.851	8.75155	15.4649	17.3558	9.6891	17.1712	14.6976	-	-	-
Q9UQ35	SRRM2 KIAA0324 SRL300 SRM300 HSPC075	Serine/arginine repetitive matrix protein 2 (300 kDa nuclear matrix antigen) (Serine/arginine-rich splicing factor-related nuclear matrix protein of 300 kDa) (SR-related nuclear matrix protein of 300 kDa) (Ser/Arg-related nuclear matrix protein of 300 kDa) (Splicing coactivator subunit SRm300) (Tax-responsive enhancer element-binding protein 803) (TaxREB803)	17.7381	15.9685	18.4	17.3689	1.25709	10.0274	6.88285	7.23915	8.04981	1.72192
Q9H0D6	XRN2	5'-3' exoribonuclease 2 (EC 3.1.13.-) (DHM1-like protein) (DHP protein)	21.6012	8.52702	22.0151	17.3811	7.67067	17.774	15.336	14.0805	15.7302	1.87802
O00151	PDLIM1 CLIM1 CLP36	PDZ and LIM domain protein 1 (C-terminal LIM domain protein 1) (Elfin) (LIM domain protein CLP-36)	24.357	6.97761	20.8485	17.3944	9.19018	14.7877	14.71	9.67719	13.0583	2.92839
Q9UL25	RAB21 KIAA0118	Ras-related protein Rab-21	17.2412	16.7728	18.2666	17.4268	0.764024	9.63801	14.4634	12.0137	12.0384	2.41278
Q7Z3B4	NUP54	Nucleoporin p54 (54 kDa nucleoporin)	17.2343	16.2928	18.8364	17.4545	1.28605	14.6576	19.0736	-	-	-
Q15061	WDR43 KIAA0007 UTP5	WD repeat-containing protein 43 (U3 small nucleolar RNA-associated protein 5 homolog)	16.3173	16.4131	19.6736	17.468	1.91068	8.90931	17.2781	-	-	-
Q9UNM6	PSMD13	26S proteasome non-ATPase regulatory subunit 13 (26S proteasome regulatory subunit RPN9) (26S proteasome regulatory subunit S11) (26S proteasome regulatory subunit p40.5)	13.3742	8.66879	30.3621	17.4684	11.4115	6.54389	15.9176	-	-	-
Q9NTX5	ECHDC1	Ethylmalonyl-CoA decarboxylase (EC 4.1.1.94) (Enoyl-CoA hydratase domain-containing protein 1) (Methylmalonyl-CoA decarboxylase) (MMCD)	17.0138	19.5145	15.9268	17.4851	1.83968	39.9915	16.9876	62.886	39.955	22.9492
Q71RC2	LARP4 PP13296	La-related protein 4 (La ribonucleoprotein domain family member 4)	26.5721	7.67737	18.2071	17.4855	9.46801	14.8364	10.0347	6.90331	10.5915	3.99572
Q9H0S4	DDX47	Probable ATP-dependent RNA helicase DDX47 (EC 3.6.4.13) (DEAD box protein 47)	15.7703	11.5224	25.1777	17.4902	6.9882	13.503	17.1074	8.88972	13.1667	4.11914
Q13085	ACACA ACAC ACC1 ACCA	Acetyl-CoA carboxylase 1 (ACC1) (EC 6.4.1.2) (Acetyl-Coenzyme A carboxylase alpha) (ACC-alpha)	18.9739	15.0245	18.4958	17.4981	2.15544	12.002	18.3454	9.42685	13.2581	4.59
P52789	HK2	Hexokinase-2 (EC 2.7.1.1) (Hexokinase type II) (HK II) (Hexokinase-B) (Muscle form hexokinase)	15.1773	22.0127	15.3733	17.5211	3.89107	12.0245	17.3656	8.54032	12.6435	4.44509
Q00059	TFAM TCF6 TCF6L2	Transcription factor A, mitochondrial (mtTFA) (Mitochondrial transcription factor 1) (MtTF1) (Transcription factor 6) (TCF-6) (Transcription factor 6-like 2)	14.0628	24.3152	14.2058	17.5279	5.87841	14.3161	12.6538	-	-	-
Q9UMX5	NENF CIR2 SPUF	Neudesin (Cell immortalization-related protein 2) (Neuron-derived neurotrophic factor) (Protein GIG47) (Secreted protein of unknown function) (SPUF protein)	20.8241	10.1148	21.6485	17.5291	6.43422	-	-	-	-	-
Q96RP9	GFM1 EFG EFG1 GFM	Elongation factor G, mitochondrial (EF-Gmt) (Elongation factor G 1, mitochondrial) (mEF-G 1) (Elongation factor G1) (hEFG1)	19.7844	15.442	17.3991	17.5418	2.17471	15.9473	15.7966	14.0036	15.2492	1.08129
Q9P2I0	CPSF2 CPSF100 KIAA1367	Cleavage and polyadenylation specificity factor subunit 2 (Cleavage and polyadenylation specificity factor 100 kDa subunit) (CPSF 100 kDa subunit)	10.2269	21.9817	20.4297	17.5461	6.38589	23.2894	20.553	-	-	-
P21281	ATP6V1B2 ATP6B2 VPP3	V-type proton ATPase subunit B, brain isoform (V-ATPase subunit B 2) (Endomembrane proton pump 58 kDa subunit) (HO57) (Vacuolar proton pump subunit B 2)	15.4756	19.8011	17.3622	17.5463	2.16863	11.7574	14.2227	18.356	14.7787	3.33424
O43491	EPB41L2	Band 4.1-like protein 2 (Erythrocyte membrane protein band 4.1-like 2) (Generally expressed protein 4.1) (4.1G)	20.522	22.9477	9.1842	17.5513	7.34693	16.3201	11.1427	9.63719	12.3667	3.50554
O60828	PQBP1 NPW38 JM26	Polyglutamine-binding protein 1 (PQBP-1) (38 kDa nuclear protein containing a WW domain) (Npw38) (Polyglutamine tract-binding protein 1)	25.2834	10.139	17.2418	17.5547	7.57702	13.3186	18.1616	11.9036	14.4613	3.28175
Q969V3	NCLN	BOS complex subunit NCLN (Nicalin) (Nicastrin-like protein)	22.9815	15.948	13.7753	17.5683	4.81225	11.2452	16.0398	17.7976	15.0275	3.39145
Q9BVP2	GNL3 E2IG3 NS	Guanine nucleotide-binding protein-like 3 (E2-induced gene 3 protein) (Novel nucleolar protein 47) (NNP47) (Nucleolar GTP-binding protein 3) (Nucleostemin)	21.3663	15.303	16.0623	17.5772	3.30335	20.2787	55.9995	7.73435	28.0042	25.0428
P61221	ABCE1 RLI RNASEL1 RNASELI RNS4I OK/SW-cl.40	ATP-binding cassette sub-family E member 1 (2'-5'-oligoadenylate-binding protein) (HuHP68) (RNase L inhibitor) (Ribonuclease 4 inhibitor) (RNS4I)	16.243	18.0885	18.424	17.5852	1.17438	14.9407	19.1939	6.92705	13.6872	6.22874
Q9UBT2	UBA2 SAE2 UBLE1B HRIHFB2115	SUMO-activating enzyme subunit 2 (EC 2.3.2.-) (Anthracycline-associated resistance ARX) (Ubiquitin-like 1-activating enzyme E1B) (Ubiquitin-like modifier-activating enzyme 2)	11.6389	23.1839	17.9803	17.601	5.78182	23.9231	15.8865	14.6816	18.1637	5.02403
Q13573	SNW1 SKIIP SKIP	SNW domain-containing protein 1 (Nuclear protein SkiP) (Nuclear receptor coactivator NCoA-62) (Ski-interacting protein)	23.9602	12.7171	16.1601	17.6125	5.76051	11.8018	13.8703	15.7043	13.7921	1.95242
P33992	MCM5 CDC46	DNA replication licensing factor MCM5 (EC 3.6.4.12) (CDC46 homolog) (P1-CDC46)	15.0072	15.4999	22.3621	17.623	4.1115	11.6717	15.9727	8.20517	11.9499	3.89125
Q2NL82	TSR1 KIAA1401	Pre-rRNA-processing protein TSR1 homolog	19.5508	16.9242	16.4068	17.6273	1.68577	13.7195	11.3907	10.906	12.0054	1.50408
Q13098	GPS1 COPS1 CSN1	COP9 signalosome complex subunit 1 (SGN1) (Signalosome subunit 1) (G protein pathway suppressor 1) (GPS-1) (JAB1-containing signalosome subunit 1) (Protein MFH)	12.4964	30.6379	9.77416	17.6362	11.3418	11.4582	9.71714	4.57423	8.58319	3.57933
P50897	PPT1 CLN1 PPT	Palmitoyl-protein thioesterase 1 (PPT-1) (EC 3.1.2.22) (Palmitoyl-protein hydrolase 1)	19.9379	12.4382	20.5542	17.6434	4.5184	37.7451	26.4398	-	-	-
Q8IUD2	ERC1 ELKS KIAA1081 RAB6IP2	ELKS/Rab6-interacting/CAST family member 1 (ERC-1) (Rab6-interacting protein 2)	23.2735	18.1408	11.5177	17.644	5.89359	17.2322	18.342	18.3293	17.9679	0.6371
Q8TBC4	UBA3 UBE1C	NEDD8-activating enzyme E1 catalytic subunit (EC 6.2.1.64) (NEDD8-activating enzyme E1C) (Ubiquitin-activating enzyme E1C) (Ubiquitin-like modifier-activating enzyme 3) (Ubiquitin-activating enzyme 3)	17.9871	16.4704	18.4978	17.6517	1.05447	47.8626	5.5008	-	-	-
Q02818	NUCB1 NUC	Nucleobindin-1 (CALNUC)	17.0936	20.6519	15.2233	17.6563	2.75768	16.3607	21.7931	12.4642	16.8727	4.68548
P00491	PNP NP	Purine nucleoside phosphorylase (PNP) (EC 2.4.2.1) (Inosine phosphorylase) (Inosine-guanosine phosphorylase)	12.3384	25.4971	15.15	17.6618	6.92966	4.85895	13.3201	17.502	11.8937	6.44108
Q96FW1	OTUB1 OTB1 OTU1 HSPC263	Ubiquitin thioesterase OTUB1 (EC 3.4.19.12) (Deubiquitinating enzyme OTUB1) (OTU domain-containing ubiquitin aldehyde-binding protein 1) (Otubain-1) (hOTU1) (Ubiquitin-specific-processing protease OTUB1)	19.8191	17.0984	16.12	17.6792	1.9167	15.0613	15.0151	19.2167	16.4311	2.41257
Q9NRV9	HEBP1 HBP	Heme-binding protein 1 (p22HBP)	15.844	18.3113	18.9082	17.6879	1.62443	-	16.9201	-	-	-
O96019	ACTL6A BAF53 BAF53A INO80K	Actin-like protein 6A (53 kDa BRG1-associated factor A) (Actin-related protein Baf53a) (ArpNbeta) (BRG1-associated factor 53A) (BAF53A) (INO80 complex subunit K)	21.6399	15.1737	16.3117	17.7084	3.45197	22.447	17.7462	-	-	-
Q96CX2	KCTD12 C13orf2 KIAA1778 PFET1	BTB/POZ domain-containing protein KCTD12 (Pfetin) (Predominantly fetal expressed T1 domain)	20.6179	16.4767	16.1489	17.7478	2.49097	16.6569	14.0421	17.235	15.978	1.70129
Q9NYU2	UGGT1 GT UGCGL1 UGGT UGT1 UGTR	UDP-glucose:glycoprotein glucosyltransferase 1 (UGT1) (hUGT1) (EC 2.4.1.-) (UDP--Glc:glycoprotein glucosyltransferase) (UDP-glucose ceramide glucosyltransferase-like 1)	22.8954	18.1261	12.2353	17.7523	5.3399	18.5369	22.1069	24.1631	21.6023	2.84684
Q9UNX4	WDR3	WD repeat-containing protein 3	17.538	12.7537	23.0828	17.7915	5.16925	14.1793	22.8532	14.2639	17.0988	4.98363
P67775	PPP2CA	Serine/threonine-protein phosphatase 2A catalytic subunit alpha isoform (PP2A-alpha) (EC 3.1.3.16) (Replication protein C) (RP-C)	12.6424	31.4735	9.32008	17.812	11.9473	14.1859	12.5094	12.9875	13.2276	0.863668
A0MZ66	SHTN1 KIAA1598	Shootin-1 (Shootin1)	18.7098	19.5605	15.186	17.8187	2.31939	15.4291	10.8933	13.5128	13.2784	2.27697
Q9Y3Y2	CHTOP C1orf77 FOP HT031 PP7704	Chromatin target of PRMT1 protein (Friend of PRMT1 protein) (Small arginine- and glycine-rich protein) (SRAG)	20.2838	18.582	14.6758	17.8472	2.87532	9.10991	14.1137	5.52499	9.58287	4.31384
Q04323	UBXN1 SAKS1	UBX domain-containing protein 1 (SAPK substrate protein 1) (UBA/UBX 33.3 kDa protein)	26.2977	4.24052	23.0183	17.8522	11.9015	5.95201	18.1515	4.16729	9.42361	7.6111
Q96B97	SH3KBP1 CIN85	SH3 domain-containing kinase-binding protein 1 (CD2-binding protein 3) (CD2BP3) (Cbl-interacting protein of 85 kDa) (Human Src family kinase-binding protein 1) (HSB-1)	13.2042	22.2661	18.1623	17.8775	4.53763	10.91	-	11.1601	-	-
Q9Y314	NOSIP CGI-25	Nitric oxide synthase-interacting protein (E3 ubiquitin-protein ligase NOSIP) (EC 2.3.2.27) (RING-type E3 ubiquitin transferase NOSIP) (eNOS-interacting protein)	24.4433	12.1559	17.174	17.9244	6.17801	12.9928	20.4974	-	-	-
P30876	POLR2B	DNA-directed RNA polymerase II subunit RPB2 (EC 2.7.7.6) (DNA-directed RNA polymerase II 140 kDa polypeptide) (DNA-directed RNA polymerase II subunit B) (RNA polymerase II subunit 2) (RNA polymerase II subunit B2)	25.261	11.8298	16.7402	17.9437	6.79601	20.32	20.7035	6.78363	15.9357	7.92825
Q8TEX9	IPO4 IMP4B RANBP4	Importin-4 (Imp4) (Importin-4b) (Imp4b) (Ran-binding protein 4) (RanBP4)	14.4444	21.7019	17.7483	17.9648	3.63361	11.1127	13.9704	-	-	-
Q99459	CDC5L KIAA0432 PCDC5RP	Cell division cycle 5-like protein (Cdc5-like protein) (Pombe cdc5-related protein)	20.498	8.2658	25.1508	17.9715	8.72142	17.3854	16.88	12.1466	15.4707	2.8898
Q01844	EWSR1 EWS	RNA-binding protein EWS (EWS oncogene) (Ewing sarcoma breakpoint region 1 protein)	19.8165	26.0038	8.10141	17.9739	9.0923	6.50125	14.8168	-	-	-
Q15005	SPCS2 KIAA0102 SPC25	Signal peptidase complex subunit 2 (Microsomal signal peptidase 25 kDa subunit) (SPase 25 kDa subunit)	15.3597	17.8253	20.7783	17.9878	2.71295	24.4313	-	-	-	-
Q96B36	AKT1S1 PRAS40	Proline-rich AKT1 substrate 1 (40 kDa proline-rich AKT substrate)	20.5719	16.9814	16.5303	18.0279	2.21468	26.4176	19.8609	-	-	-
P11766	ADH5 ADHX FDH	Alcohol dehydrogenase class-3 (EC 1.1.1.1) (Alcohol dehydrogenase 5) (Alcohol dehydrogenase class chi chain) (Alcohol dehydrogenase class-III) (Glutathione-dependent formaldehyde dehydrogenase) (FALDH) (FDH) (GSH-FDH) (EC 1.1.1.-) (S-(hydroxymethyl)glutathione dehydrogenase) (EC 1.1.1.284)	20.0691	15.9678	18.0657	18.0342	2.05081	10.8671	19.3672	-	-	-
Q86XZ4	SPATS2 SCR59 SPATA10 Nbla00526	Spermatogenesis-associated serine-rich protein 2 (Serine-rich spermatocytes and round spermatid 59 kDa protein) (p59scr)	20.6274	20.032	13.5105	18.0566	3.94828	77.0289	-	-	-	-
Q9H223	EHD4 HCA10 HCA11 PAST4 FKSG7	EH domain-containing protein 4 (Hepatocellular carcinoma-associated protein 10/11) (PAST homolog 4)	18.2265	22.771	13.2306	18.076	4.77197	12.7491	15.1996	-	-	-
Q15021	NCAPD2 CAPD2 CNAP1 KIAA0159	Condensin complex subunit 1 (Chromosome condensation-related SMC-associated protein 1) (Chromosome-associated protein D2) (hCAP-D2) (Non-SMC condensin I complex subunit D2) (XCAP-D2 homolog)	19.4555	15.8391	19.0283	18.1076	1.97621	14.7863	24.1476	16.9463	18.6267	4.90169
O15400	STX7	Syntaxin-7	13.1831	14.8422	26.3292	18.1182	7.15919	25.436	30.2567	6.29229	20.6617	12.6755
Q5JWF2	GNAS GNAS1	Guanine nucleotide-binding protein G(s) subunit alpha isoforms XLas (Adenylate cyclase-stimulating G alpha protein) (Extra large alphas protein) (XLalphas)	19.6774	19.0847	15.5961	18.1194	2.20523	8.8354	25.2359	12.2484	15.4399	8.65351
Q9NVJ2	ARL8B ARL10C GIE1	ADP-ribosylation factor-like protein 8B (EC 3.6.5.2) (ADP-ribosylation factor-like protein 10C) (Novel small G protein indispensable for equal chromosome segregation 1)	21.2859	23.9844	9.09669	18.1223	7.93203	-	16.8537	-	-	-
Q96AE4	FUBP1	Far upstream element-binding protein 1 (FBP) (FUSE-binding protein 1) (DNA helicase V) (hDH V)	21.9926	25.8133	6.58021	18.1287	10.1821	15.2241	12.2999	6.10258	11.2089	4.65759
P52948	NUP98 ADAR2	Nuclear pore complex protein Nup98-Nup96 (EC 3.4.21.-) [Cleaved into: Nuclear pore complex protein Nup98 (98 kDa nucleoporin) (Nucleoporin Nup98) (Nup98); Nuclear pore complex protein Nup96 (96 kDa nucleoporin) (Nucleoporin Nup96) (Nup96)]	20.5321	11.9044	21.989	18.1418	5.45069	16.0644	21.9689	10.5193	16.1842	5.72571
Q96TA2	YME1L1 FTSH1 YME1L UNQ1868/PRO4304	ATP-dependent zinc metalloprotease YME1L1 (EC 3.4.24.-) (ATP-dependent metalloprotease FtsH1) (Meg-4) (Presenilin-associated metalloprotease) (PAMP) (YME1-like protein 1)	22.6431	11.5436	20.2596	18.1488	5.84311	11.6756	19.0703	18.7217	16.4892	4.17232
Q16851	UGP2 UGP1	UTP--glucose-1-phosphate uridylyltransferase (EC 2.7.7.9) (UDP-glucose pyrophosphorylase) (UDPGP) (UGPase)	12.2283	12.8563	29.3696	18.1514	9.72028	21.7368	16.5004	-	-	-
P31040	SDHA SDH2 SDHF	Succinate dehydrogenase [ubiquinone] flavoprotein subunit, mitochondrial (EC 1.3.5.1) (Flavoprotein subunit of complex II) (Fp)	13.3419	20.8685	20.3136	18.1747	4.19452	13.5285	25.0976	18.1964	18.9408	5.82036
Q9H3P7	ACBD3 GCP60 GOCAP1 GOLPH1	Golgi resident protein GCP60 (Acyl-CoA-binding domain-containing protein 3) (Golgi complex-associated protein 1) (GOCAP1) (Golgi phosphoprotein 1) (GOLPH1) (PBR- and PKA-associated protein 7) (Peripheral benzodiazepine receptor-associated protein PAP7) [Cleaved into: Golgi resident protein GCP60, N-terminally processed]	14.4553	18.9292	21.2344	18.2063	3.44687	16.4033	19.4763	23.3769	19.7522	3.49497
Q04446	GBE1	1,4-alpha-glucan-branching enzyme (EC 2.4.1.18) (Brancher enzyme) (Glycogen-branching enzyme)	18.1086	18.845	17.6799	18.2112	0.589285	18.5329	23.029	25.2169	22.2596	3.40774
Q9NQR4	NIT2 CUA002	Omega-amidase NIT2 (EC 3.5.1.3) (Nitrilase homolog 2)	18.8068	7.36375	28.5306	18.2337	10.5951	22.4439	20.9074	-	-	-
Q13895	BYSL ENP1	Bystin	18.1033	9.36036	27.2696	18.2444	8.95543	16.5791	20.3999	9.25507	15.4114	5.66344
Q5JRX3	PITRM1 KIAA1104 MP1 PREP	Presequence protease, mitochondrial (hPreP) (EC 3.4.24.-) (Pitrilysin metalloproteinase 1) (Metalloprotease 1) (hMP1)	20.7211	18.4665	15.5847	18.2575	2.57456	13.7053	18.5203	-	-	-
Q13011	ECH1	Delta(3,5)-Delta(2,4)-dienoyl-CoA isomerase, mitochondrial (EC 5.3.3.-)	13.9259	22.4451	18.422	18.2643	4.2618	14.9667	16.6396	5.69392	12.4334	5.89619
Q93050	ATP6V0A1 ATP6N1 ATP6N1A VPP1	V-type proton ATPase 116 kDa subunit a 1 (V-ATPase 116 kDa subunit a 1) (Clathrin-coated vesicle/synaptic vesicle proton pump 116 kDa subunit) (Vacuolar adenosine triphosphatase subunit Ac116) (Vacuolar proton pump subunit 1) (Vacuolar proton translocating ATPase 116 kDa subunit a isoform 1)	18.582	19.5948	16.6278	18.2682	1.50819	24.4445	26.2695	16.1636	22.2925	5.38563
P61964	WDR5 BIG3	WD repeat-containing protein 5 (BMP2-induced 3-kb gene protein)	32.1763	4.73441	17.9097	18.2734	13.7245	20.0288	22.4247	-	-	-
Q6PJT7	ZC3H14	Zinc finger CCCH domain-containing protein 14 (Mammalian suppressor of tau pathology-2) (MSUT-2) (Renal carcinoma antigen NY-REN-37)	25.8122	16.2493	12.7864	18.2826	6.74674	23.7938	29.6557	16.2746	23.2414	6.70768
Q05519	SRSF11 SFRS11	Serine/arginine-rich splicing factor 11 (Arginine-rich 54 kDa nuclear protein) (p54) (Splicing factor, arginine/serine-rich 11)	13.4117	25.5498	15.9311	18.2975	6.40576	15.2542	15.7128	-	-	-
P06730	EIF4E EIF4EL1 EIF4F	Eukaryotic translation initiation factor 4E (eIF-4E) (eIF4E) (eIF-4F 25 kDa subunit) (mRNA cap-binding protein)	29.7694	15.8667	9.29705	18.311	10.4527	13.269	9.83274	-	-	-
Q92896	GLG1 CFR1 ESL1 MG160	Golgi apparatus protein 1 (CFR-1) (Cysteine-rich fibroblast growth factor receptor) (E-selectin ligand 1) (ESL-1) (Golgi sialoglycoprotein MG-160)	17.4577	16.6562	20.8234	18.3125	2.21118	19.2474	22.0097	12.6447	17.9672	4.81194
P42704	LRPPRC LRP130	Leucine-rich PPR motif-containing protein, mitochondrial (130 kDa leucine-rich protein) (LRP 130) (GP130)	15.522	23.5322	15.9063	18.3202	4.51784	16.7659	13.7046	18.1241	16.1982	2.26377
Q92734	TFG	Protein TFG (TRK-fused gene protein)	18.895	20.5883	15.5099	18.3311	2.58576	23.9885	24.9289	50.2859	33.0677	14.9187
Q8WUF5	PPP1R13L IASPP NKIP1 PPP1R13BL RAI	RelA-associated inhibitor (Inhibitor of ASPP protein) (Protein iASPP) (NFkB-interacting protein 1) (PPP1R13B-like protein)	18.0664	19.1514	17.884	18.3673	0.685178	21.5206	19.9334	-	-	-
O43290	SART1	U4/U6.U5 tri-snRNP-associated protein 1 (SNU66 homolog) (hSnu66) (Squamous cell carcinoma antigen recognized by T-cells 1) (SART-1) (hSART-1) (U4/U6.U5 tri-snRNP-associated 110 kDa protein) (allergen Hom s 1)	15.2715	24.4268	15.4463	18.3815	5.23609	21.3063	16.8752	28.8494	22.3436	6.05415
P08648	ITGA5 FNRA	Integrin alpha-5 (CD49 antigen-like family member E) (Fibronectin receptor subunit alpha) (Integrin alpha-F) (VLA-5) (CD antigen CD49e) [Cleaved into: Integrin alpha-5 heavy chain; Integrin alpha-5 light chain]	19.0165	14.2382	21.9061	18.3869	3.87255	12.0059	9.1875	16.862	12.6852	3.8821
Q96A33	CCDC47 GK001 MSTP041 PSEC0077	PAT complex subunit CCDC47 (Calumin) (Coiled-coil domain-containing protein 47)	15.3432	19.5708	20.2539	18.3893	2.66003	23.8496	14.0177	6.87825	14.9152	8.52117
Q8IVT2	MISP C19orf21	Mitotic interactor and substrate of PLK1 (Mitotic spindle positioning protein)	17.1589	20.3054	17.705	18.3897	1.68132	14.6036	22.3639	18.6032	18.5236	3.88073
O75400	PRPF40A FBP11 FLAF1 FNBP3 HIP10 HYPA HSPC225	Pre-mRNA-processing factor 40 homolog A (Fas ligand-associated factor 1) (Formin-binding protein 11) (Formin-binding protein 3) (Huntingtin yeast partner A) (Huntingtin-interacting protein 10) (HIP-10) (Huntingtin-interacting protein A) (Renal carcinoma antigen NY-REN-6)	23.9763	17.397	13.8102	18.3945	5.15596	23.7433	8.84437	14.3388	15.6422	7.53448
Q96CW1	AP2M1 CLAPM1 KIAA0109	AP-2 complex subunit mu (AP-2 mu chain) (Adaptin-mu2) (Adaptor protein complex AP-2 subunit mu) (Adaptor-related protein complex 2 subunit mu) (Clathrin assembly protein complex 2 mu medium chain) (Clathrin coat assembly protein AP50) (Clathrin coat-associated protein AP50) (HA2 50 kDa subunit) (Plasma membrane adaptor AP-2 50 kDa protein)	20.7601	15.8462	18.5827	18.3963	2.46225	11.8057	22.1953	-	-	-
O43847	NRDC NRD1	Nardilysin (EC 3.4.24.61) (N-arginine dibasic convertase) (NRD convertase) (NRD-C) (Nardilysin convertase)	20.9286	13.0745	21.289	18.4307	4.64212	18.2699	22.1529	19.9776	20.1335	1.94619
Q15437	SEC23B	Protein transport protein Sec23B (hSec23B) (SEC23-related protein B)	13.9237	15.7561	25.7714	18.4838	6.37746	34.2378	30.4043	-	-	-
Q06124	PTPN11 PTP2C SHPTP2	Tyrosine-protein phosphatase non-receptor type 11 (EC 3.1.3.48) (Protein-tyrosine phosphatase 1D) (PTP-1D) (Protein-tyrosine phosphatase 2C) (PTP-2C) (SH-PTP2) (SHP-2) (Shp2) (SH-PTP3)	30.0357	13.9615	11.4919	18.4963	10.0694	23.3352	36.7437	-	-	-
Q92878	RAD50	DNA repair protein RAD50 (hRAD50) (EC 3.6.-.-)	21.3608	15.9169	18.302	18.5266	2.72886	22.0163	13.4379	13.3764	16.2769	4.97061
Q14203	DCTN1	Dynactin subunit 1 (150 kDa dynein-associated polypeptide) (DAP-150) (DP-150) (p135) (p150-glued)	18.2846	21.5218	15.781	18.5291	2.87824	15.5455	23.178	17.705	18.8095	3.93428
P48147	PREP PEP	Prolyl endopeptidase (PE) (EC 3.4.21.26) (Post-proline cleaving enzyme)	20.3365	16.4145	18.8963	18.5491	1.98391	11.8267	17.9777	10.541	13.4484	3.97475
O75436	VPS26A VPS26	Vacuolar protein sorting-associated protein 26A (Vesicle protein sorting 26A) (hVPS26)	19.8891	21.8878	13.8933	18.5568	4.16046	11.5185	24.6653	15.641	17.2749	6.72398
Q14692	BMS1 BMS1L KIAA0187	Ribosome biogenesis protein BMS1 homolog (Ribosome assembly protein BMS1 homolog)	23.4074	19.1037	13.1711	18.5607	5.13974	15.883	20.1884	20.2908	18.7874	2.5158
P06737	PYGL	Glycogen phosphorylase, liver form (EC 2.4.1.1)	21.754	16.3991	17.5387	18.5639	2.82079	7.0803	19.8898	19.0303	15.3335	7.16035
Q6PKG0	LARP1 KIAA0731 LARP	La-related protein 1 (La ribonucleoprotein domain family member 1)	15.0072	21.284	19.5365	18.6092	3.23953	21.5914	19.6361	13.3081	18.1785	4.32975
Q16513	PKN2 PRK2 PRKCL2	Serine/threonine-protein kinase N2 (EC 2.7.11.13) (PKN gamma) (Protein kinase C-like 2) (Protein-kinase C-related kinase 2)	20.7883	16.0968	18.9785	18.6212	2.36606	23.3017	26.626	13.8221	21.2499	6.64397
Q8TAT6	NPLOC4 KIAA1499 NPL4	Nuclear protein localization protein 4 homolog (Protein NPL4)	16.3103	21.1978	18.4692	18.6591	2.44928	15.6652	23.1868	8.18419	15.6787	7.50133
Q16222	UAP1 SPAG2	UDP-N-acetylhexosamine pyrophosphorylase (Antigen X) (AGX) (Sperm-associated antigen 2) [Includes: UDP-N-acetylgalactosamine pyrophosphorylase (EC 2.7.7.83) (AGX-1); UDP-N-acetylglucosamine pyrophosphorylase (EC 2.7.7.23) (AGX-2)]	16.5888	10.2245	29.1649	18.6594	9.63848	8.04885	18.0999	11.1609	12.4365	5.14553
P09884	POLA1 POLA	DNA polymerase alpha catalytic subunit (EC 2.7.7.7) (DNA polymerase alpha catalytic subunit p180)	19.5876	19.3034	17.0991	18.6634	1.36213	21.3929	44.784	-	-	-
Q9C0C2	TNKS1BP1 KIAA1741 TAB182	182 kDa tankyrase-1-binding protein	22.2878	14.3528	19.4296	18.6901	4.0189	16.2121	18.9075	16.4278	17.1825	1.49782
Q9BV68	RNF126	E3 ubiquitin-protein ligase RNF126 (EC 2.3.2.27) (RING finger protein 126)	22.7537	11.2058	22.1802	18.7132	6.50793	47.0095	25.134	32.5295	34.891	11.1273
P26006	ITGA3 MSK18	Integrin alpha-3 (CD49 antigen-like family member C) (FRP-2) (Galactoprotein B3) (GAPB3) (VLA-3 subunit alpha) (CD antigen CD49c) [Cleaved into: Integrin alpha-3 heavy chain; Integrin alpha-3 light chain]	15.0902	14.3036	26.7764	18.7234	6.9852	16.3194	14.8639	2.98938	11.3909	7.31223
Q8WXX5	DNAJC9	DnaJ homolog subfamily C member 9 (HDJC9) (DnaJ protein SB73)	18.3307	29.8915	7.94931	18.7238	10.9764	15.5726	10.3244	-	-	-
P35658	NUP214 CAIN CAN KIAA0023	Nuclear pore complex protein Nup214 (214 kDa nucleoporin) (Nucleoporin Nup214) (Protein CAN)	17.3902	12.794	26.094	18.7594	6.75489	20.2355	11.4872	14.8581	15.5269	4.41232
Q9NRX5	SERINC1 KIAA1253 TDE1L TDE2 UNQ396/PRO732	Serine incorporator 1 (Tumor differentially expressed protein 1-like) (Tumor differentially expressed protein 2)	24.3673	11.1648	20.7538	18.762	6.82291	12.0717	23.9179	14.4627	16.8174	6.26435
P56945	BCAR1 CAS CASS1 CRKAS	Breast cancer anti-estrogen resistance protein 1 (CRK-associated substrate) (Cas scaffolding protein family member 1) (p130cas)	23.5264	15.6986	17.0675	18.7642	4.18059	14.2757	17.4809	9.59553	13.784	3.96559
P18031	PTPN1 PTP1B	Tyrosine-protein phosphatase non-receptor type 1 (EC 3.1.3.48) (Protein-tyrosine phosphatase 1B) (PTP-1B)	24.6579	19.0349	12.6233	18.7721	6.02162	11.9354	19.3529	21.0697	17.4526	4.85457
Q14739	LBR	Delta(14)-sterol reductase LBR (Delta-14-SR) (EC 1.3.1.70) (3-beta-hydroxysterol Delta (14)-reductase) (C-14 sterol reductase) (C14SR) (Integral nuclear envelope inner membrane protein) (LMN2R) (Lamin-B receptor) (Sterol C14-reductase)	25.1519	15.9198	15.3267	18.7995	5.50939	22.2135	15.8327	21.2108	19.7523	3.43132
Q14643	ITPR1 INSP3R1	Inositol 1,4,5-trisphosphate receptor type 1 (IP3 receptor isoform 1) (IP3R 1) (InsP3R1) (Type 1 inositol 1,4,5-trisphosphate receptor) (Type 1 InsP3 receptor)	24.739	14.4824	17.2268	18.8161	5.3098	13.583	-	-	-	-
Q13418	ILK ILK1 ILK2	Integrin-linked protein kinase (EC 2.7.11.1) (59 kDa serine/threonine-protein kinase) (Beta-integrin-linked kinase) (ILK-1) (ILK-2) (p59ILK)	15.9586	25.6483	14.9349	18.8473	5.91209	10.8162	14.4985	15.4984	13.6044	2.46584
Q9UKM9	RALY HNRPCL2 P542	RNA-binding protein Raly (Autoantigen p542) (Heterogeneous nuclear ribonucleoprotein C-like 2) (hnRNP core protein C-like 2) (hnRNP associated with lethal yellow protein homolog)	10.7557	15.5534	30.2801	18.8631	10.1743	19.1495	13.3794	-	-	-
Q9UBB4	ATXN10 SCA10	Ataxin-10 (Brain protein E46 homolog) (Spinocerebellar ataxia type 10 protein)	21.4701	24.7169	10.4641	18.8837	7.47015	15.1651	11.7364	-	-	-
O75533	SF3B1 SAP155	Splicing factor 3B subunit 1 (Pre-mRNA-splicing factor SF3b 155 kDa subunit) (SF3b155) (Spliceosome-associated protein 155) (SAP 155)	17.8051	18.7012	20.145	18.8838	1.18061	16.7291	22.7465	24.8098	21.4285	4.19847
Q9BXJ9	NAA15 GA19 NARG1 NATH TBDN100	N-alpha-acetyltransferase 15, NatA auxiliary subunit (Gastric cancer antigen Ga19) (N-terminal acetyltransferase) (NMDA receptor-regulated protein 1) (Protein tubedown-1) (Tbdn100)	17.7888	22.4806	16.4313	18.9003	3.17412	15.678	18.386	-	-	-
Q8WUM0	NUP133	Nuclear pore complex protein Nup133 (133 kDa nucleoporin) (Nucleoporin Nup133)	21.0479	18.1321	17.5231	18.901	1.884	15.9742	15.5626	11.9005	14.4791	2.2426
Q5F1R6	DNAJC21 DNAJA5	DnaJ homolog subfamily C member 21 (DnaJ homolog subfamily A member 5) (Protein GS3)	21.1537	19.0231	16.6674	18.948	2.2441	21.1045	20.1788	-	-	-
Q12849	GRSF1	G-rich sequence factor 1 (GRSF-1)	27.0456	12.8472	17.0379	18.9769	7.29512	13.2103	26.9705	13.0087	17.7298	8.00331
Q12905	ILF2 NF45 PRO3063	Interleukin enhancer-binding factor 2 (Nuclear factor of activated T-cells 45 kDa)	13.3749	23.0615	20.5895	19.0087	5.0331	-	21.7307	13.3186	-	-
Q9BPX3	NCAPG CAPG NYMEL3	Condensin complex subunit 3 (Chromosome-associated protein G) (Condensin subunit CAP-G) (hCAP-G) (Melanoma antigen NY-MEL-3) (Non-SMC condensin I complex subunit G) (XCAP-G homolog)	18.941	22.9097	15.2003	19.017	3.85524	20.684	18.0113	22.5065	20.4006	2.26095
Q9Y3B8	REXO2 SFN SMFN CGI-114	Oligoribonuclease, mitochondrial (EC 3.1.15.-) (RNA exonuclease 2 homolog) (Small fragment nuclease)	24.65	10.1051	22.2987	19.0179	7.80777	9.60697	26.9679	-	-	-
Q02241	KIF23 KNSL5 MKLP1	Kinesin-like protein KIF23 (Kinesin-like protein 5) (Mitotic kinesin-like protein 1)	20.3346	17.1321	19.6077	19.0248	1.67893	13.5053	11.8531	13.4057	12.9214	0.926465
Q12824	SMARCB1 BAF47 INI1 SNF5L1	SWI/SNF-related matrix-associated actin-dependent regulator of chromatin subfamily B member 1 (BRG1-associated factor 47) (BAF47) (Integrase interactor 1 protein) (SNF5 homolog) (hSNF5)	23.2399	16.0398	17.851	19.0435	3.74528	9.91965	19.0008	8.2077	12.376	5.8007
P51114	FXR1	RNA-binding protein FXR1 (FMR1 autosomal homolog 1) (hFXR1p)	22.8645	19.977	14.3344	19.0586	4.33856	21.9701	11.9183	11.2247	15.0377	6.01362
Q86TG7	PEG10 EDR KIAA1051e MAR2 MART2 MEF3L1 RGAG3	Retrotransposon-derived protein PEG10 (Embryonal carcinoma differentiation-regulated protein) (Mammalian retrotransposon-derived protein 2) (Myelin expression factor 3-like protein 1) (MEF3-like protein 1) (Paternally expressed gene 10 protein) (Retrotransposon gag domain-containing protein 3) (Retrotransposon-derived gag-like polyprotein) (Ty3/Gypsy-like protein)	20.5353	13.747	22.9305	19.0709	4.76365	13.6725	24.5215	13.3201	17.1714	6.36781
Q96AY3	FKBP10 FKBP65 PSEC0056	Peptidyl-prolyl cis-trans isomerase FKBP10 (PPIase FKBP10) (EC 5.2.1.8) (65 kDa FK506-binding protein) (65 kDa FKBP) (FKBP-65) (FK506-binding protein 10) (FKBP-10) (Immunophilin FKBP65) (Rotamase)	13.8139	19.0165	24.3988	19.0764	5.29269	20.553	20.1488	-	-	-
P49589	CARS1 CARS	Cysteine--tRNA ligase, cytoplasmic (EC 6.1.1.16) (Cysteinyl-tRNA synthetase) (CysRS)	17.084	18.4466	21.705	19.0785	2.3744	11.836	16.1426	-	-	-
Q96D46	NMD3 CGI-07	60S ribosomal export protein NMD3 (hNMD3)	20.9048	12.7057	23.806	19.1389	5.75704	14.0532	26.0661	17.2233	19.1142	6.2257
P63010	AP2B1 ADTB2 CLAPB1	AP-2 complex subunit beta (AP105B) (Adaptor protein complex AP-2 subunit beta) (Adaptor-related protein complex 2 subunit beta) (Beta-2-adaptin) (Beta-adaptin) (Clathrin assembly protein complex 2 beta large chain) (Plasma membrane adaptor HA2/AP2 adaptin beta subunit)	17.9177	15.9777	23.5345	19.1433	3.92467	16.7062	11.5616	-	-	-
Q9UN86	G3BP2 KIAA0660	Ras GTPase-activating protein-binding protein 2 (G3BP-2) (GAP SH3 domain-binding protein 2)	17.6785	18.6873	21.1126	19.1595	1.76507	10.8544	17.311	5.36764	11.1777	5.97821
P52943	CRIP2 CRP2	Cysteine-rich protein 2 (CRP-2) (Protein ESP1)	38.151	8.64602	10.8305	19.2092	16.4404	24.2131	22.0261	4.8326	17.0239	10.6145
P06454	PTMA TMSA	Prothymosin alpha [Cleaved into: Prothymosin alpha, N-terminally processed; Thymosin alpha-1]	28.4892	10.8909	18.2559	19.212	8.83801	1.91318	10.0598	2.13521	4.70274	4.64069
O00139	KIF2A KIF2 KNS2	Kinesin-like protein KIF2A (Kinesin-2) (hK2)	14.4392	24.1321	19.0867	19.2193	4.84778	24.1044	18.1924	-	-	-
P56182	RRP1 D21S2056E NNP1 NOP52 RRP1A	Ribosomal RNA processing protein 1 homolog A (Novel nuclear protein 1) (NNP-1) (Nucleolar protein Nop52) (RRP1-like protein)	16.2332	14.992	26.4441	19.2231	6.28428	5.27522	23.1142	-	-	-
O95239	KIF4A KIF4	Chromosome-associated kinesin KIF4A (Chromokinesin-A)	27.2637	13.5113	16.9759	19.2503	7.15277	38.8503	25.232	-	-	-
Q7Z417	NUFIP2 KIAA1321 PIG1	FMR1-interacting protein NUFIP2 (82 kDa FMRP-interacting protein) (82-FIP) (Cell proliferation-inducing gene 1 protein) (FMRP-interacting protein 2) (Nuclear FMR1-interacting protein 2)	27.4216	11.0075	19.3756	19.2682	8.20757	14.5606	27.6892	14.2639	18.8379	7.66691
P49770	EIF2B2 EIF2BB	Translation initiation factor eIF-2B subunit beta (S20I15) (S20III15) (eIF-2B GDP-GTP exchange factor subunit beta)	8.44763	25.6351	23.7718	19.2848	9.43142	7.43269	9.62576	-	-	-
Q86V48	LUZP1	Leucine zipper protein 1	20.9211	20.0952	16.9518	19.3227	2.09439	14.779	20.0237	11.1459	15.3162	4.46321
P61024	CKS1B CKS1 PNAS-143 PNAS-16	Cyclin-dependent kinases regulatory subunit 1 (CKS-1)	21.5483	14.045	22.5034	19.3656	4.63243	14.5817	-	-	-	-
O75153	CLUH KIAA0664	Clustered mitochondria protein homolog	14.0096	17.8179	26.3601	19.3959	6.32468	16.7243	28.1934	6.78581	17.2345	10.7129
P28070	PSMB4 PROS26	Proteasome subunit beta type-4 (26 kDa prosomal protein) (HsBPROS26) (PROS-26) (Macropain beta chain) (Multicatalytic endopeptidase complex beta chain) (Proteasome beta chain) (Proteasome chain 3) (HsN3)	16.5359	29.4368	12.2253	19.3993	8.95595	15.379	11.66	-	-	-
Q9UI30	TRMT112 AD-001 HSPC152 HSPC170	Multifunctional methyltransferase subunit TRM112-like protein (tRNA methyltransferase 112 homolog)	24.071	13.1952	21.0142	19.4268	5.60898	7.40466	16.2774	10.8504	11.5108	4.47306
Q8WVJ2	NUDCD2	NudC domain-containing protein 2	23.8043	14.8972	19.6238	19.4418	4.45632	23.8756	12.0531	13.3246	16.4178	6.4899
P35580	MYH10	Myosin-10 (Cellular myosin heavy chain, type B) (Myosin heavy chain 10) (Myosin heavy chain, non-muscle IIb) (Non-muscle myosin heavy chain B) (NMMHC-B) (Non-muscle myosin heavy chain IIb) (NMMHC II-b) (NMMHC-IIB)	22.4458	17.3663	18.5157	19.4426	2.66356	15.1874	23.5024	11.0202	16.57	6.35492
Q8IXI1	RHOT2 ARHT2 C16orf39	Mitochondrial Rho GTPase 2 (MIRO-2) (hMiro-2) (EC 3.6.5.-) (Ras homolog gene family member T2)	25.2398	17.0998	15.9982	19.4459	5.04778	17.8267	-	71.7099	-	-
Q9BQE3	TUBA1C TUBA6	Tubulin alpha-1C chain (EC 3.6.5.-) (Alpha-tubulin 6) (Tubulin alpha-6 chain) [Cleaved into: Detyrosinated tubulin alpha-1C chain]	21.6405	19.1619	17.5931	19.4652	2.04071	15.532	19.8455	-	-	-
Q29RF7	PDS5A KIAA0648 PDS5 PIG54	Sister chromatid cohesion protein PDS5 homolog A (Cell proliferation-inducing gene 54 protein) (Sister chromatid cohesion protein 112) (SCC-112)	12.2861	32.6132	13.4971	19.4654	11.4024	10.5626	13.9955	4.90337	9.82048	4.59127
Q9Y305	ACOT9 CGI-16	Acyl-coenzyme A thioesterase 9, mitochondrial (Acyl-CoA thioesterase 9) (EC 3.1.2.-) (Acyl-CoA thioester hydrolase 9)	21.3867	24.9525	12.1698	19.503	6.5963	8.26622	18.328	6.38764	10.994	6.42055
P02751	FN1 FN	Fibronectin (FN) (Cold-insoluble globulin) (CIG) [Cleaved into: Anastellin; Ugl-Y1; Ugl-Y2; Ugl-Y3]	20.2526	16.0426	22.2721	19.5225	3.17832	18.4	27.0558	28.5291	24.6616	5.47252
Q8TDX7	NEK7	Serine/threonine-protein kinase Nek7 (EC 2.7.11.1) (Never in mitosis A-related kinase 7) (NimA-related protein kinase 7)	18.282	10.529	29.8821	19.5643	9.74011	12.5675	19.0722	23.8727	18.5042	5.67397
P35269	GTF2F1 RAP74	General transcription factor IIF subunit 1 (General transcription factor IIF 74 kDa subunit) (Transcription initiation factor IIF subunit alpha) (TFIIF-alpha) (Transcription initiation factor RAP74)	24.0537	15.5448	19.1148	19.5711	4.27276	12.002	19.4529	9.17348	13.5428	5.31011
Q01970	PLCB3	1-phosphatidylinositol 4,5-bisphosphate phosphodiesterase beta-3 (EC 3.1.4.11) (Phosphoinositide phospholipase C-beta-3) (Phospholipase C-beta-3) (PLC-beta-3)	23.6321	19.1279	15.9791	19.5797	3.84643	15.5434	23.3534	-	-	-
P46063	RECQL RECQ1 RECQL1	ATP-dependent DNA helicase Q1 (EC 3.6.4.12) (DNA helicase, RecQ-like type 1) (RecQ1) (DNA-dependent ATPase Q1) (RecQ protein-like 1)	24.6318	17.2336	16.9083	19.5913	4.36829	12.7209	13.8057	6.99621	11.1743	3.65875
Q5VYK3	ECPAS ECM29 KIAA0368	Proteasome adapter and scaffold protein ECM29 (Ecm29 proteasome adapter and scaffold) (Proteasome-associated protein ECM29 homolog)	24.7922	17.878	16.1489	19.6064	4.57355	11.183	19.1423	-	-	-
Q99627	COPS8 CSN8	COP9 signalosome complex subunit 8 (SGN8) (Signalosome subunit 8) (COP9 homolog) (hCOP9) (JAB1-containing signalosome subunit 8)	15.2413	24.3496	19.2428	19.6112	4.56531	29.3551	16.8164	2.37292	16.1815	13.5023
Q16531	DDB1 XAP1	DNA damage-binding protein 1 (DDB p127 subunit) (DNA damage-binding protein a) (DDBa) (Damage-specific DNA-binding protein 1) (HBV X-associated protein 1) (XAP-1) (UV-damaged DNA-binding factor) (UV-damaged DNA-binding protein 1) (UV-DDB 1) (XPE-binding factor) (XPE-BF) (Xeroderma pigmentosum group E-complementing protein) (XPCe)	23.6128	19.0716	16.1545	19.613	3.75851	19.3652	15.5327	11.1443	15.3474	4.11361
Q14558	PRPSAP1	Phosphoribosyl pyrophosphate synthase-associated protein 1 (PRPP synthase-associated protein 1) (39 kDa phosphoribosypyrophosphate synthase-associated protein) (PAP39)	18.1388	21.5305	19.2552	19.6415	1.72851	22.6605	16.2507	-	-	-
P06756	ITGAV MSK8 VNRA VTNR	Integrin alpha-V (Vitronectin receptor) (Vitronectin receptor subunit alpha) (CD antigen CD51) [Cleaved into: Integrin alpha-V heavy chain; Integrin alpha-V light chain]	18.1261	18.5834	22.2437	19.6511	2.25694	15.0657	18.7415	16.8164	16.8745	1.8386
O43592	XPOT	Exportin-T (Exportin(tRNA)) (tRNA exportin)	20.0358	16.4459	22.6042	19.6953	3.09322	16.0482	21.4152	-	-	-
P31150	GDI1 GDIL OPHN2 RABGDIA XAP4	Rab GDP dissociation inhibitor alpha (Rab GDI alpha) (Guanosine diphosphate dissociation inhibitor 1) (GDI-1) (Oligophrenin-2) (Protein XAP-4)	20.8053	17.6311	20.7085	19.715	1.80535	8.12607	25.024	12.6065	15.2522	8.75412
Q92499	DDX1	ATP-dependent RNA helicase DDX1 (EC 3.6.4.13) (DEAD box protein 1) (DEAD box protein retinoblastoma) (DBP-RB)	13.2283	24.4302	21.5723	19.7436	5.82053	14.848	17.3403	-	-	-
Q8WVV9	HNRNPLL HNRPLL SRRF BLOCK24	Heterogeneous nuclear ribonucleoprotein L-like (hnRNPLL) (Stromal RNA-regulating factor)	20.4411	11.3051	27.4895	19.7452	8.11461	23.5994	28.8747	10.0242	20.8328	9.72503
O00267	SUPT5H SPT5 SPT5H	Transcription elongation factor SPT5 (hSPT5) (DRB sensitivity-inducing factor 160 kDa subunit) (DSIF p160) (DRB sensitivity-inducing factor large subunit) (DSIF large subunit) (Tat-cotransactivator 1 protein) (Tat-CT1 protein)	19.1481	14.0879	26.0032	19.7464	5.98016	14.194	21.7546	17.3431	17.7639	3.7978
P53597	SUCLG1	Succinate--CoA ligase [ADP/GDP-forming] subunit alpha, mitochondrial (EC 6.2.1.4) (EC 6.2.1.5) (Succinyl-CoA synthetase subunit alpha) (SCS-alpha)	34.6772	12.0454	12.6973	19.8066	12.8824	7.8707	6.91492	10.5466	8.44406	1.88249
Q07866	KLC1 KLC KNS2	Kinesin light chain 1 (KLC 1)	13.4798	20.8754	25.0723	19.8092	5.86932	34.4984	18.2566	6.55472	19.7699	14.0332
P16435	POR CYPOR	NADPH--cytochrome P450 reductase (CPR) (P450R) (EC 1.6.2.4)	21.0079	24.1999	14.2492	19.819	5.08078	13.7284	19.7619	23.0982	18.8628	4.74916
Q9BZE4	GTPBP4 CRFG NOG1	GTP-binding protein 4 (Chronic renal failure gene protein) (GTP-binding protein NGB) (Nucleolar GTP-binding protein 1)	17.5258	25.5426	16.4152	19.8279	4.98017	18.6158	21.6436	8.79665	16.352	6.716
O43765	SGTA SGT SGT1	Small glutamine-rich tetratricopeptide repeat-containing protein alpha (Alpha-SGT) (Vpu-binding protein) (UBP)	13.4963	32.6395	13.3944	19.8434	11.0819	10.0816	16.3537	3.51355	9.98296	6.42064
P42285	MTREX DOB1 KIAA0052 MTR4 SKIV2L2	Exosome RNA helicase MTR4 (EC 3.6.4.13) (ATP-dependent RNA helicase DOB1) (ATP-dependent RNA helicase SKIV2L2) (Superkiller viralicidic activity 2-like 2) (TRAMP-like complex helicase)	25.4699	18.7804	15.326	19.8588	5.15722	13.8607	19.1325	20.4828	17.8253	3.49924
Q9H2U1	DHX36 DDX36 KIAA1488 MLEL1 RHAU	ATP-dependent DNA/RNA helicase DHX36 (EC 3.6.4.12) (EC 3.6.4.13) (DEAD/H box polypeptide 36) (DEAH-box protein 36) (G4-resolvase-1) (G4R1) (MLE-like protein 1) (RNA helicase associated with AU-rich element protein)	25.4555	18.6443	15.6154	19.905	5.03974	14.8914	16.2893	-	-	-
P00390	GSR GLUR GRD1	Glutathione reductase, mitochondrial (GR) (GRase) (EC 1.8.1.7)	23.2081	20.3587	16.1559	19.9076	3.54765	5.00293	19.8692	7.37284	10.7483	7.98731
P62995	TRA2B SFRS10	Transformer-2 protein homolog beta (TRA-2 beta) (TRA2-beta) (hTRA2-beta) (Splicing factor, arginine/serine-rich 10) (Transformer-2 protein homolog B)	15.6446	23.653	20.616	19.9712	4.043	10.5706	16.9732	7.55968	11.7011	4.80751
P28072	PSMB6 LMPY Y	Proteasome subunit beta type-6 (EC 3.4.25.1) (Macropain delta chain) (Multicatalytic endopeptidase complex delta chain) (Proteasome delta chain) (Proteasome subunit Y)	10.0258	6.6613	43.3306	20.0059	20.2697	9.32666	13.6897	4.70718	9.24117	4.49186
Q9Y4W2	LAS1L MSTP060	Ribosomal biogenesis protein LAS1L (Protein LAS1 homolog)	23.0088	21.0946	15.9657	20.023	3.64179	16.5241	13.6614	-	-	-
Q8NEZ5	FBXO22 FBX22	F-box only protein 22 (F-box protein FBX22p44)	27.9362	15.5577	16.7229	20.0723	6.83528	8.51664	-	7.82025	-	-
P14550	AKR1A1 ALDR1 ALR	Aldo-keto reductase family 1 member A1 (EC 1.1.1.2) (EC 1.1.1.372) (EC 1.1.1.54) (Alcohol dehydrogenase [NADP(+)]) (Aldehyde reductase) (Glucuronate reductase) (EC 1.1.1.19) (Glucuronolactone reductase) (EC 1.1.1.20)	21.3113	25.9084	13.0284	20.0827	6.52731	17.7598	11.2649	-	-	-
O76003	GLRX3 PICOT TXNL2 HUSSY-22	Glutaredoxin-3 (PKC-interacting cousin of thioredoxin) (PICOT) (PKC-theta-interacting protein) (PKCq-interacting protein) (Thioredoxin-like protein 2)	10.8885	9.98128	39.3822	20.084	16.7189	16.4243	18.9424	6.38186	13.9162	6.64527
O43660	PLRG1	Pleiotropic regulator 1	22.185	15.1924	22.88	20.0858	4.25202	18.1683	29.2246	7.60144	18.3314	10.8125
Q14315	FLNC ABPL FLN2	Filamin-C (FLN-C) (FLNc) (ABP-280-like protein) (ABP-L) (Actin-binding-like protein) (Filamin-2) (Gamma-filamin)	20.7016	21.074	18.4884	20.088	1.39774	16.2774	17.3465	16.7291	16.7843	0.536701
O60488	ACSL4 ACS4 FACL4 LACS4	Long-chain-fatty-acid--CoA ligase 4 (EC 6.2.1.3) (Arachidonate--CoA ligase) (EC 6.2.1.15) (Long-chain acyl-CoA synthetase 4) (LACS 4)	31.939	6.62731	21.7209	20.0957	12.7339	16.2219	33.8292	87.4476	45.8329	37.0991
Q8N392	ARHGAP18	Rho GTPase-activating protein 18 (MacGAP) (Rho-type GTPase-activating protein 18)	23.7549	17.2898	19.2995	20.1147	3.30878	-	8.88756	12.5132	-	-
O75955	FLOT1	Flotillin-1	25.9895	13.6203	20.7419	20.1172	6.2082	14.2566	16.7201	-	-	-
Q9NU22	MDN1 KIAA0301	Midasin (Dynein-related AAA-ATPase MDN1) (MIDAS-containing protein)	25.2482	17.1218	18.11	20.16	4.43411	13.1801	23.6332	-	-	-
Q5T4S7	UBR4 KIAA0462 KIAA1307 RBAF600 ZUBR1	E3 ubiquitin-protein ligase UBR4 (EC 2.3.2.27) (600 kDa retinoblastoma protein-associated factor) (N-recognin-4) (RING-type E3 ubiquitin transferase UBR4) (Retinoblastoma-associated factor of 600 kDa) (RBAF600) (p600) (Zinc finger UBR1-type protein 1)	22.0011	13.5972	24.8911	20.1631	5.86699	14.3843	22.0151	11.878	16.0925	5.28005
Q7Z460	CLASP1 KIAA0622 MAST1	CLIP-associating protein 1 (Cytoplasmic linker-associated protein 1) (Multiple asters homolog 1) (Protein Orbit homolog 1) (hOrbit1)	15.3267	27.5016	17.7185	20.1823	6.45053	13.7224	21.4738	-	-	-
O75122	CLASP2 KIAA0627	CLIP-associating protein 2 (Cytoplasmic linker-associated protein 2) (Protein Orbit homolog 2) (hOrbit2)	23.381	18.2318	18.9378	20.1835	2.79151	49.6397	29.4403	8.67313	29.251	20.4839
P49257	LMAN1 ERGIC53 F5F8D	Protein ERGIC-53 (ER-Golgi intermediate compartment 53 kDa protein) (Gp58) (Intracellular mannose-specific lectin MR60) (Lectin mannose-binding 1)	24.8092	8.72173	27.0238	20.1849	9.98897	6.59112	18.7071	-	-	-
Q13242	SRSF9 SFRS9 SRP30C	Serine/arginine-rich splicing factor 9 (Pre-mRNA-splicing factor SRp30C) (Splicing factor, arginine/serine-rich 9)	23.234	15.7192	21.6682	20.2071	3.96472	11.8982	16.2823	-	-	-
Q9BZZ5	API5 MIG8	Apoptosis inhibitor 5 (API-5) (Antiapoptosis clone 11 protein) (AAC-11) (Cell migration-inducing gene 8 protein) (Fibroblast growth factor 2-interacting factor) (FIF) (Protein XAGL)	25.6218	16.2269	18.8904	20.2464	4.84202	16.3761	12.5262	29.6632	19.5218	8.99112
P53367	ARFIP1	Arfaptin-1 (ADP-ribosylation factor-interacting protein 1)	32.4018	13.1069	15.3267	20.2785	10.5576	15.3439	9.21306	-	-	-
Q49A26	GLYR1 HIBDL NDF NP60 NPAC	Cytokine-like nuclear factor N-PAC (NPAC) (3-hydroxyisobutyrate dehydrogenase-like protein) (Glyoxylate reductase 1 homolog) (Nuclear protein NP60) (Nuclear protein of 60 kDa) (Nucleosome-destabilizing factor) (hNDF) (Putative oxidoreductase GLYR1)	25.5066	12.4152	23.1018	20.3412	6.96864	16.3306	20.6009	11.7598	16.2304	4.42141
Q8TEM1	NUP210 KIAA0906 PSEC0245	Nuclear pore membrane glycoprotein 210 (Nuclear pore protein gp210) (Nuclear envelope pore membrane protein POM 210) (POM210) (Nucleoporin Nup210) (Pore membrane protein of 210 kDa)	25.1995	16.5038	19.4724	20.3919	4.42017	8.65378	19.3912	6.24924	11.4314	6.99747
Q14677	CLINT1 ENTH EPN4 EPNR KIAA0171	Clathrin interactor 1 (Clathrin-interacting protein localized in the trans-Golgi region) (Clint) (Enthoprotin) (Epsin-4) (Epsin-related protein) (EpsinR)	18.4073	14.8625	27.9227	20.3975	6.75376	12.8715	17.4754	13.4409	14.5959	2.5099
O00541	PES1	Pescadillo homolog	16.1939	23.3752	21.7233	20.4308	3.76109	13.6561	13.0215	18.0657	14.9145	2.74743
O15027	SEC16A KIAA0310 SEC16 SEC16L	Protein transport protein Sec16A (SEC16 homolog A) (p250)	18.2893	24.9908	18.1207	20.4669	3.91869	14.4824	33.3866	14.2779	20.7156	10.9739
P04818	TYMS TS OK/SW-cl.29	Thymidylate synthase (TS) (TSase) (EC 2.1.1.45)	16.5881	16.2837	28.5668	20.4795	7.00546	24.4085	22.2987	12.2715	19.6596	6.48465
Q9BRJ6	C7orf50 FP15621	Uncharacterized protein C7orf50	21.7992	14.7405	24.9052	20.4816	5.20886	24.5898	11.375	7.65716	14.5406	8.89911
Q8NFJ5	GPRC5A GPCR5A RAI3 RAIG1	Retinoic acid-induced protein 3 (G-protein coupled receptor family C group 5 member A) (Phorbol ester induced gene 1) (PEIG-1) (Retinoic acid-induced gene 1 protein) (RAIG-1)	23.3734	12.6683	25.4038	20.4818	6.84242	57.9797	24.8307	-	-	-
O94979	SEC31A KIAA0905 SEC31L1 HSPC275 HSPC334	Protein transport protein Sec31A (ABP125) (ABP130) (SEC31-like protein 1) (SEC31-related protein A) (Web1-like protein)	11.4558	31.5247	18.7355	20.572	10.1597	17.0991	10.8456	12.6019	13.5156	3.22531
Q9GZP4	PITHD1 C1orf128 AD039 HT014 PP603	PITH domain-containing protein 1	21.5372	13.7321	26.4884	20.5859	6.43114	19.0605	18.2599	6.6856	14.6687	6.92511
Q08379	GOLGA2	Golgin subfamily A member 2 (130 kDa cis-Golgi matrix protein) (GM130) (GM130 autoantigen) (Golgin-95)	20.8491	17.9346	23.0408	20.6082	2.56163	13.9215	19.0657	12.2237	15.0703	3.56272
Q9BTT0	ANP32E	Acidic leucine-rich nuclear phosphoprotein 32 family member E (LANP-like protein) (LANP-L)	26.7844	12.8145	22.5275	20.7088	7.16033	12.4082	6.73617	-	-	-
Q9UBF2	COPG2	Coatomer subunit gamma-2 (Gamma-2-coat protein) (Gamma-2-COP)	24.9964	17.8915	19.4588	20.7822	3.73281	-	19.7619	-	-	-
Q12788	TBL3 SAZD	Transducin beta-like protein 3 (WD repeat-containing protein SAZD)	16.2598	16.4508	29.828	20.8462	7.77904	13.0457	19.7451	11.9393	14.91	4.22368
Q14108	SCARB2 CD36L2 LIMP2 LIMPII	Lysosome membrane protein 2 (85 kDa lysosomal membrane sialoglycoprotein) (LGP85) (CD36 antigen-like 2) (Lysosome membrane protein II) (LIMP II) (Scavenger receptor class B member 2) (CD antigen CD36)	25.7108	24.6931	12.2607	20.8882	7.48894	-	10.6672	18.7646	-	-
Q5VT79	ANXA8L1 ANXA8L2	Annexin A8-like protein 1	11.3499	23.2487	28.0793	20.8926	8.60998	23.7793	25.3993	9.85144	19.6767	8.54738
P15144	ANPEP APN CD13 PEPN	Aminopeptidase N (AP-N) (hAPN) (EC 3.4.11.2) (Alanyl aminopeptidase) (Aminopeptidase M) (AP-M) (Microsomal aminopeptidase) (Myeloid plasma membrane glycoprotein CD13) (gp150) (CD antigen CD13)	25.6771	14.079	23.1396	20.9652	6.09711	20.1233	15.9445	10.1406	15.4028	5.01335
Q9BXV9	GON7 C14orf142	EKC/KEOPS complex subunit GON7	31.68	15.5149	15.7284	20.9744	9.2719	30.0753	11.6092	-	-	-
P41567	EIF1 SUI1	Eukaryotic translation initiation factor 1 (eIF1) (A121) (Protein translation factor SUI1 homolog) (Sui1iso1)	19.1357	24.8199	19.0663	21.0073	3.302	9.86931	16.9028	15.9049	14.2257	3.80557
Q9NZZ3	CHMP5 C9orf83 SNF7DC2 CGI-34 HSPC177 PNAS-114 PNAS-2	Charged multivesicular body protein 5 (Chromatin-modifying protein 5) (SNF7 domain-containing protein 2) (Vacuolar protein sorting-associated protein 60) (Vps60) (hVps60)	21.8988	17.9817	23.1614	21.014	2.70086	10.3316	15.5441	5.81614	10.5639	4.86815
O95379	TNFAIP8	Tumor necrosis factor alpha-induced protein 8 (TNF alpha-induced protein 8) (Head and neck tumor and metastasis-related protein) (MDC-3.13) (NF-kappa-B-inducible DED-containing protein) (NDED) (SCC-S2) (TNF-induced protein GG2-1)	29.5546	14.6881	18.8865	21.0431	7.6643	9.42931	-	-	-	-
P26358	DNMT1 AIM CXXC9 DNMT	DNA (cytosine-5)-methyltransferase 1 (Dnmt1) (EC 2.1.1.37) (CXXC-type zinc finger protein 9) (DNA methyltransferase HsaI) (DNA MTase HsaI) (M.HsaI) (MCMT)	18.2158	23.6455	21.3484	21.0699	2.72553	20.948	26.3726	14.4985	20.6064	5.94442
P46937	YAP1 YAP65	Transcriptional coactivator YAP1 (Yes-associated protein 1) (Protein yorkie homolog) (Yes-associated protein YAP65 homolog)	18.5416	24.3908	20.2997	21.0773	3.00115	16.5533	17.0111	14.2646	15.943	1.47142
Q9HA77	CARS2 OK/SW-cl.10	Probable cysteine--tRNA ligase, mitochondrial (EC 6.1.1.16) (Cysteinyl-tRNA synthetase) (CysRS)	26.9561	10.2406	26.0956	21.0975	9.41212	19.6503	12.0686	-	-	-
Q00534	CDK6 CDKN6	Cyclin-dependent kinase 6 (EC 2.7.11.22) (Cell division protein kinase 6) (Serine/threonine-protein kinase PLSTIRE)	27.1429	17.9622	18.191	21.0987	5.23568	15.2765	14.8726	19.9744	16.7078	2.83612
Q9H3U1	UNC45A SMAP1	Protein unc-45 homolog A (Unc-45A) (GCUNC-45) (Smooth muscle cell-associated protein 1) (SMAP-1)	23.9885	22.9732	16.5484	21.1701	4.03449	12.6225	18.42	15.5776	15.54	2.89889
Q6L8Q7	PDE12	2',5'-phosphodiesterase 12 (2'-PDE) (2-PDE) (EC 3.1.4.-) (Mitochondrial deadenylase) (EC 3.1.13.4)	35.6404	8.47176	19.4562	21.1894	13.667	36.8599	-	10.9457	-	-
Q9H2M9	RAB3GAP2 KIAA0839	Rab3 GTPase-activating protein non-catalytic subunit (RGAP-iso) (Rab3 GTPase-activating protein 150 kDa subunit) (Rab3-GAP p150) (Rab3-GAP150) (Rab3-GAP regulatory subunit)	21.6436	19.7747	22.1778	21.1987	1.26179	12.3153	31.4923	-	-	-
Q9BU89	DOHH HLRC1	Deoxyhypusine hydroxylase (hDOHH) (EC 1.14.99.29) (Deoxyhypusine dioxygenase) (Deoxyhypusine monooxygenase) (HEAT-like repeat-containing protein 1)	25.2068	18.336	20.0799	21.2076	3.5715	14.0702	13.9696	-	-	-
P18858	LIG1	DNA ligase 1 (EC 6.5.1.1) (DNA ligase I) (Polydeoxyribonucleotide synthase [ATP] 1)	21.3595	16.9525	25.3575	21.2232	4.20418	18.1562	23.7101	-	-	-
P46783	RPS10	40S ribosomal protein S10 (Small ribosomal subunit protein eS10)	14.7885	26.9924	21.9177	21.2328	6.13071	22.5677	15.9183	-	-	-
P09758	TACSTD2 GA733-1 M1S1 TROP2	Tumor-associated calcium signal transducer 2 (Cell surface glycoprotein Trop-2) (Membrane component chromosome 1 surface marker 1) (Pancreatic carcinoma marker protein GA733-1)	20.7663	17.4393	25.531	21.2455	4.06706	19.4159	24.1148	-	-	-
P52434	POLR2H	DNA-directed RNA polymerases I, II, and III subunit RPABC3 (RNA polymerases I, II, and III subunit ABC3) (DNA-directed RNA polymerase II subunit H) (DNA-directed RNA polymerases I, II, and III 17.1 kDa polypeptide) (RPB17) (RPB8 homolog) (hRPB8)	23.0236	21.5434	19.1834	21.2502	1.93682	12.1937	-	-	-	-
O00499	BIN1 AMPHL	Myc box-dependent-interacting protein 1 (Amphiphysin II) (Amphiphysin-like protein) (Box-dependent myc-interacting protein 1) (Bridging integrator 1)	26.0038	16.5157	21.3342	21.2845	4.74422	24.3084	27.0286	11.0771	20.8047	8.53342
P04150	NR3C1 GRL	Glucocorticoid receptor (GR) (Nuclear receptor subfamily 3 group C member 1)	25.4782	15.9847	22.4006	21.2879	4.84358	12.7841	13.9785	10.0622	12.2749	2.00716
Q99848	EBNA1BP2 EBP2	Probable rRNA-processing protein EBP2 (EBNA1-binding protein 2) (Nucleolar protein p40)	11.923	41.0523	11.0613	21.3455	17.072	11.2169	11.7644	5.54007	9.50713	3.44646
P09960	LTA4H LTA4	Leukotriene A-4 hydrolase (LTA-4 hydrolase) (EC 3.3.2.6) (Leukotriene A(4) hydrolase) (Tripeptide aminopeptidase LTA4H) (EC 3.4.11.4)	20.6236	20.0806	23.442	21.3821	1.80454	13.6763	18.5296	8.45517	13.5537	5.03834
P09661	SNRPA1	U2 small nuclear ribonucleoprotein A' (U2 snRNP A')	17.6948	25.223	21.3144	21.4107	3.76504	-	-	-	-	-
Q9GZR7	DDX24	ATP-dependent RNA helicase DDX24 (EC 3.6.4.13) (DEAD box protein 24)	25.3464	16.9932	22.0473	21.4623	4.20724	29.7989	17.5183	14.771	20.6961	8.00208
P11388	TOP2A TOP2	DNA topoisomerase 2-alpha (EC 5.6.2.2) (DNA topoisomerase II, alpha isozyme)	23.1691	19.8795	21.4485	21.499	1.64539	13.0926	23.3558	13.6427	16.697	5.77321
Q9UIG0	BAZ1B WBSC10 WBSCR10 WBSCR9 WSTF	Tyrosine-protein kinase BAZ1B (EC 2.7.10.2) (Bromodomain adjacent to zinc finger domain protein 1B) (Williams syndrome transcription factor) (Williams-Beuren syndrome chromosomal region 10 protein) (Williams-Beuren syndrome chromosomal region 9 protein) (hWALp2)	28.3211	20.1546	16.0454	21.507	6.24858	18.6979	21.4281	11.0225	17.0495	5.39508
Q9BQ52	ELAC2 HPC2	Zinc phosphodiesterase ELAC protein 2 (EC 3.1.26.11) (ElaC homolog protein 2) (Heredity prostate cancer protein 2) (Ribonuclease Z 2) (RNase Z 2) (tRNA 3 endonuclease 2) (tRNase Z 2)	30.1944	13.2502	21.1642	21.5363	8.47824	20.6526	24.2034	19.5721	21.476	2.42295
P55145	MANF ARMET ARP	Mesencephalic astrocyte-derived neurotrophic factor (Arginine-rich protein) (Protein ARMET)	23.6606	19.9045	21.046	21.537	1.9256	12.6531	14.429	-	-	-
Q96K76	USP47	Ubiquitin carboxyl-terminal hydrolase 47 (EC 3.4.19.12) (Deubiquitinating enzyme 47) (Ubiquitin thioesterase 47) (Ubiquitin-specific-processing protease 47)	15.0931	14.3806	35.1395	21.5377	11.7849	29.0534	61.4242	-	-	-
P67812	SEC11A SEC11L1 SPC18 SPCS4A	Signal peptidase complex catalytic subunit SEC11A (EC 3.4.21.89) (Endopeptidase SP18) (Microsomal signal peptidase 18 kDa subunit) (SPase 18 kDa subunit) (SEC11 homolog A) (SEC11-like protein 1) (SPC18)	20.0384	25.0678	19.5767	21.5609	3.0458	7.53352	22.8347	-	-	-
Q96QR8	PURB	Transcriptional activator protein Pur-beta (Purine-rich element-binding protein B)	17.1259	33.7186	14.0945	21.6464	10.5642	17.7679	16.0926	-	-	-
Q8TC07	TBC1D15	TBC1 domain family member 15 (GTPase-activating protein RAB7) (GAP for RAB7) (Rab7-GAP)	18.2379	15.2262	31.5275	21.6639	8.67386	11.794	37.8793	13.3704	21.0146	14.6265
Q9UKD2	MRTO4 C1orf33 MRT4	mRNA turnover protein 4 homolog (Ribosome assembly factor MRTO4)	21.1375	17.7287	26.1257	21.6639	4.22318	16.0799	16.2703	16.593	16.3144	0.259357
O43251	RBFOX2 FOX2 HRNBP2 RBM9 RTA	RNA binding protein fox-1 homolog 2 (Fox-1 homolog B) (Hexaribonucleotide-binding protein 2) (RNA-binding motif protein 9) (RNA-binding protein 9) (Repressor of tamoxifen transcriptional activity)	21.7429	18.531	24.7979	21.6906	3.1338	13.6949	15.5833	21.3793	16.8858	4.00438
Q6PGP7	SKIC3 KIAA0372 TTC37	SKI3 subunit of superkiller complex protein (SKI3 homolog) (Ski3) (Tetratricopeptide repeat protein 37) (TPR repeat protein 37) (Tricho-hepatic-enteric syndrome protein) (Thespin)	25.0026	14.1528	25.9265	21.694	6.54717	-	11.7956	-	-	-
[truncated: 3,899 more rows]

## Sheet: Column definitions
Sheet 1 Prox-SILAC ER stress
Protein info	Protein information
Uniprot ID	Uniprot ID
Protein name	Protein name annotated by Uniprot database
[truncated: 41 more rows]
