# Supplementary material for: Spatially resolved mapping of proteome turnover dynamics with subcellular precision
Source: Nat Commun. 2023 Nov 8;14:7217. doi: 10.1038/s41467-023-42861-8 (PMC10632371; doi:10.1038/s41467-023-42861-8)
Supplement: Supplementary file 8 — Supplementary Data 4 [file 41467_2023_42861_MOESM8_ESM.xlsx]

## Sheet: Prox-SILAC D0-D7-D10
Protein info				Metabolic replacement fraction (MRF, %)
Uniprot ID	Protein names	Gene name	secretome?	D0_rep1	D0_rep2	D0_ave	D0_std	D7_rep1	D7_rep2	D7_ave	D7_std	D10_rep1	D10_rep2	D10_ave	D10_std
P55145	Mesencephalic astrocyte-derived neurotrophic factor (Arginine-rich protein) (Protein ARMET)	MANF	1	1.32345	1.40099	1.36222	0.0548315	3.29531	4.85116	4.07324	1.10016	2.62769	1.91694	2.27231	0.502579
P07237	Protein disulfide-isomerase (PDI) (EC 5.3.4.1) (Cellular thyroid hormone-binding protein) (Prolyl 4-hydroxylase subunit beta) (p55)	P4HB	1	1.47997	1.4006	1.44029	0.0561185	1.45405	1.51781	1.48593	0.0450865	2.08836	2.68312	2.38574	0.420563
P13667	Protein disulfide-isomerase A4 (EC 5.3.4.1) (Endoplasmic reticulum resident protein 70) (ER protein 70) (ERp70) (Endoplasmic reticulum resident protein 72) (ER protein 72) (ERp-72) (ERp72)	PDIA4	1	1.47327	1.44239	1.45783	0.0218352	1.76682	1.74491	1.75587	0.0154926	0.603022	0.758641	0.680831	0.110039
Q14165	Malectin	MLEC	1	1.59243	1.59224	1.59233	0.000136953	1.6418	4.25555	2.94867	1.84821	3.243	2.11136	2.67718	0.800193
P27797	Calreticulin (CRP55) (Calregulin) (Endoplasmic reticulum resident protein 60) (ERp60) (HACBP) (grp60)	CALR	1	1.72087	1.59127	1.65607	0.0916399	1.48443	1.47317	1.4788	0.00796164	3.90289	3.1158	3.50934	0.556558
P50454	Serpin H1 (47 kDa heat shock protein) (Arsenic-transactivated protein 3) (AsTP3) (Cell proliferation-inducing gene 14 protein) (Collagen-binding protein) (Colligin) (Rheumatoid arthritis-related antigen RA-A47)	SERPINH1	1	1.73642	1.62999	1.6832	0.0752537	1.93579	2.02792	1.98186	0.0651503	6.28605	5.68751	5.98678	0.423229
Q15084	Protein disulfide-isomerase A6 (EC 5.3.4.1) (Endoplasmic reticulum protein 5) (ER protein 5) (ERp5) (Protein disulfide isomerase P5) (Thioredoxin domain-containing protein 7)	PDIA6	1	1.73883	1.69507	1.71695	0.0309414	1.72415	1.74008	1.73212	0.0112666	0.848342	0.891108	0.869725	0.0302403
Q9Y4L1	Hypoxia up-regulated protein 1 (150 kDa oxygen-regulated protein) (ORP-150) (170 kDa glucose-regulated protein) (GRP-170)	HYOU1	1	1.72009	1.74453	1.73231	0.0172754	1.92559	1.8322	1.8789	0.0660361	1.02988	1.01146	1.02067	0.0130236
P11498	Pyruvate carboxylase, mitochondrial (EC 6.4.1.1) (Pyruvic carboxylase) (PCB)	PC	0	1.81505	1.65186	1.73345	0.115394	4.81457	1.20744	3.01101	2.55063	5.61897	4.52923	5.0741	0.770566
P30101	Protein disulfide-isomerase A3 (EC 5.3.4.1) (58 kDa glucose-regulated protein) (58 kDa microsomal protein) (p58) (Disulfide isomerase ER-60) (Endoplasmic reticulum resident protein 57) (ER protein 57) (ERp57) (Endoplasmic reticulum resident protein 60) (ER protein 60) (ERp60)	PDIA3	1	1.78554	1.6913	1.73842	0.066635	1.72357	1.75746	1.74052	0.023963	0.839385	0.855351	0.847368	0.0112896
P14625	Endoplasmin (94 kDa glucose-regulated protein) (GRP-94) (Heat shock protein 90 kDa beta member 1) (Tumor rejection antigen 1) (gp96 homolog)	HSP90B1	1	1.78988	1.7283	1.75909	0.0435402	1.84223	1.85793	1.85008	0.0111033	0.801415	0.78684	0.794128	0.0103066
Q14257	Reticulocalbin-2 (Calcium-binding protein ERC-55) (E6-binding protein) (E6BP)	RCN2	1	1.77512	1.77271	1.77391	0.00170561	1.81881	1.87035	1.84458	0.0364475	4.46767	3.68575	4.07671	0.552895
Q15293	Reticulocalbin-1	RCN1	1	1.84406	1.71217	1.77811	0.0932545	1.82816	2.2112	2.01968	0.270853	4.91712	3.83127	4.37419	0.767812
O43852	Calumenin (Crocalbin) (IEF SSP 9302)	CALU	1	1.87844	1.72763	1.80303	0.106639	1.85513	1.89163	1.87338	0.0258046	1.9849	1.3254	1.65515	0.466341
Q8NBS9	Thioredoxin domain-containing protein 5 (Endoplasmic reticulum resident protein 46) (ER protein 46) (ERp46) (Thioredoxin-like protein p46)	TXNDC5	1	1.82999	1.79943	1.81471	0.0216091	2.13713	2.29642	2.21678	0.112639	2.99823	2.09641	2.54732	0.637682
P27824	Calnexin (IP90) (Major histocompatibility complex class I antigen-binding protein p88) (p90)	CANX	1	2.0117	1.86505	1.93838	0.103694	1.63406	1.41723	1.52564	0.153321	0.862624	0.934662	0.898643	0.0509383
Q07065	Cytoskeleton-associated protein 4 (63-kDa cytoskeleton-linking membrane protein) (Climp-63) (p63)	CKAP4	1	2.05652	1.8924	1.97446	0.116052	1.70271	1.91857	1.81064	0.15264	5.27639	3.96426	4.62032	0.927816
Q9BTV4	Transmembrane protein 43 (Protein LUMA)	TMEM43	1	2.07311	1.93011	2.00161	0.101115	5.76581	1.78824	3.77703	2.81257	2.90668	4.03872	3.4727	0.800473
P11021	Endoplasmic reticulum chaperone BiP (EC 3.6.4.10) (78 kDa glucose-regulated protein) (GRP-78) (Binding-immunoglobulin protein) (BiP) (Heat shock protein 70 family protein 5) (HSP70 family protein 5) (Heat shock protein family A member 5) (Immunoglobulin heavy chain-binding protein)	HSPA5	1	2.00277	2.02332	2.01304	0.014529	2.00094	2.07618	2.03856	0.0532	0.60804	0.604978	0.606509	0.00216552
Q96HE7	ERO1-like protein alpha (ERO1-L) (ERO1-L-alpha) (EC 1.8.4.-) (Endoplasmic oxidoreductin-1-like protein) (Endoplasmic reticulum oxidoreductase alpha) (Oxidoreductin-1-L-alpha)	ERO1A	1	2.11653	1.96453	2.04053	0.107481	6.37072	5.62512	5.99792	0.527221	5.75533	6.91345	6.33439	0.818909
Q92504	Zinc transporter SLC39A7 (Histidine-rich membrane protein Ke4) (Really interesting new gene 5 protein) (Solute carrier family 39 member 7) (Zrt-, Irt-like protein 7) (ZIP7)	SLC39A7	1	2.19494	1.90193	2.04843	0.207193	2.78974	1.95953	2.37464	0.587044	1.10222	1.21974	1.16098	0.0831012
Q9UHG3	Prenylcysteine oxidase 1 (EC 1.8.3.5) (Prenylcysteine lyase)	PCYOX1	1	2.19972	1.91953	2.05963	0.198125	8.11366	8.49111	8.30238	0.2669	7.55925	3.85364	5.70645	2.62026
Q9NYU2	UDP-glucose:glycoprotein glucosyltransferase 1 (UGT1) (hUGT1) (EC 2.4.1.-) (UDP--Glc:glycoprotein glucosyltransferase) (UDP-glucose ceramide glucosyltransferase-like 1)	UGGT1	1	2.15331	2.00171	2.07751	0.107197	1.77502	2.32105	2.04804	0.386097	3.65003	5.72112	4.68558	1.46449
Q13162	Peroxiredoxin-4 (EC 1.11.1.24) (Antioxidant enzyme AOE372) (AOE37-2) (Peroxiredoxin IV) (Prx-IV) (Thioredoxin peroxidase AO372) (Thioredoxin-dependent peroxide reductase A0372) (Thioredoxin-dependent peroxiredoxin 4)	PRDX4	1	2.07158	2.1036	2.08759	0.0226416	7.38708	6.50885	6.94797	0.621003	10.3846	2.79078	6.5877	5.36966
Q14697	Neutral alpha-glucosidase AB (EC 3.2.1.207) (Alpha-glucosidase 2) (Glucosidase II subunit alpha)	GANAB	1	2.17982	2.08117	2.1305	0.0697617	2.04395	2.00805	2.026	0.0253851	1.21476	1.1886	1.20168	0.0184977
O95399	Urotensin-2 (Urotensin II) (U-II) (UII)	UTS2	1	2.24322	2.08328	2.16325	0.113101	-	1.95367	-	-	2.56431	4.07747	3.32089	1.06997
P30040	Endoplasmic reticulum resident protein 29 (ERp29) (Endoplasmic reticulum resident protein 28) (ERp28) (Endoplasmic reticulum resident protein 31) (ERp31)	ERP29	1	2.2199	2.10935	2.16462	0.0781733	1.64547	1.74404	1.69476	0.0697009	1.31683	1.32433	1.32058	0.00530187
Q8TEM1	Nuclear pore membrane glycoprotein 210 (Nuclear pore protein gp210) (Nuclear envelope pore membrane protein POM 210) (POM210) (Nucleoporin Nup210) (Pore membrane protein of 210 kDa)	NUP210	1	2.26128	2.16068	2.21098	0.0711346	7.65665	6.45166	7.05415	0.852059	6.29114	10.4921	8.39163	2.97053
P05165	Propionyl-CoA carboxylase alpha chain, mitochondrial (PCCase subunit alpha) (EC 6.4.1.3) (Propanoyl-CoA:carbon dioxide ligase subunit alpha)	PCCA	0	2.29394	2.1492	2.22157	0.102352	7.53532	8.15914	7.84723	0.441111	7.07166	5.15591	6.11379	1.35464
P23284	Peptidyl-prolyl cis-trans isomerase B (PPIase B) (EC 5.2.1.8) (CYP-S1) (Cyclophilin B) (Rotamase B) (S-cyclophilin) (SCYLP)	PPIB	1	2.35195	2.10274	2.22734	0.176222	5.60998	7.56216	6.58607	1.3804	5.62396	6.90461	6.26428	0.905552
Q9P035	Very-long-chain (3R)-3-hydroxyacyl-CoA dehydratase 3 (EC 4.2.1.134) (3-hydroxyacyl-CoA dehydratase 3) (HACD3) (Butyrate-induced protein 1) (B-ind1) (hB-ind1) (Protein-tyrosine phosphatase-like A domain-containing protein 1)	HACD3	1	2.37931	2.07704	2.22818	0.213734	4.17812	4.86719	4.52265	0.487242	5.64088	3.57635	4.60862	1.45984
Q9UMX5	Neudesin (Cell immortalization-related protein 2) (Neuron-derived neurotrophic factor) (Protein GIG47) (Secreted protein of unknown function) (SPUF protein)	NENF	1	2.25469	2.37664	2.31567	0.0862314	9.58082	13.4836	11.5322	2.75967	8.69164	4.45918	6.57541	2.99281
Q9BS26	Endoplasmic reticulum resident protein 44 (ER protein 44) (ERp44) (Thioredoxin domain-containing protein 4)	ERP44	1	2.34509	2.2928	2.31894	0.0369731	2.10226	1.95867	2.03046	0.101531	1.24315	2.14067	1.69191	0.634644
Q4KWH8	1-phosphatidylinositol 4,5-bisphosphate phosphodiesterase eta-1 (EC 3.1.4.11) (Phosphoinositide phospholipase C-eta-1) (Phospholipase C-eta-1) (PLC-eta-1) (Phospholipase C-like protein 3) (PLC-L3)	PLCH1	1	2.25832	2.68767	2.473	0.303595	2.30387	2.71247	2.50817	0.288926	1.71469	3.53533	2.62501	1.28739
O15260	Surfeit locus protein 4	SURF4	1	3.34298	1.62147	2.48223	1.21729	6.3367	4.6232	5.47995	1.21163	1.98836	3.29615	2.64226	0.924746
P49257	Protein ERGIC-53 (ER-Golgi intermediate compartment 53 kDa protein) (Gp58) (Intracellular mannose-specific lectin MR60) (Lectin mannose-binding 1)	LMAN1	1	2.57789	2.61489	2.59639	0.0261637	1.93435	5.82243	3.87839	2.74929	14.4033	9.61759	12.0105	3.38404
P04844	Dolichyl-diphosphooligosaccharide--protein glycosyltransferase subunit 2 (Dolichyl-diphosphooligosaccharide--protein glycosyltransferase 63 kDa subunit) (RIBIIR) (Ribophorin II) (RPN-II) (Ribophorin-2)	RPN2	1	2.71957	2.51387	2.61672	0.14545	6.25521	6.2248	6.24001	0.0215078	6.53743	6.29518	6.4163	0.171292
Q8WY22	BRI3-binding protein (I3-binding protein) (Cervical cancer 1 proto-oncogene-binding protein KG19) (HCCRBP-1)	BRI3BP	0	2.39027	2.87236	2.63131	0.340888	21.7178	6.92583	14.3218	10.4595	8.6092	7.17819	7.89369	1.01188
Q8IXB1	DnaJ homolog subfamily C member 10 (EC 1.8.4.-) (Endoplasmic reticulum DNA J domain-containing protein 5) (ER-resident protein ERdj5) (ERdj5) (Macrothioredoxin) (MTHr)	DNAJC10	1	2.80306	2.56479	2.68392	0.168486	2.37321	2.62191	2.49756	0.175854	3.3626	4.76036	4.06148	0.988371
P14314	Glucosidase 2 subunit beta (80K-H protein) (Glucosidase II subunit beta) (Protein kinase C substrate 60.1 kDa protein heavy chain) (PKCSH)	PRKCSH	1	2.75921	2.69449	2.72685	0.0457643	1.84174	2.00181	1.92178	0.113184	1.45851	3.20198	2.33025	1.23282
Q8TCJ2	Dolichyl-diphosphooligosaccharide--protein glycosyltransferase subunit STT3B (Oligosaccharyl transferase subunit STT3B) (STT3-B) (EC 2.4.99.18) (Source of immunodominant MHC-associated peptides homolog)	STT3B	1	2.79229	2.68407	2.73818	0.0765236	5.84026	10.7175	8.27887	3.44871	10.0153	6.68865	8.35197	2.35229
Q12797	Aspartyl/asparaginyl beta-hydroxylase (EC 1.14.11.16) (Aspartate beta-hydroxylase) (ASP beta-hydroxylase) (Peptide-aspartate beta-dioxygenase)	ASPH	1	2.9392	2.58016	2.75968	0.253873	6.7486	3.005	4.8768	2.64713	5.97642	8.13045	7.05344	1.52313
Q5JTV8	Torsin-1A-interacting protein 1 (Lamin-associated protein 1B) (LAP1B)	TOR1AIP1	1	2.93477	2.59212	2.76344	0.242287	4.30787	4.00086	4.15436	0.217088	4.3064	4.32307	4.31473	0.0117827
Q8NFQ8	Torsin-1A-interacting protein 2 (Lumenal domain-like LAP1)	TOR1AIP2	1	2.96171	2.79919	2.88045	0.114917	8.78709	5.65789	7.22249	2.21268	5.60383	-	-	-
Q969X5	Endoplasmic reticulum-Golgi intermediate compartment protein 1 (ER-Golgi intermediate compartment 32 kDa protein) (ERGIC-32)	ERGIC1	1	3.36614	2.5058	2.93597	0.608358	7.26951	6.90703	7.08827	0.256313	5.56853	8.1367	6.85261	1.81597
Q96JJ7	Protein disulfide-isomerase TMX3 (EC 5.3.4.1) (Thioredoxin domain-containing protein 10) (Thioredoxin-related transmembrane protein 3)	TMX3	1	1.96521	4.04839	3.0068	1.47303	5.17309	4.40191	4.7875	0.545308	7.37576	3.75639	5.56607	2.55928
P13674	Prolyl 4-hydroxylase subunit alpha-1 (4-PH alpha-1) (EC 1.14.11.2) (Procollagen-proline,2-oxoglutarate-4-dioxygenase subunit alpha-1)	P4HA1	1	3.21828	2.97395	3.09611	0.172772	5.12154	3.80906	4.4653	0.92806	10.2278	9.45556	9.84165	0.546025
Q9UGP8	Translocation protein SEC63 homolog	SEC63	1	3.15624	3.15455	3.15539	0.00119374	7.28129	6.33275	6.80702	0.670722	5.76945	10.021	7.89521	3.00627
Q9BT09	Protein canopy homolog 3 (CTG repeat protein 4a) (Expanded repeat-domain protein CAG/CTG 5) (Protein associated with TLR4) (Trinucleotide repeat-containing gene 5 protein)	CNPY3	1	4.60546	1.93723	3.27134	1.88672	21.2108	6.5445	13.8777	10.3707	2.76006	4.57168	3.66587	1.28101
Q32P28	Prolyl 3-hydroxylase 1 (EC 1.14.11.7) (Growth suppressor 1) (Leucine- and proline-enriched proteoglycan 1) (Leprecan-1)	P3H1	1	3.60935	3.02212	3.31573	0.415232	16.1826	11.0043	13.5935	3.66161	4.17032	19.186	11.6782	10.6177
P61009	Signal peptidase complex subunit 3 (EC 3.4.-.-) (Microsomal signal peptidase 22/23 kDa subunit) (SPC22/23) (SPase 22/23 kDa subunit)	SPCS3	1	3.21819	3.42475	3.32147	0.146062	6.76052	4.9716	5.86606	1.26495	4.74421	4.92281	4.83351	0.126287
Q99880	Histone H2B type 1-L (Histone H2B.c) (H2B/c)	H2BC13	1	2.62731	4.1025	3.3649	1.04311	2.40322	2.25278	2.328	0.106379	-	-	-	-
Q99878	Histone H2A type 1-J (Histone H2A/e)	H2AC14	1	3.11382	3.67722	3.39552	0.39838	-	-	-	-	-	1.0049	-	-
O94905	Erlin-2 (Endoplasmic reticulum lipid raft-associated protein 2) (Stomatin-prohibitin-flotillin-HflC/K domain-containing protein 2) (SPFH domain-containing protein 2)	ERLIN2	1	3.36717	3.44555	3.40636	0.0554193	3.71228	9.46375	6.58802	4.06691	6.01027	5.53231	5.77129	0.337966
O95881	Thioredoxin domain-containing protein 12 (EC 1.8.4.2) (Endoplasmic reticulum resident protein 18) (ER protein 18) (ERp18) (Endoplasmic reticulum resident protein 19) (ER protein 19) (ERp19) (Thioredoxin-like protein p19) (hTLP19)	TXNDC12	1	3.3341	3.49931	3.41671	0.116817	5.331	5.43333	5.38216	0.0723564	2.65196	2.40284	2.5274	0.17615
O60568	Multifunctional procollagen lysine hydroxylase and glycosyltransferase LH3 [Includes: Procollagen-lysine,2-oxoglutarate 5-dioxygenase 3 (EC 1.14.11.4) (Lysyl hydroxylase 3) (LH3); Procollagen glycosyltransferase (EC 2.4.1.50) (EC 2.4.1.66) (Galactosylhydroxylysine-glucosyltransferase) (Procollagen galactosyltransferase) (Procollagen glucosyltransferase)]	PLOD3	1	3.51933	3.3356	3.42746	0.129915	3.94055	4.2473	4.09393	0.216906	9.51209	10.9306	10.2213	1.00304
P04843	Dolichyl-diphosphooligosaccharide--protein glycosyltransferase subunit 1 (Dolichyl-diphosphooligosaccharide--protein glycosyltransferase 67 kDa subunit) (Ribophorin I) (RPN-I) (Ribophorin-1)	RPN1	1	3.62393	3.36054	3.49224	0.186246	3.6218	3.96214	3.79197	0.240658	2.47537	2.29308	2.38423	0.128896
Q96A33	PAT complex subunit CCDC47 (Calumin) (Coiled-coil domain-containing protein 47)	CCDC47	1	3.59541	3.40936	3.50238	0.131557	5.74334	2.33812	4.04073	2.40785	3.32373	3.0208	3.17227	0.2142
Q71DI3	Histone H3.2 (H3-clustered histone 13) (H3-clustered histone 14) (H3-clustered histone 15) (Histone H3/m) (Histone H3/o)	H3C15	1	3.94304	3.19121	3.56712	0.531629	-	-	-	-	3.11073	-	-	-
Q96AY3	Peptidyl-prolyl cis-trans isomerase FKBP10 (PPIase FKBP10) (EC 5.2.1.8) (65 kDa FK506-binding protein) (65 kDa FKBP) (FKBP-65) (FK506-binding protein 10) (FKBP-10) (Immunophilin FKBP65) (Rotamase)	FKBP10	1	3.65671	3.49493	3.57582	0.114395	2.76223	2.81043	2.78633	0.0340808	6.44999	5.64979	6.04989	0.565832
O95302	Peptidyl-prolyl cis-trans isomerase FKBP9 (PPIase FKBP9) (EC 5.2.1.8) (63 kDa FK506-binding protein) (63 kDa FKBP) (FKBP-63) (FK506-binding protein 9) (FKBP-9) (Rotamase)	FKBP9	1	3.92772	3.26434	3.59603	0.469079	2.63158	2.3304	2.48099	0.212966	3.76435	6.67524	5.2198	2.05831
P46977	Dolichyl-diphosphooligosaccharide--protein glycosyltransferase subunit STT3A (Oligosaccharyl transferase subunit STT3A) (STT3-A) (EC 2.4.99.18) (B5) (Integral membrane protein 1) (Transmembrane protein TMC)	STT3A	1	3.80398	3.67082	3.7374	0.0941579	4.15167	3.96223	4.05695	0.133954	7.79731	2.87028	5.33379	3.48393
Q92643	GPI-anchor transamidase (GPI transamidase) (EC 3.-.-.-) (GPI8 homolog) (hGPI8) (Phosphatidylinositol-glycan biosynthesis class K protein) (PIG-K)	PIGK	1	3.9733	3.80046	3.88688	0.122215	11.3562	16.2942	13.8252	3.4917	27.1769	43.1466	35.1617	11.2923
P09651	Heterogeneous nuclear ribonucleoprotein A1 (hnRNP A1) (Helix-destabilizing protein) (Single-strand RNA-binding protein) (hnRNP core protein A1) [Cleaved into: Heterogeneous nuclear ribonucleoprotein A1, N-terminally processed]	HNRNPA1	1	2.42808	5.41365	3.92086	2.11112	-	-	-	-	4.14561	9.32502	6.73531	3.6624
Q99720	Sigma non-opioid intracellular receptor 1 (Aging-associated gene 8 protein) (SR31747-binding protein) (SR-BP) (Sigma 1-type opioid receptor) (SIG-1R) (Sigma1-receptor) (Sigma1R) (hSigmaR1)	SIGMAR1	1	4.49613	3.48459	3.99036	0.715266	-	-	-	-	11.3679	9.64291	10.5054	1.21979
Q9BWS9	Chitinase domain-containing protein 1 (Stabilin-1-interacting chitinase-like protein) (SI-CLP)	CHID1	1	4.62184	3.48646	4.05415	0.802835	5.34874	5.03044	5.18959	0.225072	5.71366	4.34439	5.02902	0.968218
Q9UBS4	DnaJ homolog subfamily B member 11 (APOBEC1-binding protein 2) (ABBP-2) (DnaJ protein homolog 9) (ER-associated DNAJ) (ER-associated Hsp40 co-chaperone) (Endoplasmic reticulum DNA J domain-containing protein 3) (ER-resident protein ERdj3) (ERdj3) (ERj3p) (HEDJ) (Human DnaJ protein 9) (hDj-9) (PWP1-interacting protein 4)	DNAJB11	1	2.12832	6.25416	4.19124	2.91741	1.94156	5.24022	3.59089	2.3325	4.00565	2.75798	3.38182	0.882239
Q96S52	GPI transamidase component PIG-S (Phosphatidylinositol-glycan biosynthesis class S protein)	PIGS	1	4.16031	4.29816	4.22923	0.0974787	16.243	5.77594	11.0095	7.40133	-	8.8776	-	-
Q8NI22	Multiple coagulation factor deficiency protein 2 (Neural stem cell-derived neuronal survival protein)	MCFD2	1	4.14083	4.546	4.34341	0.286497	-	8.00571	-	-	-	-	-	-
P62913	60S ribosomal protein L11 (CLL-associated antigen KW-12) (Large ribosomal subunit protein uL5)	RPL11	1	5.08011	3.71357	4.39684	0.966288	11.4449	15.1068	13.2758	2.58935	-	-	-	-
Q5BJD5	Transmembrane protein 41B (Protein stasimon)	TMEM41B	1	4.09928	5.11704	4.60816	0.719666	8.03321	8.11822	8.07571	0.0601095	5.04857	-	-	-
O75477	Erlin-1 (Endoplasmic reticulum lipid raft-associated protein 1) (Protein KE04) (Stomatin-prohibitin-flotillin-HflC/K domain-containing protein 1) (SPFH domain-containing protein 1)	ERLIN1	1	4.2955	4.93194	4.61372	0.450028	2.87519	3.88709	3.38114	0.715527	-	32.0357	-	-
Q96S66	Chloride channel CLIC-like protein 1 (Mid-1-related chloride channel protein 1)	CLCC1	1	4.94351	4.28634	4.61493	0.464685	4.37302	4.36635	4.36968	0.00472062	5.1775	5.8587	5.5181	0.481679
Q9BRR6	ADP-dependent glucokinase (ADP-GK) (ADPGK) (EC 2.7.1.147) (RbBP-35)	ADPGK	1	3.46065	5.79857	4.62961	1.65316	6.16963	8.20281	7.18622	1.43768	6.5106	4.59062	5.55061	1.35763
P26885	Peptidyl-prolyl cis-trans isomerase FKBP2 (PPIase FKBP2) (EC 5.2.1.8) (13 kDa FK506-binding protein) (13 kDa FKBP) (FKBP-13) (FK506-binding protein 2) (FKBP-2) (Immunophilin FKBP13) (Rotamase)	FKBP2	1	5.16356	4.32243	4.74299	0.594771	7.95067	4.67848	6.31457	2.31379	-	3.25658	-	-
O95674	Phosphatidate cytidylyltransferase 2 (EC 2.7.7.41) (CDP-DAG synthase 2) (CDP-DG synthase 2) (CDP-diacylglycerol synthase 2) (CDS 2) (CDP-diglyceride pyrophosphorylase 2) (CDP-diglyceride synthase 2) (CTP:phosphatidate cytidylyltransferase 2)	CDS2	1	5.72575	3.92855	4.82715	1.27081	-	2.13493	-	-	4.90147	-	-	-
Q6Y288	Beta-1,3-glucosyltransferase (Beta3Glc-T) (EC 2.4.1.-) (Beta 3-glucosyltransferase) (Beta-3-glycosyltransferase-like)	B3GLCT	1	4.89035	4.9641	4.92723	0.052154	5.74778	11.4315	8.58966	4.01902	-	-	-	-
P61313	60S ribosomal protein L15 (Large ribosomal subunit protein eL15)	RPL15	0	4.8018	5.06714	4.93447	0.187623	5.96634	-	-	-	5.99525	5.01069	5.50297	0.69619
Q96D15	Reticulocalbin-3 (EF-hand calcium-binding protein RLP49)	RCN3	1	6.11351	3.82969	4.9716	1.6149	5.45604	4.1105	4.78327	0.951442	9.07901	8.92822	9.00361	0.106621
Q70UQ0	Inhibitor of nuclear factor kappa-B kinase-interacting protein (I kappa-B kinase-interacting protein) (IKBKB-interacting protein) (IKK-interacting protein)	IKBIP	1	3.57719	6.43923	5.00821	2.02377	2.93882	5.13261	4.03571	1.55125	14.7652	-	-	-
P08238	Heat shock protein HSP 90-beta (HSP 90) (Heat shock 84 kDa) (HSP 84) (HSP84)	HSP90AB1	1	3.69086	6.33424	5.01255	1.86916	12.4665	7.09178	9.77915	3.80052	3.74333	2.88999	3.31666	0.603397
Q9BU23	Lipase maturation factor 2 (Transmembrane protein 112B) (Transmembrane protein 153)	LMF2	1	5.56184	4.59381	5.07782	0.684503	6.91163	7.73537	7.3235	0.582478	13.8889	9.28718	11.588	3.25388
Q8N5M9	Protein jagunal homolog 1	JAGN1	1	3.77047	6.45516	5.11281	1.89836	1.89403	15.7526	8.82331	9.79947	3.16552	6.45332	4.80942	2.32482
Q9UNW1	Multiple inositol polyphosphate phosphatase 1 (EC 3.1.3.62) (2,3-bisphosphoglycerate 3-phosphatase) (2,3-BPG phosphatase) (EC 3.1.3.80) (Inositol (1,3,4,5)-tetrakisphosphate 3-phosphatase) (Ins(1,3,4,5)P(4) 3-phosphatase)	MINPP1	1	3.56399	6.89264	5.22832	2.35372	13.6576	9.0446	11.3511	3.26191	7.84659	8.69089	8.26874	0.597014
Q9Y2B0	Protein canopy homolog 2 (MIR-interacting saposin-like protein) (Putative secreted protein Zsig9) (Transmembrane protein 4)	CNPY2	1	4.73015	5.79981	5.26498	0.756366	7.22521	4.07959	5.6524	2.22429	-	-	-	-
Q14974	Importin subunit beta-1 (Importin-90) (Karyopherin subunit beta-1) (Nuclear factor p97) (Pore targeting complex 97 kDa subunit) (PTAC97)	KPNB1	1	5.10884	5.44021	5.27453	0.234313	22.2727	3.04873	12.6607	13.5934	16.8952	6.99958	11.9474	6.99726
Q13724	Mannosyl-oligosaccharide glucosidase (EC 3.2.1.106) (Processing A-glucosidase I)	MOGS	1	6.81881	3.76926	5.29404	2.15636	11.0439	5.61158	8.32774	3.84123	14.4802	6.43888	10.4595	5.68608
Q8NBL1	Protein O-glucosyltransferase 1 (EC 2.4.1.376) (CAP10-like 46 kDa protein) (hCLP46) (KTEL motif-containing protein 1) (Myelodysplastic syndromes relative protein) (O-glucosyltransferase Rumi homolog) (hRumi) (Protein O-xylosyltransferase POGLUT1) (EC 2.4.2.63)	POGLUT1	1	5.14818	5.50357	5.32587	0.251298	17.6053	4.8489	11.2271	9.02012	5.12109	6.02449	5.57279	0.6388
Q9Y3B3	Transmembrane emp24 domain-containing protein 7 (p24 family protein gamma-3) (p24gamma3) (p27)	TMED7	1	5.88598	4.91124	5.39861	0.689249	7.50846	9.3431	8.42578	1.29728	7.94465	4.50863	6.22664	2.42964
Q9BWP8	Collectin-11 (Collectin kidney protein 1) (CL-K1)	COLEC11	1	5.35815	5.45845	5.4083	0.0709245	9.9026	12.4811	11.1918	1.82325	6.14383	12.9746	9.55922	4.8301
P12277	Creatine kinase B-type (EC 2.7.3.2) (Brain creatine kinase) (B-CK) (Creatine kinase B chain) (Creatine phosphokinase B-type) (CPK-B)	CKB	1	6.84381	4.0343	5.43906	1.98662	-	-	-	-	9.57346	6.01168	7.79257	2.51856
Q96HD1	Protein disulfide isomerase CRELD1 (EC 5.3.4.1) (Cysteine-rich with EGF-like domain protein 1)	CRELD1	1	5.49732	5.47418	5.48575	0.0163599	7.83665	7.82476	7.8307	0.0084098	2.63935	2.93213	2.78574	0.207026
Q6ZPD9	Probable C-mannosyltransferase DPY19L3 (EC 2.4.1.-) (Dpy-19-like protein 3) (Protein dpy-19 homolog 3)	DPY19L3	0	3.8272	7.1955	5.51135	2.38175	7.84633	-	-	-	-	-	-	-
Q8N129	Protein canopy homolog 4	CNPY4	1	6.12964	5.13972	5.63468	0.69998	-	-	-	-	-	-	-	-
Q5JRA6	Transport and Golgi organization protein 1 homolog (TANGO1) (C219-reactive peptide) (D320) (Melanoma inhibitory activity protein 3)	MIA3	1	5.73321	5.58627	5.65974	0.103902	4.9069	5.57638	5.24164	0.473392	11.426	11.1877	11.3069	0.168542
P04406	Glyceraldehyde-3-phosphate dehydrogenase (GAPDH) (EC 1.2.1.12) (Peptidyl-cysteine S-nitrosylase GAPDH) (EC 2.6.99.-)	GAPDH	1	4.62575	6.71024	5.66799	1.47396	7.69892	6.98609	7.34251	0.504051	8.73906	4.85243	6.79574	2.74826
Q96DZ1	Endoplasmic reticulum lectin 1 (ER lectin) (Erlectin) (XTP3-transactivated gene B protein)	ERLEC1	1	5.85559	5.57878	5.71719	0.195735	6.03288	6.98522	6.50905	0.673411	5.15007	5.07912	5.11459	0.0501661
Q9NZ01	Very-long-chain enoyl-CoA reductase (EC 1.3.1.93) (Synaptic glycoprotein SC2) (Trans-2,3-enoyl-CoA reductase) (TER)	TECR	1	8.07734	3.36586	5.7216	3.33151	-	-	-	-	4.03614	4.29376	4.16495	0.182165
Q02809	Procollagen-lysine,2-oxoglutarate 5-dioxygenase 1 (EC 1.14.11.4) (Lysyl hydroxylase 1) (LH1)	PLOD1	1	6.16672	5.32231	5.74451	0.597093	5.10641	9.34228	7.22435	2.99521	11.8438	10.2962	11.07	1.09431
Q6UXH1	Protein disulfide isomerase CRELD2 (EC 5.3.4.1) (Cysteine-rich with EGF-like domain protein 2)	CRELD2	1	7.06121	4.5736	5.8174	1.75901	1.95953	3.82118	2.89036	1.31639	5.18424	2.59848	3.89136	1.82841
P09874	Poly [ADP-ribose] polymerase 1 (PARP-1) (EC 2.4.2.30) (ADP-ribosyltransferase diphtheria toxin-like 1) (ARTD1) (DNA ADP-ribosyltransferase PARP1) (EC 2.4.2.-) (NAD(+) ADP-ribosyltransferase 1) (ADPRT 1) (Poly[ADP-ribose] synthase 1) (Protein poly-ADP-ribosyltransferase PARP1) (EC 2.4.2.-)	PARP1	1	4.31785	7.47278	5.89531	2.23087	30.4174	-	-	-	4.23767	8.99196	6.61482	3.36179
P80303	Nucleobindin-2 (DNA-binding protein NEFA) (Epididymis secretory protein Li 109) (Gastric cancer antigen Zg4) (Prepronesfatin) [Cleaved into: Nesfatin-1]	NUCB2	1	5.64373	6.18855	5.91614	0.385247	8.70323	9.63964	9.17144	0.662144	3.6659	4.78929	4.22759	0.794358
O60613	Selenoprotein F (15 kDa selenoprotein)	SELENOF	1	8.56089	3.67063	6.11576	3.45794	15.5041	4.03172	9.76793	8.11223	-	-	-	-
P13639	Elongation factor 2 (EF-2)	EEF2	1	8.27918	4.02187	6.15052	3.01037	7.84336	6.69936	7.27136	0.80893	8.25612	4.52595	6.39104	2.63763
Q8NBJ5	Procollagen galactosyltransferase 1 (EC 2.4.1.50) (Collagen beta(1-O)galactosyltransferase 1) (ColGalT 1) (Glycosyltransferase 25 family member 1) (Hydroxylysine galactosyltransferase 1)	COLGALT1	1	9.65597	2.84452	6.25024	4.81642	6.31906	5.89174	6.1054	0.30216	20.0141	30.9163	25.4652	7.70905
Q96KA5	Cleft lip and palate transmembrane protein 1-like protein (CLPTM1-like protein) (Cisplatin resistance-related protein 9) (CRR9p)	CLPTM1L	0	5.3319	7.20343	6.26766	1.32337	8.03803	9.77742	8.90772	1.22994	4.39798	8.64309	6.52054	3.00175
Q02818	Nucleobindin-1 (CALNUC)	NUCB1	1	6.88805	5.86091	6.37448	0.726296	18.4765	20.2456	19.3611	1.25098	9.37268	30.3136	19.8431	14.8075
Q8N766	ER membrane protein complex subunit 1	EMC1	1	6.62714	6.26875	6.44794	0.253422	5.89041	5.28662	5.58852	0.426948	4.65403	9.53174	7.09288	3.44906
P49755	Transmembrane emp24 domain-containing protein 10 (Protein TMED10) (21 kDa transmembrane-trafficking protein) (S31I125) (S31III125) (Tmp-21-I) (Transmembrane protein Tmp21) (p23) (p24 family protein delta-1) (p24delta1) (p24delta)	TMED10	1	6.98592	5.97014	6.47803	0.718259	4.70673	13.3066	9.00665	6.08101	11.1443	5.93627	8.54028	3.68262
P35610	Sterol O-acyltransferase 1 (EC 2.3.1.26) (Acyl-coenzyme A:cholesterol acyltransferase 1) (ACAT-1) (Cholesterol acyltransferase 1)	SOAT1	1	9.13634	3.87656	6.50645	3.71923	2.95794	4.50425	3.73109	1.09341	-	-	-	-
O96005	Cleft lip and palate transmembrane protein 1	CLPTM1	1	6.99232	6.14515	6.56873	0.59904	8.38422	5.34059	6.8624	2.15217	7.85414	5.89422	6.87418	1.38587
Q8N2K0	Lysophosphatidylserine lipase ABHD12 (EC 3.1.-.-) (2-arachidonoylglycerol hydrolase ABHD12) (Abhydrolase domain-containing protein 12) (hABHD12) (Monoacylglycerol lipase ABHD12) (EC 3.1.1.23) (Oxidized phosphatidylserine lipase ABHD12) (EC 3.1.-.-)	ABHD12	1	6.71851	6.41988	6.56919	0.211163	6.39482	12.0044	9.19959	3.96654	5.56318	6.25609	5.90964	0.489965
Q14554	Protein disulfide-isomerase A5 (EC 5.3.4.1) (Protein disulfide isomerase-related protein)	PDIA5	1	5.88014	7.33559	6.60787	1.02916	16.6111	6.81864	11.7149	6.9243	13.5763	39.7609	26.6686	18.5153
Q15365	Poly(rC)-binding protein 1 (Alpha-CP1) (Heterogeneous nuclear ribonucleoprotein E1) (hnRNP E1) (Nucleic acid-binding protein SUB2.3)	PCBP1	1	4.12511	9.14129	6.6332	3.54698	16.1306	-	-	-	-	7.13664	-	-
P51572	B-cell receptor-associated protein 31 (BCR-associated protein 31) (Bap31) (6C6-AG tumor-associated antigen) (Protein CDM) (p28)	BCAP31	1	7.63498	5.74547	6.69023	1.33609	4.33313	10.1414	7.23729	4.10709	3.2181	3.93972	3.57891	0.510266
P27635	60S ribosomal protein L10 (Laminin receptor homolog) (Large ribosomal subunit protein uL16) (Protein QM) (Ribosomal protein L10) (Tumor suppressor QM)	RPL10	1	7.41907	6.3602	6.88963	0.748729	3.82007	-	-	-	5.63955	5.79449	5.71702	0.109559
P04075	Fructose-bisphosphate aldolase A (EC 4.1.2.13) (Lung cancer antigen NY-LU-1) (Muscle-type aldolase)	ALDOA	1	4.65703	9.16523	6.91113	3.18778	10.2439	-	-	-	4.32911	5.89103	5.11007	1.10445
Q969N2	GPI transamidase component PIG-T (Phosphatidylinositol-glycan biosynthesis class T protein)	PIGT	1	5.72077	8.15518	6.93797	1.72139	23.274	16.8662	20.0701	4.53104	7.8217	9.22048	8.52109	0.989086
Q969V3	Nicalin (Nicastrin-like protein)	NCLN	1	8.30138	5.62325	6.96232	1.89373	13.8302	5.36128	9.59576	5.98846	10.3155	7.43321	8.87436	2.0381
O75718	Cartilage-associated protein	CRTAP	1	6.88666	7.05404	6.97035	0.118354	8.08072	7.8561	7.96841	0.15883	8.43715	6.18477	7.31096	1.59267
P30533	Alpha-2-macroglobulin receptor-associated protein (Alpha-2-MRAP) (Low density lipoprotein receptor-related protein-associated protein 1) (RAP)	LRPAP1	1	7.18568	7.06026	7.12297	0.0886882	6.06995	5.50812	5.78903	0.397272	6.81404	8.01561	7.41482	0.849641
Q75T13	GPI inositol-deacylase (EC 3.1.-.-) (Post-GPI attachment to proteins factor 1) (hPGAP1)	PGAP1	1	10.1366	4.47624	7.30642	4.00247	7.9688	7.5906	7.7797	0.267426	5.37257	6.81378	6.09317	1.01909
O14656	Torsin-1A (Dystonia 1 protein) (Torsin ATPase-1A) (EC 3.6.4.-) (Torsin family 1 member A)	TOR1A	1	2.98534	11.7473	7.36633	6.19566	4.76	5.54757	5.15378	0.556895	5.32159	7.1644	6.243	1.30307
Q08999	Retinoblastoma-like protein 2 (130 kDa retinoblastoma-associated protein) (p130) (Retinoblastoma-related protein 2) (RBR-2) (pRb2)	RBL2	1	7.84209	7.12638	7.48423	0.506081	10.3099	10.2906	10.3002	0.0136546	-	-	-	-
P16403	Histone H1.2 (Histone H1c) (Histone H1d) (Histone H1s-1)	H1-2	0	6.01716	9.00794	7.51255	2.1148	-	-	-	-	-	5.67319	-	-
Q96K19	E3 ubiquitin-protein ligase RNF170 (EC 2.3.2.27) (Putative LAG1-interacting protein) (RING finger protein 170) (RING-type E3 ubiquitin transferase RNF170)	RNF170	1	5.11245	10.1616	7.63703	3.5703	9.54401	7.40526	8.47464	1.51232	-	-	-	-
Q00839	Heterogeneous nuclear ribonucleoprotein U (hnRNP U) (GRIP120) (Nuclear p120 ribonucleoprotein) (Scaffold-attachment factor A) (SAF-A) (p120) (pp120)	HNRNPU	0	9.74648	5.58119	7.66383	2.9453	6.48306	8.06931	7.27619	1.12165	4.34082	5.89334	5.11708	1.09779
Q13454	Tumor suppressor candidate 3 (Dolichyl-diphosphooligosaccharide--protein glycosyltransferase subunit TUSC3) (Oligosaccharyl transferase subunit TUSC3) (Magnesium uptake/transporter TUSC3) (Protein N33)	TUSC3	1	7.93092	7.47851	7.70472	0.319903	19.3125	17.0414	18.177	1.60597	4.74812	4.23749	4.4928	0.361066
Q9H5K3	Protein O-mannose kinase (POMK) (EC 2.7.1.183) (Protein kinase-like protein SgK196) (Sugen kinase 196)	POMK	1	7.11059	8.40193	7.75626	0.913111	8.48533	23.8867	16.186	10.8904	-	-	-	-
Q8IVL6	Prolyl 3-hydroxylase 3 (EC 1.14.11.7) (Leprecan-like protein 2) (Protein B)	P3H3	1	7.82781	7.85041	7.83911	0.0159757	14.47	9.56692	12.0184	3.46698	-	-	-	-
Q5H8A4	GPI ethanolamine phosphate transferase 2 (EC 2.-.-.-) (GPI7 homolog) (hGPI7) (Phosphatidylinositol-glycan biosynthesis class G protein) (PIG-G)	PIGG	1	7.04056	8.65002	7.84529	1.13806	14.2301	15.6374	14.9338	0.995152	-	-	-	-
Q9H0V9	VIP36-like protein (Lectin mannose-binding 2-like) (LMAN2-like protein)	LMAN2L	1	7.56258	8.20677	7.88468	0.455512	19.5521	6.33968	12.9459	9.34257	10.5842	-	-	-
O15460	Prolyl 4-hydroxylase subunit alpha-2 (4-PH alpha-2) (EC 1.14.11.2) (Procollagen-proline,2-oxoglutarate-4-dioxygenase subunit alpha-2)	P4HA2	1	8.21461	7.71673	7.96567	0.352056	9.30363	11.2555	10.2796	1.38016	16.6354	21.611	19.1232	3.51831
Q9UBV2	Protein sel-1 homolog 1 (Suppressor of lin-12-like protein 1) (Sel-1L)	SEL1L	1	3.93372	12.0763	8.00502	5.75768	12.8176	15.6673	14.2424	2.01509	4.758	6.6247	5.69135	1.31995
O14657	Torsin-1B (Torsin ATPase-1B) (EC 3.6.4.-) (Torsin family 1 member B)	TOR1B	1	7.98743	8.15324	8.07033	0.117245	6.35871	6.06589	6.2123	0.207057	6.83348	7.90082	7.36715	0.75472
Q4G148	Glucoside xylosyltransferase 1 (EC 2.4.2.42) (Glycosyltransferase 8 domain-containing protein 3)	GXYLT1	0	11.8205	4.37403	8.09725	5.26543	6.02678	4.10728	5.06703	1.3573	-	-	-	-
Q9BVK6	Transmembrane emp24 domain-containing protein 9 (GMP25) (Glycoprotein 25L2) (p24 family protein alpha-2) (p24alpha2) (p25)	TMED9	1	10.557	5.64124	8.0991	3.47594	14.5774	15.1125	14.8449	0.378406	8.15442	10.0064	9.0804	1.30954
P37268	Squalene synthase (SQS) (SS) (EC 2.5.1.21) (FPP:FPP farnesyltransferase) (Farnesyl-diphosphate farnesyltransferase) (Farnesyl-diphosphate farnesyltransferase 1)	FDFT1	1	8.23204	8.09871	8.16538	0.0942822	12.1296	13.854	12.9918	1.21932	10.2592	10.5874	10.4233	0.232058
Q14696	LRP chaperone MESD (LDLR chaperone MESD) (Mesoderm development LRP chaperone MESD) (Mesoderm development candidate 2) (Mesoderm development protein) (Renal carcinoma antigen NY-REN-61)	MESD	1	10.338	6.05009	8.19406	3.03203	10.2994	5.64809	7.97376	3.28898	6.42601	2.8932	4.6596	2.49807
Q8WZ42	Titin (EC 2.7.11.1) (Connectin) (Rhabdomyosarcoma antigen MU-RMS-40.14)	TTN	1	8.09508	8.32013	8.2076	0.159137	11.6779	15.2384	13.4582	2.51765	-	-	-	-
P48651	Phosphatidylserine synthase 1 (PSS-1) (PtdSer synthase 1) (EC 2.7.8.29) (Serine-exchange enzyme I)	PTDSS1	1	7.38014	9.08132	8.23073	1.20292	5.05064	-	-	-	7.09791	7.2197	7.1588	0.0861209
Q99683	Mitogen-activated protein kinase kinase kinase 5 (EC 2.7.11.25) (Apoptosis signal-regulating kinase 1) (ASK-1) (MAPK/ERK kinase kinase 5) (MEK kinase 5) (MEKK 5)	MAP3K5	1	7.74431	8.75771	8.25101	0.71658	10.4408	10.5081	10.4745	0.0476056	3.69883	3.82183	3.76033	0.0869743
Q9H0U3	Magnesium transporter protein 1 (MagT1) (Dolichyl-diphosphooligosaccharide--protein glycosyltransferase subunit MAGT1) (Oligosaccharyl transferase subunit MAGT1) (Implantation-associated protein) (IAP)	MAGT1	1	7.31799	9.18585	8.25192	1.32078	21.5766	17.7212	19.6489	2.72619	-	-	-	-
Q9Y680	Peptidyl-prolyl cis-trans isomerase FKBP7 (PPIase FKBP7) (EC 5.2.1.8) (23 kDa FK506-binding protein) (23 kDa FKBP) (FKBP-23) (FK506-binding protein 7) (FKBP-7) (Rotamase)	FKBP7	1	7.69484	8.82301	8.25892	0.797743	9.8888	8.76978	9.32929	0.79127	11.8733	12.4596	12.1665	0.414586
P09211	Glutathione S-transferase P (EC 2.5.1.18) (GST class-pi) (GSTP1-1)	GSTP1	1	10.3919	6.1462	8.26903	3.00213	4.75184	3.39079	4.07131	0.962405	2.60702	3.56696	3.08699	0.678784
P63104	14-3-3 protein zeta/delta (Protein kinase C inhibitor protein 1) (KCIP-1)	YWHAZ	1	6.31967	10.3252	8.32242	2.83231	9.92857	-	-	-	21.2425	2.26673	11.7546	13.4179
Q6PK18	2-oxoglutarate and iron-dependent oxygenase domain-containing protein 3 (EC 1.14.11.-)	OGFOD3	0	9.21965	7.49529	8.35747	1.21931	14.5051	16.7416	15.6233	1.58147	7.0708	8.81304	7.94192	1.23195
P62937	Peptidyl-prolyl cis-trans isomerase A (PPIase A) (EC 5.2.1.8) (Cyclophilin A) (Cyclosporin A-binding protein) (Rotamase A) [Cleaved into: Peptidyl-prolyl cis-trans isomerase A, N-terminally processed]	PPIA	1	9.75707	6.98739	8.37223	1.95846	8.0971	10.9068	9.50195	1.98675	3.02833	6.48079	4.75456	2.44126
O43292	Glycosylphosphatidylinositol anchor attachment 1 protein (GPI anchor attachment protein 1) (GAA1 protein homolog) (hGAA1)	GPAA1	1	9.56937	7.22366	8.39651	1.65867	18.1274	16.4878	17.3076	1.15937	-	10.8933	-	-
Q15165	Serum paraoxonase/arylesterase 2 (PON 2) (EC 3.1.1.2) (EC 3.1.1.81) (Aromatic esterase 2) (A-esterase 2) (Serum aryldialkylphosphatase 2)	PON2	1	8.34223	8.46665	8.40444	0.0879781	-	-	-	-	-	-	-	-
O00400	Acetyl-coenzyme A transporter 1 (AT-1) (Acetyl-CoA transporter 1) (Solute carrier family 33 member 1)	SLC33A1	1	7.47997	9.5211	8.50053	1.4433	30.6124	-	-	-	-	-	-	-
P62979	Ubiquitin-40S ribosomal protein S27a (Ubiquitin carboxyl extension protein 80) [Cleaved into: Ubiquitin; 40S ribosomal protein S27a (Small ribosomal subunit protein eS31)]	RPS27A	1	8.02872	9.02979	8.52926	0.707863	10.5001	11.8725	11.1863	0.970438	-	-	-	-
Q96BI1	Solute carrier family 22 member 18 (Beckwith-Wiedemann syndrome chromosomal region 1 candidate gene A protein) (Efflux transporter-like protein) (Imprinted multi-membrane-spanning polyspecific transporter-related protein 1) (Organic cation transporter-like protein 2) (ORCTL-2) (Solute carrier family 22 member 1-like) (Tumor-suppressing STF cDNA 5 protein) (Tumor-suppressing subchromosomal transfe…	SLC22A18	1	9.10744	8.14767	8.62755	0.678657	10.7478	11.6834	11.2156	0.661603	3.91249	3.98123	3.94686	0.0486031
P39656	Dolichyl-diphosphooligosaccharide--protein glycosyltransferase 48 kDa subunit (DDOST 48 kDa subunit) (Oligosaccharyl transferase 48 kDa subunit)	DDOST	1	8.89163	8.40411	8.64787	0.344731	10.8909	11.0882	10.9896	0.139497	5.96855	5.26275	5.61565	0.499078
Q92791	Endoplasmic reticulum protein SC65 (Leprecan-like protein 4) (Nucleolar autoantigen No55) (Prolyl 3-hydroxylase family member 4) (Synaptonemal complex protein SC65)	P3H4	1	10.2543	7.04661	8.65047	2.26821	8.33601	11.9137	10.1248	2.52979	-	18.6827	-	-
P46776	60S ribosomal protein L27a (Large ribosomal subunit protein uL15)	RPL27A	1	8.30525	9.10165	8.70345	0.56314	-	-	-	-	-	8.96081	-	-
P38435	Vitamin K-dependent gamma-carboxylase (EC 4.1.1.90) (Gamma-glutamyl carboxylase) (Peptidyl-glutamate 4-carboxylase) (Vitamin K gamma glutamyl carboxylase)	GGCX	1	10.1891	7.28207	8.73556	2.05555	-	-	-	-	-	-	-	-
Q9BZQ6	ER degradation-enhancing alpha-mannosidase-like protein 3 (EC 3.2.1.113) (Alpha-1,2-mannosidase EDEM3)	EDEM3	1	11.5099	6.13775	8.82383	3.79869	15.5512	12.3092	13.9302	2.29249	-	-	-	-
Q9Y3Q3	Transmembrane emp24 domain-containing protein 3 (Membrane protein p24B) (p24 family protein gamma-4) (p24gamma4) (p26)	TMED3	1	3.8761	14.0716	8.97387	7.20933	5.07065	4.58826	4.82945	0.341105	3.35176	3.55868	3.45522	0.146317
Q6ZWT7	Lysophospholipid acyltransferase 2 (LPLAT 2) (EC 2.3.1.-) (1-acylglycerophosphate O-acyltransferase MBOAT2) (EC 2.3.1.51) (1-acylglycerophosphocholine O-acyltransferase MBOAT2) (EC 2.3.1.23) (1-acylglycerophosphoethanolamine MBOAT2 O-acyltransferase) (EC 2.3.1.n7) (Lysophosphatidic acid acyltransferase) (LPAAT) (Lyso-PA acyltransferase) (Lysophosphatidylcholine acyltransferase) (LPCAT) (Lyso-PC a…	MBOAT2	1	9.97317	8.01527	8.99422	1.38444	27.8416	-	-	-	-	-	-	-
Q9HD20	Endoplasmic reticulum transmembrane helix translocase (EC 7.4.2.-) (Endoplasmic reticulum P5A-ATPase)	ATP13A1	1	8.18832	9.83762	9.01297	1.16623	4.34576	8.65403	6.49989	3.0464	-	-	-	-
Q4ZIN3	Membralin (Transmembrane protein 259)	TMEM259	1	9.78068	8.25949	9.02008	1.07564	-	-	-	-	-	-	-	-
Q08211	ATP-dependent RNA helicase A (EC 3.6.4.13) (DEAH box protein 9) (DExH-box helicase 9) (Leukophysin) (LKP) (Nuclear DNA helicase II) (NDH II) (RNA helicase A)	DHX9	0	7.48913	10.8154	9.15227	2.35204	12.057	33.6188	22.8379	15.2465	6.92133	4.83785	5.87959	1.47324
P00338	L-lactate dehydrogenase A chain (LDH-A) (EC 1.1.1.27) (Cell proliferation-inducing gene 19 protein) (LDH muscle subunit) (LDH-M) (Renal carcinoma antigen NY-REN-59)	LDHA	1	10.6632	7.71	9.18662	2.08825	18.0361	4.03743	11.0368	9.89858	3.58221	6.46775	5.02498	2.04039
Q8NAT1	Protein O-linked-mannose beta-1,4-N-acetylglucosaminyltransferase 2 (POMGnT2) (EC 2.4.1.312) (Extracellular O-linked N-acetylglucosamine transferase-like) (Glycosyltransferase-like domain-containing protein 2)	POMGNT2	1	11.5342	6.91578	9.22498	3.26569	-	43.7149	-	-	-	-	-	-
P12036	Neurofilament heavy polypeptide (NF-H) (200 kDa neurofilament protein) (Neurofilament triplet H protein)	NEFH	0	9.10909	9.37021	9.23965	0.184644	-	-	-	-	-	-	-	-
Q16658	Fascin (55 kDa actin-bundling protein) (Singed-like protein) (p55)	FSCN1	1	10.6592	7.94313	9.30119	1.92059	8.93013	1.61005	5.27009	5.17608	6.23016	5.37257	5.80136	0.606411
O14967	Calmegin	CLGN	1	7.6685	10.9401	9.30431	2.31338	-	62.6448	-	-	-	-	-	-
Q9Y2G5	GDP-fucose protein O-fucosyltransferase 2 (EC 2.4.1.221) (Peptide-O-fucosyltransferase 2) (O-FucT-2)	POFUT2	1	8.70415	10.2994	9.50178	1.12803	8.87071	8.49304	8.68187	0.267054	-	15.8072	-	-
O75844	CAAX prenyl protease 1 homolog (EC 3.4.24.84) (Farnesylated proteins-converting enzyme 1) (FACE-1) (Prenyl protein-specific endoprotease 1) (Zinc metalloproteinase Ste24 homolog)	ZMPSTE24	1	5.26203	13.7552	9.50861	6.00557	18.1669	7.76448	12.9657	7.35565	7.33602	2.37102	4.85352	3.51079
Q12907	Vesicular integral-membrane protein VIP36 (Glycoprotein GP36b) (Lectin mannose-binding 2) (Vesicular integral-membrane protein 36) (VIP36)	LMAN2	1	11.2815	7.75886	9.52016	2.49085	10.0606	7.27519	8.6679	1.9696	2.54133	3.94304	3.24219	0.991159
Q5VTE0	Putative elongation factor 1-alpha-like 3 (EF-1-alpha-like 3) (Eukaryotic elongation factor 1 A-like 3) (eEF1A-like 3) (Eukaryotic translation elongation factor 1 alpha-1 pseudogene 5)	EEF1A1P5	1	9.75544	9.43506	9.59525	0.226544	-	-	-	-	-	-	-	-
Q9UBM7	7-dehydrocholesterol reductase (7-DHC reductase) (EC 1.3.1.21) (Delta7-sterol reductase) (Sterol Delta(7)-reductase) (Sterol reductase SR-2)	DHCR7	1	10.6177	8.62815	9.62294	1.40684	-	-	-	-	-	11.0146	-	-
Q99470	Stromal cell-derived factor 2 (SDF-2)	SDF2	1	10.6521	8.74713	9.6996	1.34699	-	-	-	-	3.30821	4.96302	4.13562	1.17013
P27348	14-3-3 protein theta (14-3-3 protein T-cell) (14-3-3 protein tau) (Protein HS1)	YWHAQ	1	9.98128	9.58817	9.78473	0.277965	15.173	8.57001	11.8715	4.66902	11.7932	3.16636	7.4798	6.10013
P26992	Ciliary neurotrophic factor receptor subunit alpha (CNTF receptor subunit alpha) (CNTFR-alpha)	CNTFR	1	9.80509	9.83843	9.82176	0.0235761	11.6967	9.28306	10.4899	1.70667	7.58215	4.937	6.25957	1.8704
P57088	Transmembrane protein 33 (Protein DB83) (SHINC-3)	TMEM33	1	10.8719	8.80522	9.83854	1.46133	-	-	-	-	-	2.09861	-	-
P09936	Ubiquitin carboxyl-terminal hydrolase isozyme L1 (UCH-L1) (EC 3.4.19.12) (Neuron cytoplasmic protein 9.5) (PGP 9.5) (PGP9.5) (Ubiquitin thioesterase L1)	UCHL1	1	12.1234	7.7002	9.91183	3.12771	14.6648	13.011	13.8379	1.16948	-	3.23991	-	-
Q5JPE7	Nodal modulator 2 (pM5 protein 2)	NOMO2	1	7.74142	12.2391	9.99027	3.18036	11.5365	16.5477	14.0421	3.54347	-	-	-	-
Q9NZ08	Endoplasmic reticulum aminopeptidase 1 (EC 3.4.11.-) (ARTS-1) (Adipocyte-derived leucine aminopeptidase) (A-LAP) (Aminopeptidase PILS) (Puromycin-insensitive leucyl-specific aminopeptidase) (PILS-AP) (Type 1 tumor necrosis factor receptor shedding aminopeptidase regulator)	ERAP1	1	11.0273	9.1809	10.1041	1.30559	12.9413	9.67311	11.3072	2.31095	-	-	-	-
Q9Y5M8	Signal recognition particle receptor subunit beta (SR-beta) (Protein APMCF1)	SRPRB	1	8.4891	11.7216	10.1054	2.28573	-	-	-	-	-	-	-	-
Q06830	Peroxiredoxin-1 (EC 1.11.1.24) (Natural killer cell-enhancing factor A) (NKEF-A) (Proliferation-associated gene protein) (PAG) (Thioredoxin peroxidase 2) (Thioredoxin-dependent peroxide reductase 2) (Thioredoxin-dependent peroxiredoxin 1)	PRDX1	1	13.2945	6.93017	10.1124	4.5003	52.3446	23.8583	38.1014	20.1429	2.7922	-	-	-
Q9H6U8	Alpha-1,2-mannosyltransferase ALG9 (EC 2.4.1.259) (EC 2.4.1.261) (Asparagine-linked glycosylation protein 9 homolog) (Disrupted in bipolar disorder protein 1) (Dol-P-Man:Man(6)GlcNAc(2)-PP-Dol alpha-1,2-mannosyltransferase) (Dol-P-Man:Man(8)GlcNAc(2)-PP-Dol alpha-1,2-mannosyltransferase)	ALG9	1	9.49653	10.8273	10.1619	0.941028	4.34366	4.66557	4.50462	0.227627	-	-	-	-
Q96RQ3	Methylcrotonoyl-CoA carboxylase subunit alpha, mitochondrial (MCCase subunit alpha) (EC 6.4.1.4) (3-methylcrotonyl-CoA carboxylase 1) (3-methylcrotonyl-CoA carboxylase biotin-containing subunit) (3-methylcrotonyl-CoA:carbon dioxide ligase subunit alpha)	MCCC1	0	8.75896	11.5694	10.1642	1.98727	7.04212	18.3447	12.6934	7.99212	9.27154	5.59706	7.4343	2.59825
Q9HDC9	Adipocyte plasma membrane-associated protein (Protein BSCv)	APMAP	0	11.5694	8.93436	10.2519	1.86324	-	-	-	-	23.2587	10.8782	17.0685	8.75436
Q8NBM8	Prenylcysteine oxidase-like (EC 1.8.3.-)	PCYOX1L	1	8.38136	12.1304	10.2559	2.65097	10.8512	-	-	-	-	5.65708	-	-
P60174	Triosephosphate isomerase (TIM) (EC 5.3.1.1) (Methylglyoxal synthase) (EC 4.2.3.3) (Triose-phosphate isomerase)	TPI1	1	5.96634	14.6022	10.2843	6.10646	-	-	-	-	7.31318	3.8086	5.56089	2.47811
Q6ZXV5	Protein O-mannosyl-transferase TMTC3 (EC 2.4.1.109) (Protein SMILE) (Transmembrane and TPR repeat-containing protein 3)	TMTC3	1	10.8854	9.71388	10.2996	0.828355	-	-	-	-	-	-	-	-
Q9NZV5	Selenoprotein N (SelN)	SELENON	1	9.34967	11.4848	10.4173	1.50979	-	-	-	-	-	-	-	-
Q9UQ35	Serine/arginine repetitive matrix protein 2 (300 kDa nuclear matrix antigen) (Serine/arginine-rich splicing factor-related nuclear matrix protein of 300 kDa) (SR-related nuclear matrix protein of 300 kDa) (Ser/Arg-related nuclear matrix protein of 300 kDa) (Splicing coactivator subunit SRm300) (Tax-responsive enhancer element-binding protein 803) (TaxREB803)	SRRM2	0	9.04684	11.9323	10.4896	2.04033	-	-	-	-	-	-	-	-
P11142	Heat shock cognate 71 kDa protein (EC 3.6.4.10) (Heat shock 70 kDa protein 8) (Lipopolysaccharide-associated protein 1) (LAP-1) (LPS-associated protein 1)	HSPA8	1	7.94025	13.208	10.5741	3.72487	15.7675	17.6141	16.6908	1.30576	7.94262	5.807	6.87481	1.51011
P50990	T-complex protein 1 subunit theta (TCP-1-theta) (CCT-theta) (Chaperonin containing T-complex polypeptide 1 subunit 8) (Renal carcinoma antigen NY-REN-15)	CCT8	1	7.83937	13.3494	10.5944	3.89618	7.25687	6.27911	6.76799	0.69138	5.23285	4.28011	4.75648	0.673687
Q9Y2G8	DnaJ homolog subfamily C member 16	DNAJC16	0	10.2608	11.0067	10.6337	0.527438	12.936	14.6517	13.7939	1.21323	13.6964	-	-	-
Q7Z4H8	Protein O-glucosyltransferase 3 (EC 2.4.1.-) (KDEL motif-containing protein 2) (Protein O-xylosyltransferase POGLUT3) (EC 2.4.2.-)	POGLUT3	1	8.62231	12.6851	10.6537	2.87283	11.1482	19.4302	15.2892	5.85624	6.68369	-	-	-
Q7Z7H5	Transmembrane emp24 domain-containing protein 4 (Endoplasmic reticulum stress-response protein 25) (ERS25) (GMP25iso) (Putative NF-kappa-B-activating protein 156) (p24 family protein alpha-3) (p24alpha3)	TMED4	1	9.74729	11.5944	10.6708	1.3061	11.6608	12.1018	11.8813	0.311865	-	-	-	-
Q96SL4	Glutathione peroxidase 7 (GPx-7) (GSHPx-7) (EC 1.11.1.9) (CL683)	GPX7	1	14.527	6.9435	10.7352	5.36234	-	-	-	-	-	-	-	-
Q969H8	Myeloid-derived growth factor (MYDGF)	MYDGF	1	1.56037	19.9392	10.7498	12.9958	1.76634	2.95766	2.362	0.842388	1.69382	1.38884	1.54133	0.215651
Q9NWM8	Peptidyl-prolyl cis-trans isomerase FKBP14 (PPIase FKBP14) (EC 5.2.1.8) (22 kDa FK506-binding protein) (22 kDa FKBP) (FKBP-22) (FK506-binding protein 14) (FKBP-14) (Rotamase)	FKBP14	1	11.4276	10.1431	10.7853	0.908319	7.25266	6.41296	6.83281	0.593756	-	-	-	-
Q9H497	Torsin-3A (ATP-dependent interferon-responsive protein) (Torsin family 3 member A)	TOR3A	1	12.6493	8.93146	10.7904	2.62888	23.5865	20.0767	21.8316	2.48181	9.59471	15.0144	12.3046	3.8323
Q9Y3E5	Peptidyl-tRNA hydrolase 2, mitochondrial (PTH 2) (EC 3.1.1.29) (Bcl-2 inhibitor of transcription 1)	PTRH2	0	9.64209	12.1273	10.8847	1.75731	-	-	-	-	-	-	-	-
Q8WVC6	Dephospho-CoA kinase domain-containing protein	DCAKD	0	6.84798	15.232	11.04	5.92838	-	-	-	-	-	-	-	-
Q00610	Clathrin heavy chain 1 (Clathrin heavy chain on chromosome 17) (CLH-17)	CLTC	1	10.7143	11.4582	11.0862	0.526023	27.9357	15.7377	21.8367	8.62532	6.69309	5.17354	5.93332	1.07448
O76024	Wolframin	WFS1	1	12.911	9.83437	11.3727	2.17547	-	-	-	-	-	-	-	-
Q6NUQ4	Transmembrane protein 214	TMEM214	1	14.4919	8.31904	11.4055	4.36488	-	-	-	-	-	-	-	-
P22061	Protein-L-isoaspartate(D-aspartate) O-methyltransferase (PIMT) (EC 2.1.1.77) (L-isoaspartyl protein carboxyl methyltransferase) (Protein L-isoaspartyl/D-aspartyl methyltransferase) (Protein-beta-aspartate methyltransferase)	PCMT1	1	9.14625	13.7247	11.4355	3.23744	32.6182	15.6225	24.1203	12.0178	-	-	-	-
O95427	GPI ethanolamine phosphate transferase 1 (EC 2.-.-.-) (MCD4 homolog) (Phosphatidylinositol-glycan biosynthesis class N protein) (PIG-N)	PIGN	1	8.28313	14.6765	11.4798	4.52079	-	-	-	-	-	-	-	-
P61978	Heterogeneous nuclear ribonucleoprotein K (hnRNP K) (Transformation up-regulated nuclear protein) (TUNP)	HNRNPK	1	13.7046	9.30034	11.5025	3.11426	9.1578	-	-	-	8.1194	2.60901	5.3642	3.89643
Q9BVG9	Phosphatidylserine synthase 2 (PSS-2) (PtdSer synthase 2) (EC 2.7.8.29) (Serine-exchange enzyme II)	PTDSS2	1	5.82563	17.4618	11.6437	8.22801	-	-	-	-	-	-	-	-
Q8WUJ1	Neuferricin (Cytochrome b5 domain-containing protein 2)	CYB5D2	1	12.0817	11.3624	11.7221	0.508608	16.5937	-	-	-	-	-	-	-
Q96GQ5	RUS family member 1	RUSF1	0	10.7294	13.1801	11.9548	1.7329	74.7653	89.7066	82.236	10.5651	-	-	-	-
P48723	Heat shock 70 kDa protein 13 (Microsomal stress-70 protein ATPase core) (Stress-70 protein chaperone microsome-associated 60 kDa protein)	HSPA13	1	12.3045	11.7224	12.0135	0.411652	15.4791	7.72993	11.6045	5.47953	8.76687	7.62833	8.1976	0.805066
P06733	Alpha-enolase (EC 4.2.1.11) (2-phospho-D-glycerate hydro-lyase) (C-myc promoter-binding protein) (Enolase 1) (MBP-1) (MPB-1) (Non-neural enolase) (NNE) (Phosphopyruvate hydratase) (Plasminogen-binding protein)	ENO1	1	14.155	10.08	12.1175	2.88143	21.6835	26.417	24.0503	3.34711	8.29592	7.37078	7.83335	0.654168
P62341	Thioredoxin reductase-like selenoprotein T (SelT) (EC 1.8.1.9)	SELENOT	1	12.455	11.7932	12.1241	0.467949	-	-	-	-	-	-	-	-
P07858	Cathepsin B (EC 3.4.22.1) (APP secretase) (APPS) (Cathepsin B1) [Cleaved into: Cathepsin B light chain; Cathepsin B heavy chain]	CTSB	1	14.6219	9.94642	12.2841	3.30604	13.7626	9.85225	11.8074	2.76505	7.53044	9.58327	8.55686	1.45157
Q9NXW2	DnaJ homolog subfamily B member 12	DNAJB12	1	11.9958	12.5752	12.2855	0.409655	26.2825	12.1134	19.198	10.0191	17.8098	19.4003	18.6051	1.12468
P16401	Histone H1.5 (Histone H1a) (Histone H1b) (Histone H1s-3)	H1-5	0	17.141	7.66313	12.4021	6.70189	-	-	-	-	-	2.64295	-	-
P42677	40S ribosomal protein S27 (Metallopan-stimulin 1) (MPS-1) (Small ribosomal subunit protein eS27)	RPS27	0	11.5021	13.721	12.6115	1.56899	-	-	-	-	-	-	-	-
P62888	60S ribosomal protein L30 (Large ribosomal subunit protein eL30)	RPL30	1	15.2693	10.0978	12.6836	3.6568	-	5.09182	-	-	-	-	-	-
Q15185	Prostaglandin E synthase 3 (EC 5.3.99.3) (Cytosolic prostaglandin E2 synthase) (cPGES) (Hsp90 co-chaperone) (Progesterone receptor complex p23) (Telomerase-binding protein p23)	PTGES3	0	12.5813	13.0011	12.7912	0.296853	-	-	-	-	-	-	-	-
P14618	Pyruvate kinase PKM (EC 2.7.1.40) (Cytosolic thyroid hormone-binding protein) (CTHBP) (Opa-interacting protein 3) (OIP-3) (Pyruvate kinase 2/3) (Pyruvate kinase muscle isozyme) (Thyroid hormone-binding protein 1) (THBP1) (Tumor M2-PK) (p58)	PKM	1	11.3271	14.2771	12.8021	2.08601	5.99807	11.864	8.93103	4.14783	4.11151	4.74322	4.42736	0.446686
P22234	Multifunctional protein ADE2 [Includes: Phosphoribosylaminoimidazole-succinocarboxamide synthase (EC 6.3.2.6) (SAICAR synthetase); Phosphoribosylaminoimidazole carboxylase (EC 4.1.1.21) (AIR carboxylase) (AIRC)]	PAICS	1	13.4709	12.4082	12.9396	0.751378	-	8.45576	-	-	20.6727	13.8354	17.2541	4.83467
Q96J42	Thioredoxin domain-containing protein 15	TXNDC15	0	12.9534	12.9799	12.9667	0.0187467	17.1651	16.5401	16.8526	0.441921	99.7732	99.452	99.6126	0.22712
Q2PZI1	Probable C-mannosyltransferase DPY19L1 (EC 2.4.1.-) (Dpy-19-like protein 1) (Protein dpy-19 homolog 1)	DPY19L1	0	13.5285	12.6798	13.1041	0.600122	5.90759	10.1366	8.02209	2.99035	-	-	-	-
P14174	Macrophage migration inhibitory factor (MIF) (EC 5.3.2.1) (Glycosylation-inhibiting factor) (GIF) (L-dopachrome isomerase) (L-dopachrome tautomerase) (EC 5.3.3.12) (Phenylpyruvate tautomerase)	MIF	1	23.4538	2.76649	13.1101	14.6281	-	-	-	-	-	3.3469	-	-
Q8NBI6	Xyloside xylosyltransferase 1 (EC 2.4.2.62) (UDP-xylose:alpha-xyloside alpha-1,3-xylosyltransferase)	XXYLT1	1	11.8772	14.4517	13.1644	1.82044	25.2364	12.0036	18.62	9.35704	12.3292	-	-	-
Q86VP6	Cullin-associated NEDD8-dissociated protein 1 (Cullin-associated and neddylation-dissociated protein 1) (TBP-interacting protein of 120 kDa A) (TBP-interacting protein 120A) (p120 CAND1)	CAND1	1	12.7316	13.6315	13.1816	0.636358	-	-	-	-	25.3965	-	-	-
P16615	Sarcoplasmic/endoplasmic reticulum calcium ATPase 2 (SERCA2) (SR Ca(2+)-ATPase 2) (EC 7.2.2.10) (Calcium pump 2) (Calcium-transporting ATPase sarcoplasmic reticulum type, slow twitch skeletal muscle isoform) (Endoplasmic reticulum class 1/2 Ca(2+) ATPase)	ATP2A2	1	13.6792	12.8867	13.283	0.560435	16.6687	17.4597	17.0642	0.559315	8.93701	8.80006	8.86854	0.0968372
Q13438	Protein OS-9 (Amplified in osteosarcoma 9)	OS9	1	13.7425	12.8404	13.2914	0.637938	23.3534	27.0121	25.1828	2.58706	9.73589	12.0539	10.8949	1.63908
P51571	Translocon-associated protein subunit delta (TRAP-delta) (Signal sequence receptor subunit delta) (SSR-delta)	SSR4	1	17.5998	9.06553	13.3327	6.03467	7.26427	10.676	8.97014	2.41246	-	9.27566	-	-
Q6UW63	Protein O-glucosyltransferase 2 (EC 2.4.1.-) (Endoplasmic reticulum resident protein 58) (ER protein 58) (ERp58) (KDEL motif-containing protein 1) (Protein O-xylosyltransferase POGLUT2) (EC 2.4.2.-)	POGLUT2	1	13.287	14.0155	13.6513	0.515091	-	-	-	-	-	-	-	-
Q9H173	Nucleotide exchange factor SIL1 (BiP-associated protein) (BAP)	SIL1	1	12.7818	14.6087	13.6953	1.29182	14.385	11.9525	13.1687	1.72009	-	-	-	-
Q495W5	Alpha-(1,3)-fucosyltransferase 11 (EC 2.4.1.-) (Fucosyltransferase XI) (Fuc-TXI) (FucT-XI) (Galactoside 3-L-fucosyltransferase 11) (Fucosyltransferase 11)	FUT11	1	10.4625	17.0806	13.7715	4.67971	18.6853	-	-	-	-	-	-	-
Q8NBJ7	Inactive C-alpha-formylglycine-generating enzyme 2 (Paralog of formylglycine-generating enzyme) (pFGE) (Sulfatase-modifying factor 2)	SUMF2	1	13.3066	14.2396	13.7731	0.659783	10.8011	24.0335	17.4173	9.35673	-	-	-	-
Q9C0D9	Ethanolaminephosphotransferase 1 (hEPT1) (EC 2.7.8.1) (Selenoprotein I) (SelI)	SELENOI	1	11.9796	15.7199	13.8497	2.64482	-	19.651	-	-	12.1034	9.75544	10.9294	1.66024
Q9P2K2	Thioredoxin domain-containing protein 16	TXNDC16	1	8.98566	18.7434	13.8646	6.8998	-	-	-	-	-	-	-	-
P61106	Ras-related protein Rab-14	RAB14	1	16.8593	10.8766	13.8679	4.23038	-	9.42521	-	-	-	7.41692	-	-
O94901	SUN domain-containing protein 1 (Protein unc-84 homolog A) (Sad1/unc-84 protein-like 1)	SUN1	1	13.5068	14.2396	13.8732	0.518216	-	22.3964	-	-	-	-	-	-
Q9UKY4	Protein O-mannosyl-transferase 2 (EC 2.4.1.109) (Dolichyl-phosphate-mannose--protein mannosyltransferase 2)	POMT2	1	16.2682	11.5256	13.8969	3.35358	6.21495	-	-	-	-	-	-	-
P07900	Heat shock protein HSP 90-alpha (EC 3.6.4.10) (Heat shock 86 kDa) (HSP 86) (HSP86) (Lipopolysaccharide-associated protein 2) (LAP-2) (LPS-associated protein 2) (Renal carcinoma antigen NY-REN-38)	HSP90AA1	1	17.5469	10.2922	13.9195	5.12983	22.2226	13.8377	18.0301	5.92902	2.64968	7.23485	4.94226	3.2422
Q9NPA0	ER membrane protein complex subunit 7	EMC7	1	15.8717	12.2407	14.0562	2.56749	-	-	-	-	7.46327	8.15256	7.80792	0.487402
Q12770	Sterol regulatory element-binding protein cleavage-activating protein (SCAP) (SREBP cleavage-activating protein)	SCAP	1	10.8385	17.4434	14.1409	4.67038	-	-	-	-	-	-	-	-
P62805	Histone H4	H4C1	1	20.2202	8.31257	14.2664	8.41996	9.85062	9.98614	9.91838	0.0958238	1.83259	4.49768	3.16514	1.8845
Q15155	Nodal modulator 1 (pM5 protein)	NOMO1	1	11.7255	16.8703	14.2979	3.63795	9.95128	9.51373	9.73251	0.309399	8.04352	-	-	-
Q8N4V1	ER membrane protein complex subunit 5 (Membrane magnesium transporter 1) (Transmembrane protein 32)	MMGT1	1	18.4452	10.4809	14.4631	5.63164	-	-	-	-	-	-	-	-
Q5UCC4	ER membrane protein complex subunit 10 (Hematopoietic signal peptide-containing membrane domain-containing protein 1)	EMC10	1	16.6132	12.5652	14.5892	2.86231	22.8776	16.6812	19.7794	4.38148	-	-	-	-
P62241	40S ribosomal protein S8 (Small ribosomal subunit protein eS8)	RPS8	1	6.66426	22.5545	14.6094	11.2361	7.66952	5.16815	6.41883	1.76874	11.6147	8.48642	10.0506	2.21204
P38646	Stress-70 protein, mitochondrial (75 kDa glucose-regulated protein) (GRP-75) (Heat shock 70 kDa protein 9) (Mortalin) (MOT) (Peptide-binding protein 74) (PBP74)	HSPA9	1	16.311	12.9405	14.6258	2.38328	18.1106	-	-	-	18.1247	12.3583	15.2415	4.07745
Q13085	Acetyl-CoA carboxylase 1 (ACC1) (EC 6.4.1.2) (Acetyl-Coenzyme A carboxylase alpha) (ACC-alpha)	ACACA	0	14.3652	14.911	14.6381	0.385914	12.067	11.2822	11.6746	0.554939	25.8963	16.8717	21.384	6.38133
Q15181	Inorganic pyrophosphatase (EC 3.6.1.1) (Pyrophosphate phospho-hydrolase) (PPase)	PPA1	1	17.2192	12.2461	14.7326	3.51656	-	-	-	-	-	-	-	-
P34932	Heat shock 70 kDa protein 4 (HSP70RY) (Heat shock 70-related protein APG-2)	HSPA4	1	15.3797	14.166	14.7729	0.858213	61.3347	81.1828	71.2588	14.0347	10.4769	8.52359	9.50024	1.38119
P07942	Laminin subunit beta-1 (Laminin B1 chain) (Laminin-1 subunit beta) (Laminin-10 subunit beta) (Laminin-12 subunit beta) (Laminin-2 subunit beta) (Laminin-6 subunit beta) (Laminin-8 subunit beta)	LAMB1	1	14.9682	14.6065	14.7874	0.255694	8.78418	9.18668	8.98543	0.284611	19.186	-	-	-
Q8NBK3	Formylglycine-generating enzyme (FGE) (EC 1.8.3.7) (C-alpha-formylglycine-generating enzyme 1) (Sulfatase-modifying factor 1)	SUMF1	1	18.7962	10.9338	14.865	5.5596	-	-	-	-	-	-	-	-
P02461	Collagen alpha-1(III) chain	COL3A1	1	14.9848	14.8298	14.9073	0.109568	16.6027	16.0694	16.336	0.377148	-	-	-	-
Q9NZJ5	Eukaryotic translation initiation factor 2-alpha kinase 3 (EC 2.7.11.1) (PRKR-like endoplasmic reticulum kinase) (Pancreatic eIF2-alpha kinase) (HsPEK)	EIF2AK3	1	14.3073	15.5833	14.9453	0.90231	25.3932	27.8135	26.6033	1.7114	-	-	-	-
P55072	Transitional endoplasmic reticulum ATPase (TER ATPase) (EC 3.6.4.6) (15S Mg(2+)-ATPase p97 subunit) (Valosin-containing protein) (VCP)	VCP	1	15.9883	13.9052	14.9467	1.47297	9.69921	5.96095	7.83008	2.64335	10.0606	5.0702	7.56541	3.52876
Q8NBP0	Tetratricopeptide repeat protein 13 (TPR repeat protein 13)	TTC13	0	14.6758	15.5698	15.1228	0.63216	55.6659	3.84763	29.7568	36.641	22.2661	-	-	-
P39023	60S ribosomal protein L3 (HIV-1 TAR RNA-binding protein B) (TARBP-B) (Large ribosomal subunit protein uL3)	RPL3	1	12.9451	17.3765	15.1608	3.13352	-	-	-	-	12.5889	4.48309	8.53601	5.7317
Q92545	Transmembrane protein 131 (Protein RW1)	TMEM131	0	14.1144	16.25	15.1822	1.51008	-	-	-	-	-	-	-	-
Q7Z388	Probable C-mannosyltransferase DPY19L4 (EC 2.4.1.-) (Dpy-19-like protein 4) (Protein dpy-19 homolog 4)	DPY19L4	0	10.7716	19.7097	15.2407	6.32014	20.6865	15.9904	18.3385	3.32068	-	-	-	-
P61247	40S ribosomal protein S3a (Small ribosomal subunit protein eS1) (v-fos transformation effector protein) (Fte-1)	RPS3A	1	10.7486	19.8615	15.305	6.44384	15.8235	-	-	-	3.63944	3.43949	3.53946	0.141391
P50416	Carnitine O-palmitoyltransferase 1, liver isoform (CPT1-L) (EC 2.3.1.21) (Carnitine O-palmitoyltransferase I, liver isoform) (CPT I) (CPTI-L) (Carnitine palmitoyltransferase 1A)	CPT1A	0	11.2421	19.4276	15.3348	5.78805	16.4746	10.9242	13.6994	3.92466	36.7133	21.1406	28.9269	11.0115
Q9UBS9	SUN domain-containing ossification factor (Membrane protein CH1) (Protein osteopotentia homolog) (SUN-like protein 1)	SUCO	1	13.3982	17.5781	15.4881	2.95567	11.4543	12.0082	11.7313	0.39171	-	-	-	-
P04264	Keratin, type II cytoskeletal 1 (67 kDa cytokeratin) (Cytokeratin-1) (CK-1) (Hair alpha protein) (Keratin-1) (K1) (Type-II keratin Kb1)	KRT1	1	13.718	17.4952	15.6066	2.67087	18.1991	9.78475	13.9919	5.94983	4.63984	4.69664	4.66824	0.0401643
P78357	Contactin-associated protein 1 (Caspr) (Caspr1) (Neurexin IV) (Neurexin-4) (p190)	CNTNAP1	1	15.1428	16.0778	15.6103	0.661173	8.05113	9.64046	8.8458	1.12382	9.60043	4.47378	7.03711	3.62509
P48643	T-complex protein 1 subunit epsilon (TCP-1-epsilon) (CCT-epsilon)	CCT5	1	19.5301	11.6982	15.6141	5.53794	-	-	-	-	-	10.3227	-	-
P43251	Biotinidase (Biotinase) (EC 3.5.1.12)	BTD	1	14.6729	16.5798	15.6263	1.34839	-	-	-	-	-	-	-	-
P05556	Integrin beta-1 (Fibronectin receptor subunit beta) (Glycoprotein IIa) (GPIIA) (VLA-4 subunit beta) (CD antigen CD29)	ITGB1	1	16.0475	15.379	15.7133	0.472701	15.924	16.8365	16.3802	0.645209	6.07357	5.8587	5.96613	0.151936
P15586	N-acetylglucosamine-6-sulfatase (EC 3.1.6.14) (Glucosamine-6-sulfatase) (G6S)	GNS	1	18.1368	14.0273	16.082	2.90585	10.3878	14.0561	12.222	2.59387	7.07175	6.51908	6.79541	0.390795
Q9BRK5	45 kDa calcium-binding protein (Cab45) (Stromal cell-derived factor 4) (SDF-4)	SDF4	1	17.8226	14.4751	16.1489	2.36707	10.9972	13.0949	12.046	1.48328	-	-	-	-
P18621	60S ribosomal protein L17 (60S ribosomal protein L23) (Large ribosomal subunit protein uL22) (PD-1)	RPL17	0	18.4851	13.8228	16.154	3.29675	-	-	-	-	-	5.26993	-	-
P62826	GTP-binding nuclear protein Ran (Androgen receptor-associated protein 24) (GTPase Ran) (Ras-like protein TC4) (Ras-related nuclear protein)	RAN	1	15.0288	17.4734	16.2511	1.72853	7.3325	13.521	10.4267	4.37592	16.545	-	-	-
Q96AQ6	Pre-B-cell leukemia transcription factor-interacting protein 1 (Hematopoietic PBX-interacting protein)	PBXIP1	0	14.2514	18.678	16.4647	3.13009	19.4938	11.9904	15.7421	5.30567	37.4859	29.4901	33.488	5.65393
Q7Z3D4	LysM and putative peptidoglycan-binding domain-containing protein 3	LYSMD3	1	17.669	15.2959	16.4825	1.67809	-	-	-	-	-	-	-	-
Q96A11	Galactose-3-O-sulfotransferase 3 (Gal3ST-3) (EC 2.8.2.-) (Beta-galactose-3-O-sulfotransferase 3) (Gal3ST3) (Gal-beta-1, 3-GalNAc 3'-sulfotransferase 3)	GAL3ST3	1	15.9487	17.3936	16.6712	1.02168	-	-	-	-	-	-	-	-
P07686	Beta-hexosaminidase subunit beta (EC 3.2.1.52) (Beta-N-acetylhexosaminidase subunit beta) (Hexosaminidase subunit B) (Cervical cancer proto-oncogene 7 protein) (HCC-7) (N-acetyl-beta-glucosaminidase subunit beta) [Cleaved into: Beta-hexosaminidase subunit beta chain B; Beta-hexosaminidase subunit beta chain A]	HEXB	1	17.7158	15.9805	16.8481	1.22703	16.5582	12.7346	14.6464	2.70366	11.5248	5.93857	8.73168	3.95005
Q7Z7M0	Multiple epidermal growth factor-like domains protein 8 (Multiple EGF-like domains protein 8) (Epidermal growth factor-like protein 4) (EGF-like protein 4)	MEGF8	1	15.2564	18.6344	16.9454	2.38858	38.5187	43.9945	41.2566	3.87202	-	-	-	-
Q86YB8	ERO1-like protein beta (ERO1-L-beta) (EC 1.8.4.-) (Endoplasmic reticulum oxidoreductase beta) (Endoplasmic reticulum oxidoreductin-1-like protein B) (Oxidoreductin-1-L-beta)	ERO1B	1	15.0649	19.0001	17.0325	2.78261	9.86769	13.6643	11.766	2.68464	-	-	-	-
O00567	Nucleolar protein 56 (Nucleolar protein 5A)	NOP56	0	17.2644	16.8289	17.0466	0.308002	-	17.1788	-	-	-	-	-	-
P18031	Tyrosine-protein phosphatase non-receptor type 1 (EC 3.1.3.48) (Protein-tyrosine phosphatase 1B) (PTP-1B)	PTPN1	1	13.3734	20.8786	17.126	5.30694	-	-	-	-	-	-	-	-
P45880	Voltage-dependent anion-selective channel protein 2 (VDAC-2) (hVDAC2) (Outer mitochondrial membrane protein porin 2)	VDAC2	1	15.1327	19.2467	17.1897	2.90907	16.6951	17.1046	16.8999	0.289561	-	8.43681	-	-
Q9UH99	SUN domain-containing protein 2 (Protein unc-84 homolog B) (Rab5-interacting protein) (Rab5IP) (Sad1/unc-84 protein-like 2)	SUN2	1	14.5138	19.9212	17.2175	3.82358	-	-	-	-	-	-	-	-
Q9H488	GDP-fucose protein O-fucosyltransferase 1 (EC 2.4.1.221) (Peptide-O-fucosyltransferase 1) (O-FucT-1)	POFUT1	1	25.4227	9.24354	17.3331	11.4404	-	43.6245	-	-	-	-	-	-
Q96AE7	Tetratricopeptide repeat protein 17 (TPR repeat protein 17)	TTC17	1	13.9022	21.1487	17.5255	5.12405	17.606	12.186	14.896	3.83252	-	-	-	-
P49327	Fatty acid synthase (EC 2.3.1.85) (Type I fatty acid synthase) [Includes: [Acyl-carrier-protein] S-acetyltransferase (EC 2.3.1.38); [Acyl-carrier-protein] S-malonyltransferase (EC 2.3.1.39); 3-oxoacyl-[acyl-carrier-protein] synthase (EC 2.3.1.41); 3-oxoacyl-[acyl-carrier-protein] reductase (EC 1.1.1.100); 3-hydroxyacyl-[acyl-carrier-protein] dehydratase (EC 4.2.1.59); Enoyl-[acyl-carrier-protein]…	FASN	1	16.3698	18.9831	17.6764	1.84788	21.6018	31.7308	26.6663	7.16228	7.31206	3.09495	5.20351	2.98194
P61619	Protein transport protein Sec61 subunit alpha isoform 1 (Sec61 alpha-1)	SEC61A1	1	22.4109	13.0873	17.7491	6.59274	6.09262	24.73	15.4113	13.1786	5.13468	4.10158	4.61813	0.730515
Q8TBM8	DnaJ homolog subfamily B member 14	DNAJB14	1	14.848	20.7079	17.7779	4.14362	14.7805	9.49899	12.1397	3.73458	-	-	-	-
P00558	Phosphoglycerate kinase 1 (EC 2.7.2.3) (Cell migration-inducing gene 10 protein) (Primer recognition protein 2) (PRP 2)	PGK1	1	7.29737	28.3478	17.8226	14.8849	15.2018	6.687	10.9444	6.02086	14.9624	16.8372	15.8998	1.32567
Q96CN7	Isochorismatase domain-containing protein 1	ISOC1	0	24.116	12.0856	18.1008	8.50675	28.0286	-	-	-	41.0516	11.2342	26.1429	21.0841
Q9NY47	Voltage-dependent calcium channel subunit alpha-2/delta-2 (Voltage-gated calcium channel subunit alpha-2/delta-2) [Cleaved into: Voltage-dependent calcium channel subunit alpha-2-2; Voltage-dependent calcium channel subunit delta-2]	CACNA2D2	1	19.1253	17.1932	18.1592	1.36619	20.9973	19.4964	20.2468	1.06134	9.26496	9.68616	9.47556	0.297836
P07339	Cathepsin D (EC 3.4.23.5) [Cleaved into: Cathepsin D light chain; Cathepsin D heavy chain]	CTSD	1	18.6655	17.8537	18.2596	0.574017	13.0336	17.6412	15.3374	3.25806	-	9.91072	-	-
P46777	60S ribosomal protein L5 (Large ribosomal subunit protein uL18)	RPL5	1	10.7947	25.7979	18.2963	10.6088	2.8949	-	-	-	-	-	-	-
P23528	Cofilin-1 (18 kDa phosphoprotein) (p18) (Cofilin, non-muscle isoform)	CFL1	1	22.8562	13.7976	18.3269	6.40541	9.57182	13.3944	11.4831	2.70298	6.50282	12.1119	9.30734	3.96619
Q9UJ14	Glutathione hydrolase 7 (EC 3.4.19.13) (Gamma-glutamyltransferase 7) (GGT 7) (EC 2.3.2.2) (Gamma-glutamyltransferase-like 3) (Gamma-glutamyltransferase-like 5) (Gamma-glutamyltranspeptidase 7) [Cleaved into: Glutathione hydrolase 7 heavy chain; Glutathione hydrolase 7 light chain]	GGT7	1	25.1592	11.5083	18.3338	9.65263	13.802	12.4274	13.1147	0.971986	-	-	-	-
P08236	Beta-glucuronidase (EC 3.2.1.31) (Beta-G1)	GUSB	1	18.7065	18.0811	18.3938	0.442171	21.112	-	-	-	-	-	-	-
P60842	Eukaryotic initiation factor 4A-I (eIF-4A-I) (eIF4A-I) (EC 3.6.4.13) (ATP-dependent RNA helicase eIF4A-1)	EIF4A1	1	16.577	20.8579	18.7174	3.02706	-	-	-	-	4.17344	8.73564	6.45454	3.22596
P10809	60 kDa heat shock protein, mitochondrial (EC 5.6.1.7) (60 kDa chaperonin) (Chaperonin 60) (CPN60) (Heat shock protein 60) (HSP-60) (Hsp60) (HuCHA60) (Mitochondrial matrix protein P1) (P60 lymphocyte protein)	HSPD1	1	21.2437	16.7859	19.0148	3.15213	9.30117	11.4127	10.3569	1.49308	2.35901	4.26554	3.31228	1.34813
Q96GP6	Scavenger receptor class F member 2 (SRECRP-1) (Scavenger receptor expressed by endothelial cells 2 protein) (SREC-II)	SCARF2	0	21.7221	16.6972	19.2097	3.55314	14.169	12.3637	13.2664	1.27651	-	-	-	-
Q14108	Lysosome membrane protein 2 (85 kDa lysosomal membrane sialoglycoprotein) (LGP85) (CD36 antigen-like 2) (Lysosome membrane protein II) (LIMP II) (Scavenger receptor class B member 2) (CD antigen CD36)	SCARB2	1	22.3271	16.0954	19.2112	4.40645	13.805	11.5795	12.6923	1.57363	7.84446	5.4799	6.66218	1.672
Q9UJQ1	Lysosome-associated membrane glycoprotein 5 (Brain and dendritic cell-associated LAMP) (Brain-associated LAMP-like protein) (BAD-LAMP) (Lysosome-associated membrane protein 5) (LAMP-5)	LAMP5	1	20.3435	18.2719	19.3077	1.4648	-	-	-	-	-	-	-	-
P13473	Lysosome-associated membrane glycoprotein 2 (LAMP-2) (Lysosome-associated membrane protein 2) (CD107 antigen-like family member B) (LGP-96) (CD antigen CD107b)	LAMP2	1	19.0303	19.8532	19.4417	0.581853	-	-	-	-	-	-	-	-
P14868	Aspartate--tRNA ligase, cytoplasmic (EC 6.1.1.12) (Aspartyl-tRNA synthetase) (AspRS) (Cell proliferation-inducing gene 40 protein)	DARS1	1	25.5664	13.5232	19.5448	8.51583	-	-	-	-	-	7.03313	-	-
Q9BZM1	Group XIIA secretory phospholipase A2 (GXII sPLA2) (sPLA2-XII) (EC 3.1.1.4) (Phosphatidylcholine 2-acylhydrolase 12A)	PLA2G12A	1	11.752	27.3931	19.5726	11.06	-	-	-	-	-	-	-	-
O95479	GDH/6PGL endoplasmic bifunctional protein [Includes: Hexose-6-phosphate dehydrogenase (Glucose 1-dehydrogenase) (GDH) (EC 1.1.1.47) (Glucose-6-phosphate dehydrogenase) (EC 1.1.1.363); 6-phosphogluconolactonase (6PGL) (EC 3.1.1.31)]	H6PD	1	23.7753	15.9268	19.851	5.54968	-	-	-	-	-	-	-	-
Q9Y282	Endoplasmic reticulum-Golgi intermediate compartment protein 3 (Serologically defined breast cancer antigen NY-BR-84)	ERGIC3	1	21.7558	18.4978	20.1268	2.30379	15.81	15.452	15.631	0.253173	-	-	-	-
Q9P003	Protein cornichon homolog 4 (CNIH-4) (Cornichon family AMPA receptor auxiliary protein 4)	CNIH4	1	17.5441	22.8764	20.2103	3.77048	19.6535	-	-	-	-	-	-	-
P11047	Laminin subunit gamma-1 (Laminin B2 chain) (Laminin-1 subunit gamma) (Laminin-10 subunit gamma) (Laminin-11 subunit gamma) (Laminin-2 subunit gamma) (Laminin-3 subunit gamma) (Laminin-4 subunit gamma) (Laminin-6 subunit gamma) (Laminin-7 subunit gamma) (Laminin-8 subunit gamma) (Laminin-9 subunit gamma) (S-laminin subunit gamma) (S-LAM gamma)	LAMC1	1	20.9605	19.6897	20.3251	0.898596	11.9207	13.7031	12.8119	1.26037	-	-	-	-
P22314	Ubiquitin-like modifier-activating enzyme 1 (EC 6.2.1.45) (Protein A1S9) (Ubiquitin-activating enzyme E1)	UBA1	1	19.3795	21.5071	20.4433	1.50438	3.58063	5.39128	4.48595	1.28032	7.88793	8.0239	7.95591	0.0961505
Q8WY21	VPS10 domain-containing receptor SorCS1 (hSorCS)	SORCS1	1	20.5618	20.4493	20.5055	0.0795387	-	18.0758	-	-	20.5151	26.6609	23.588	4.3458
P25705	ATP synthase subunit alpha, mitochondrial (ATP synthase F1 subunit alpha)	ATP5F1A	1	25.2208	15.7973	20.509	6.66343	18.016	18.7296	18.3728	0.504587	5.91804	5.92282	5.92043	0.00337963
Q96G97	Seipin (Bernardinelli-Seip congenital lipodystrophy type 2 protein)	BSCL2	1	18.1529	23.2646	20.7088	3.61456	6.46469	-	-	-	5.79422	-	-	-
P62258	14-3-3 protein epsilon (14-3-3E)	YWHAE	1	13.8837	27.8635	20.8736	9.8852	7.12414	10.2415	8.68279	2.20427	4.8974	3.57626	4.23683	0.934189
Q8WWX9	Selenoprotein M (SelM)	SELENOM	1	25.4727	16.7797	21.1262	6.14687	10.9338	8.68097	9.80737	1.59297	-	-	-	-
P06280	Alpha-galactosidase A (EC 3.2.1.22) (Alpha-D-galactosidase A) (Alpha-D-galactoside galactohydrolase) (Galactosylgalactosylglucosylceramidase GLA) (EC 3.2.1.47) (Melibiase) (Agalsidase)	GLA	1	24.3049	18.0758	21.1903	4.40469	-	-	-	-	-	-	-	-
P31930	Cytochrome b-c1 complex subunit 1, mitochondrial (Complex III subunit 1) (Core protein I) (Ubiquinol-cytochrome-c reductase complex core protein 1)	UQCRC1	0	19.248	23.2004	21.2242	2.79474	20.2704	-	-	-	-	6.41121	-	-
O60858	E3 ubiquitin-protein ligase TRIM13 (EC 2.3.2.27) (B-cell chronic lymphocytic leukemia tumor suppressor Leu5) (Leukemia-associated protein 5) (Putative tumor suppressor RFP2) (RING finger protein 77) (RING-type E3 ubiquitin transferase TRIM13) (Ret finger protein 2) (Tripartite motif-containing protein 13)	TRIM13	1	20.6941	21.9348	21.3144	0.877296	-	-	-	-	-	-	-	-
Q8WXH0	Nesprin-2 (KASH domain-containing protein 2) (KASH2) (Nuclear envelope spectrin repeat protein 2) (Nucleus and actin connecting element protein) (Protein NUANCE) (Synaptic nuclear envelope protein 2) (Syne-2)	SYNE2	1	28.9697	13.7701	21.3699	10.7478	-	-	-	-	-	-	-	-
P31943	Heterogeneous nuclear ribonucleoprotein H (hnRNP H) [Cleaved into: Heterogeneous nuclear ribonucleoprotein H, N-terminally processed]	HNRNPH1	0	21.4584	21.5416	21.5	0.0588245	24.908	21.041	22.9745	2.73439	11.3734	10.569	10.9712	0.568857
P61586	Transforming protein RhoA (EC 3.6.5.2) (Rho cDNA clone 12) (h12)	RHOA	1	19.323	23.7334	21.5282	3.11866	-	-	-	-	-	-	-	-
Q6AZY7	Scavenger receptor class A member 3 (Cellular stress response gene protein)	SCARA3	1	22.1002	21.349	21.7246	0.531149	-	-	-	-	-	-	-	-
Q6P1A2	Lysophospholipid acyltransferase 5 (LPLAT 5) (EC 2.3.1.-) (1-acylglycerophosphocholine O-acyltransferase) (EC 2.3.1.23) (1-acylglycerophosphoethanolamine O-acyltransferase) (EC 2.3.1.n7) (1-acylglycerophosphoserine O-acyltransferase) (EC 2.3.1.n6) (Lysophosphatidylcholine acyltransferase) (LPCAT) (Lyso-PC acyltransferase) (Lysophosphatidylcholine acyltransferase 3) (Lyso-PC acyltransferase 3) (Ly…	LPCAT3	1	21.3007	22.4367	21.8687	0.803264	-	-	-	-	-	-	-	-
Q8IYB3	Serine/arginine repetitive matrix protein 1 (SR-related nuclear matrix protein of 160 kDa) (SRm160) (Ser/Arg-related nuclear matrix protein)	SRRM1	0	27.5614	16.6681	22.1147	7.70278	-	-	-	-	-	-	-	-
Q9H6E4	Coiled-coil domain-containing protein 134	CCDC134	1	28.6295	15.6972	22.1634	9.14456	17.684	31.7774	24.7307	9.96557	-	-	-	-
Q96N03	V-set and transmembrane domain-containing protein 2-like protein	VSTM2L	1	23.1573	21.3948	22.276	1.2463	-	-	-	-	-	-	-	-
Q9Y6A1	Protein O-mannosyl-transferase 1 (EC 2.4.1.109) (Dolichyl-phosphate-mannose--protein mannosyltransferase 1)	POMT1	1	28.0374	16.9401	22.4887	7.84697	-	-	-	-	-	-	-	-
Q9Y265	RuvB-like 1 (EC 3.6.4.12) (49 kDa TATA box-binding protein-interacting protein) (49 kDa TBP-interacting protein) (54 kDa erythrocyte cytosolic protein) (ECP-54) (INO80 complex subunit H) (Nuclear matrix protein 238) (NMP 238) (Pontin 52) (TIP49a) (TIP60-associated protein 54-alpha) (TAP54-alpha)	RUVBL1	1	30.571	14.6765	22.6237	11.2391	69.4778	40.5052	54.9915	20.4867	2.26491	6.43485	4.34988	2.94859
P12109	Collagen alpha-1(VI) chain	COL6A1	1	23.7532	21.67	22.7116	1.47303	19.3151	26.8423	23.0787	5.3225	21.0235	-	-	-
Q8IWF2	FAD-dependent oxidoreductase domain-containing protein 2 (Endoplasmic reticulum flavoprotein associated with degradation)	FOXRED2	1	24.3416	21.1493	22.7455	2.25727	25.1447	28.5607	26.8527	2.41552	-	-	-	-
O75063	Glycosaminoglycan xylosylkinase (EC 2.7.1.-) (Xylose kinase)	FAM20B	1	24.2528	21.5569	22.9048	1.90623	-	-	-	-	-	-	-	-
P10619	Lysosomal protective protein (EC 3.4.16.5) (Carboxypeptidase C) (Carboxypeptidase L) (Cathepsin A) (Protective protein cathepsin A) (PPCA) (Protective protein for beta-galactosidase) [Cleaved into: Lysosomal protective protein 32 kDa chain; Lysosomal protective protein 20 kDa chain]	CTSA	1	23.3499	23.5784	23.4641	0.161539	24.0266	23.2086	23.6176	0.578372	-	-	-	-
Q9H1A3	Protein-L-histidine N-pros-methyltransferase (EC 2.1.1.-) (DORA reverse strand protein) (DREV) (DREV1) (Methyltransferase-like protein 9) (hMETTL9)	METTL9	1	26.5807	20.7802	23.6804	4.10162	-	36.4741	-	-	-	-	-	-
P49411	Elongation factor Tu, mitochondrial (EF-Tu) (P43)	TUFM	1	26.0945	21.9427	24.0186	2.9358	-	-	-	-	6.99258	4.00602	5.4993	2.11181
P06865	Beta-hexosaminidase subunit alpha (EC 3.2.1.52) (Beta-N-acetylhexosaminidase subunit alpha) (Hexosaminidase subunit A) (N-acetyl-beta-glucosaminidase subunit alpha)	HEXA	1	25.0465	23.0864	24.0664	1.38599	19.7812	26.3308	23.056	4.63132	-	-	-	-
P16278	Beta-galactosidase (EC 3.2.1.23) (Acid beta-galactosidase) (Lactase) (Elastin receptor 1)	GLB1	1	28.8611	19.3438	24.1024	6.72974	20.2914	20.1259	20.2086	0.117049	13.0805	15.0916	14.0861	1.42206
P78536	Disintegrin and metalloproteinase domain-containing protein 17 (ADAM 17) (EC 3.4.24.86) (Snake venom-like protease) (TNF-alpha convertase) (TNF-alpha-converting enzyme) (CD antigen CD156b)	ADAM17	1	23.9289	24.3135	24.1212	0.271956	22.2189	21.897	22.058	0.227668	-	-	-	-
Q9Y3A6	Transmembrane emp24 domain-containing protein 5 (p24 family protein gamma-2) (p24gamma2) (p28)	TMED5	1	30.4938	17.7787	24.1362	8.99091	-	-	-	-	-	-	-	-
Q8WVP7	Limb region 1 protein homolog (Differentiation-related gene 14 protein)	LMBR1	1	24.3462	24.1677	24.257	0.126163	-	77.397	-	-	-	-	-	-
Q92542	Nicastrin	NCSTN	1	24.7775	23.9573	24.3674	0.580015	19.8673	22.0777	20.9725	1.563	17.5863	-	-	-
Q92820	Gamma-glutamyl hydrolase (EC 3.4.19.9) (Conjugase) (GH) (Gamma-Glu-X carboxypeptidase)	GGH	1	27.1785	21.6104	24.3944	3.93719	19.9789	12.5362	16.2575	5.26277	-	-	-	-
Q07955	Serine/arginine-rich splicing factor 1 (Alternative-splicing factor 1) (ASF-1) (Splicing factor, arginine/serine-rich 1) (pre-mRNA-splicing factor SF2, P33 subunit)	SRSF1	0	40.6961	8.11695	24.4065	23.0369	6.25987	-	-	-	7.25885	9.14955	8.2042	1.33693
Q9P2E5	Chondroitin sulfate glucuronyltransferase (EC 2.4.1.226) (CSGlcA-T) (Chondroitin glucuronyltransferase) (Chondroitin polymerizing factor 2) (ChPF-2) (Chondroitin synthase 3) (ChSy-3) (N-acetylgalactosaminyl-proteoglycan 3-beta-glucuronosyltransferase)	CHPF2	1	26.9769	22.0443	24.5106	3.48788	27.179	25.3731	26.2761	1.27693	-	-	-	-
P12004	Proliferating cell nuclear antigen (PCNA) (Cyclin)	PCNA	1	24.9199	24.1488	24.5343	0.545245	-	-	-	-	-	-	-	-
Q9UM73	ALK tyrosine kinase receptor (EC 2.7.10.1) (Anaplastic lymphoma kinase) (CD antigen CD246)	ALK	1	24.6778	24.9114	24.7946	0.16517	16.4913	13.3839	14.9376	2.19725	19.1645	-	-	-
P78527	DNA-dependent protein kinase catalytic subunit (DNA-PK catalytic subunit) (DNA-PKcs) (EC 2.7.11.1) (DNPK1) (p460)	PRKDC	0	18.8496	31.2157	25.0327	8.74414	-	-	-	-	20.5479	-	-	-
Q14204	Cytoplasmic dynein 1 heavy chain 1 (Cytoplasmic dynein heavy chain 1) (Dynein heavy chain, cytosolic)	DYNC1H1	1	16.5227	33.7367	25.1297	12.1721	-	38.5772	-	-	20.5788	7.95711	14.268	8.9249
P09172	Dopamine beta-hydroxylase (EC 1.14.17.1) (Dopamine beta-monooxygenase) [Cleaved into: Soluble dopamine beta-hydroxylase]	DBH	1	25.3464	25.1654	25.2559	0.127992	15.1291	15.2786	15.2039	0.105755	15.8978	14.0399	14.9689	1.31378
Q13217	DnaJ homolog subfamily C member 3 (Endoplasmic reticulum DNA J domain-containing protein 6) (ER-resident protein ERdj6) (ERdj6) (Interferon-induced, double-stranded RNA-activated protein kinase inhibitor) (Protein kinase inhibitor of 58 kDa) (Protein kinase inhibitor p58)	DNAJC3	1	21.889	28.7099	25.2995	4.8231	37.2478	17.5951	27.4215	13.8966	16.6389	-	-	-
P15848	Arylsulfatase B (ASB) (EC 3.1.6.12) (N-acetylgalactosamine-4-sulfatase) (G4S)	ARSB	1	30.0264	20.9286	25.4775	6.43309	22.3108	22.0935	22.2021	0.153643	-	-	-	-
P54289	Voltage-dependent calcium channel subunit alpha-2/delta-1 (Voltage-gated calcium channel subunit alpha-2/delta-1) [Cleaved into: Voltage-dependent calcium channel subunit alpha-2-1; Voltage-dependent calcium channel subunit delta-1]	CACNA2D1	1	24.7504	26.5484	25.6494	1.27138	16.5471	21.4553	19.0012	3.47064	14.1071	13.4881	13.7976	0.437687
O75882	Attractin (DPPT-L) (Mahogany homolog)	ATRN	1	24.0352	27.4089	25.7221	2.38556	-	-	-	-	-	-	-	-
Q8NHP8	Putative phospholipase B-like 2 (EC 3.1.1.-) (76 kDa protein) (p76) (LAMA-like protein 2) (Lamina ancestor homolog 2) (Phospholipase B domain-containing protein 2) [Cleaved into: Putative phospholipase B-like 2 32 kDa form; Putative phospholipase B-like 2 45 kDa form]	PLBD2	1	30.8021	20.6664	25.7342	7.167	-	27.4774	-	-	-	-	-	-
Q8TB36	Ganglioside-induced differentiation-associated protein 1 (GDAP1)	GDAP1	0	29.8443	23.4356	26.6399	4.5316	-	-	-	-	-	-	-	-
Q15904	V-type proton ATPase subunit S1 (V-ATPase subunit S1) (Protein XAP-3) (V-ATPase Ac45 subunit) (V-ATPase S1 accessory protein) (Vacuolar proton pump subunit S1)	ATP6AP1	1	27.3879	26.4987	26.9433	0.62873	24.7843	28.7709	26.7776	2.81892	-	-	-	-
Q9HD45	Transmembrane 9 superfamily member 3 (EP70-P-iso) (SM-11044-binding protein)	TM9SF3	0	29.2666	24.6642	26.9654	3.25442	21.592	-	-	-	-	-	-	-
P13987	CD59 glycoprotein (1F5 antigen) (20 kDa homologous restriction factor) (HRF-20) (HRF20) (MAC-inhibitory protein) (MAC-IP) (MEM43 antigen) (Membrane attack complex inhibition factor) (MACIF) (Membrane inhibitor of reactive lysis) (MIRL) (Protectin) (CD antigen CD59)	CD59	1	33.6201	20.7161	27.1681	9.12451	6.47362	14.4648	10.4692	5.65066	12.3038	9.21965	10.7617	2.18081
Q9P0K1	Disintegrin and metalloproteinase domain-containing protein 22 (ADAM 22) (Metalloproteinase-disintegrin ADAM22-3) (Metalloproteinase-like, disintegrin-like, and cysteine-rich protein 2)	ADAM22	1	27.8713	26.5306	27.2009	0.948027	20.9142	22.8699	21.892	1.38284	16.7776	26.1448	21.4612	6.62356
P08069	Insulin-like growth factor 1 receptor (EC 2.7.10.1) (Insulin-like growth factor I receptor) (IGF-I receptor) (CD antigen CD221) [Cleaved into: Insulin-like growth factor 1 receptor alpha chain; Insulin-like growth factor 1 receptor beta chain]	IGF1R	1	23.7369	30.9311	27.334	5.08709	-	-	-	-	-	-	-	-
O75907	Diacylglycerol O-acyltransferase 1 (EC 2.3.1.20) (ACAT-related gene product 1) (Acyl-CoA retinol O-fatty-acyltransferase) (ARAT) (Retinol O-fatty-acyltransferase) (EC 2.3.1.76) (Diglyceride acyltransferase)	DGAT1	1	36.0761	18.849	27.4625	12.1814	-	-	-	-	-	-	-	-
P62820	Ras-related protein Rab-1A (EC 3.6.5.2) (YPT1-related protein)	RAB1A	1	26.1644	30.0826	28.1235	2.77062	-	-	-	-	-	-	-	-
P07437	Tubulin beta chain (Tubulin beta-5 chain)	TUBB	1	21.662	34.5875	28.1248	9.1397	49.9309	10.7979	30.3644	27.6712	21.9518	2.23415	12.093	13.9425
Q8NCW5	NAD(P)H-hydrate epimerase (EC 5.1.99.6) (Apolipoprotein A-I-binding protein) (AI-BP) (NAD(P)HX epimerase) (YjeF N-terminal domain-containing protein 1) (YjeF_N1)	NAXE	1	11.773	45.3621	28.5675	23.751	11.3074	-	-	-	-	-	-	-
Q9HCM2	Plexin-A4	PLXNA4	1	27.0818	30.769	28.9254	2.60725	-	-	-	-	-	-	-	-
Q8IV08	5'-3' exonuclease PLD3 (EC 3.1.16.1) (Choline phosphatase 3) (HindIII K4L homolog) (Hu-K4) (Phosphatidylcholine-hydrolyzing phospholipase D3) (Phospholipase D3) (PLD 3)	PLD3	1	31.5973	26.9209	29.2591	3.30671	24.5898	25.285	24.9374	0.49163	21.4651	19.3457	20.4054	1.49865
Q4KMQ2	Anoctamin-6 (Small-conductance calcium-activated nonselective cation channel) (SCAN channel) (Transmembrane protein 16F)	ANO6	1	29.5383	29.3591	29.4487	0.126706	-	-	-	-	-	-	-	-
Q14980	Nuclear mitotic apparatus protein 1 (Nuclear matrix protein-22) (NMP-22) (Nuclear mitotic apparatus protein) (NuMA protein) (SP-H antigen)	NUMA1	1	33.3236	25.8749	29.5992	5.26702	-	-	-	-	21.475	-	-	-
O14672	Disintegrin and metalloproteinase domain-containing protein 10 (ADAM 10) (EC 3.4.24.81) (CDw156) (Kuzbanian protein homolog) (Mammalian disintegrin-metalloprotease) (CD antigen CD156c)	ADAM10	1	29.9774	29.501	29.7392	0.336848	21.9201	25.3129	23.6165	2.39907	15.8787	25.328	20.6034	6.68164
P04062	Lysosomal acid glucosylceramidase (Lysosomal acid GCase) (EC 3.2.1.45) (Acid beta-glucosidase) (Alglucerase) (Beta-glucocerebrosidase) (Beta-GC) (Cholesterol glucosyltransferase) (SGTase) (EC 2.4.1.-) (Cholesteryl-beta-glucosidase) (EC 3.2.1.-) (D-glucosyl-N-acylsphingosine glucohydrolase) (Imiglucerase)	GBA	1	30.2183	29.831	30.0246	0.273873	28.2305	29.6587	28.9446	1.00988	13.592	11.5756	12.5838	1.42577
P62995	Transformer-2 protein homolog beta (TRA-2 beta) (TRA2-beta) (hTRA2-beta) (Splicing factor, arginine/serine-rich 10) (Transformer-2 protein homolog B)	TRA2B	1	41.645	18.5933	30.1192	16.3	-	-	-	-	-	-	-	-
P06748	Nucleophosmin (NPM) (Nucleolar phosphoprotein B23) (Nucleolar protein NO38) (Numatrin)	NPM1	0	29.4692	31.2658	30.3675	1.2704	-	-	-	-	-	2.79097	-	-
P63244	Receptor of activated protein C kinase 1 (Cell proliferation-inducing gene 21 protein) (Guanine nucleotide-binding protein subunit beta-2-like 1) (Guanine nucleotide-binding protein subunit beta-like protein 12.3) (Human lung cancer oncogene 7 protein) (HLC-7) (Receptor for activated C kinase) (Small ribosomal subunit protein RACK1) [Cleaved into: Receptor of activated protein C kinase 1, N-termi…	RACK1	1	26.5753	35.016	30.7957	5.96845	-	-	-	-	8.93834	7.86034	8.39934	0.762259
O15118	NPC intracellular cholesterol transporter 1 (Niemann-Pick C1 protein)	NPC1	1	31.9265	30.1656	31.0461	1.2451	-	-	-	-	-	-	-	-
Q99805	Transmembrane 9 superfamily member 2 (p76)	TM9SF2	1	32.9075	29.381	31.1443	2.49361	27.162	26.9022	27.0321	0.183725	17.7632	17.2144	17.4888	0.388008
Q16555	Dihydropyrimidinase-related protein 2 (DRP-2) (Collapsin response mediator protein 2) (CRMP-2) (N2A3) (Unc-33-like phosphoprotein 2) (ULIP-2)	DPYSL2	1	51.21	12.3614	31.7857	27.4701	12.5025	9.4367	10.9696	2.16786	4.27581	6.02767	5.15174	1.23875
Q9UBS3	DnaJ homolog subfamily B member 9 (Endoplasmic reticulum DNA J domain-containing protein 4) (ER-resident protein ERdj4) (ERdj4) (Microvascular endothelial differentiation gene 1 protein) (Mdg-1)	DNAJB9	1	34.4623	29.2776	31.87	3.66613	22.6766	16.8268	19.7517	4.13647	-	-	-	-
Q92626	Peroxidasin homolog (EC 1.11.1.7) (Melanoma-associated antigen MG50) (Vascular peroxidase 1) (p53-responsive gene 2 protein)	PXDN	1	31.0844	32.6599	31.8722	1.11408	23.4356	22.9495	23.1925	0.343728	18.2993	-	-	-
P13591	Neural cell adhesion molecule 1 (N-CAM-1) (NCAM-1) (CD antigen CD56)	NCAM1	1	33.3564	31.2337	32.2951	1.50102	8.20551	3.82544	6.01547	3.09718	3.39088	3.58305	3.48697	0.13588
P07602	Prosaposin (Proactivator polypeptide) [Cleaved into: Saposin-A (Protein A); Saposin-B-Val; Saposin-B (Cerebroside sulfate activator) (CSAct) (Dispersin) (Sphingolipid activator protein 1) (SAP-1) (Sulfatide/GM1 activator); Saposin-C (A1 activator) (Co-beta-glucosidase) (Glucosylceramidase activator) (Sphingolipid activator protein 2) (SAP-2); Saposin-D (Component C) (Protein C)]	PSAP	1	34.7007	30.1408	32.4207	3.22436	19.9077	21.705	20.8063	1.27083	6.18151	3.99911	5.09031	1.54319
P10253	Lysosomal alpha-glucosidase (EC 3.2.1.20) (Acid maltase) (Aglucosidase alfa) [Cleaved into: 76 kDa lysosomal alpha-glucosidase; 70 kDa lysosomal alpha-glucosidase]	GAA	1	34.8326	30.1251	32.4789	3.32869	34.6713	52.7901	43.7307	12.812	-	-	-	-
Q93063	Exostosin-2 (EC 2.4.1.224) (EC 2.4.1.225) (Glucuronosyl-N-acetylglucosaminyl-proteoglycan/N-acetylglucosaminyl-proteoglycan 4-alpha-N-acetylglucosaminyltransferase) (Multiple exostoses protein 2) (Putative tumor suppressor protein EXT2)	EXT2	1	31.6646	33.4279	32.5462	1.24683	31.2531	32.7234	31.9882	1.03966	-	-	-	-
Q8TBF5	Phosphatidylinositol-glycan biosynthesis class X protein (PIG-X)	PIGX	1	24.7577	40.9189	32.8383	11.4277	-	-	-	-	-	-	-	-
P14866	Heterogeneous nuclear ribonucleoprotein L (hnRNP L)	HNRNPL	1	28.4575	38.3333	33.3954	6.98325	53.6737	-	-	-	8.21031	29.2111	18.7107	14.8498
Q5NDL2	EGF domain-specific O-linked N-acetylglucosamine transferase (EC 2.4.1.255) (Extracellular O-linked N-acetylglucosamine transferase)	EOGT	1	23.8066	43.2795	33.543	13.7694	-	-	-	-	-	-	-	-
Q13308	Inactive tyrosine-protein kinase 7 (Colon carcinoma kinase 4) (CCK-4) (Protein-tyrosine kinase 7) (Pseudo tyrosine kinase receptor 7) (Tyrosine-protein kinase-like 7)	PTK7	1	35.8773	31.7374	33.8073	2.92738	19.5864	28.1268	23.8566	6.03904	16.2212	-	-	-
Q12860	Contactin-1 (Glycoprotein gp135) (Neural cell surface protein F3)	CNTN1	1	37.85	30.2178	34.0339	5.39677	17.6711	17.3683	17.5197	0.214064	16.9746	-	-	-
Q9NRB3	Carbohydrate sulfotransferase 12 (EC 2.8.2.5) (Chondroitin 4-O-sulfotransferase 2) (Chondroitin 4-sulfotransferase 2) (C4ST-2) (C4ST2) (Sulfotransferase Hlo)	CHST12	1	31.0678	37.4656	34.2667	4.52396	-	-	-	-	-	-	-	-
Q14498	RNA-binding protein 39 (CAPER alpha) (CAPERalpha) (Hepatocellular carcinoma protein 1) (RNA-binding motif protein 39) (RNA-binding region-containing protein 2) (Splicing factor HCC1)	RBM39	0	52.3719	16.3663	34.3691	25.4598	-	-	-	-	-	-	-	-
P07910	Heterogeneous nuclear ribonucleoproteins C1/C2 (hnRNP C1/C2)	HNRNPC	1	40.9235	29.207	35.0653	8.28477	-	-	-	-	10.5514	15.7107	13.131	3.64819
Q92896	Golgi apparatus protein 1 (CFR-1) (Cysteine-rich fibroblast growth factor receptor) (E-selectin ligand 1) (ESL-1) (Golgi sialoglycoprotein MG-160)	GLG1	1	35.8151	34.8488	35.3319	0.683345	28.712	33.4819	31.0969	3.37284	24.803	-	-	-
Q13444	Disintegrin and metalloproteinase domain-containing protein 15 (ADAM 15) (EC 3.4.24.-) (Metalloprotease RGD disintegrin protein) (Metalloproteinase-like, disintegrin-like, and cysteine-rich protein 15) (MDC-15) (Metargidin)	ADAM15	1	43.4248	27.7096	35.5672	11.1123	-	-	-	-	-	-	-	-
P31150	Rab GDP dissociation inhibitor alpha (Rab GDI alpha) (Guanosine diphosphate dissociation inhibitor 1) (GDI-1) (Oligophrenin-2) (Protein XAP-4)	GDI1	1	43.4095	27.7441	35.5768	11.0771	28.3442	22.4698	25.407	4.15381	3.56854	3.22484	3.39669	0.243035
O95490	Adhesion G protein-coupled receptor L2 (Calcium-independent alpha-latrotoxin receptor 2) (CIRL-2) (Latrophilin homolog 1) (Latrophilin-2) (Lectomedin-1)	ADGRL2	1	38.7634	32.5141	35.6387	4.41895	29.674	14.1373	21.9057	10.9861	-	-	-	-
Q5T4D3	Protein O-mannosyl-transferase TMTC4 (EC 2.4.1.109) (Transmembrane and TPR repeat-containing protein 4)	TMTC4	1	49.88	21.5108	35.6954	20.0601	-	-	-	-	-	-	-	-
Q8TE59	A disintegrin and metalloproteinase with thrombospondin motifs 19 (ADAM-TS 19) (ADAM-TS19) (ADAMTS-19) (EC 3.4.24.-)	ADAMTS19	1	34.7374	36.6756	35.7065	1.37055	-	-	-	-	-	-	-	-
P07949	Proto-oncogene tyrosine-protein kinase receptor Ret (EC 2.7.10.1) (Cadherin family member 12) (Proto-oncogene c-Ret) [Cleaved into: Soluble RET kinase fragment; Extracellular cell-membrane anchored RET cadherin 120 kDa fragment]	RET	1	39.5701	35.9176	37.7438	2.58273	27.9762	30.3684	29.1723	1.69155	23.2782	23.0296	23.1539	0.175796
O00461	Golgi integral membrane protein 4 (Golgi integral membrane protein, cis) (GIMPc) (Golgi phosphoprotein 4) (Golgi-localized phosphoprotein of 130 kDa) (Golgi phosphoprotein of 130 kDa)	GOLIM4	1	44.5655	31.0121	37.7888	9.58367	-	-	-	-	-	-	-	-
O15031	Plexin-B2 (MM1)	PLXNB2	1	39.5606	36.3738	37.9672	2.2534	27.3799	44.4293	35.9046	12.0557	-	-	-	-
P12110	Collagen alpha-2(VI) chain	COL6A2	1	37.0483	39.2419	38.1451	1.55107	34.3086	37.0436	35.6761	1.93389	-	-	-	-
Q8IYR6	Tomoregulin-1 (TR-1) (H7365) (Transmembrane protein with EGF-like and one follistatin-like domain)	TMEFF1	1	39.7086	39.3881	39.5483	0.22662	-	-	-	-	-	-	-	-
O15230	Laminin subunit alpha-5 (Laminin-10 subunit alpha) (Laminin-11 subunit alpha) (Laminin-15 subunit alpha)	LAMA5	1	40.4411	39.0173	39.7292	1.00676	30.5488	28.7338	29.6413	1.28339	-	-	-	-
Q92823	Neuronal cell adhesion molecule (Nr-CAM) (Neuronal surface protein Bravo) (hBravo) (NgCAM-related cell adhesion molecule) (Ng-CAM-related)	NRCAM	1	42.1169	37.4406	39.7787	3.30667	9.7204	10.0193	9.86987	0.211384	7.93643	10.5794	9.25789	1.86883
Q9NS15	Latent-transforming growth factor beta-binding protein 3 (LTBP-3)	LTBP3	1	42.8989	36.7141	39.8065	4.37334	28.1072	28.9979	28.5526	0.629849	-	-	-	-
Q9UHL4	Dipeptidyl peptidase 2 (EC 3.4.14.2) (Dipeptidyl aminopeptidase II) (Dipeptidyl peptidase 7) (Dipeptidyl peptidase II) (DPP II) (Quiescent cell proline dipeptidase)	DPP7	1	38.283	41.5963	39.9397	2.34283	-	-	-	-	-	-	-	-
Q9BX79	Receptor for retinol uptake STRA6 (Retinol-binding protein receptor STRA6) (Stimulated by retinoic acid gene 6 protein homolog)	STRA6	1	40.8578	39.5292	40.1935	0.939479	27.333	35.5687	31.4508	5.82352	-	-	-	-
Q9NRC6	Spectrin beta chain, non-erythrocytic 5 (Beta-V spectrin)	SPTBN5	0	64.5553	15.9077	40.2315	34.3991	-	30.8719	-	-	10.8933	11.7349	11.3141	0.595071
Q8IWU5	Extracellular sulfatase Sulf-2 (hSulf-2) (EC 3.1.6.-)	SULF2	1	41.5622	39.6755	40.6188	1.3341	-	-	-	-	-	-	-	-
P00533	Epidermal growth factor receptor (EC 2.7.10.1) (Proto-oncogene c-ErbB-1) (Receptor tyrosine-protein kinase erbB-1)	EGFR	1	43.9151	38.8936	41.4043	3.55071	33.7731	-	-	-	-	-	-	-
P23396	40S ribosomal protein S3 (EC 4.2.99.18) (Small ribosomal subunit protein uS3)	RPS3	1	71.5205	11.3208	41.4207	42.5676	-	18.2292	-	-	4.90373	8.45257	6.67815	2.50941
P21741	Midkine (MK) (Amphiregulin-associated protein) (ARAP) (Midgestation and kidney protein) (Neurite outgrowth-promoting factor 2) (Neurite outgrowth-promoting protein)	MDK	1	41.3132	42.0669	41.6901	0.532988	-	-	-	-	-	-	-	-
Q8IWT6	Volume-regulated anion channel subunit LRRC8A (Leucine-rich repeat-containing protein 8A) (HsLRRC8A) (Swelling protein 1)	LRRC8A	1	42.2876	42.6484	42.468	0.255109	-	-	-	-	-	-	-	-
P34741	Syndecan-2 (SYND2) (Fibroglycan) (Heparan sulfate proteoglycan core protein) (HSPG) (CD antigen CD362)	SDC2	1	39.4295	45.9094	42.6695	4.58195	-	-	-	-	-	-	-	-
P56730	Neurotrypsin (EC 3.4.21.-) (Leydin) (Motopsin) (Serine protease 12)	PRSS12	1	44.7123	40.8137	42.763	2.75672	27.9487	32.736	30.3424	3.38515	-	-	-	-
Q8NFM7	Interleukin-17 receptor D (IL-17 receptor D) (IL-17RD) (IL17Rhom) (Interleukin-17 receptor-like protein) (Sef homolog) (hSef)	IL17RD	1	41.6246	43.932	42.7783	1.63162	-	-	-	-	-	-	-	-
O43505	Beta-1,4-glucuronyltransferase 1 (EC 2.4.1.-) (I-beta-1,3-N-acetylglucosaminyltransferase) (iGnT) (N-acetyllactosaminide beta-1,3-N-acetylglucosaminyltransferase) (Poly-N-acetyllactosamine extension enzyme) (UDP-GlcNAc:betaGal beta-1,3-N-acetylglucosaminyltransferase 1)	B4GAT1	1	47.4751	40.0185	43.7468	5.27265	-	-	-	-	-	-	-	-
Q9UHC6	Contactin-associated protein-like 2 (Cell recognition molecule Caspr2)	CNTNAP2	1	43.7102	43.9569	43.8335	0.174439	-	-	-	-	-	-	-	-
Q07954	Prolow-density lipoprotein receptor-related protein 1 (LRP-1) (Alpha-2-macroglobulin receptor) (A2MR) (Apolipoprotein E receptor) (APOER) (CD antigen CD91) [Cleaved into: Low-density lipoprotein receptor-related protein 1 85 kDa subunit (LRP-85); Low-density lipoprotein receptor-related protein 1 515 kDa subunit (LRP-515); Low-density lipoprotein receptor-related protein 1 intracellular domain (L…	LRP1	1	43.9041	44.2686	44.0863	0.25776	-	-	-	-	-	-	-	-
P78310	Coxsackievirus and adenovirus receptor (CAR) (hCAR) (CVB3-binding protein) (Coxsackievirus B-adenovirus receptor) (HCVADR)	CXADR	1	50.7195	37.4773	44.0984	9.36362	15.1565	9.76684	12.4616	3.81103	11.6733	15.1924	13.4328	2.48843
Q9UHF1	Epidermal growth factor-like protein 7 (EGF-like protein 7) (Multiple epidermal growth factor-like domains protein 7) (Multiple EGF-like domains protein 7) (NOTCH4-like protein) (Vascular endothelial statin) (VE-statin) (Zneu1)	EGFL7	1	44.4704	44.7776	44.624	0.217266	-	-	-	-	-	-	-	-
Q6N075	Molybdate-anion transporter (Major facilitator superfamily domain-containing protein 5) (Molybdate transporter 2 homolog) (hsMOT2)	MFSD5	1	44.6351	44.6731	44.6541	0.0268582	-	-	-	-	-	-	-	-
P84103	Serine/arginine-rich splicing factor 3 (Pre-mRNA-splicing factor SRP20) (Splicing factor, arginine/serine-rich 3)	SRSF3	0	51.0092	38.3264	44.6678	8.96808	-	11.5913	-	-	-	-	-	-
P11717	Cation-independent mannose-6-phosphate receptor (CI Man-6-P receptor) (CI-MPR) (M6PR) (300 kDa mannose 6-phosphate receptor) (MPR 300) (Insulin-like growth factor 2 receptor) (Insulin-like growth factor II receptor) (IGF-II receptor) (M6P/IGF2 receptor) (M6P/IGF2R) (CD antigen CD222)	IGF2R	1	46.4983	43.3296	44.914	2.24061	-	34.5939	-	-	-	-	-	-
Q13433	Zinc transporter ZIP6 (Estrogen-regulated protein LIV-1) (Solute carrier family 39 member 6) (Zrt- and Irt-like protein 6) (ZIP-6)	SLC39A6	1	43.0735	47.227	45.1503	2.93703	24.3976	28.3791	26.3884	2.8153	-	-	-	-
P06213	Insulin receptor (IR) (EC 2.7.10.1) (CD antigen CD220) [Cleaved into: Insulin receptor subunit alpha; Insulin receptor subunit beta]	INSR	1	46.9023	43.8253	45.3638	2.17577	-	-	-	-	-	-	-	-
P19022	Cadherin-2 (CDw325) (Neural cadherin) (N-cadherin) (CD antigen CD325)	CDH2	1	50.7535	41.8791	46.3163	6.27516	15.8865	11.7613	13.8239	2.91694	11.104	9.01423	10.0591	1.47769
Q7L0J3	Synaptic vesicle glycoprotein 2A	SV2A	1	59.8603	33.0338	46.447	18.9692	25.2275	-	-	-	29.2086	11.4723	20.3404	12.5414
P04439	HLA class I histocompatibility antigen, A alpha chain (Human leukocyte antigen A) (HLA-A)	HLA-A	1	45.4824	48.1395	46.811	1.87886	46.1717	48.6519	47.4118	1.75371	31.4021	31.5776	31.4898	0.124127
Q96BY9	Store-operated calcium entry-associated regulatory factor (SARAF) (SOCE-associated regulatory factor) (HBV X-transactivated gene 3 protein) (HBV XAg-transactivated protein 3) (Protein FOAP-7) (Transmembrane protein 66)	SARAF	1	47.7842	46.6439	47.2141	0.80633	41.1495	37.3359	39.2427	2.6966	33.3293	39.192	36.2607	4.14552
Q9C0C4	Semaphorin-4C	SEMA4C	1	49.4198	46.1088	47.7643	2.34127	40.706	-	-	-	-	-	-	-
Q02790	Peptidyl-prolyl cis-trans isomerase FKBP4 (PPIase FKBP4) (EC 5.2.1.8) (51 kDa FK506-binding protein) (FKBP51) (52 kDa FK506-binding protein) (52 kDa FKBP) (FKBP-52) (59 kDa immunophilin) (p59) (FK506-binding protein 4) (FKBP-4) (FKBP59) (HSP-binding immunophilin) (HBI) (Immunophilin FKBP52) (Rotamase) [Cleaved into: Peptidyl-prolyl cis-trans isomerase FKBP4, N-terminally processed]	FKBP4	1	78.4274	17.5835	48.0055	43.0231	-	-	-	-	-	8.04234	-	-
Q9UN67	Protocadherin beta-10 (PCDH-beta-10)	PCDHB10	1	50.3056	46.482	48.3938	2.70371	-	46.0011	-	-	-	-	-	-
Q9P2N4	A disintegrin and metalloproteinase with thrombospondin motifs 9 (ADAM-TS 9) (ADAM-TS9) (ADAMTS-9) (EC 3.4.24.-)	ADAMTS9	1	48.2305	48.7287	48.4796	0.352287	35.3913	-	-	-	-	-	-	-
P06756	Integrin alpha-V (Vitronectin receptor) (Vitronectin receptor subunit alpha) (CD antigen CD51) [Cleaved into: Integrin alpha-V heavy chain; Integrin alpha-V light chain]	ITGAV	1	50.1073	46.994	48.5507	2.20139	28.6418	27.4953	28.0685	0.81071	-	-	-	-
P10321	HLA class I histocompatibility antigen, C alpha chain (HLA-C) (HLA-Cw) (Human leukocyte antigen C)	HLA-C	1	49.3812	47.9432	48.6622	1.01678	63.5953	62.045	62.8202	1.09624	-	-	-	-
O75093	Slit homolog 1 protein (Slit-1) (Multiple epidermal growth factor-like domains protein 4) (Multiple EGF-like domains protein 4)	SLIT1	1	51.5222	48.939	50.2306	1.82663	-	-	-	-	-	-	-	-
P32004	Neural cell adhesion molecule L1 (N-CAM-L1) (NCAM-L1) (CD antigen CD171)	L1CAM	1	52.1554	49.4613	50.8083	1.90505	18.3347	20.078	19.2063	1.23272	14.7725	14.0162	14.3944	0.534763
P08253	72 kDa type IV collagenase (EC 3.4.24.24) (72 kDa gelatinase) (Gelatinase A) (Matrix metalloproteinase-2) (MMP-2) (TBE-1) [Cleaved into: PEX]	MMP2	1	51.5621	50.1222	50.8422	1.01818	-	-	-	-	-	-	-	-
Q99985	Semaphorin-3C (Semaphorin-E) (Sema E)	SEMA3C	1	49.5747	53.2317	51.4032	2.58591	-	-	-	-	-	-	-	-
P61073	C-X-C chemokine receptor type 4 (CXC-R4) (CXCR-4) (FB22) (Fusin) (HM89) (LCR1) (Leukocyte-derived seven transmembrane domain receptor) (LESTR) (Lipopolysaccharide-associated protein 3) (LAP-3) (LPS-associated protein 3) (NPYRL) (Stromal cell-derived factor 1 receptor) (SDF-1 receptor) (CD antigen CD184)	CXCR4	1	52.16	51.2409	51.7004	0.649872	-	-	-	-	16.2556	-	-	-
O75976	Carboxypeptidase D (EC 3.4.17.22) (Metallocarboxypeptidase D) (gp180)	CPD	1	54.3629	51.9069	53.1349	1.73666	-	-	-	-	-	-	-	-
Q6ZRP7	Sulfhydryl oxidase 2 (EC 1.8.3.2) (Neuroblastoma-derived sulfhydryl oxidase) (Quiescin Q6-like protein 1)	QSOX2	1	54.5103	53.1967	53.8535	0.928881	-	-	-	-	-	-	-	-
Q99435	Protein kinase C-binding protein NELL2 (NEL-like protein 2) (Nel-related protein 2)	NELL2	1	51.2671	56.7717	54.0194	3.89238	-	-	-	-	-	-	-	-
Q8IZ52	Chondroitin sulfate synthase 2 (EC 2.4.1.175) (EC 2.4.1.226) (Chondroitin glucuronyltransferase 2) (Chondroitin-polymerizing factor) (ChPF) (Glucuronosyl-N-acetylgalactosaminyl-proteoglycan 4-beta-N-acetylgalactosaminyltransferase II) (N-acetylgalactosaminyl-proteoglycan 3-beta-glucuronosyltransferase II) (N-acetylgalactosaminyltransferase 2)	CHPF	1	55.7032	52.95	54.3266	1.94679	49.0196	-	-	-	-	-	-	-
Q53EL9	Seizure protein 6 homolog (SEZ-6) (hSEZ-6)	SEZ6	1	44.6765	64.1307	54.4036	13.7562	-	-	-	-	-	-	-	-
P42892	Endothelin-converting enzyme 1 (ECE-1) (EC 3.4.24.71)	ECE1	1	51.2908	58.059	54.6749	4.78582	-	-	-	-	-	-	-	-
Q9BYH1	Seizure 6-like protein	SEZ6L	1	53.7037	56.2478	54.9758	1.79896	-	-	-	-	-	-	-	-
Q9Y230	RuvB-like 2 (EC 3.6.4.12) (48 kDa TATA box-binding protein-interacting protein) (48 kDa TBP-interacting protein) (51 kDa erythrocyte cytosolic protein) (ECP-51) (INO80 complex subunit J) (Repressing pontin 52) (Reptin 52) (TIP49b) (TIP60-associated protein 54-beta) (TAP54-beta)	RUVBL2	1	88.9226	22.0905	55.5065	47.2575	52.1142	-	-	-	15.9438	12.0694	14.0066	2.73963
P10643	Complement component C7	C7	1	55.4744	55.6285	55.5515	0.108967	41.4698	45.436	43.4529	2.80452	44.1419	41.9003	43.0211	1.58502
Q16832	Discoidin domain-containing receptor 2 (Discoidin domain receptor 2) (EC 2.7.10.1) (CD167 antigen-like family member B) (Discoidin domain-containing receptor tyrosine kinase 2) (Neurotrophic tyrosine kinase, receptor-related 3) (Receptor protein-tyrosine kinase TKT) (Tyrosine-protein kinase TYRO10) (CD antigen CD167b)	DDR2	1	58.6315	52.5166	55.5741	4.3239	57.663	57.9408	57.8019	0.196422	-	-	-	-
Q92598	Heat shock protein 105 kDa (Antigen NY-CO-25) (Heat shock 110 kDa protein)	HSPH1	1	55.5832	55.7424	55.6628	0.112591	-	-	-	-	23.5568	15.8858	19.7213	5.42418
Q92832	Protein kinase C-binding protein NELL1 (NEL-like protein 1) (Nel-related protein 1)	NELL1	1	57.2119	55.2332	56.2226	1.39915	-	-	-	-	-	-	-	-
Q8N158	Glypican-2 [Cleaved into: Secreted glypican-2]	GPC2	1	59.182	54.3837	56.7829	3.3929	27.8988	31.5987	29.7488	2.61619	21.6221	20.4259	21.024	0.845861
P02786	Transferrin receptor protein 1 (TR) (TfR) (TfR1) (Trfr) (T9) (p90) (CD antigen CD71) [Cleaved into: Transferrin receptor protein 1, serum form (sTfR)]	TFRC	1	58.2149	55.5219	56.8684	1.90423	29.6973	30.2669	29.9821	0.402812	21.3645	19.9321	20.6483	1.01285
P20933	N(4)-(beta-N-acetylglucosaminyl)-L-asparaginase (EC 3.5.1.26) (Aspartylglucosaminidase) (Glycosylasparaginase) (N4-(N-acetyl-beta-glucosaminyl)-L-asparagine amidase) [Cleaved into: Glycosylasparaginase alpha chain; Glycosylasparaginase beta chain]	AGA	1	66.2014	47.7141	56.9577	13.0725	-	-	-	-	-	-	-	-
P42658	Dipeptidyl aminopeptidase-like protein 6 (DPPX) (Dipeptidyl aminopeptidase-related protein) (Dipeptidyl peptidase 6) (Dipeptidyl peptidase IV-like protein) (Dipeptidyl peptidase VI) (DPP VI)	DPP6	1	57.9107	56.3242	57.1175	1.12178	-	-	-	-	-	-	-	-
P48307	Tissue factor pathway inhibitor 2 (TFPI-2) (Placental protein 5) (PP5)	TFPI2	1	59.9487	56.0884	58.0185	2.7297	27.002	-	-	-	-	-	-	-
Q96SM3	Probable carboxypeptidase X1 (EC 3.4.17.-) (Metallocarboxypeptidase CPX-1)	CPXM1	1	54.202	62.4046	58.3033	5.80014	47.1165	-	-	-	-	-	-	-
Q12841	Follistatin-related protein 1 (Follistatin-like protein 1)	FSTL1	1	58.8816	58.8647	58.8731	0.0119601	41.3139	42.7941	42.054	1.04665	-	-	-	-
P32297	Neuronal acetylcholine receptor subunit alpha-3	CHRNA3	1	59.7861	58.2986	59.0423	1.05181	-	-	-	-	-	-	-	-
P09486	SPARC (Basement-membrane protein 40) (BM-40) (Osteonectin) (ON) (Secreted protein acidic and rich in cysteine)	SPARC	1	47.9096	70.6444	59.277	16.0759	45.9716	45.4396	45.7056	0.376237	-	-	-	-
P61769	Beta-2-microglobulin [Cleaved into: Beta-2-microglobulin form pI 5.3]	B2M	1	59.9648	59.167	59.5659	0.564103	54.3733	55.713	55.0432	0.947313	-	-	-	-
O43776	Asparagine--tRNA ligase, cytoplasmic (EC 6.1.1.22) (Asparaginyl-tRNA synthetase) (AsnRS) (Asparaginyl-tRNA synthetase 1)	NARS1	1	63.3861	56.7792	60.0826	4.67176	-	-	-	-	-	21.2071	-	-
P24593	Insulin-like growth factor-binding protein 5 (IBP-5) (IGF-binding protein 5) (IGFBP-5)	IGFBP5	1	58.9558	63.2691	61.1124	3.04991	-	-	-	-	-	-	-	-
P29966	Myristoylated alanine-rich C-kinase substrate (MARCKS) (Protein kinase C substrate, 80 kDa protein, light chain) (80K-L protein) (PKCSL)	MARCKS	1	63.0806	59.6677	61.3741	2.41328	-	-	-	-	-	20.0486	-	-
P05026	Sodium/potassium-transporting ATPase subunit beta-1 (Sodium/potassium-dependent ATPase subunit beta-1)	ATP1B1	1	64.8802	60.4149	62.6475	3.15751	27.7425	31.7979	29.7702	2.86756	37.6174	33.399	35.5082	2.9828
Q8WXD2	Secretogranin-3 (Secretogranin III) (SgIII)	SCG3	1	62.2356	64.3379	63.2868	1.48654	-	-	-	-	-	-	-	-
Q9Y6C2	EMILIN-1 (Elastin microfibril interface-located protein 1) (Elastin microfibril interfacer 1)	EMILIN1	1	62.8874	65.3464	64.1169	1.73878	42.5063	41.7029	42.1046	0.568095	29.4558	30.5049	29.9803	0.741848
Q08380	Galectin-3-binding protein (Basement membrane autoantigen p105) (Lectin galactoside-binding soluble 3-binding protein) (Mac-2-binding protein) (MAC2BP) (Mac-2 BP) (Tumor-associated antigen 90K)	LGALS3BP	1	64.4596	63.9341	64.1968	0.371611	58.5148	58.7118	58.6133	0.139284	44.7352	40.5346	42.6349	2.97028
Q9NV96	Cell cycle control protein 50A (P4-ATPase flippase complex beta subunit TMEM30A) (Transmembrane protein 30A)	TMEM30A	1	65.2838	63.2947	64.2892	1.40653	56.2861	58.1782	57.2322	1.33797	-	-	-	-
Q8NCH0	Carbohydrate sulfotransferase 14 (EC 2.8.2.35) (Dermatan 4-sulfotransferase 1) (D4ST-1) (hD4ST1)	CHST14	1	66.6099	62.3834	64.4966	2.9886	-	-	-	-	-	-	-	-
Q969P0	Immunoglobulin superfamily member 8 (IgSF8) (CD81 partner 3) (Glu-Trp-Ile EWI motif-containing protein 2) (EWI-2) (Keratinocytes-associated transmembrane protein 4) (KCT-4) (LIR-D1) (Prostaglandin regulatory-like protein) (PGRL) (CD antigen CD316)	IGSF8	1	68.0583	61.97	65.0141	4.30508	19.2995	21.1008	20.2002	1.2737	14.2014	12.6904	13.4459	1.0684
P18850	Cyclic AMP-dependent transcription factor ATF-6 alpha (cAMP-dependent transcription factor ATF-6 alpha) (Activating transcription factor 6 alpha) (ATF6-alpha) [Cleaved into: Processed cyclic AMP-dependent transcription factor ATF-6 alpha]	ATF6	1	68.7529	64.9406	66.8468	2.69574	-	-	-	-	-	-	-	-
O15240	Neurosecretory protein VGF [Cleaved into: Neuroendocrine regulatory peptide-1 (NERP-1); Neuroendocrine regulatory peptide-2 (NERP-2); VGF-derived peptide TLQP-21; VGF-derived peptide TLQP-62; Antimicrobial peptide VGF[554-577]]	VGF	1	67.3746	68.2701	67.8224	0.633177	33.7612	35.4635	34.6124	1.20366	20.1303	16.8683	18.4993	2.30664
P28799	Progranulin (PGRN) (Acrogranin) (Epithelin precursor) (Glycoprotein of 88 Kda) (GP88) (Glycoprotein 88) (Granulin precursor) (PC cell-derived growth factor) (PCDGF) (Proepithelin) (PEPI) [Cleaved into: Paragranulin; Granulin-1 (Granulin G); Granulin-2 (Granulin F); Granulin-3 (Epithelin-2) (Granulin B); Granulin-4 (Epithelin-1) (Granulin A); Granulin-5 (Granulin C); Granulin-6 (Granulin D); Granu…	GRN	1	65.5896	71.5083	68.549	4.18517	46.2209	-	-	-	-	-	-	-
P55001	Microfibrillar-associated protein 2 (MFAP-2) (Microfibril-associated glycoprotein 1) (MAGP) (MAGP-1)	MFAP2	1	71.1691	69.1653	70.1672	1.41689	-	-	-	-	-	-	-	-
P23142	Fibulin-1 (FIBL-1)	FBLN1	1	71.689	68.8065	70.2478	2.03823	-	-	-	-	-	-	-	-
Q6UXD5	Seizure 6-like protein 2	SEZ6L2	1	66.6778	74.399	70.5384	5.45974	-	33.741	-	-	-	-	-	-
Q9UBP4	Dickkopf-related protein 3 (Dickkopf-3) (Dkk-3) (hDkk-3)	DKK3	1	74.7558	71.9747	73.3652	1.96653	65.2512	68.9595	67.1054	2.62216	-	-	-	-
P10645	Chromogranin-A (CgA) (Pituitary secretory protein I) (SP-I) [Cleaved into: Vasostatin-1 (Vasostatin I); Vasostatin-2 (Vasostatin II); EA-92; ES-43; Pancreastatin; SS-18; WA-8; WE-14; LF-19; Catestatin (SL21); AL-11; GV-19; GR-44; ER-37; GE-25; Serpinin-RRG; Serpinin; p-Glu serpinin precursor]	CHGA	1	72.7402	74.4016	73.5709	1.17484	-	-	-	-	-	-	-	-
Q6UXK2	Immunoglobulin superfamily containing leucine-rich repeat protein 2 (Leucine-rich repeat domain and immunoglobulin domain-containing axon extension protein)	ISLR2	1	73.3696	74.7653	74.0674	0.986956	-	50.0923	-	-	49.2306	48.2136	48.7221	0.7191
P16035	Metalloproteinase inhibitor 2 (CSC-21K) (Tissue inhibitor of metalloproteinases 2) (TIMP-2)	TIMP2	1	75.7246	77.2189	76.4718	1.0566	67.7388	66.7122	67.2255	0.725954	-	-	-	-
P18065	Insulin-like growth factor-binding protein 2 (IBP-2) (IGF-binding protein 2) (IGFBP-2)	IGFBP2	1	77.7139	79.4501	78.582	1.22767	77.6486	69.9925	73.8206	5.41371	-	-	-	-
Q8WX77	Insulin-like growth factor-binding protein-like 1 (IGFBP-related protein 10) (Insulin-like growth factor-binding-related protein 4) (IGFBP-rP4)	IGFBPL1	1	79.9631	77.6031	78.7831	1.66881	-	-	-	-	-	-	-	-
P51805	Plexin-A3 (Plexin-4) (Semaphorin receptor SEX)	PLXNA3	1	89.8599	69.865	79.8624	14.1385	-	-	-	-	-	-	-	-
Q15113	Procollagen C-endopeptidase enhancer 1 (Procollagen COOH-terminal proteinase enhancer 1) (PCPE-1) (Procollagen C-proteinase enhancer 1) (Type 1 procollagen C-proteinase enhancer protein) (Type I procollagen COOH-terminal proteinase enhancer)	PCOLCE	1	79.8926	81.1509	80.5218	0.889751	64.8543	60.6748	62.7646	2.95535	-	41.5482	-	-
Q06481	Amyloid beta precursor like protein 2 (APPH) (Amyloid beta (A4) precursor-like protein 2) (Amyloid protein homolog) (Amyloid-like protein 2) (APLP-2) (CDEI box-binding protein) (CDEBP) (Sperm membrane protein YWK-II)	APLP2	1	81.0077	80.2149	80.6113	0.560639	72.8828	77.2903	75.0866	3.11654	-	-	-	-
P05067	Amyloid-beta precursor protein (APP) (ABPP) (APPI) (Alzheimer disease amyloid A4 protein homolog) (Alzheimer disease amyloid protein) (Amyloid precursor protein) (Amyloid-beta (A4) precursor protein) (Amyloid-beta A4 protein) (Cerebral vascular amyloid peptide) (CVAP) (PreA4) (Protease nexin-II) (PN-II) [Cleaved into: N-APP; Soluble APP-alpha (S-APP-alpha); Soluble APP-beta (S-APP-beta); C99 (Bet…	APP	1	83.0764	82.4853	82.7809	0.417932	70.285	71.977	71.131	1.19646	67.6512	67.3757	67.5134	0.194772
Q9Y328	Neuronal vesicle trafficking-associated protein 2 (Neuron-specific protein family member 2) (Protein p19) (Hmp19)	NSG2	1	79.6756	86.6492	83.1624	4.93108	-	-	-	-	-	-	-	-
P42857	Neuronal vesicle trafficking-associated protein 1 (Neuron-enriched endosomal protein of 21 kDa) (Neuron-specific protein family member 1)	NSG1	1	86.8803	91.3081	89.0942	3.13098	-	-	-	-	-	-	-	-
P10966	T-cell surface glycoprotein CD8 beta chain (CD antigen CD8b)	CD8B	1	-	9.79777	-	-	-	-	-	-	-	-	-	-
O00154	Cytosolic acyl coenzyme A thioester hydrolase (EC 3.1.2.2) (Acyl-CoA thioesterase 7) (Brain acyl-CoA hydrolase) (BACH) (hBACH) (CTE-IIa) (CTE-II) (Long chain acyl-CoA thioester hydrolase)	ACOT7	1	-	-	-	-	-	-	-	-	25.2096	8.93884	17.0742	11.5052
P26006	Integrin alpha-3 (CD49 antigen-like family member C) (FRP-2) (Galactoprotein B3) (GAPB3) (VLA-3 subunit alpha) (CD antigen CD49c) [Cleaved into: Integrin alpha-3 heavy chain; Integrin alpha-3 light chain]	ITGA3	1	-	17.7375	-	-	89.1749	80.5186	84.8468	6.12094	-	-	-	-
O00622	CCN family member 1 (Cellular communication network factor 1) (Cysteine-rich angiogenic inducer 61) (Insulin-like growth factor-binding protein 10) (IBP-10) (IGF-binding protein 10) (IGFBP-10) (Protein CYR61) (Protein GIG1)	CCN1	1	-	-	-	-	76.1615	73.1349	74.6482	2.14016	-	-	-	-
O00410	Importin-5 (Imp5) (Importin subunit beta-3) (Karyopherin beta-3) (Ran-binding protein 5) (RanBP5)	IPO5	0	-	-	-	-	57.1165	-	-	-	-	-	-	-
O00468	Agrin [Cleaved into: Agrin N-terminal 110 kDa subunit; Agrin C-terminal 110 kDa subunit; Agrin C-terminal 90 kDa fragment (C90); Agrin C-terminal 22 kDa fragment (C22)]	AGRN	1	43.1592	-	-	-	-	-	-	-	-	-	-	-
O00571	ATP-dependent RNA helicase DDX3X (EC 3.6.4.13) (CAP-Rf) (DEAD box protein 3, X-chromosomal) (DEAD box, X isoform) (DBX) (Helicase-like protein 2) (HLP2)	DDX3X	1	40.3177	-	-	-	-	-	-	-	-	-	-	-
P00750	Tissue-type plasminogen activator (t-PA) (t-plasminogen activator) (tPA) (EC 3.4.21.68) (Alteplase) (Reteplase) [Cleaved into: Tissue-type plasminogen activator chain A; Tissue-type plasminogen activator chain B]	PLAT	1	-	-	-	-	58.4924	62.0724	60.2824	2.53139	-	-	-	-
O14531	Dihydropyrimidinase-related protein 4 (DRP-4) (Collapsin response mediator protein 3) (CRMP-3) (UNC33-like phosphoprotein 4) (ULIP-4)	DPYSL4	0	-	24.4759	-	-	-	-	-	-	-	15.0469	-	-
P13521	Secretogranin-2 (Chromogranin-C) (Secretogranin II) (SgII) [Cleaved into: Secretoneurin (SN); Manserin]	SCG2	1	-	-	-	-	53.6994	53.4017	53.5505	0.210533	35.1966	24.6948	29.9457	7.42591
O14828	Secretory carrier-associated membrane protein 3 (Secretory carrier membrane protein 3)	SCAMP3	1	21.8774	-	-	-	-	-	-	-	-	-	-	-
O14980	Exportin-1 (Exp1) (Chromosome region maintenance 1 protein homolog)	XPO1	1	-	6.3964	-	-	-	-	-	-	-	-	-	-
O15269	Serine palmitoyltransferase 1 (EC 2.3.1.50) (Long chain base biosynthesis protein 1) (LCB 1) (Serine-palmitoyl-CoA transferase 1) (SPT 1) (SPT1)	SPTLC1	1	39.9327	-	-	-	-	-	-	-	-	-	-	-
P26022	Pentraxin-related protein PTX3 (Pentaxin-related protein PTX3) (Tumor necrosis factor alpha-induced protein 5) (TNF alpha-induced protein 5) (Tumor necrosis factor-inducible gene 14 protein) (TSG-14)	PTX3	1	-	-	-	-	49.2708	56.7025	52.9866	5.255	-	-	-	-
O43143	Pre-mRNA-splicing factor ATP-dependent RNA helicase DHX15 (EC 3.6.4.13) (ATP-dependent RNA helicase #46) (DEAH box protein 15)	DHX15	0	-	-	-	-	-	-	-	-	3.41841	-	-	-
O43169	Cytochrome b5 type B (Cytochrome b5 outer mitochondrial membrane isoform)	CYB5B	0	-	-	-	-	-	20.0499	-	-	-	-	-	-
O43174	Cytochrome P450 26A1 (EC 1.14.13.-) (Cytochrome P450 retinoic acid-inactivating 1) (Cytochrome P450RAI) (hP450RAI) (Retinoic acid 4-hydroxylase) (Retinoic acid-metabolizing cytochrome)	CYP26A1	1	-	-	-	-	-	22.624	-	-	-	-	-	-
O43462	Membrane-bound transcription factor site-2 protease (EC 3.4.24.85) (Endopeptidase S2P) (Sterol regulatory element-binding proteins intramembrane protease) (SREBPs intramembrane protease)	MBTPS2	1	-	17.4577	-	-	-	-	-	-	-	-	-	-
O43493	Trans-Golgi network integral membrane protein 2 (Trans-Golgi network glycoprotein 46) (TGN38 homolog) (hTGN46) (Trans-Golgi network glycoprotein 48) (hTGN48) (Trans-Golgi network glycoprotein 51) (hTGN51) (Trans-Golgi network protein 2)	TGOLN2	1	-	-	-	-	-	27.7269	-	-	-	-	-	-
Q8IUX7	Adipocyte enhancer-binding protein 1 (AE-binding protein 1) (Aortic carboxypeptidase-like protein)	AEBP1	1	54.4336	-	-	-	43.8215	50.2017	47.0116	4.51148	-	-	-	-
O60506	Heterogeneous nuclear ribonucleoprotein Q (hnRNP Q) (Glycine- and tyrosine-rich RNA-binding protein) (GRY-RBP) (NS1-associated protein 1) (Synaptotagmin-binding, cytoplasmic RNA-interacting protein)	SYNCRIP	1	-	-	-	-	-	-	-	-	-	4.62566	-	-
O60831	PRA1 family protein 2	PRAF2	1	6.74669	-	-	-	-	4.49595	-	-	-	-	-	-
O60888	Protein CutA (Acetylcholinesterase-associated protein) (Brain acetylcholinesterase putative membrane anchor)	CUTA	1	-	28.7907	-	-	-	-	-	-	-	-	-	-
O75051	Plexin-A2 (Semaphorin receptor OCT)	PLXNA2	1	-	32.2351	-	-	-	-	-	-	-	-	-	-
Q14332	Frizzled-2 (Fz-2) (hFz2) (FzE2)	FZD2	1	-	-	-	-	-	30.0929	-	-	-	-	-	-
O75128	Protein cordon-bleu	COBL	1	-	-	-	-	35.1832	-	-	-	-	-	-	-
O75369	Filamin-B (FLN-B) (ABP-278) (ABP-280 homolog) (Actin-binding-like protein) (Beta-filamin) (Filamin homolog 1) (Fh1) (Filamin-3) (Thyroid autoantigen) (Truncated actin-binding protein) (Truncated ABP)	FLNB	1	-	-	-	-	13.5733	-	-	-	-	21.5151	-	-
O75390	Citrate synthase, mitochondrial (EC 2.3.3.1) (Citrate (Si)-synthase)	CS	1	-	8.44411	-	-	-	-	-	-	-	4.33881	-	-
O75787	Renin receptor (ATPase H(+)-transporting lysosomal accessory protein 2) (ATPase H(+)-transporting lysosomal-interacting protein 2) (ER-localized type I transmembrane adapter) (Embryonic liver differentiation factor 10) (N14F) (Renin/prorenin receptor) (Vacuolar ATP synthase membrane sector-associated protein M8-9) (ATP6M8-9) (V-ATPase M8.9 subunit) [Cleaved into: Renin receptor N-terminal fragmen…	ATP6AP2	1	-	36.3329	-	-	-	-	-	-	-	-	-	-
O75874	Isocitrate dehydrogenase [NADP] cytoplasmic (IDH) (EC 1.1.1.42) (Cytosolic NADP-isocitrate dehydrogenase) (IDP) (NADP(+)-specific ICDH) (Oxalosuccinate decarboxylase)	IDH1	1	-	-	-	-	-	-	-	-	-	20.7802	-	-
O00339	Matrilin-2	MATN2	1	-	-	-	-	42.5023	46.1326	44.3174	2.567	-	-	-	-
O94906	Pre-mRNA-processing factor 6 (Androgen receptor N-terminal domain-transactivating protein 1) (ANT-1) (PRP6 homolog) (U5 snRNP-associated 102 kDa protein) (U5-102 kDa protein)	PRPF6	0	-	-	-	-	-	-	-	-	-	35.9713	-	-
P13612	Integrin alpha-4 (CD49 antigen-like family member D) (Integrin alpha-IV) (VLA-4 subunit alpha) (CD antigen CD49d)	ITGA4	1	-	-	-	-	35.9287	43.4421	39.6854	5.31282	-	-	-	-
Q9NR63	Cytochrome P450 26B1 (EC 1.14.13.-) (Cytochrome P450 26A2) (Cytochrome P450 retinoic acid-inactivating 2) (Cytochrome P450RAI-2) (Retinoic acid-metabolizing cytochrome)	CYP26B1	1	-	-	-	-	36.3025	41.1491	38.7258	3.42709	-	-	-	-
O95470	Sphingosine-1-phosphate lyase 1 (S1PL) (SP-lyase 1) (SPL 1) (hSPL) (EC 4.1.2.27) (Sphingosine-1-phosphate aldolase)	SGPL1	1	-	-	-	-	-	28.6626	-	-	-	-	-	-
O95864	Acyl-CoA 6-desaturase (EC 1.14.19.3) (Delta(6) fatty acid desaturase) (D6D) (Delta(6) desaturase) (Delta-6 desaturase) (Fatty acid desaturase 2)	FADS2	1	-	16.2886	-	-	-	-	-	-	-	-	-	-
O95897	Noelin-2 (Olfactomedin-2)	OLFM2	1	-	33.0929	-	-	-	-	-	-	-	-	-	-
O95967	EGF-containing fibulin-like extracellular matrix protein 2 (Fibulin-4) (FIBL-4) (Protein UPH1)	EFEMP2	1	-	-	-	-	35.0282	36.7477	35.888	1.21584	-	-	-	-
O96000	NADH dehydrogenase [ubiquinone] 1 beta subcomplex subunit 10 (Complex I-PDSW) (CI-PDSW) (NADH-ubiquinone oxidoreductase PDSW subunit)	NDUFB10	0	-	-	-	-	23.9341	-	-	-	-	8.24282	-	-
P00167	Cytochrome b5 (Microsomal cytochrome b5 type A) (MCB5)	CYB5A	1	-	7.04938	-	-	-	-	-	-	-	-	-	-
P00403	Cytochrome c oxidase subunit 2 (EC 7.1.1.9) (Cytochrome c oxidase polypeptide II)	MT-CO2	0	-	-	-	-	-	13.1892	-	-	-	6.81621	-	-
P00742	Coagulation factor X (EC 3.4.21.6) (Stuart factor) (Stuart-Prower factor) [Cleaved into: Factor X light chain; Factor X heavy chain; Activated factor Xa heavy chain]	F10	1	-	66.5775	-	-	-	-	-	-	-	-	-	-
Q9NUM4	Transmembrane protein 106B	TMEM106B	1	50.0275	-	-	-	36.1459	34.546	35.3459	1.13131	-	-	-	-
P04216	Thy-1 membrane glycoprotein (CDw90) (Thy-1 antigen) (CD antigen CD90)	THY1	1	-	-	-	-	-	-	-	-	-	8.36919	-	-
P04632	Calpain small subunit 1 (CSS1) (Calcium-activated neutral proteinase small subunit) (CANP small subunit) (Calcium-dependent protease small subunit) (CDPS) (Calcium-dependent protease small subunit 1) (Calpain regulatory subunit)	CAPNS1	1	-	-	-	-	-	-	-	-	20.7023	-	-	-
Q04721	Neurogenic locus notch homolog protein 2 (Notch 2) (hN2) [Cleaved into: Notch 2 extracellular truncation (N2ECD); Notch 2 intracellular domain (N2ICD)]	NOTCH2	1	-	-	-	-	39.9367	30.7182	35.3274	6.51848	-	-	-	-
P05091	Aldehyde dehydrogenase, mitochondrial (EC 1.2.1.3) (ALDH class 2) (ALDH-E2) (ALDHI)	ALDH2	1	-	-	-	-	-	9.72285	-	-	11.2074	16.0165	13.6119	3.40054
P67775	Serine/threonine-protein phosphatase 2A catalytic subunit alpha isoform (PP2A-alpha) (EC 3.1.3.16) (Replication protein C) (RP-C)	PPP2CA	1	-	29.1172	-	-	56.7549	13.2953	35.0251	30.7306	-	72.9598	-	-
P05141	ADP/ATP translocase 2 (ADP,ATP carrier protein 2) (ADP,ATP carrier protein, fibroblast isoform) (Adenine nucleotide translocator 2) (ANT 2) (Solute carrier family 25 member 5) [Cleaved into: ADP/ATP translocase 2, N-terminally processed]	SLC25A5	1	-	-	-	-	-	-	-	-	-	13.3682	-	-
P05388	60S acidic ribosomal protein P0 (60S ribosomal protein L10E) (Large ribosomal subunit protein uL10)	RPLP0	1	-	6.82003	-	-	-	-	-	-	-	-	-	-
P06576	ATP synthase subunit beta, mitochondrial (EC 7.1.2.2) (ATP synthase F1 subunit beta)	ATP5F1B	1	-	-	-	-	15.9763	-	-	-	4.77143	5.50348	5.13745	0.517637
P06744	Glucose-6-phosphate isomerase (GPI) (EC 5.3.1.9) (Autocrine motility factor) (AMF) (Neuroleukin) (NLK) (Phosphoglucose isomerase) (PGI) (Phosphohexose isomerase) (PHI) (Sperm antigen 36) (SA-36)	GPI	1	-	21.6761	-	-	-	16.9959	-	-	-	7.36383	-	-
P07195	L-lactate dehydrogenase B chain (LDH-B) (EC 1.1.1.27) (LDH heart subunit) (LDH-H) (Renal carcinoma antigen NY-REN-46)	LDHB	1	-	5.84735	-	-	-	12.989	-	-	50.0923	23.1124	36.6024	19.0777
P07196	Neurofilament light polypeptide (NF-L) (68 kDa neurofilament protein) (Neurofilament triplet L protein)	NEFL	0	-	-	-	-	-	-	-	-	10.684	5.91193	8.29796	3.37435
O95297	Myelin protein zero-like protein 1 (Protein zero-related)	MPZL1	1	-	66.3243	-	-	30.5801	33.1099	31.845	1.78882	-	-	-	-
P07305	Histone H1.0 (Histone H1') (Histone H1(0)) [Cleaved into: Histone H1.0, N-terminally processed]	H1-0	1	-	-	-	-	-	-	-	-	-	11.9912	-	-
P18084	Integrin beta-5	ITGB5	1	-	-	-	-	28.2522	32.0227	30.1374	2.6662	-	-	-	-
P07711	Procathepsin L (EC 3.4.22.15) (Cathepsin L1) (Major excreted protein) (MEP) [Cleaved into: Cathepsin L; Cathepsin L heavy chain; Cathepsin L light chain]	CTSL	1	-	67.4976	-	-	-	-	-	-	-	-	-	-
P07737	Profilin-1 (Epididymis tissue protein Li 184a) (Profilin I)	PFN1	1	-	14.7369	-	-	-	-	-	-	10.9139	4.47323	7.69358	4.55426
P07814	Bifunctional glutamate/proline--tRNA ligase (Bifunctional aminoacyl-tRNA synthetase) (Cell proliferation-inducing gene 32 protein) (Glutamatyl-prolyl-tRNA synthetase) [Includes: Glutamate--tRNA ligase (EC 6.1.1.17) (Glutamyl-tRNA synthetase) (GluRS); Proline--tRNA ligase (EC 6.1.1.15) (Prolyl-tRNA synthetase)]	EPRS1	1	-	22.4379	-	-	-	-	-	-	-	23.1089	-	-
P49746	Thrombospondin-3	THBS3	1	-	-	-	-	27.6222	32.3222	29.9722	3.32339	-	-	-	-
P08237	ATP-dependent 6-phosphofructokinase, muscle type (ATP-PFK) (PFK-M) (EC 2.7.1.11) (6-phosphofructokinase type A) (Phosphofructo-1-kinase isozyme A) (PFK-A) (Phosphohexokinase)	PFKM	1	-	24.1396	-	-	-	-	-	-	-	-	-	-
P08243	Asparagine synthetase [glutamine-hydrolyzing] (EC 6.3.5.4) (Cell cycle control protein TS11) (Glutamine-dependent asparagine synthetase)	ASNS	0	-	22.1729	-	-	-	-	-	-	-	-	-	-
P08247	Synaptophysin (Major synaptic vesicle protein p38)	SYP	1	-	-	-	-	-	-	-	-	-	2.44207	-	-
P08754	Guanine nucleotide-binding protein G(i) subunit alpha-3 (G(i) alpha-3)	GNAI3	1	-	-	-	-	-	-	-	-	-	4.31226	-	-
P08758	Annexin A5 (Anchorin CII) (Annexin V) (Annexin-5) (Calphobindin I) (CBP-I) (Endonexin II) (Lipocortin V) (Placental anticoagulant protein 4) (PP4) (Placental anticoagulant protein I) (PAP-I) (Thromboplastin inhibitor) (Vascular anticoagulant-alpha) (VAC-alpha)	ANXA5	1	-	-	-	-	-	11.3412	-	-	20.8836	27.851	24.3673	4.92669
P09455	Retinol-binding protein 1 (Cellular retinol-binding protein) (CRBP) (Cellular retinol-binding protein I) (CRBP-I)	RBP1	0	-	-	-	-	-	46.2224	-	-	15.7391	6.13924	10.9392	6.78812
P09471	Guanine nucleotide-binding protein G(o) subunit alpha	GNAO1	1	-	-	-	-	-	-	-	-	10.2366	8.43162	9.33412	1.27633
P09972	Fructose-bisphosphate aldolase C (EC 4.1.2.13) (Brain-type aldolase)	ALDOC	1	-	5.23142	-	-	-	-	-	-	31.8081	10.4087	21.1084	15.1317
P0DN76	Deleted.	0	0	84.8073	-	-	-	-	-	-	-	-	-	-	-
P0DP25	Calmodulin-3	CALM3	1	-	-	-	-	5.96961	-	-	-	3.98196	5.67533	4.82865	1.19739
P10599	Thioredoxin (Trx) (ATL-derived factor) (ADF) (Surface-associated sulphydryl protein) (SASP) (allergen Hom s Trx)	TXN	1	-	-	-	-	-	-	-	-	-	10.4857	-	-
P11279	Lysosome-associated membrane glycoprotein 1 (LAMP-1) (Lysosome-associated membrane protein 1) (CD107 antigen-like family member A) (CD antigen CD107a)	LAMP1	1	-	-	-	-	-	5.76492	-	-	-	-	-	-
P11586	C-1-tetrahydrofolate synthase, cytoplasmic (C1-THF synthase) (Epididymis secretory sperm binding protein) [Cleaved into: C-1-tetrahydrofolate synthase, cytoplasmic, N-terminally processed] [Includes: Methylenetetrahydrofolate dehydrogenase (EC 1.5.1.5); Methenyltetrahydrofolate cyclohydrolase (EC 3.5.4.9); Formyltetrahydrofolate synthetase (EC 6.3.4.3)]	MTHFD1	1	-	-	-	-	-	-	-	-	15.5904	-	-	-
P12814	Alpha-actinin-1 (Alpha-actinin cytoskeletal isoform) (F-actin cross-linking protein) (Non-muscle alpha-actinin-1)	ACTN1	1	-	-	-	-	-	-	-	-	17.0111	13.1771	15.0941	2.71102
P13010	X-ray repair cross-complementing protein 5 (EC 3.6.4.-) (86 kDa subunit of Ku antigen) (ATP-dependent DNA helicase 2 subunit 2) (ATP-dependent DNA helicase II 80 kDa subunit) (CTC box-binding factor 85 kDa subunit) (CTC85) (CTCBF) (DNA repair protein XRCC5) (Ku80) (Ku86) (Lupus Ku autoantigen protein p86) (Nuclear factor IV) (Thyroid-lupus autoantigen) (TLAA) (X-ray repair complementing defective…	XRCC5	1	-	-	-	-	-	15.3303	-	-	-	3.47807	-	-
P51688	N-sulphoglucosamine sulphohydrolase (EC 3.10.1.1) (Sulfoglucosamine sulfamidase) (Sulphamidase)	SGSH	1	-	-	-	-	29.4816	30.4077	29.9446	0.654818	-	-	-	-
O00264	Membrane-associated progesterone receptor component 1 (mPR) (Dap1) (IZA)	PGRMC1	1	-	-	-	-	29.6696	29.5134	29.5915	0.110419	-	-	-	-
Q9P0K9	DOMON domain-containing protein FRRS1L (Brain protein CG-6) (Ferric-chelate reductase 1-like protein)	FRRS1L	1	-	19.3425	-	-	16.1109	40.3117	28.2113	17.1125	-	6.72286	-	-
P56199	Integrin alpha-1 (CD49 antigen-like family member A) (Laminin and collagen receptor) (VLA-1) (CD antigen CD49a)	ITGA1	1	-	55.7796	-	-	26.9225	27.7138	27.3181	0.559546	8.93212	11.5952	10.2636	1.88307
P15151	Poliovirus receptor (Nectin-like protein 5) (NECL-5) (CD antigen CD155)	PVR	1	-	51.2219	-	-	-	23.6402	-	-	-	-	-	-
P15289	Arylsulfatase A (ASA) (EC 3.1.6.8) (Cerebroside-sulfatase) [Cleaved into: Arylsulfatase A component B; Arylsulfatase A component C]	ARSA	1	-	25.3659	-	-	-	-	-	-	-	-	-	-
P42785	Lysosomal Pro-X carboxypeptidase (EC 3.4.16.2) (Angiotensinase C) (Lysosomal carboxypeptidase C) (Proline carboxypeptidase) (Prolylcarboxypeptidase) (PRCP)	PRCP	1	-	26.0202	-	-	24.8578	29.2891	27.0735	3.13344	-	-	-	-
P15531	Nucleoside diphosphate kinase A (NDK A) (NDP kinase A) (EC 2.7.4.6) (Granzyme A-activated DNase) (GAAD) (Metastasis inhibition factor nm23) (NM23-H1) (Tumor metastatic process-associated protein)	NME1	1	-	-	-	-	-	-	-	-	7.17784	10.5434	8.8606	2.37978
P15880	40S ribosomal protein S2 (40S ribosomal protein S4) (Protein LLRep3) (Small ribosomal subunit protein uS5)	RPS2	1	-	-	-	-	-	26.5489	-	-	13.7247	6.70867	10.2167	4.96107
Q99988	Growth/differentiation factor 15 (GDF-15) (Macrophage inhibitory cytokine 1) (MIC-1) (NSAID-activated gene 1 protein) (NAG-1) (NSAID-regulated gene 1 protein) (NRG-1) (Placental TGF-beta) (Placental bone morphogenetic protein) (Prostate differentiation factor)	GDF15	1	-	-	-	-	23.1219	26.931	25.0264	2.69348	-	-	-	-
P16591	Tyrosine-protein kinase Fer (EC 2.7.10.2) (Feline encephalitis virus-related kinase FER) (Fujinami poultry sarcoma/Feline sarcoma-related protein Fer) (Proto-oncogene c-Fer) (Tyrosine kinase 3) (p94-Fer)	FER	1	-	85.4393	-	-	-	-	-	-	-	-	-	-
P16870	Carboxypeptidase E (CPE) (EC 3.4.17.10) (Carboxypeptidase H) (CPH) (Enkephalin convertase) (Prohormone-processing carboxypeptidase)	CPE	1	-	80.1855	-	-	-	-	-	-	-	-	-	-
Q16891	MICOS complex subunit MIC60 (Cell proliferation-inducing gene 4/52 protein) (Mitochondrial inner membrane protein) (Mitofilin) (p87/89)	IMMT	0	-	37.5402	-	-	19.3223	29.9141	24.6182	7.48951	18.7995	12.504	15.6518	4.45158
Q96FT7	Acid-sensing ion channel 4 (ASIC4) (Amiloride-sensitive cation channel 4) (Amiloride-sensitive cation channel 4, pituitary)	ASIC4	1	-	30.0474	-	-	23.9792	24.6733	24.3263	0.49076	-	-	-	-
P17787	Neuronal acetylcholine receptor subunit beta-2	CHRNB2	1	-	51.96	-	-	-	-	-	-	-	-	-	-
P17844	Probable ATP-dependent RNA helicase DDX5 (EC 3.6.4.13) (DEAD box protein 5) (RNA helicase p68)	DDX5	1	10.537	-	-	-	-	-	-	-	-	10.5177	-	-
P17987	T-complex protein 1 subunit alpha (TCP-1-alpha) (CCT-alpha)	TCP1	1	-	-	-	-	18.4259	-	-	-	4.67139	19.1344	11.9029	10.2269
Q9BY67	Cell adhesion molecule 1 (Immunoglobulin superfamily member 4) (IgSF4) (Nectin-like protein 2) (NECL-2) (Spermatogenic immunoglobulin superfamily) (SgIgSF) (Synaptic cell adhesion molecule) (SynCAM) (Tumor suppressor in lung cancer 1) (TSLC-1)	CADM1	1	-	59.3826	-	-	22.8877	25.6942	24.291	1.9845	22.7489	20.6947	21.7218	1.45253
P18124	60S ribosomal protein L7 (Large ribosomal subunit protein uL30)	RPL7	0	-	-	-	-	-	-	-	-	3.6113	-	-	-
P18669	Phosphoglycerate mutase 1 (EC 5.4.2.11) (EC 5.4.2.4) (BPG-dependent PGAM 1) (Phosphoglycerate mutase isozyme B) (PGAM-B)	PGAM1	1	-	12.2676	-	-	-	-	-	-	-	8.07362	-	-
P19338	Nucleolin (Protein C23)	NCL	1	-	-	-	-	-	-	-	-	18.7527	11.6288	15.1907	5.03737
P38606	V-type proton ATPase catalytic subunit A (V-ATPase subunit A) (EC 7.1.2.2) (V-ATPase 69 kDa subunit) (Vacuolar ATPase isoform VA68) (Vacuolar proton pump subunit alpha)	ATP6V1A	1	-	-	-	-	22.0965	25.1374	23.617	2.1502	-	10.3026	-	-
P20700	Lamin-B1	LMNB1	1	-	25.3859	-	-	-	-	-	-	-	17.948	-	-
P21281	V-type proton ATPase subunit B, brain isoform (V-ATPase subunit B 2) (Endomembrane proton pump 58 kDa subunit) (HO57) (Vacuolar proton pump subunit B 2)	ATP6V1B2	1	-	-	-	-	-	-	-	-	-	5.43002	-	-
P21333	Filamin-A (FLN-A) (Actin-binding protein 280) (ABP-280) (Alpha-filamin) (Endothelial actin-binding protein) (Filamin-1) (Non-muscle filamin)	FLNA	1	-	3.83552	-	-	-	-	-	-	-	-	-	-
P21796	Voltage-dependent anion-selective channel protein 1 (VDAC-1) (hVDAC1) (Outer mitochondrial membrane protein porin 1) (Plasmalemmal porin) (Porin 31HL) (Porin 31HM)	VDAC1	1	-	-	-	-	-	-	-	-	-	9.00612	-	-
P22102	Trifunctional purine biosynthetic protein adenosine-3 [Includes: Phosphoribosylamine--glycine ligase (EC 6.3.4.13) (Glycinamide ribonucleotide synthetase) (GARS) (Phosphoribosylglycinamide synthetase); Phosphoribosylformylglycinamidine cyclo-ligase (EC 6.3.3.1) (AIR synthase) (AIRS) (Phosphoribosyl-aminoimidazole synthetase); Phosphoribosylglycinamide formyltransferase (EC 2.1.2.2) (5'-phosphorib…	GART	1	21.3855	-	-	-	-	-	-	-	-	-	-	-
P22626	Heterogeneous nuclear ribonucleoproteins A2/B1 (hnRNP A2/B1)	HNRNPA2B1	1	-	7.13975	-	-	-	-	-	-	4.10562	2.62285	3.36424	1.04848
P22695	Cytochrome b-c1 complex subunit 2, mitochondrial (Complex III subunit 2) (Core protein II) (Ubiquinol-cytochrome-c reductase complex core protein 2)	UQCRC2	0	-	-	-	-	-	-	-	-	5.90936	-	-	-
P23246	Splicing factor, proline- and glutamine-rich (100 kDa DNA-pairing protein) (hPOMp100) (DNA-binding p52/p100 complex, 100 kDa subunit) (Polypyrimidine tract-binding protein-associated-splicing factor) (PSF) (PTB-associated-splicing factor)	SFPQ	0	-	10.1124	-	-	7.29496	-	-	-	-	2.18968	-	-
P23526	Adenosylhomocysteinase (AdoHcyase) (EC 3.3.1.1) (S-adenosyl-L-homocysteine hydrolase)	AHCY	1	-	5.27935	-	-	-	-	-	-	18.2439	8.00681	13.1253	7.2387
P25205	DNA replication licensing factor MCM3 (EC 3.6.4.12) (DNA polymerase alpha holoenzyme-associated protein P1) (P1-MCM3) (RLF subunit beta) (p102)	MCM3	1	11.4942	-	-	-	-	-	-	-	-	-	-	-
P25391	Laminin subunit alpha-1 (Laminin A chain) (Laminin-1 subunit alpha) (Laminin-3 subunit alpha) (S-laminin subunit alpha) (S-LAM alpha)	LAMA1	1	25.9753	-	-	-	-	-	-	-	-	-	-	-
P25398	40S ribosomal protein S12 (Small ribosomal subunit protein eS12)	RPS12	1	-	8.69481	-	-	-	-	-	-	-	-	-	-
Q99623	Prohibitin-2 (B-cell receptor-associated protein BAP37) (D-prohibitin) (Repressor of estrogen receptor activity)	PHB2	1	-	-	-	-	20.7054	24.7453	22.7253	2.85661	2.12487	0.700311	1.41259	1.00731
P19367	Hexokinase-1 (EC 2.7.1.1) (Brain form hexokinase) (Hexokinase type I) (HK I) (Hexokinase-A)	HK1	0	-	-	-	-	20.5977	23.8577	22.2277	2.30512	15.5156	9.1611	12.3383	4.49328
P26378	ELAV-like protein 4 (Hu-antigen D) (HuD) (Paraneoplastic encephalomyelitis antigen HuD)	ELAVL4	1	-	19.8249	-	-	-	-	-	-	11.9896	7.74023	9.86494	3.0048
P26583	High mobility group protein B2 (High mobility group protein 2) (HMG-2)	HMGB2	1	-	-	-	-	-	-	-	-	19.6916	6.14849	12.9201	9.57643
P26641	Elongation factor 1-gamma (EF-1-gamma) (eEF-1B gamma)	EEF1G	1	10.1761	-	-	-	-	-	-	-	15.3597	8.01713	11.6884	5.19196
P27695	DNA-(apurinic or apyrimidinic site) endonuclease (EC 3.1.-.-) (APEX nuclease) (APEN) (Apurinic-apyrimidinic endonuclease 1) (AP endonuclease 1) (APE-1) (REF-1) (Redox factor-1) [Cleaved into: DNA-(apurinic or apyrimidinic site) endonuclease, mitochondrial]	APEX1	1	-	-	-	-	-	-	-	-	-	10.6009	-	-
P28074	Proteasome subunit beta type-5 (EC 3.4.25.1) (Macropain epsilon chain) (Multicatalytic endopeptidase complex epsilon chain) (Proteasome chain 6) (Proteasome epsilon chain) (Proteasome subunit MB1) (Proteasome subunit X)	PSMB5	1	-	-	-	-	-	-	-	-	-	18.1127	-	-
P29144	Tripeptidyl-peptidase 2 (TPP-2) (EC 3.4.14.10) (Tripeptidyl aminopeptidase) (Tripeptidyl-peptidase II) (TPP-II)	TPP2	0	-	8.71823	-	-	-	-	-	-	-	-	-	-
P05023	Sodium/potassium-transporting ATPase subunit alpha-1 (Na(+)/K(+) ATPase alpha-1 subunit) (EC 7.2.2.13) (Sodium pump subunit alpha-1)	ATP1A1	1	-	34.4095	-	-	29.9553	14.1321	22.0437	11.1887	-	-	-	-
P07197	Neurofilament medium polypeptide (NF-M) (160 kDa neurofilament protein) (Neurofilament 3) (Neurofilament triplet M protein)	NEFM	0	-	-	-	-	19.2428	21.117	20.1799	1.32523	5.93326	8.46489	7.19908	1.79013
P29401	Transketolase (TK) (EC 2.2.1.1)	TKT	1	-	-	-	-	-	-	-	-	-	6.90374	-	-
P30041	Peroxiredoxin-6 (EC 1.11.1.27) (1-Cys peroxiredoxin) (1-Cys PRX) (24 kDa protein) (Acidic calcium-independent phospholipase A2) (aiPLA2) (EC 3.1.1.4) (Antioxidant protein 2) (Glutathione-dependent peroxiredoxin) (Liver 2D page spot 40) (Lysophosphatidylcholine acyltransferase 5) (LPC acyltransferase 5) (LPCAT-5) (Lyso-PC acyltransferase 5) (EC 2.3.1.23) (Non-selenium glutathione peroxidase) (NSGP…	PRDX6	1	-	12.3952	-	-	-	-	-	-	-	6.48166	-	-
P30086	Phosphatidylethanolamine-binding protein 1 (PEBP-1) (HCNPpp) (Neuropolypeptide h3) (Prostatic-binding protein) (Raf kinase inhibitor protein) (RKIP) [Cleaved into: Hippocampal cholinergic neurostimulating peptide (HCNP)]	PEBP1	1	-	-	-	-	-	-	-	-	-	15.1118	-	-
P30153	Serine/threonine-protein phosphatase 2A 65 kDa regulatory subunit A alpha isoform (Medium tumor antigen-associated 61 kDa protein) (PP2A subunit A isoform PR65-alpha) (PP2A subunit A isoform R1-alpha)	PPP2R1A	1	-	-	-	-	-	-	-	-	9.58327	13.4252	11.5042	2.71663
P30519	Heme oxygenase 2 (HO-2) (EC 1.14.14.18)	HMOX2	1	-	35.802	-	-	-	-	-	-	-	-	-	-
P31946	14-3-3 protein beta/alpha (Protein 1054) (Protein kinase C inhibitor protein 1) (KCIP-1) [Cleaved into: 14-3-3 protein beta/alpha, N-terminally processed]	YWHAB	1	-	14.7928	-	-	19.5411	-	-	-	-	3.05653	-	-
P31948	Stress-induced-phosphoprotein 1 (STI1) (Hsc70/Hsp90-organizing protein) (Hop) (Renal carcinoma antigen NY-REN-11) (Transformation-sensitive protein IEF SSP 3521)	STIP1	1	-	-	-	-	-	-	-	-	6.88909	6.23605	6.56257	0.461767
P32119	Peroxiredoxin-2 (EC 1.11.1.24) (Natural killer cell-enhancing factor B) (NKEF-B) (PRP) (Thiol-specific antioxidant protein) (TSA) (Thioredoxin peroxidase 1) (Thioredoxin-dependent peroxide reductase 1) (Thioredoxin-dependent peroxiredoxin 2)	PRDX2	1	-	-	-	-	-	-	-	-	3.08941	2.2991	2.69426	0.558837
P33176	Kinesin-1 heavy chain (Conventional kinesin heavy chain) (Ubiquitous kinesin heavy chain) (UKHC)	KIF5B	1	-	-	-	-	-	-	-	-	-	18.0892	-	-
Q7Z5Y6	Bone morphogenetic protein 8A (BMP-8A)	BMP8A	1	29.1047	-	-	-	-	-	-	-	-	-	-	-
Q16352	Alpha-internexin (Alpha-Inx) (66 kDa neurofilament protein) (NF-66) (Neurofilament-66) (Neurofilament 5)	INA	1	-	-	-	-	20.3073	19.0329	19.6701	0.901113	9.77661	7.82875	8.80268	1.37734
P35268	60S ribosomal protein L22 (EBER-associated protein) (EAP) (Epstein-Barr virus small RNA-associated protein) (Heparin-binding protein HBp15) (Large ribosomal subunit protein eL22)	RPL22	1	-	19.4029	-	-	-	-	-	-	-	-	-	-
P35555	Fibrillin-1 [Cleaved into: Asprosin]	FBN1	1	-	-	-	-	41.3022	-	-	-	-	-	-	-
P35579	Myosin-9 (Cellular myosin heavy chain, type A) (Myosin heavy chain 9) (Myosin heavy chain, non-muscle IIa) (Non-muscle myosin heavy chain A) (NMMHC-A) (Non-muscle myosin heavy chain IIa) (NMMHC II-a) (NMMHC-IIA)	MYH9	1	-	-	-	-	-	-	-	-	21.5908	41.8824	31.7366	14.3484
P35580	Myosin-10 (Cellular myosin heavy chain, type B) (Myosin heavy chain 10) (Myosin heavy chain, non-muscle IIb) (Non-muscle myosin heavy chain B) (NMMHC-B) (Non-muscle myosin heavy chain IIb) (NMMHC II-b) (NMMHC-IIB)	MYH10	1	17.427	-	-	-	-	-	-	-	-	-	-	-
P29323	Ephrin type-B receptor 2 (EC 2.7.10.1) (Developmentally-regulated Eph-related tyrosine kinase) (ELK-related tyrosine kinase) (EPH tyrosine kinase 3) (EPH-like kinase 5) (EK5) (hEK5) (Renal carcinoma antigen NY-REN-47) (Tyrosine-protein kinase TYRO5) (Tyrosine-protein kinase receptor EPH-3) [Cleaved into: EphB2/CTF1; EphB2/CTF2]	EPHB2	1	-	48.365	-	-	18.3193	20.8015	19.5604	1.75515	-	-	-	-
P36578	60S ribosomal protein L4 (60S ribosomal protein L1) (Large ribosomal subunit protein uL4)	RPL4	1	-	-	-	-	-	-	-	-	7.16345	3.67444	5.41894	2.46711
P36871	Phosphoglucomutase-1 (PGM 1) (EC 5.4.2.2) (Glucose phosphomutase 1)	PGM1	1	-	10.4689	-	-	-	-	-	-	-	-	-	-
P37108	Signal recognition particle 14 kDa protein (SRP14) (18 kDa Alu RNA-binding protein)	SRP14	1	-	35.0793	-	-	-	-	-	-	-	-	-	-
P15529	Membrane cofactor protein (TLX) (Trophoblast leukocyte common antigen) (CD antigen CD46)	CD46	1	-	51.2813	-	-	18.7124	18.3587	18.5355	0.250119	-	-	-	-
P39019	40S ribosomal protein S19 (Small ribosomal subunit protein eS19)	RPS19	1	-	-	-	-	-	-	-	-	-	7.71877	-	-
P40925	Malate dehydrogenase, cytoplasmic (EC 1.1.1.37) (Cytosolic malate dehydrogenase) (Diiodophenylpyruvate reductase) (EC 1.1.1.96)	MDH1	1	-	33.3053	-	-	-	-	-	-	-	15.7576	-	-
P40926	Malate dehydrogenase, mitochondrial (EC 1.1.1.37)	MDH2	1	12.3069	-	-	-	37.2545	-	-	-	7.06605	4.39122	5.72863	1.89139
P40939	Trifunctional enzyme subunit alpha, mitochondrial (78 kDa gastrin-binding protein) (Monolysocardiolipin acyltransferase) (EC 2.3.1.-) (TP-alpha) [Includes: Long-chain enoyl-CoA hydratase (EC 4.2.1.17); Long chain 3-hydroxyacyl-CoA dehydrogenase (EC 1.1.1.211)]	HADHA	0	-	6.48743	-	-	-	18.3607	-	-	-	12.1682	-	-
P42263	Glutamate receptor 3 (GluR-3) (AMPA-selective glutamate receptor 3) (GluR-C) (GluR-K3) (Glutamate receptor ionotropic, AMPA 3) (GluA3)	GRIA3	1	-	-	-	-	40.6947	-	-	-	-	-	-	-
Q9UI42	Carboxypeptidase A4 (EC 3.4.17.-) (Carboxypeptidase A3)	CPA4	1	-	-	-	-	17.629	18.4266	18.0278	0.563973	-	-	-	-
P43307	Translocon-associated protein subunit alpha (TRAP-alpha) (Signal sequence receptor subunit alpha) (SSR-alpha)	SSR1	1	-	11.2106	-	-	-	-	-	-	-	-	-	-
P45974	Ubiquitin carboxyl-terminal hydrolase 5 (EC 3.4.19.12) (Deubiquitinating enzyme 5) (Isopeptidase T) (Ubiquitin thioesterase 5) (Ubiquitin-specific-processing protease 5)	USP5	1	-	14.9284	-	-	-	-	-	-	-	9.94966	-	-
P46782	40S ribosomal protein S5 (Small ribosomal subunit protein uS7) [Cleaved into: 40S ribosomal protein S5, N-terminally processed]	RPS5	1	5.75667	-	-	-	-	-	-	-	-	17.4311	-	-
P46821	Microtubule-associated protein 1B (MAP-1B) [Cleaved into: MAP1B heavy chain; MAP1 light chain LC1]	MAP1B	1	-	38.7138	-	-	-	25.1183	-	-	12.4159	9.77254	11.0942	1.86915
P46926	Glucosamine-6-phosphate isomerase 1 (EC 3.5.99.6) (Glucosamine-6-phosphate deaminase 1) (GNPDA 1) (GlcN6P deaminase 1) (Oscillin)	GNPDA1	1	-	-	-	-	-	-	-	-	-	10.3862	-	-
P47756	F-actin-capping protein subunit beta (CapZ beta)	CAPZB	1	-	21.191	-	-	-	-	-	-	-	5.19719	-	-
P48058	Glutamate receptor 4 (GluR-4) (GluR4) (AMPA-selective glutamate receptor 4) (GluR-D) (Glutamate receptor ionotropic, AMPA 4) (GluA4)	GRIA4	1	-	27.8327	-	-	-	-	-	-	-	-	-	-
P48735	Isocitrate dehydrogenase [NADP], mitochondrial (IDH) (EC 1.1.1.42) (ICD-M) (IDP) (NADP(+)-specific ICDH) (Oxalosuccinate decarboxylase)	IDH2	1	-	8.29213	-	-	-	-	-	-	31.6618	-	-	-
P49368	T-complex protein 1 subunit gamma (TCP-1-gamma) (CCT-gamma) (hTRiC5)	CCT3	1	19.1638	-	-	-	-	-	-	-	5.45005	4.92579	5.18792	0.370703
P49588	Alanine--tRNA ligase, cytoplasmic (EC 6.1.1.7) (Alanyl-tRNA synthetase) (AlaRS) (Renal carcinoma antigen NY-REN-42)	AARS1	1	-	-	-	-	-	-	-	-	-	8.17323	-	-
P49736	DNA replication licensing factor MCM2 (EC 3.6.4.12) (Minichromosome maintenance protein 2 homolog) (Nuclear protein BM28)	MCM2	0	-	12.2276	-	-	-	-	-	-	-	-	-	-
Q16181	Septin-7 (CDC10 protein homolog)	SEPTIN7	1	-	17.4475	-	-	23.7386	12.1204	17.9295	8.21536	7.45197	4.1974	5.82468	2.30133
P50395	Rab GDP dissociation inhibitor beta (Rab GDI beta) (Guanosine diphosphate dissociation inhibitor 2) (GDI-2)	GDI2	1	16.3418	-	-	-	-	-	-	-	15.9558	9.56201	12.7589	4.52109
P50502	Hsc70-interacting protein (Hip) (Aging-associated protein 2) (Progesterone receptor-associated p48 protein) (Protein FAM10A1) (Putative tumor suppressor ST13) (Renal carcinoma antigen NY-REN-33) (Suppression of tumorigenicity 13 protein)	ST13	1	-	24.4136	-	-	-	-	-	-	-	-	-	-
P50991	T-complex protein 1 subunit delta (TCP-1-delta) (CCT-delta) (Stimulator of TAR RNA-binding)	CCT4	1	-	-	-	-	-	-	-	-	2.14479	4.95119	3.54799	1.98442
P51148	Ras-related protein Rab-5C (EC 3.6.5.2) (L1880) (RAB5L)	RAB5C	1	-	-	-	-	-	-	-	-	8.11931	8.79798	8.45865	0.479894
P51149	Ras-related protein Rab-7a (EC 3.6.5.2)	RAB7A	1	-	-	-	-	-	-	-	-	7.12983	5.60089	6.36536	1.08112
P51648	Aldehyde dehydrogenase family 3 member A2 (EC 1.2.1.3) (EC 1.2.1.94) (Aldehyde dehydrogenase 10) (Fatty aldehyde dehydrogenase) (Microsomal aldehyde dehydrogenase)	ALDH3A2	1	-	16.6236	-	-	26.2042	-	-	-	-	8.86066	-	-
Q9NQ79	Cartilage acidic protein 1 (68 kDa chondrocyte-expressed protein) (CEP-68) (ASPIC)	CRTAC1	1	-	27.9804	-	-	17.1136	18.7329	17.9232	1.14503	-	-	-	-
P51991	Heterogeneous nuclear ribonucleoprotein A3 (hnRNP A3)	HNRNPA3	0	-	-	-	-	5.14089	-	-	-	-	6.65878	-	-
P52209	6-phosphogluconate dehydrogenase, decarboxylating (EC 1.1.1.44)	PGD	1	-	21.1748	-	-	12.0098	-	-	-	4.31547	3.90289	4.10918	0.291738
P52272	Heterogeneous nuclear ribonucleoprotein M (hnRNP M)	HNRNPM	1	-	12.2021	-	-	-	-	-	-	15.4434	8.71423	12.0788	4.75825
P52565	Rho GDP-dissociation inhibitor 1 (Rho GDI 1) (Rho-GDI alpha)	ARHGDIA	1	-	-	-	-	-	-	-	-	-	4.24721	-	-
P53634	Dipeptidyl peptidase 1 (EC 3.4.14.1) (Cathepsin C) (Cathepsin J) (Dipeptidyl peptidase I) (DPP-I) (DPPI) (Dipeptidyl transferase) [Cleaved into: Dipeptidyl peptidase 1 exclusion domain chain (Dipeptidyl peptidase I exclusion domain chain); Dipeptidyl peptidase 1 heavy chain (Dipeptidyl peptidase I heavy chain); Dipeptidyl peptidase 1 light chain (Dipeptidyl peptidase I light chain)]	CTSC	1	-	34.3423	-	-	-	-	-	-	-	-	-	-
P54136	Arginine--tRNA ligase, cytoplasmic (EC 6.1.1.19) (Arginyl-tRNA synthetase) (ArgRS)	RARS1	1	-	-	-	-	-	-	-	-	-	5.74361	-	-
P55058	Phospholipid transfer protein (Lipid transfer protein II)	PLTP	1	-	-	-	-	-	70.6599	-	-	-	-	-	-
P55265	Double-stranded RNA-specific adenosine deaminase (DRADA) (EC 3.5.4.37) (136 kDa double-stranded RNA-binding protein) (p136) (Interferon-inducible protein 4) (IFI-4) (K88DSRBP)	ADAR	0	-	6.55769	-	-	-	-	-	-	-	-	-	-
P55786	Puromycin-sensitive aminopeptidase (PSA) (EC 3.4.11.14) (Cytosol alanyl aminopeptidase) (AAP-S)	NPEPPS	1	-	-	-	-	20.0684	-	-	-	-	-	-	-
P56134	ATP synthase subunit f, mitochondrial (ATP synthase membrane subunit f)	ATP5MF	1	18.8884	-	-	-	-	-	-	-	-	-	-	-
P13637	Sodium/potassium-transporting ATPase subunit alpha-3 (Na(+)/K(+) ATPase alpha-3 subunit) (EC 7.2.2.13) (Na(+)/K(+) ATPase alpha(III) subunit) (Sodium pump subunit alpha-3)	ATP1A3	1	-	-	-	-	20.5933	14.0133	17.3033	4.65281	5.74627	6.07533	5.9108	0.232678
P56817	Beta-secretase 1 (EC 3.4.23.46) (Aspartyl protease 2) (ASP2) (Asp 2) (Beta-site amyloid precursor protein cleaving enzyme 1) (Beta-site APP cleaving enzyme 1) (Memapsin-2) (Membrane-associated aspartic protease 2)	BACE1	1	-	37.9256	-	-	-	-	-	-	-	-	-	-
P58215	Lysyl oxidase homolog 3 (EC 1.4.3.-) (EC 1.4.3.13) (Lysyl oxidase-like protein 3)	LOXL3	1	49.119	-	-	-	-	-	-	-	-	-	-	-
P60033	CD81 antigen (26 kDa cell surface protein TAPA-1) (Target of the antiproliferative antibody 1) (Tetraspanin-28) (Tspan-28) (CD antigen CD81)	CD81	1	-	29.8447	-	-	-	-	-	-	-	-	-	-
P60468	Protein transport protein Sec61 subunit beta	SEC61B	1	-	-	-	-	-	12.9708	-	-	-	-	-	-
P60709	Actin, cytoplasmic 1 (Beta-actin) [Cleaved into: Actin, cytoplasmic 1, N-terminally processed]	ACTB	1	-	-	-	-	-	-	-	-	82.1508	95.988	89.0694	9.78433
P61158	Actin-related protein 3 (Actin-like protein 3)	ACTR3	1	-	-	-	-	-	-	-	-	11.5905	22.8806	17.2355	7.98329
P61160	Actin-related protein 2 (Actin-like protein 2)	ACTR2	1	-	-	-	-	-	13.68	-	-	-	6.78833	-	-
P61163	Alpha-centractin (Centractin) (ARP1) (Actin-RPV) (Centrosome-associated actin homolog)	ACTR1A	1	-	21.3484	-	-	-	-	-	-	15.3203	2.34184	8.83105	9.17713
P61421	V-type proton ATPase subunit d 1 (V-ATPase subunit d 1) (32 kDa accessory protein) (V-ATPase 40 kDa accessory protein) (V-ATPase AC39 subunit) (p39) (Vacuolar proton pump subunit d 1)	ATP6V0D1	1	-	-	-	-	-	-	-	-	15.5819	19.3724	17.4771	2.68029
P61981	14-3-3 protein gamma (Protein kinase C inhibitor protein 1) (KCIP-1) [Cleaved into: 14-3-3 protein gamma, N-terminally processed]	YWHAG	1	-	-	-	-	5.32096	-	-	-	2.17609	1.79846	1.98728	0.267025
P62140	Serine/threonine-protein phosphatase PP1-beta catalytic subunit (PP-1B) (PPP1CD) (EC 3.1.3.16) (EC 3.1.3.53)	PPP1CB	1	-	-	-	-	6.857	-	-	-	-	-	-	-
P62191	26S proteasome regulatory subunit 4 (P26s4) (26S proteasome AAA-ATPase subunit RPT2) (Proteasome 26S subunit ATPase 1)	PSMC1	0	-	-	-	-	-	-	-	-	-	15.6865	-	-
P62195	26S proteasome regulatory subunit 8 (26S proteasome AAA-ATPase subunit RPT6) (Proteasome 26S subunit ATPase 5) (Proteasome subunit p45) (Thyroid hormone receptor-interacting protein 1) (TRIP1) (p45/SUG)	PSMC5	1	-	-	-	-	-	-	-	-	-	14.4787	-	-
P62280	40S ribosomal protein S11 (Small ribosomal subunit protein uS17)	RPS11	1	-	-	-	-	-	10.6856	-	-	-	-	-	-
P62701	40S ribosomal protein S4, X isoform (SCR10) (Single copy abundant mRNA protein) (Small ribosomal subunit protein eS4)	RPS4X	1	13.2953	-	-	-	-	-	-	-	-	4.31876	-	-
P62753	40S ribosomal protein S6 (Phosphoprotein NP33) (Small ribosomal subunit protein eS6)	RPS6	1	28.4836	-	-	-	-	-	-	-	-	18.6264	-	-
P17301	Integrin alpha-2 (CD49 antigen-like family member B) (Collagen receptor) (Platelet membrane glycoprotein Ia) (GPIa) (VLA-2 subunit alpha) (CD antigen CD49b)	ITGA2	1	-	-	-	-	15.4034	19.1841	17.2937	2.67338	-	-	-	-
P62917	60S ribosomal protein L8 (Large ribosomal subunit protein uL2)	RPL8	0	-	-	-	-	-	-	-	-	-	4.56558	-	-
P08133	Annexin A6 (67 kDa calelectrin) (Annexin VI) (Annexin-6) (Calphobindin-II) (CPB-II) (Chromobindin-20) (Lipocortin VI) (Protein III) (p68) (p70)	ANXA6	1	-	-	-	-	11.5357	23.0011	17.2684	8.10724	8.27119	5.53651	6.90385	1.93371
P63261	Actin, cytoplasmic 2 (Gamma-actin) [Cleaved into: Actin, cytoplasmic 2, N-terminally processed]	ACTG1	1	-	-	-	-	-	-	-	-	-	8.12142	-	-
Q13509	Tubulin beta-3 chain (Tubulin beta-4 chain) (Tubulin beta-III)	TUBB3	1	27.2193	-	-	-	19.5967	14.283	16.9399	3.75734	-	10.0744	-	-
P67809	Y-box-binding protein 1 (YB-1) (CCAAT-binding transcription factor I subunit A) (CBF-A) (DNA-binding protein B) (DBPB) (Enhancer factor I subunit A) (EFI-A) (Nuclease-sensitive element-binding protein 1) (Y-box transcription factor)	YBX1	1	-	50.4337	-	-	-	25.2185	-	-	-	12.7026	-	-
P67812	Signal peptidase complex catalytic subunit SEC11A (EC 3.4.21.89) (Endopeptidase SP18) (Microsomal signal peptidase 18 kDa subunit) (SPase 18 kDa subunit) (SEC11 homolog A) (SEC11-like protein 1) (SPC18)	SEC11A	1	-	13.8926	-	-	-	-	-	-	-	-	-	-
P68133	Actin, alpha skeletal muscle (Alpha-actin-1) [Cleaved into: Actin, alpha skeletal muscle, intermediate form]	ACTA1	1	-	-	-	-	23.7404	-	-	-	2.13138	2.62219	2.37679	0.347053
P68363	Tubulin alpha-1B chain (Alpha-tubulin ubiquitous) (Tubulin K-alpha-1) (Tubulin alpha-ubiquitous chain) [Cleaved into: Detyrosinated tubulin alpha-1B chain]	TUBA1B	0	4.52932	-	-	-	-	-	-	-	-	-	-	-
P78371	T-complex protein 1 subunit beta (TCP-1-beta) (CCT-beta)	CCT2	1	-	14.8538	-	-	8.61563	-	-	-	13.5614	14.3784	13.9699	0.577757
Q96CW9	Netrin-G2 (Laminet-2)	NTNG2	1	-	-	-	-	14.508	16.9628	15.7354	1.73583	-	-	-	-
P81605	Dermcidin (EC 3.4.-.-) (Preproteolysin) [Cleaved into: Survival-promoting peptide; DCD-1]	DCD	1	-	13.8733	-	-	-	-	-	-	-	5.44951	-	-
Q969Q0	60S ribosomal protein L36a-like (Large ribosomal subunit protein eL42-like)	RPL36AL	1	-	-	-	-	-	-	-	-	-	6.96203	-	-
P84098	60S ribosomal protein L19 (Large ribosomal subunit protein eL19)	RPL19	0	-	-	-	-	-	-	-	-	4.94152	4.55738	4.74945	0.271625
Q00796	Sorbitol dehydrogenase (SDH) (EC 1.1.1.-) ((R,R)-butanediol dehydrogenase) (EC 1.1.1.4) (L-iditol 2-dehydrogenase) (EC 1.1.1.14) (Polyol dehydrogenase) (Ribitol dehydrogenase) (RDH) (EC 1.1.1.56) (Xylitol dehydrogenase) (XDH) (EC 1.1.1.9)	SORD	1	-	-	-	-	-	-	-	-	3.42046	-	-	-
P05106	Integrin beta-3 (Platelet membrane glycoprotein IIIa) (GPIIIa) (CD antigen CD61)	ITGB3	1	-	-	-	-	15.0375	15.0332	15.0353	0.00306276	-	-	-	-
Q01130	Serine/arginine-rich splicing factor 2 (Protein PR264) (Splicing component, 35 kDa) (Splicing factor SC35) (SC-35) (Splicing factor, arginine/serine-rich 2)	SRSF2	0	-	12.7202	-	-	-	-	-	-	-	-	-	-
Q01518	Adenylyl cyclase-associated protein 1 (CAP 1)	CAP1	1	-	-	-	-	-	-	-	-	11.9416	15.9918	13.9667	2.86392
Q01973	Inactive tyrosine-protein kinase transmembrane receptor ROR1 (Neurotrophic tyrosine kinase, receptor-related 1)	ROR1	1	-	-	-	-	-	20.4588	-	-	-	-	-	-
Q02878	60S ribosomal protein L6 (Large ribosomal subunit protein eL6) (Neoplasm-related protein C140) (Tax-responsive enhancer element-binding protein 107) (TaxREB107)	RPL6	1	18.424	-	-	-	-	-	-	-	4.56813	3.94849	4.25831	0.438157
Q9UBU2	Dickkopf-related protein 2 (Dickkopf-2) (Dkk-2) (hDkk-2)	DKK2	1	-	-	-	-	15.6495	13.1122	14.3809	1.79415	-	-	-	-
Q05639	Elongation factor 1-alpha 2 (EF-1-alpha-2) (Eukaryotic elongation factor 1 A-2) (eEF1A-2) (Statin-S1)	EEF1A2	1	13.1017	-	-	-	-	-	-	-	-	10.6576	-	-
Q07020	60S ribosomal protein L18 (Large ribosomal subunit protein eL18)	RPL18	1	42.5	-	-	-	-	-	-	-	-	-	-	-
Q07812	Apoptosis regulator BAX (Bcl-2-like protein 4) (Bcl2-L-4)	BAX	1	-	-	-	-	11.2366	-	-	-	23.9925	-	-	-
Q12906	Interleukin enhancer-binding factor 3 (Double-stranded RNA-binding protein 76) (DRBP76) (M-phase phosphoprotein 4) (MPP4) (Nuclear factor associated with dsRNA) (NFAR) (Nuclear factor of activated T-cells 90 kDa) (NF-AT-90) (Translational control protein 80) (TCP80)	ILF3	1	-	-	-	-	-	74.7264	-	-	22.2177	5.37472	13.7962	11.9098
Q13200	26S proteasome non-ATPase regulatory subunit 2 (26S proteasome regulatory subunit RPN1) (26S proteasome regulatory subunit S2) (26S proteasome subunit p97) (Protein 55.11) (Tumor necrosis factor type 1 receptor-associated protein 2)	PSMD2	1	18.8167	-	-	-	-	-	-	-	-	-	-	-
Q13263	Transcription intermediary factor 1-beta (TIF1-beta) (E3 SUMO-protein ligase TRIM28) (EC 2.3.2.27) (KRAB-associated protein 1) (KAP-1) (KRAB-interacting protein 1) (KRIP-1) (Nuclear corepressor KAP-1) (RING finger protein 96) (RING-type E3 ubiquitin transferase TIF1-beta) (Tripartite motif-containing protein 28)	TRIM28	0	14.0679	-	-	-	-	38.0556	-	-	14.6211	10.2495	12.4353	3.09121
Q13310	Polyadenylate-binding protein 4 (PABP-4) (Poly(A)-binding protein 4) (Activated-platelet protein 1) (APP-1) (Inducible poly(A)-binding protein) (iPABP)	PABPC4	0	-	21.6866	-	-	-	-	-	-	-	-	-	-
Q13443	Disintegrin and metalloproteinase domain-containing protein 9 (ADAM 9) (EC 3.4.24.-) (Cellular disintegrin-related protein) (Meltrin-gamma) (Metalloprotease/disintegrin/cysteine-rich protein 9) (Myeloma cell metalloproteinase)	ADAM9	1	-	-	-	-	44.0478	-	-	-	-	-	-	-
P07355	Annexin A2 (Annexin II) (Annexin-2) (Calpactin I heavy chain) (Calpactin-1 heavy chain) (Chromobindin-8) (Lipocortin II) (Placental anticoagulant protein IV) (PAP-IV) (Protein I) (p36)	ANXA2	1	23.6903	-	-	-	13.2795	15.0931	14.1863	1.28237	3.48925	2.69458	3.09192	0.561915
Q13510	Acid ceramidase (AC) (ACDase) (Acid CDase) (EC 3.5.1.23) (Acylsphingosine deacylase) (N-acylethanolamine hydrolase ASAH1) (EC 3.5.1.-) (N-acylsphingosine amidohydrolase) (Putative 32 kDa heart protein) (PHP32) [Cleaved into: Acid ceramidase subunit alpha; Acid ceramidase subunit beta]	ASAH1	1	-	23.7851	-	-	-	-	-	-	-	-	-	-
Q13561	Dynactin subunit 2 (50 kDa dynein-associated polypeptide) (Dynactin complex 50 kDa subunit) (DCTN-50) (p50 dynamitin)	DCTN2	1	-	-	-	-	-	-	-	-	11.2555	47.3997	29.3276	25.5578
Q13563	Polycystin-2 (PC2) (Autosomal dominant polycystic kidney disease type II protein) (Polycystic kidney disease 2 protein) (Polycystwin) (R48321) (Transient receptor potential cation channel subfamily P member 2)	PKD2	1	-	16.9352	-	-	-	-	-	-	-	-	-	-
Q13591	Semaphorin-5A (Semaphorin-F) (Sema F)	SEMA5A	1	36.9232	-	-	-	-	-	-	-	-	-	-	-
Q13642	Four and a half LIM domains protein 1 (FHL-1) (Skeletal muscle LIM-protein 1) (SLIM) (SLIM-1)	FHL1	1	-	9.82624	-	-	-	-	-	-	-	-	-	-
Q13740	CD166 antigen (Activated leukocyte cell adhesion molecule) (CD antigen CD166)	ALCAM	1	-	35.6773	-	-	13.0903	14.7165	13.9034	1.14989	9.95534	7.02068	8.48801	2.07511
Q13813	Spectrin alpha chain, non-erythrocytic 1 (Alpha-II spectrin) (Fodrin alpha chain) (Spectrin, non-erythroid alpha subunit)	SPTAN1	1	-	-	-	-	-	-	-	-	23.2593	17.6501	20.4547	3.96635
Q14103	Heterogeneous nuclear ribonucleoprotein D0 (hnRNP D0) (AU-rich element RNA-binding protein 1)	HNRNPD	0	-	-	-	-	-	-	-	-	6.84971	8.74389	7.7968	1.33938
Q14194	Dihydropyrimidinase-related protein 1 (DRP-1) (Collapsin response mediator protein 1) (CRMP-1) (Inactive dihydropyrimidinase) (Unc-33-like phosphoprotein 3) (ULIP-3)	CRMP1	0	-	-	-	-	28.896	-	-	-	11.2736	9.98209	10.6278	0.913223
Q14254	Flotillin-2 (Epidermal surface antigen) (ESA) (Membrane component chromosome 17 surface marker 1)	FLOT2	1	-	-	-	-	-	-	-	-	11.0384	33.9651	22.5017	16.2116
Q14318	Peptidyl-prolyl cis-trans isomerase FKBP8 (PPIase FKBP8) (EC 5.2.1.8) (38 kDa FK506-binding protein) (38 kDa FKBP) (FKBP-38) (hFKBP38) (FK506-binding protein 8) (FKBP-8) (FKBPR38) (Rotamase)	FKBP8	1	29.6726	-	-	-	-	-	-	-	-	-	-	-
Q14393	Growth arrest-specific protein 6 (GAS-6) (AXL receptor tyrosine kinase ligand)	GAS6	1	-	55.2793	-	-	-	-	-	-	-	-	-	-
Q14703	Membrane-bound transcription factor site-1 protease (EC 3.4.21.112) (Endopeptidase S1P) (Subtilisin/kexin-isozyme 1) (SKI-1)	MBTPS1	1	33.156	-	-	-	-	-	-	-	-	-	-	-
Q15005	Signal peptidase complex subunit 2 (EC 3.4.-.-) (Microsomal signal peptidase 25 kDa subunit) (SPase 25 kDa subunit)	SPCS2	1	27.985	-	-	-	-	-	-	-	-	-	-	-
Q15008	26S proteasome non-ATPase regulatory subunit 6 (26S proteasome regulatory subunit RPN7) (26S proteasome regulatory subunit S10) (Breast cancer-associated protein SGA-113M) (Phosphonoformate immuno-associated protein 4) (Proteasome regulatory particle subunit p44S10) (p42A)	PSMD6	1	-	-	-	-	-	-	-	-	-	6.0199	-	-
Q15019	Septin-2 (Neural precursor cell expressed developmentally down-regulated protein 5) (NEDD-5)	SEPTIN2	1	8.24291	-	-	-	-	-	-	-	-	3.14479	-	-
Q15029	116 kDa U5 small nuclear ribonucleoprotein component (Elongation factor Tu GTP-binding domain-containing protein 2) (SNU114 homolog) (hSNU114) (U5 snRNP-specific protein, 116 kDa) (U5-116 kDa)	EFTUD2	0	-	33.4283	-	-	64.6393	-	-	-	-	-	-	-
Q15363	Transmembrane emp24 domain-containing protein 2 (Membrane protein p24A) (p24) (p24 family protein beta-1) (p24beta1)	TMED2	1	-	16.8171	-	-	-	-	-	-	-	-	-	-
Q15366	Poly(rC)-binding protein 2 (Alpha-CP2) (Heterogeneous nuclear ribonucleoprotein E2) (hnRNP E2)	PCBP2	1	-	-	-	-	-	-	-	-	-	4.65057	-	-
P13489	Ribonuclease inhibitor (Placental ribonuclease inhibitor) (Placental RNase inhibitor) (Ribonuclease/angiogenin inhibitor 1) (RAI)	RNH1	1	-	-	-	-	21.5502	5.8376	13.6939	11.1105	-	7.77928	-	-
Q9NT99	Leucine-rich repeat-containing protein 4B (Netrin-G3 ligand) (NGL-3)	LRRC4B	1	-	-	-	-	10.1301	16.1419	13.136	4.25093	-	7.40741	-	-
Q16585	Beta-sarcoglycan (Beta-SG) (43 kDa dystrophin-associated glycoprotein) (43DAG) (A3b)	SGCB	1	-	75.4384	-	-	-	-	-	-	-	-	-	-
Q16643	Drebrin (Developmentally-regulated brain protein)	DBN1	1	-	16.9704	-	-	-	-	-	-	8.7274	8.47134	8.59937	0.181056
Q16799	Reticulon-1 (Neuroendocrine-specific protein)	RTN1	1	-	-	-	-	-	-	-	-	2.34795	-	-	-
Q16850	Lanosterol 14-alpha demethylase (LDM) (EC 1.14.14.154) (CYPLI) (Cytochrome P450 51A1) (Cytochrome P450-14DM) (Cytochrome P45014DM) (Cytochrome P450LI) (Sterol 14-alpha demethylase)	CYP51A1	1	30.2849	-	-	-	-	-	-	-	-	-	-	-
Q16880	2-hydroxyacylsphingosine 1-beta-galactosyltransferase (EC 2.4.1.47) (Ceramide UDP-galactosyltransferase) (Cerebroside synthase) (UDP-galactose-ceramide galactosyltransferase)	UGT8	1	46.2955	-	-	-	-	-	-	-	-	-	-	-
Q99832	T-complex protein 1 subunit eta (TCP-1-eta) (CCT-eta) (HIV-1 Nef-interacting protein) [Cleaved into: T-complex protein 1 subunit eta, N-terminally processed]	CCT7	1	-	13.802	-	-	15.7632	10.3356	13.0494	3.8379	9.78068	7.00209	8.39138	1.96476
Q1KMD3	Heterogeneous nuclear ribonucleoprotein U-like protein 2 (Scaffold-attachment factor A2) (SAF-A2)	HNRNPUL2	0	-	-	-	-	-	-	-	-	21.24	25.8045	23.5222	3.22757
Q24JP5	Transmembrane protein 132A (HSPA5-binding protein 1)	TMEM132A	1	62.7879	-	-	-	-	-	-	-	-	-	-	-
Q2WGJ6	Kelch-like protein 38	KLHL38	0	-	-	-	-	-	55.0885	-	-	-	-	-	-
Q3ZCM7	Tubulin beta-8 chain (Tubulin beta 8 class VIII)	TUBB8	1	-	23.9486	-	-	-	16.9325	-	-	-	10.743	-	-
P80723	Brain acid soluble protein 1 (22 kDa neuronal tissue-enriched acidic protein) (Neuronal axonal membrane protein NAP-22)	BASP1	1	-	47.0717	-	-	22.4644	2.8449	12.6546	13.8731	1.15793	15.3274	8.24268	10.0193
Q5JU69	Torsin-2A (Torsin family 2 member A) (Torsin-related protein 1)	TOR2A	1	-	8.45584	-	-	-	-	-	-	-	-	-	-
Q5JWF2	Guanine nucleotide-binding protein G(s) subunit alpha isoforms XLas (Adenylate cyclase-stimulating G alpha protein) (Extra large alphas protein) (XLalphas)	GNAS	1	-	-	-	-	-	-	-	-	11.9245	9.93182	10.9282	1.40906
Q5THK1	Protein PRR14L (Proline rich 14-like protein)	PRR14L	0	5.61746	-	-	-	-	-	-	-	-	-	-	-
Q5VU97	VWFA and cache domain-containing protein 1 (Cache domain-containing protein 1)	CACHD1	0	50.9227	-	-	-	-	-	-	-	-	-	-	-
Q5ZPR3	CD276 antigen (4Ig-B7-H3) (B7 homolog 3) (B7-H3) (Costimulatory molecule) (CD antigen CD276)	CD276	1	-	35.4343	-	-	15.7611	-	-	-	-	-	-	-
Q6BDS2	UHRF1-binding protein 1 (ICBP90-binding protein 1) (Ubiquitin-like containing PHD and RING finger domains 1-binding protein 1)	UHRF1BP1	0	-	-	-	-	27.0595	-	-	-	-	-	-	-
Q6N022	Teneurin-4 (Ten-4) (Protein Odd Oz/ten-m homolog 4) (Tenascin-M4) (Ten-m4) (Teneurin transmembrane protein 4)	TENM4	1	-	40.0677	-	-	13.4544	-	-	-	-	-	-	-
Q6P1M3	LLGL scribble cell polarity complex component 2 (HGL) (Lethal(2) giant larvae protein homolog 2)	LLGL2	1	-	-	-	-	10.7239	-	-	-	-	-	-	-
Q6T4P5	Phospholipid phosphatase-related protein type 3 (EC 3.1.3.4) (Lipid phosphate phosphatase-related protein type 3) (PAP-2-like protein 2) (Plasticity-related gene 2 protein) (PRG-2)	PLPPR3	1	41.4636	-	-	-	-	-	-	-	-	-	-	-
Q6ZMG9	Ceramide synthase 6 (CerS6) (LAG1 longevity assurance homolog 6) (Sphingoid base N-palmitoyltransferase CERS6) (EC 2.3.1.291)	CERS6	1	-	16.4494	-	-	-	-	-	-	-	-	-	-
Q6ZMU1	Putative protein C3P1	C3P1	1	2.72638	-	-	-	5.55997	-	-	-	-	-	-	-
Q71U36	Tubulin alpha-1A chain (Alpha-tubulin 3) (Tubulin B-alpha-1) (Tubulin alpha-3 chain) [Cleaved into: Detyrosinated tubulin alpha-1A chain]	TUBA1A	1	-	50.1172	-	-	-	-	-	-	2.01756	-	-	-
Q7KZF4	Staphylococcal nuclease domain-containing protein 1 (EC 3.1.31.1) (100 kDa coactivator) (EBNA2 coactivator p100) (Tudor domain-containing protein 11) (p100 co-activator)	SND1	1	42.078	-	-	-	-	-	-	-	9.46867	13.7009	11.5848	2.9926
Q7Z2D5	Phospholipid phosphatase-related protein type 4 (Brain-specific phosphatidic acid phosphatase-like protein 1) (Lipid phosphate phosphatase-related protein type 4) (Plasticity-related gene 1 protein) (PRG-1)	PLPPR4	1	-	58.3073	-	-	-	-	-	-	-	-	-	-
Q7Z2K6	Endoplasmic reticulum metallopeptidase 1 (EC 3.4.-.-) (Felix-ina)	ERMP1	1	-	23.0337	-	-	-	-	-	-	-	-	-	-
Q7Z5Y7	BTB/POZ domain-containing protein KCTD20 (Potassium channel tetramerization domain containing 20)	KCTD20	0	4.77079	-	-	-	-	-	-	-	-	-	-	-
Q7Z6J6	FERM domain-containing protein 5	FRMD5	0	-	15.293	-	-	-	-	-	-	-	-	-	-
Q86UP2	Kinectin (CG-1 antigen) (Kinesin receptor)	KTN1	1	-	25.751	-	-	-	-	-	-	-	-	-	-
Q86XX4	Extracellular matrix organizing protein FRAS1 (Fraser syndrome 1 protein)	FRAS1	1	-	-	-	-	-	47.3521	-	-	-	-	-	-
O94919	Endonuclease domain-containing 1 protein (EC 3.1.30.-)	ENDOD1	1	6.49382	-	-	-	9.13634	15.0887	12.1125	4.20898	-	-	-	-
O15394	Neural cell adhesion molecule 2 (N-CAM-2) (NCAM-2)	NCAM2	1	-	-	-	-	9.72774	12.0113	10.8695	1.61474	7.04428	6.56502	6.80465	0.338885
Q8IZJ1	Netrin receptor UNC5B (Protein unc-5 homolog 2) (Protein unc-5 homolog B) (p53-regulated receptor for death and life protein 1) (p53RDL1)	UNC5B	1	-	-	-	-	24.0399	-	-	-	-	-	-	-
Q8N111	Cell cycle exit and neuronal differentiation protein 1 (BM88 antigen)	CEND1	0	-	-	-	-	-	-	-	-	-	12.7285	-	-
Q8N163	Cell cycle and apoptosis regulator protein 2 (Cell division cycle and apoptosis regulator protein 2) (DBIRD complex subunit KIAA1967) (Deleted in breast cancer gene 1 protein) (DBC-1) (DBC.1) (NET35) (p30 DBC)	CCAR2	0	-	-	-	-	-	18.6304	-	-	-	11.205	-	-
Q8TB61	Adenosine 3'-phospho 5'-phosphosulfate transporter 1 (PAPS transporter 1) (Putative MAPK-activating protein PM15) (Putative NF-kappa-B-activating protein 48) (Solute carrier family 35 member B2)	SLC35B2	1	-	-	-	-	-	18.8338	-	-	-	-	-	-
Q8TB96	T-cell immunomodulatory protein (Protein TIP) (Integrin-alpha FG-GAP repeat-containing protein 1) (Linkin)	ITFG1	1	30.3102	-	-	-	-	-	-	-	-	-	-	-
Q8TCT8	Signal peptide peptidase-like 2A (SPP-like 2A) (SPPL2a) (EC 3.4.23.-) (Intramembrane protease 3) (IMP-3) (Presenilin-like protein 2)	SPPL2A	1	-	23.6344	-	-	-	-	-	-	-	-	-	-
Q8TCU4	Alstrom syndrome protein 1	ALMS1	0	-	-	-	-	-	-	-	-	0.248362	-	-	-
Q8TCZ2	CD99 antigen-like protein 2 (MIC2-like protein 1) (CD antigen CD99)	CD99L2	1	41.8117	-	-	-	-	11.5342	-	-	-	-	-	-
Q8TEB9	Rhomboid-related protein 4 (RRP4) (EC 3.4.21.105) (Rhomboid domain-containing protein 1) (Rhomboid-like protein 4)	RHBDD1	1	13.0049	-	-	-	-	-	-	-	-	-	-	-
Q8TEQ8	GPI ethanolamine phosphate transferase 3 (EC 2.-.-.-) (Phosphatidylinositol-glycan biosynthesis class O protein) (PIG-O)	PIGO	1	-	44.7584	-	-	-	-	-	-	-	-	-	-
Q92841	Probable ATP-dependent RNA helicase DDX17 (EC 3.6.4.13) (DEAD box protein 17) (DEAD box protein p72) (DEAD box protein p82) (RNA-dependent helicase p72)	DDX17	0	-	21.1108	-	-	-	-	-	-	-	-	-	-
Q92859	Neogenin (Immunoglobulin superfamily DCC subclass member 2)	NEO1	1	-	47.3035	-	-	20.3612	-	-	-	-	-	-	-
Q92945	Far upstream element-binding protein 2 (FUSE-binding protein 2) (KH type-splicing regulatory protein) (KSRP) (p75)	KHSRP	0	-	-	-	-	-	-	-	-	-	14.5577	-	-
Q93050	V-type proton ATPase 116 kDa subunit a1 (V-ATPase 116 kDa subunit a1) (Clathrin-coated vesicle/synaptic vesicle proton pump 116 kDa subunit) (Vacuolar adenosine triphosphatase subunit Ac116) (Vacuolar proton pump subunit 1) (Vacuolar proton translocating ATPase 116 kDa subunit a isoform 1)	ATP6V0A1	1	-	27.7598	-	-	-	-	-	-	-	-	-	-
Q96AG4	Leucine-rich repeat-containing protein 59 (Ribosome-binding protein p34) (p34) [Cleaved into: Leucine-rich repeat-containing protein 59, N-terminally processed]	LRRC59	1	-	11.0217	-	-	23.853	-	-	-	9.93182	14.7245	12.3282	3.38895
Q96CG8	Collagen triple helix repeat-containing protein 1	CTHRC1	1	-	-	-	-	-	15.3912	-	-	-	-	-	-
P63000	Ras-related C3 botulinum toxin substrate 1 (EC 3.6.5.2) (Cell migration-inducing gene 5 protein) (Ras-like protein TC25) (p21-Rac1)	RAC1	1	-	-	-	-	12.7544	8.97067	10.8625	2.67552	12.5446	6.3844	9.4645	4.35592
O94856	Neurofascin	NFASC	1	-	-	-	-	12.1258	9.5301	10.8279	1.83541	8.79266	-	-	-
Q96G23	Ceramide synthase 2 (CerS2) (LAG1 longevity assurance homolog 2) (SP260) (Sphingosine N-acyltransferase CERS2) (EC 2.3.1.24) (Tumor metastasis-suppressor gene 1 protein) (Very-long-chain ceramide synthase CERS2) (EC 2.3.1.297)	CERS2	1	-	13.7038	-	-	-	-	-	-	-	-	-	-
Q96GC9	Vacuole membrane protein 1 (Transmembrane protein 49)	VMP1	1	-	10.9734	-	-	-	-	-	-	-	-	-	-
Q96MG2	Junctional sarcoplasmic reticulum protein 1 (Junctional-face membrane protein of 45 kDa homolog) (JP-45)	JSRP1	0	22.3217	-	-	-	20.7858	-	-	-	-	-	-	-
Q96RE7	Nucleus accumbens-associated protein 1 (NAC-1) (BTB/POZ domain-containing protein 14B)	NACC1	0	84.2445	-	-	-	-	-	-	-	-	-	-	-
Q96S16	JmjC domain-containing protein 8 (Jumonji domain-containing protein 8)	JMJD8	1	-	18.8503	-	-	-	-	-	-	-	-	-	-
Q96SZ5	2-aminoethanethiol dioxygenase (EC 1.13.11.19) (Cysteamine dioxygenase)	ADO	0	-	12.7521	-	-	-	-	-	-	-	-	-	-
Q99442	Translocation protein SEC62 (Translocation protein 1) (TP-1) (hTP-1)	SEC62	1	-	16.2128	-	-	-	-	-	-	-	-	-	-
Q99460	26S proteasome non-ATPase regulatory subunit 1 (26S proteasome regulatory subunit RPN2) (26S proteasome regulatory subunit S1) (26S proteasome subunit p112)	PSMD1	1	42.1588	-	-	-	-	-	-	-	-	16.2205	-	-
Q99536	Synaptic vesicle membrane protein VAT-1 homolog (EC 1.-.-.-)	VAT1	1	-	-	-	-	-	-	-	-	-	2.63489	-	-
Q99538	Legumain (EC 3.4.22.34) (Asparaginyl endopeptidase) (Protease, cysteine 1)	LGMN	1	-	54.0378	-	-	-	-	-	-	-	-	-	-
Q99574	Neuroserpin (Peptidase inhibitor 12) (PI-12) (Serpin I1)	SERPINI1	1	-	44.5009	-	-	-	-	-	-	-	-	-	-
P16070	CD44 antigen (CDw44) (Epican) (Extracellular matrix receptor III) (ECMR-III) (GP90 lymphocyte homing/adhesion receptor) (HUTCH-I) (Heparan sulfate proteoglycan) (Hermes antigen) (Hyaluronate receptor) (Phagocytic glycoprotein 1) (PGP-1) (Phagocytic glycoprotein I) (PGP-I) (CD antigen CD44)	CD44	1	-	-	-	-	10.3959	10.6928	10.5443	0.20993	-	-	-	-
Q99674	Cell growth regulator with EF hand domain protein 1 (Cell growth regulatory gene 11 protein) (Hydrophobestin)	CGREF1	1	-	21.4349	-	-	-	-	-	-	-	-	-	-
Q99714	3-hydroxyacyl-CoA dehydrogenase type-2 (EC 1.1.1.35) (17-beta-estradiol 17-dehydrogenase) (EC 1.1.1.62) (2-methyl-3-hydroxybutyryl-CoA dehydrogenase) (MHBD) (3-alpha-(17-beta)-hydroxysteroid dehydrogenase (NAD(+))) (EC 1.1.1.239) (3-hydroxy-2-methylbutyryl-CoA dehydrogenase) (EC 1.1.1.178) (3-hydroxyacyl-CoA dehydrogenase type II) (3alpha(or 20beta)-hydroxysteroid dehydrogenase) (EC 1.1.1.53) (7-…	HSD17B10	1	-	-	-	-	50.8116	-	-	-	-	23.2086	-	-
Q99784	Noelin (Neuronal olfactomedin-related ER localized protein) (Olfactomedin-1)	OLFM1	1	-	37.4582	-	-	-	-	-	-	-	-	-	-
Q01082	Spectrin beta chain, non-erythrocytic 1 (Beta-II spectrin) (Fodrin beta chain) (Spectrin, non-erythroid beta chain 1)	SPTBN1	1	-	-	-	-	10.0307	10.5858	10.3082	0.392496	15.6182	9.50144	12.5598	4.32522
Q99873	Protein arginine N-methyltransferase 1 (EC 2.1.1.319) (Histone-arginine N-methyltransferase PRMT1) (Interferon receptor 1-bound protein 4)	PRMT1	0	-	5.6497	-	-	-	-	-	-	-	-	-	-
Q99941	Cyclic AMP-dependent transcription factor ATF-6 beta (cAMP-dependent transcription factor ATF-6 beta) (Activating transcription factor 6 beta) (ATF6-beta) (Protein G13) (cAMP response element-binding protein-related protein) (Creb-rp) (cAMP-responsive element-binding protein-like 1) [Cleaved into: Processed cyclic AMP-dependent transcription factor ATF-6 beta]	ATF6B	1	-	63.3794	-	-	-	-	-	-	-	-	-	-
Q99943	1-acyl-sn-glycerol-3-phosphate acyltransferase alpha (EC 2.3.1.51) (1-acylglycerol-3-phosphate O-acyltransferase 1) (1-AGP acyltransferase 1) (1-AGPAT 1) (Lysophosphatidic acid acyltransferase alpha) (LPAAT-alpha) (Protein G15)	AGPAT1	1	-	27.8983	-	-	-	-	-	-	-	-	-	-
P29373	Cellular retinoic acid-binding protein 2 (Cellular retinoic acid-binding protein II) (CRABP-II)	CRABP2	1	-	-	-	-	11.6358	8.70981	10.1728	2.06898	17.1946	2.6906	9.94258	10.2558
Q9BPU6	Dihydropyrimidinase-related protein 5 (DRP-5) (CRMP3-associated molecule) (CRAM) (Collapsin response mediator protein 5) (CRMP-5) (UNC33-like phosphoprotein 6) (ULIP-6)	DPYSL5	0	-	-	-	-	-	-	-	-	-	7.08677	-	-
Q9BPW8	Protein NipSnap homolog 1 (NipSnap1)	NIPSNAP1	0	-	-	-	-	-	-	-	-	-	13.8918	-	-
Q9BRX8	Peroxiredoxin-like 2A (Peroxiredoxin-like 2 activated in M-CSF stimulated monocytes) (Protein PAMM) (Redox-regulatory protein FAM213A)	PRXL2A	1	-	9.13469	-	-	-	-	-	-	-	-	-	-
Q9BTX1	Nucleoporin NDC1 (hNDC1) (Transmembrane protein 48)	NDC1	1	-	11.9214	-	-	-	-	-	-	-	-	-	-
Q9BUF5	Tubulin beta-6 chain (Tubulin beta class V)	TUBB6	1	-	-	-	-	-	-	-	-	3.01638	-	-	-
Q9BUN8	Derlin-1 (Degradation in endoplasmic reticulum protein 1) (DERtrin-1) (Der1-like protein 1)	DERL1	1	-	12.6805	-	-	-	-	-	-	-	-	-	-
Q9BVC6	Transmembrane protein 109 (Mitsugumin-23) (Mg23)	TMEM109	1	-	4.99796	-	-	-	-	-	-	-	-	-	-
Q9BVK2	Probable dolichyl pyrophosphate Glc1Man9GlcNAc2 alpha-1,3-glucosyltransferase (EC 2.4.1.265) (Asparagine-linked glycosylation protein 8 homolog) (Dol-P-Glc:Glc(1)Man(9)GlcNAc(2)-PP-dolichyl alpha-1,3-glucosyltransferase) (Dolichyl-P-Glc:Glc1Man9GlcNAc2-PP-dolichyl glucosyltransferase)	ALG8	1	-	15.0043	-	-	-	-	-	-	-	-	-	-
Q9BWM7	Sideroflexin-3	SFXN3	0	-	-	-	-	8.25461	-	-	-	15.3783	7.32666	11.3525	5.69337
Q8IYK4	Procollagen galactosyltransferase 2 (EC 2.4.1.50) (Collagen beta(1-O)galactosyltransferase 2) (ColGalT 2) (Glycosyltransferase 25 family member 2) (Hydroxylysine galactosyltransferase 2)	COLGALT2	1	-	15.9558	-	-	9.80753	10.0889	9.94823	0.198975	-	-	-	-
Q9C0E8	Endoplasmic reticulum junction formation protein lunapark (ER junction formation factor lunapark)	LNPK	1	-	19.9974	-	-	-	-	-	-	-	-	-	-
Q9C0H2	Protein tweety homolog 3 (hTTY3)	TTYH3	1	-	26.7329	-	-	-	5.14737	-	-	-	-	-	-
Q9GZX9	Twisted gastrulation protein homolog 1	TWSG1	1	-	35.0472	-	-	-	-	-	-	-	-	-	-
Q9H330	Transmembrane protein 245 (Protein CG-2)	TMEM245	0	-	-	-	-	-	-	-	-	-	38.312	-	-
Q9H3H5	UDP-N-acetylglucosamine--dolichyl-phosphate N-acetylglucosaminephosphotransferase (EC 2.7.8.15) (GlcNAc-1-P transferase) (G1PT) (GPT) (N-acetylglucosamine-1-phosphate transferase)	DPAGT1	1	13.0782	-	-	-	-	-	-	-	-	-	-	-
Q9H3N1	Thioredoxin-related transmembrane protein 1 (Thioredoxin domain-containing protein 1) (Transmembrane Trx-related protein)	TMX1	1	23.2358	-	-	-	-	11.1979	-	-	-	-	-	-
Q9H6X2	Anthrax toxin receptor 1 (Tumor endothelial marker 8)	ANTXR1	1	-	-	-	-	34.3522	-	-	-	-	-	-	-
Q9HB40	Retinoid-inducible serine carboxypeptidase (EC 3.4.16.-) (Serine carboxypeptidase 1)	SCPEP1	1	-	22.7942	-	-	-	-	-	-	-	-	-	-
Q9HC35	Echinoderm microtubule-associated protein-like 4 (EMAP-4) (Restrictedly overexpressed proliferation-associated protein) (Ropp 120)	EML4	0	-	-	-	-	-	-	-	-	-	21.2071	-	-
Q9NPG8	Palmitoyltransferase ZDHHC4 (EC 2.3.1.225) (Zinc finger DHHC domain-containing protein 4) (DHHC-4) (Zinc finger protein 374)	ZDHHC4	1	16.788	-	-	-	-	-	-	-	-	-	-	-
O14735	CDP-diacylglycerol--inositol 3-phosphatidyltransferase (EC 2.7.8.11) (Phosphatidylinositol synthase) (PI synthase) (PtdIns synthase)	CDIPT	1	-	-	-	-	7.74218	9.28718	8.51468	1.09248	-	3.59076	-	-
Q9NQC3	Reticulon-4 (Foocen) (Neurite outgrowth inhibitor) (Nogo protein) (Neuroendocrine-specific protein) (NSP) (Neuroendocrine-specific protein C homolog) (RTN-x) (Reticulon-5)	RTN4	1	-	-	-	-	-	-	-	-	-	17.9642	-	-
Q9NQX7	Integral membrane protein 2C (Cerebral protein 14) (Transmembrane protein BRI3) [Cleaved into: CT-BRI3]	ITM2C	1	-	78.8203	-	-	-	-	-	-	-	-	-	-
P62873	Guanine nucleotide-binding protein G(I)/G(S)/G(T) subunit beta-1 (Transducin beta chain 1)	GNB1	1	-	-	-	-	12.1813	4.34274	8.26204	5.54272	15.9395	11.3915	13.6655	3.21595
Q9NRX5	Serine incorporator 1 (Tumor differentially expressed protein 1-like) (Tumor differentially expressed protein 2)	SERINC1	1	-	61.1001	-	-	-	-	-	-	-	-	-	-
O60361	Putative nucleoside diphosphate kinase (NDK) (NDP kinase) (EC 2.7.4.6)	NME2P1	1	-	-	-	-	6.31669	9.30939	7.81304	2.11616	-	-	-	-
Q9UHQ4	B-cell receptor-associated protein 29 (BCR-associated protein 29) (Bap29)	BCAP29	1	6.88337	-	-	-	9.41619	6.19093	7.80356	2.2806	-	-	-	-
Q9NVH1	DnaJ homolog subfamily C member 11	DNAJC11	0	-	-	-	-	63.3981	-	-	-	-	-	-	-
Q9NYQ7	Cadherin EGF LAG seven-pass G-type receptor 3 (Cadherin family member 11) (Epidermal growth factor-like protein 1) (EGF-like protein 1) (Flamingo homolog 1) (hFmi1) (Multiple epidermal growth factor-like domains protein 2) (Multiple EGF-like domains protein 2)	CELSR3	1	93.4751	-	-	-	-	-	-	-	-	-	-	-
Q9NZV1	Cysteine-rich motor neuron 1 protein (CRIM-1) (Cysteine-rich repeat-containing protein S52) [Cleaved into: Processed cysteine-rich motor neuron 1 protein]	CRIM1	1	-	-	-	-	59.0265	-	-	-	-	-	-	-
Q5EB52	Mesoderm-specific transcript homolog protein (EC 3.-.-.-) (Paternally-expressed gene 1 protein)	MEST	1	-	-	-	-	6.84381	8.62122	7.73252	1.25682	-	-	-	-
Q9P246	Stromal interaction molecule 2	STIM2	1	-	14.3762	-	-	-	-	-	-	-	-	-	-
Q9P258	Protein RCC2 (RCC1-like protein TD-60) (Telophase disk protein of 60 kDa)	RCC2	1	-	-	-	-	-	-	-	-	-	12.0067	-	-
Q9UBG0	C-type mannose receptor 2 (C-type lectin domain family 13 member E) (Endocytic receptor 180) (Macrophage mannose receptor 2) (Urokinase-type plasminogen activator receptor-associated protein) (UPAR-associated protein) (Urokinase receptor-associated protein) (CD antigen CD280)	MRC2	0	-	-	-	-	46.1015	-	-	-	-	-	-	-
P35998	26S proteasome regulatory subunit 7 (26S proteasome AAA-ATPase subunit RPT1) (Proteasome 26S subunit ATPase 2) (Protein MSS1)	PSMC2	1	3.50545	-	-	-	6.61763	6.18759	6.40261	0.304091	-	-	-	-
P17066	Heat shock 70 kDa protein 6 (Heat shock 70 kDa protein B')	HSPA6	1	-	3.05879	-	-	3.21894	2.93251	3.07572	0.202538	0.743422	1.16751	0.955465	0.299874
P35232	Prohibitin	PHB	1	-	-	-	-	1.95396	1.4455	1.69973	0.359536	6.37984	6.25056	6.3152	0.0914168
Q9UIW2	Plexin-A1 (Semaphorin receptor NOV)	PLXNA1	1	-	68.9103	-	-	-	-	-	-	-	-	-	-
Q9UJS0	Calcium-binding mitochondrial carrier protein Aralar2 (Citrin) (Mitochondrial aspartate glutamate carrier 2) (Solute carrier family 25 member 13)	SLC25A13	1	-	-	-	-	-	16.1032	-	-	14.0192	9.50144	11.7603	3.19452
Q9UKU9	Angiopoietin-related protein 2 (Angiopoietin-like protein 2)	ANGPTL2	1	26.6093	-	-	-	-	-	-	-	-	-	-	-
Q9UL46	Proteasome activator complex subunit 2 (11S regulator complex subunit beta) (REG-beta) (Activator of multicatalytic protease subunit 2) (Proteasome activator 28 subunit beta) (PA28b) (PA28beta)	PSME2	1	-	20.3593	-	-	-	-	-	-	-	8.80971	-	-
Q9ULB1	Neurexin-1 (Neurexin I-alpha) (Neurexin-1-alpha)	NRXN1	1	-	-	-	-	-	24.1396	-	-	-	-	-	-
Q9ULV4	Coronin-1C (Coronin-3) (hCRNN4)	CORO1C	1	-	16.9256	-	-	-	-	-	-	-	-	-	-
Q9UM22	Mammalian ependymin-related protein 1 (MERP-1) (Upregulated in colorectal cancer gene 1 protein)	EPDR1	1	-	24.8651	-	-	-	-	-	-	-	-	-	-
Q9UMX9	Membrane-associated transporter protein (Melanoma antigen AIM1) (Protein AIM-1) (Solute carrier family 45 member 2)	SLC45A2	0	6.0763	-	-	-	3.58862	-	-	-	-	-	-	-
Q9UN73	Protocadherin alpha-6 (PCDH-alpha-6)	PCDHA6	1	44.0325	-	-	-	-	-	-	-	-	-	-	-
Q9UNM6	26S proteasome non-ATPase regulatory subunit 13 (26S proteasome regulatory subunit RPN9) (26S proteasome regulatory subunit S11) (26S proteasome regulatory subunit p40.5)	PSMD13	1	96.0918	-	-	-	-	-	-	-	-	7.42155	-	-
Q9UNS2	COP9 signalosome complex subunit 3 (SGN3) (Signalosome subunit 3) (JAB1-containing signalosome subunit 3)	COPS3	0	-	63.0369	-	-	-	-	-	-	-	-	-	-
Q9UPZ6	Thrombospondin type-1 domain-containing protein 7A [Cleaved into: Thrombospondin type-1 domain-containing protein 7A, soluble form]	THSD7A	1	30.4686	-	-	-	-	-	-	-	-	-	-	-
Q9Y262	Eukaryotic translation initiation factor 3 subunit L (eIF3l) (Eukaryotic translation initiation factor 3 subunit 6-interacting protein) (Eukaryotic translation initiation factor 3 subunit E-interacting protein)	EIF3L	0	-	34.6952	-	-	-	-	-	-	-	-	-	-
Q9Y277	Voltage-dependent anion-selective channel protein 3 (VDAC-3) (hVDAC3) (Outer mitochondrial membrane protein porin 3)	VDAC3	1	-	-	-	-	-	-	-	-	-	7.14371	-	-
Q9Y2U8	Inner nuclear membrane protein Man1 (LEM domain-containing protein 3)	LEMD3	1	-	13.5075	-	-	-	-	-	-	-	-	-	-
Q9Y4K0	Lysyl oxidase homolog 2 (EC 1.4.3.13) (Lysyl oxidase-like protein 2) (Lysyl oxidase-related protein 2) (Lysyl oxidase-related protein WS9-14)	LOXL2	1	-	-	-	-	-	55.4843	-	-	-	-	-	-
Q9Y5E6	Protocadherin beta-3 (PCDH-beta-3)	PCDHB3	1	-	58.8427	-	-	-	46.8037	-	-	-	-	-	-
A6NGN9	IgLON family member 5	IGLON5	1	-	-	-	-	-	-	-	-	-	7.5654	-	-
O14917	Protocadherin-17 (Protocadherin-68)	PCDH17	1	-	-	-	-	-	-	-	-	16.264	-	-	-
O15143	Actin-related protein 2/3 complex subunit 1B (Arp2/3 complex 41 kDa subunit) (p41-ARC)	ARPC1B	1	-	-	-	-	-	-	-	-	-	30.6874	-	-
O43390	Heterogeneous nuclear ribonucleoprotein R (hnRNP R)	HNRNPR	1	-	-	-	-	-	-	-	-	-	4.9022	-	-
O60884	DnaJ homolog subfamily A member 2 (Cell cycle progression restoration gene 3 protein) (Dnj3) (Dj3) (HIRA-interacting protein 4) (Renal carcinoma antigen NY-REN-14)	DNAJA2	1	-	-	-	-	-	-	-	-	-	19.186	-	-
O94826	Mitochondrial import receptor subunit TOM70 (Mitochondrial precursor proteins import receptor) (Translocase of outer membrane 70 kDa subunit) (Translocase of outer mitochondrial membrane protein 70)	TOMM70	1	-	-	-	-	-	-	-	-	-	17.7476	-	-
O95336	6-phosphogluconolactonase (6PGL) (EC 3.1.1.31)	PGLS	1	-	-	-	-	-	-	-	-	-	17.5441	-	-
P08559	Pyruvate dehydrogenase E1 component subunit alpha, somatic form, mitochondrial (EC 1.2.4.1) (PDHE1-A type I)	PDHA1	0	-	-	-	-	-	-	-	-	-	28.2249	-	-
P08574	Cytochrome c1, heme protein, mitochondrial (EC 7.1.1.8) (Complex III subunit 4) (Complex III subunit IV) (Cytochrome b-c1 complex subunit 4) (Ubiquinol-cytochrome-c reductase complex cytochrome c1 subunit) (Cytochrome c-1)	CYC1	0	-	-	-	-	-	-	-	-	-	5.81968	-	-
P62987	Ubiquitin-60S ribosomal protein L40 (CEP52) (Ubiquitin A-52 residue ribosomal protein fusion product 1) [Cleaved into: Ubiquitin; 60S ribosomal protein L40 (Large ribosomal subunit protein eL40)]	UBA52	1	-	-	-	-	-	-	-	-	4.81919	6.08591	5.45255	0.895706
P12532	Creatine kinase U-type, mitochondrial (EC 2.7.3.2) (Acidic-type mitochondrial creatine kinase) (Mia-CK) (Ubiquitous mitochondrial creatine kinase) (U-MtCK)	CKMT1A	0	-	-	-	-	-	-	-	-	18.868	-	-	-
P21266	Glutathione S-transferase Mu 3 (EC 2.5.1.18) (GST class-mu 3) (GSTM3-3) (hGSTM3-3)	GSTM3	1	-	-	-	-	-	-	-	-	-	17.6968	-	-
P21980	Protein-glutamine gamma-glutamyltransferase 2 (EC 2.3.2.13) (Erythrocyte transglutaminase) (Heart G alpha(h)) (hhG alpha(h)) (Isopeptidase TGM2) (EC 3.4.-.-) (Protein G alpha(h)) (G(h)) (Protein-glutamine deamidase TGM2) (EC 3.5.1.44) (Protein-glutamine dopaminyltransferase TGM2) (EC 2.3.1.-) (Protein-glutamine histaminyltransferase TGM2) (EC 2.3.1.-) (Protein-glutamine noradrenalinyltransferase …	TGM2	1	-	-	-	-	-	-	-	-	-	10.1334	-	-
P22392	Nucleoside diphosphate kinase B (NDK B) (NDP kinase B) (EC 2.7.4.6) (C-myc purine-binding transcription factor PUF) (Histidine protein kinase NDKB) (EC 2.7.13.3) (nm23-H2)	NME2	1	-	-	-	-	-	-	-	-	-	26.846	-	-
P23560	Brain-derived neurotrophic factor (BDNF) (Abrineurin) [Cleaved into: BDNF precursor form (ProBDNF)]	BDNF	1	-	-	-	-	-	-	-	-	11.1174	4.13293	7.62518	4.93879
P35222	Catenin beta-1 (Beta-catenin)	CTNNB1	1	-	-	-	-	-	-	-	-	-	25.1099	-	-
P35611	Alpha-adducin (Erythrocyte adducin subunit alpha)	ADD1	1	-	-	-	-	-	-	-	-	-	25.4871	-	-
P38159	RNA-binding motif protein, X chromosome (Glycoprotein p43) (Heterogeneous nuclear ribonucleoprotein G) (hnRNP G) [Cleaved into: RNA-binding motif protein, X chromosome, N-terminally processed]	RBMX	1	-	-	-	-	-	-	-	-	2.73112	14.8625	8.79679	8.57816
P48553	Trafficking protein particle complex subunit 10 (Epilepsy holoprosencephaly candidate 1 protein) (EHOC-1) (Protein GT334) (Trafficking protein particle complex subunit TMEM1) (Transport protein particle subunit TMEM1) (TRAPP subunit TMEM1)	TRAPPC10	0	-	-	-	-	-	-	-	-	87.3579	80.9022	84.1301	4.56491
P49189	4-trimethylaminobutyraldehyde dehydrogenase (TMABA-DH) (TMABALDH) (EC 1.2.1.47) (Aldehyde dehydrogenase E3 isozyme) (Aldehyde dehydrogenase family 9 member A1) (EC 1.2.1.3) (Gamma-aminobutyraldehyde dehydrogenase) (EC 1.2.1.19) (R-aminobutyraldehyde dehydrogenase) [Cleaved into: 4-trimethylaminobutyraldehyde dehydrogenase, N-terminally processed]	ALDH9A1	1	-	-	-	-	-	-	-	-	-	12.1906	-	-
P51665	26S proteasome non-ATPase regulatory subunit 7 (26S proteasome regulatory subunit RPN8) (26S proteasome regulatory subunit S12) (Mov34 protein homolog) (Proteasome subunit p40)	PSMD7	1	-	-	-	-	-	-	-	-	-	15.5163	-	-
P61026	Ras-related protein Rab-10 (EC 3.6.5.2)	RAB10	1	-	-	-	-	-	-	-	-	12.3921	4.24684	8.31949	5.75959
P62424	60S ribosomal protein L7a (Large ribosomal subunit protein eL8) (PLA-X polypeptide) (Surfeit locus protein 3)	RPL7A	0	-	-	-	-	-	-	-	-	-	10.4793	-	-
P62750	60S ribosomal protein L23a (Large ribosomal subunit protein uL23)	RPL23A	1	-	-	-	-	-	-	-	-	10.8504	5.63607	8.24324	3.68708
P62879	Guanine nucleotide-binding protein G(I)/G(S)/G(T) subunit beta-2 (G protein subunit beta-2) (Transducin beta chain 2)	GNB2	1	-	-	-	-	-	-	-	-	8.32946	-	-	-
P68104	Elongation factor 1-alpha 1 (EF-1-alpha-1) (Elongation factor Tu) (EF-Tu) (Eukaryotic elongation factor 1 A-1) (eEF1A-1) (Leukocyte receptor cluster member 7)	EEF1A1	1	-	-	-	-	-	-	-	-	7.42301	4.03016	5.72658	2.39911
Q13838	Spliceosome RNA helicase DDX39B (EC 3.6.4.13) (56 kDa U2AF65-associated protein) (ATP-dependent RNA helicase p47) (DEAD box protein UAP56) (HLA-B-associated transcript 1 protein)	DDX39B	0	-	-	-	-	-	-	-	-	25.1973	22.1772	23.6872	2.13555
Q13885	Tubulin beta-2A chain (Tubulin beta class IIa)	TUBB2A	1	-	-	-	-	-	-	-	-	25.0082	2.07148	13.5399	16.2187
Q14203	Dynactin subunit 1 (150 kDa dynein-associated polypeptide) (DAP-150) (DP-150) (p135) (p150-glued)	DCTN1	1	-	-	-	-	-	-	-	-	-	8.71406	-	-
Q14699	Raftlin (Cell migration-inducing gene 2 protein) (Raft-linking protein)	RFTN1	1	-	-	-	-	-	-	-	-	-	14.2845	-	-
Q96DI7	U5 small nuclear ribonucleoprotein 40 kDa protein (U5 snRNP 40 kDa protein) (U5-40K) (38 kDa-splicing factor) (Prp8-binding protein) (hPRP8BP) (U5 snRNP-specific 40 kDa protein) (WD repeat-containing protein 57)	SNRNP40	0	-	-	-	-	-	-	-	-	-	19.3223	-	-
Q96JG9	Zinc finger protein 469	ZNF469	0	-	-	-	-	-	-	-	-	90.3023	-	-	-
Q99798	Aconitate hydratase, mitochondrial (Aconitase) (EC 4.2.1.3) (Citrate hydro-lyase)	ACO2	0	-	-	-	-	-	-	-	-	-	15.9607	-	-
Q9HCC0	Methylcrotonoyl-CoA carboxylase beta chain, mitochondrial (MCCase subunit beta) (EC 6.4.1.4) (3-methylcrotonyl-CoA carboxylase 2) (3-methylcrotonyl-CoA carboxylase non-biotin-containing subunit) (3-methylcrotonyl-CoA:carbon dioxide ligase subunit beta)	MCCC2	0	-	-	-	-	-	-	-	-	85.9875	94.4475	90.2175	5.98212
Q9UN70	Protocadherin gamma-C3 (PCDH-gamma-C3) (Protocadherin-2) (Protocadherin-43) (PC-43)	PCDHGC3	1	-	-	-	-	-	-	-	-	-	56.2975	-	-

## Sheet: D0-D7 overlap
Protein info				Metabolic replacement fraction (MRF, %)
Uniprot ID	Protein names	Gene name	secretome?	D0_rep1	D0_rep2	D0_ave	D0_std	D7_rep1	D7_rep2	D7_ave	D7_std	D7/D0
P55145	Mesencephalic astrocyte-derived neurotrophic factor (Arginine-rich protein) (Protein ARMET)	MANF	1	1.32345	1.40099	1.36222	0.0548315	3.29531	4.85116	4.07324	1.10016	2.99014
P07237	Protein disulfide-isomerase (PDI) (EC 5.3.4.1) (Cellular thyroid hormone-binding protein) (Prolyl 4-hydroxylase subunit beta) (p55)	P4HB	1	1.47997	1.4006	1.44029	0.0561185	1.45405	1.51781	1.48593	0.0450865	1.03169
P13667	Protein disulfide-isomerase A4 (EC 5.3.4.1) (Endoplasmic reticulum resident protein 70) (ER protein 70) (ERp70) (Endoplasmic reticulum resident protein 72) (ER protein 72) (ERp-72) (ERp72)	PDIA4	1	1.47327	1.44239	1.45783	0.0218352	1.76682	1.74491	1.75587	0.0154926	1.20444
Q14165	Malectin	MLEC	1	1.59243	1.59224	1.59233	0.000136953	1.6418	4.25555	2.94867	1.84821	1.85179
P27797	Calreticulin (CRP55) (Calregulin) (Endoplasmic reticulum resident protein 60) (ERp60) (HACBP) (grp60)	CALR	1	1.72087	1.59127	1.65607	0.0916399	1.48443	1.47317	1.4788	0.00796164	0.89296
P50454	Serpin H1 (47 kDa heat shock protein) (Arsenic-transactivated protein 3) (AsTP3) (Cell proliferation-inducing gene 14 protein) (Collagen-binding protein) (Colligin) (Rheumatoid arthritis-related antigen RA-A47)	SERPINH1	1	1.73642	1.62999	1.6832	0.0752537	1.93579	2.02792	1.98186	0.0651503	1.17743
Q15084	Protein disulfide-isomerase A6 (EC 5.3.4.1) (Endoplasmic reticulum protein 5) (ER protein 5) (ERp5) (Protein disulfide isomerase P5) (Thioredoxin domain-containing protein 7)	PDIA6	1	1.73883	1.69507	1.71695	0.0309414	1.72415	1.74008	1.73212	0.0112666	1.00883
Q9Y4L1	Hypoxia up-regulated protein 1 (150 kDa oxygen-regulated protein) (ORP-150) (170 kDa glucose-regulated protein) (GRP-170)	HYOU1	1	1.72009	1.74453	1.73231	0.0172754	1.92559	1.8322	1.8789	0.0660361	1.08462
P11498	Pyruvate carboxylase, mitochondrial (EC 6.4.1.1) (Pyruvic carboxylase) (PCB)	PC	0	1.81505	1.65186	1.73345	0.115394	4.81457	1.20744	3.01101	2.55063	1.737
P30101	Protein disulfide-isomerase A3 (EC 5.3.4.1) (58 kDa glucose-regulated protein) (58 kDa microsomal protein) (p58) (Disulfide isomerase ER-60) (Endoplasmic reticulum resident protein 57) (ER protein 57) (ERp57) (Endoplasmic reticulum resident protein 60) (ER protein 60) (ERp60)	PDIA3	1	1.78554	1.6913	1.73842	0.066635	1.72357	1.75746	1.74052	0.023963	1.00121
P14625	Endoplasmin (94 kDa glucose-regulated protein) (GRP-94) (Heat shock protein 90 kDa beta member 1) (Tumor rejection antigen 1) (gp96 homolog)	HSP90B1	1	1.78988	1.7283	1.75909	0.0435402	1.84223	1.85793	1.85008	0.0111033	1.05172
Q14257	Reticulocalbin-2 (Calcium-binding protein ERC-55) (E6-binding protein) (E6BP)	RCN2	1	1.77512	1.77271	1.77391	0.00170561	1.81881	1.87035	1.84458	0.0364475	1.03984
Q15293	Reticulocalbin-1	RCN1	1	1.84406	1.71217	1.77811	0.0932545	1.82816	2.2112	2.01968	0.270853	1.13585
O43852	Calumenin (Crocalbin) (IEF SSP 9302)	CALU	1	1.87844	1.72763	1.80303	0.106639	1.85513	1.89163	1.87338	0.0258046	1.03902
Q8NBS9	Thioredoxin domain-containing protein 5 (Endoplasmic reticulum resident protein 46) (ER protein 46) (ERp46) (Thioredoxin-like protein p46)	TXNDC5	1	1.82999	1.79943	1.81471	0.0216091	2.13713	2.29642	2.21678	0.112639	1.22156
P27824	Calnexin (IP90) (Major histocompatibility complex class I antigen-binding protein p88) (p90)	CANX	1	2.0117	1.86505	1.93838	0.103694	1.63406	1.41723	1.52564	0.153321	0.787071
Q07065	Cytoskeleton-associated protein 4 (63-kDa cytoskeleton-linking membrane protein) (Climp-63) (p63)	CKAP4	1	2.05652	1.8924	1.97446	0.116052	1.70271	1.91857	1.81064	0.15264	0.91703
Q9BTV4	Transmembrane protein 43 (Protein LUMA)	TMEM43	1	2.07311	1.93011	2.00161	0.101115	5.76581	1.78824	3.77703	2.81257	1.88699
P11021	Endoplasmic reticulum chaperone BiP (EC 3.6.4.10) (78 kDa glucose-regulated protein) (GRP-78) (Binding-immunoglobulin protein) (BiP) (Heat shock protein 70 family protein 5) (HSP70 family protein 5) (Heat shock protein family A member 5) (Immunoglobulin heavy chain-binding protein)	HSPA5	1	2.00277	2.02332	2.01304	0.014529	2.00094	2.07618	2.03856	0.0532	1.01268
Q96HE7	ERO1-like protein alpha (ERO1-L) (ERO1-L-alpha) (EC 1.8.4.-) (Endoplasmic oxidoreductin-1-like protein) (Endoplasmic reticulum oxidoreductase alpha) (Oxidoreductin-1-L-alpha)	ERO1A	1	2.11653	1.96453	2.04053	0.107481	6.37072	5.62512	5.99792	0.527221	2.93939
Q92504	Zinc transporter SLC39A7 (Histidine-rich membrane protein Ke4) (Really interesting new gene 5 protein) (Solute carrier family 39 member 7) (Zrt-, Irt-like protein 7) (ZIP7)	SLC39A7	1	2.19494	1.90193	2.04843	0.207193	2.78974	1.95953	2.37464	0.587044	1.15925
Q9UHG3	Prenylcysteine oxidase 1 (EC 1.8.3.5) (Prenylcysteine lyase)	PCYOX1	1	2.19972	1.91953	2.05963	0.198125	8.11366	8.49111	8.30238	0.2669	4.03101
Q9NYU2	UDP-glucose:glycoprotein glucosyltransferase 1 (UGT1) (hUGT1) (EC 2.4.1.-) (UDP--Glc:glycoprotein glucosyltransferase) (UDP-glucose ceramide glucosyltransferase-like 1)	UGGT1	1	2.15331	2.00171	2.07751	0.107197	1.77502	2.32105	2.04804	0.386097	0.985811
Q13162	Peroxiredoxin-4 (EC 1.11.1.24) (Antioxidant enzyme AOE372) (AOE37-2) (Peroxiredoxin IV) (Prx-IV) (Thioredoxin peroxidase AO372) (Thioredoxin-dependent peroxide reductase A0372) (Thioredoxin-dependent peroxiredoxin 4)	PRDX4	1	2.07158	2.1036	2.08759	0.0226416	7.38708	6.50885	6.94797	0.621003	3.32823
Q14697	Neutral alpha-glucosidase AB (EC 3.2.1.207) (Alpha-glucosidase 2) (Glucosidase II subunit alpha)	GANAB	1	2.17982	2.08117	2.1305	0.0697617	2.04395	2.00805	2.026	0.0253851	0.950953
P30040	Endoplasmic reticulum resident protein 29 (ERp29) (Endoplasmic reticulum resident protein 28) (ERp28) (Endoplasmic reticulum resident protein 31) (ERp31)	ERP29	1	2.2199	2.10935	2.16462	0.0781733	1.64547	1.74404	1.69476	0.0697009	0.782934
Q8TEM1	Nuclear pore membrane glycoprotein 210 (Nuclear pore protein gp210) (Nuclear envelope pore membrane protein POM 210) (POM210) (Nucleoporin Nup210) (Pore membrane protein of 210 kDa)	NUP210	1	2.26128	2.16068	2.21098	0.0711346	7.65665	6.45166	7.05415	0.852059	3.1905
P05165	Propionyl-CoA carboxylase alpha chain, mitochondrial (PCCase subunit alpha) (EC 6.4.1.3) (Propanoyl-CoA:carbon dioxide ligase subunit alpha)	PCCA	0	2.29394	2.1492	2.22157	0.102352	7.53532	8.15914	7.84723	0.441111	3.53229
P23284	Peptidyl-prolyl cis-trans isomerase B (PPIase B) (EC 5.2.1.8) (CYP-S1) (Cyclophilin B) (Rotamase B) (S-cyclophilin) (SCYLP)	PPIB	1	2.35195	2.10274	2.22734	0.176222	5.60998	7.56216	6.58607	1.3804	2.95692
Q9P035	Very-long-chain (3R)-3-hydroxyacyl-CoA dehydratase 3 (EC 4.2.1.134) (3-hydroxyacyl-CoA dehydratase 3) (HACD3) (Butyrate-induced protein 1) (B-ind1) (hB-ind1) (Protein-tyrosine phosphatase-like A domain-containing protein 1)	HACD3	1	2.37931	2.07704	2.22818	0.213734	4.17812	4.86719	4.52265	0.487242	2.02976
Q9UMX5	Neudesin (Cell immortalization-related protein 2) (Neuron-derived neurotrophic factor) (Protein GIG47) (Secreted protein of unknown function) (SPUF protein)	NENF	1	2.25469	2.37664	2.31567	0.0862314	9.58082	13.4836	11.5322	2.75967	4.98008
Q9BS26	Endoplasmic reticulum resident protein 44 (ER protein 44) (ERp44) (Thioredoxin domain-containing protein 4)	ERP44	1	2.34509	2.2928	2.31894	0.0369731	2.10226	1.95867	2.03046	0.101531	0.875599
Q4KWH8	1-phosphatidylinositol 4,5-bisphosphate phosphodiesterase eta-1 (EC 3.1.4.11) (Phosphoinositide phospholipase C-eta-1) (Phospholipase C-eta-1) (PLC-eta-1) (Phospholipase C-like protein 3) (PLC-L3)	PLCH1	1	2.25832	2.68767	2.473	0.303595	2.30387	2.71247	2.50817	0.288926	1.01422
O15260	Surfeit locus protein 4	SURF4	1	3.34298	1.62147	2.48223	1.21729	6.3367	4.6232	5.47995	1.21163	2.20767
P49257	Protein ERGIC-53 (ER-Golgi intermediate compartment 53 kDa protein) (Gp58) (Intracellular mannose-specific lectin MR60) (Lectin mannose-binding 1)	LMAN1	1	2.57789	2.61489	2.59639	0.0261637	1.93435	5.82243	3.87839	2.74929	1.49376
P04844	Dolichyl-diphosphooligosaccharide--protein glycosyltransferase subunit 2 (Dolichyl-diphosphooligosaccharide--protein glycosyltransferase 63 kDa subunit) (RIBIIR) (Ribophorin II) (RPN-II) (Ribophorin-2)	RPN2	1	2.71957	2.51387	2.61672	0.14545	6.25521	6.2248	6.24001	0.0215078	2.38466
Q8WY22	BRI3-binding protein (I3-binding protein) (Cervical cancer 1 proto-oncogene-binding protein KG19) (HCCRBP-1)	BRI3BP	0	2.39027	2.87236	2.63131	0.340888	21.7178	6.92583	14.3218	10.4595	5.44285
Q8IXB1	DnaJ homolog subfamily C member 10 (EC 1.8.4.-) (Endoplasmic reticulum DNA J domain-containing protein 5) (ER-resident protein ERdj5) (ERdj5) (Macrothioredoxin) (MTHr)	DNAJC10	1	2.80306	2.56479	2.68392	0.168486	2.37321	2.62191	2.49756	0.175854	0.930562
P14314	Glucosidase 2 subunit beta (80K-H protein) (Glucosidase II subunit beta) (Protein kinase C substrate 60.1 kDa protein heavy chain) (PKCSH)	PRKCSH	1	2.75921	2.69449	2.72685	0.0457643	1.84174	2.00181	1.92178	0.113184	0.704761
Q8TCJ2	Dolichyl-diphosphooligosaccharide--protein glycosyltransferase subunit STT3B (Oligosaccharyl transferase subunit STT3B) (STT3-B) (EC 2.4.99.18) (Source of immunodominant MHC-associated peptides homolog)	STT3B	1	2.79229	2.68407	2.73818	0.0765236	5.84026	10.7175	8.27887	3.44871	3.02349
Q12797	Aspartyl/asparaginyl beta-hydroxylase (EC 1.14.11.16) (Aspartate beta-hydroxylase) (ASP beta-hydroxylase) (Peptide-aspartate beta-dioxygenase)	ASPH	1	2.9392	2.58016	2.75968	0.253873	6.7486	3.005	4.8768	2.64713	1.76716
Q5JTV8	Torsin-1A-interacting protein 1 (Lamin-associated protein 1B) (LAP1B)	TOR1AIP1	1	2.93477	2.59212	2.76344	0.242287	4.30787	4.00086	4.15436	0.217088	1.50333
Q8NFQ8	Torsin-1A-interacting protein 2 (Lumenal domain-like LAP1)	TOR1AIP2	1	2.96171	2.79919	2.88045	0.114917	8.78709	5.65789	7.22249	2.21268	2.50742
Q969X5	Endoplasmic reticulum-Golgi intermediate compartment protein 1 (ER-Golgi intermediate compartment 32 kDa protein) (ERGIC-32)	ERGIC1	1	3.36614	2.5058	2.93597	0.608358	7.26951	6.90703	7.08827	0.256313	2.41429
Q96JJ7	Protein disulfide-isomerase TMX3 (EC 5.3.4.1) (Thioredoxin domain-containing protein 10) (Thioredoxin-related transmembrane protein 3)	TMX3	1	1.96521	4.04839	3.0068	1.47303	5.17309	4.40191	4.7875	0.545308	1.59223
P13674	Prolyl 4-hydroxylase subunit alpha-1 (4-PH alpha-1) (EC 1.14.11.2) (Procollagen-proline,2-oxoglutarate-4-dioxygenase subunit alpha-1)	P4HA1	1	3.21828	2.97395	3.09611	0.172772	5.12154	3.80906	4.4653	0.92806	1.44223
Q9UGP8	Translocation protein SEC63 homolog	SEC63	1	3.15624	3.15455	3.15539	0.00119374	7.28129	6.33275	6.80702	0.670722	2.15727
Q9BT09	Protein canopy homolog 3 (CTG repeat protein 4a) (Expanded repeat-domain protein CAG/CTG 5) (Protein associated with TLR4) (Trinucleotide repeat-containing gene 5 protein)	CNPY3	1	4.60546	1.93723	3.27134	1.88672	21.2108	6.5445	13.8777	10.3707	4.24219
Q32P28	Prolyl 3-hydroxylase 1 (EC 1.14.11.7) (Growth suppressor 1) (Leucine- and proline-enriched proteoglycan 1) (Leprecan-1)	P3H1	1	3.60935	3.02212	3.31573	0.415232	16.1826	11.0043	13.5935	3.66161	4.09969
P61009	Signal peptidase complex subunit 3 (EC 3.4.-.-) (Microsomal signal peptidase 22/23 kDa subunit) (SPC22/23) (SPase 22/23 kDa subunit)	SPCS3	1	3.21819	3.42475	3.32147	0.146062	6.76052	4.9716	5.86606	1.26495	1.7661
Q99880	Histone H2B type 1-L (Histone H2B.c) (H2B/c)	H2BC13	1	2.62731	4.1025	3.3649	1.04311	2.40322	2.25278	2.328	0.106379	0.691848
O94905	Erlin-2 (Endoplasmic reticulum lipid raft-associated protein 2) (Stomatin-prohibitin-flotillin-HflC/K domain-containing protein 2) (SPFH domain-containing protein 2)	ERLIN2	1	3.36717	3.44555	3.40636	0.0554193	3.71228	9.46375	6.58802	4.06691	1.93403
O95881	Thioredoxin domain-containing protein 12 (EC 1.8.4.2) (Endoplasmic reticulum resident protein 18) (ER protein 18) (ERp18) (Endoplasmic reticulum resident protein 19) (ER protein 19) (ERp19) (Thioredoxin-like protein p19) (hTLP19)	TXNDC12	1	3.3341	3.49931	3.41671	0.116817	5.331	5.43333	5.38216	0.0723564	1.57525
O60568	Multifunctional procollagen lysine hydroxylase and glycosyltransferase LH3 [Includes: Procollagen-lysine,2-oxoglutarate 5-dioxygenase 3 (EC 1.14.11.4) (Lysyl hydroxylase 3) (LH3); Procollagen glycosyltransferase (EC 2.4.1.50) (EC 2.4.1.66) (Galactosylhydroxylysine-glucosyltransferase) (Procollagen galactosyltransferase) (Procollagen glucosyltransferase)]	PLOD3	1	3.51933	3.3356	3.42746	0.129915	3.94055	4.2473	4.09393	0.216906	1.19445
P04843	Dolichyl-diphosphooligosaccharide--protein glycosyltransferase subunit 1 (Dolichyl-diphosphooligosaccharide--protein glycosyltransferase 67 kDa subunit) (Ribophorin I) (RPN-I) (Ribophorin-1)	RPN1	1	3.62393	3.36054	3.49224	0.186246	3.6218	3.96214	3.79197	0.240658	1.08583
Q96A33	PAT complex subunit CCDC47 (Calumin) (Coiled-coil domain-containing protein 47)	CCDC47	1	3.59541	3.40936	3.50238	0.131557	5.74334	2.33812	4.04073	2.40785	1.15371
Q96AY3	Peptidyl-prolyl cis-trans isomerase FKBP10 (PPIase FKBP10) (EC 5.2.1.8) (65 kDa FK506-binding protein) (65 kDa FKBP) (FKBP-65) (FK506-binding protein 10) (FKBP-10) (Immunophilin FKBP65) (Rotamase)	FKBP10	1	3.65671	3.49493	3.57582	0.114395	2.76223	2.81043	2.78633	0.0340808	0.779215
O95302	Peptidyl-prolyl cis-trans isomerase FKBP9 (PPIase FKBP9) (EC 5.2.1.8) (63 kDa FK506-binding protein) (63 kDa FKBP) (FKBP-63) (FK506-binding protein 9) (FKBP-9) (Rotamase)	FKBP9	1	3.92772	3.26434	3.59603	0.469079	2.63158	2.3304	2.48099	0.212966	0.689923
P46977	Dolichyl-diphosphooligosaccharide--protein glycosyltransferase subunit STT3A (Oligosaccharyl transferase subunit STT3A) (STT3-A) (EC 2.4.99.18) (B5) (Integral membrane protein 1) (Transmembrane protein TMC)	STT3A	1	3.80398	3.67082	3.7374	0.0941579	4.15167	3.96223	4.05695	0.133954	1.0855
Q92643	GPI-anchor transamidase (GPI transamidase) (EC 3.-.-.-) (GPI8 homolog) (hGPI8) (Phosphatidylinositol-glycan biosynthesis class K protein) (PIG-K)	PIGK	1	3.9733	3.80046	3.88688	0.122215	11.3562	16.2942	13.8252	3.4917	3.55688
Q9BWS9	Chitinase domain-containing protein 1 (Stabilin-1-interacting chitinase-like protein) (SI-CLP)	CHID1	1	4.62184	3.48646	4.05415	0.802835	5.34874	5.03044	5.18959	0.225072	1.28007
Q9UBS4	DnaJ homolog subfamily B member 11 (APOBEC1-binding protein 2) (ABBP-2) (DnaJ protein homolog 9) (ER-associated DNAJ) (ER-associated Hsp40 co-chaperone) (Endoplasmic reticulum DNA J domain-containing protein 3) (ER-resident protein ERdj3) (ERdj3) (ERj3p) (HEDJ) (Human DnaJ protein 9) (hDj-9) (PWP1-interacting protein 4)	DNAJB11	1	2.12832	6.25416	4.19124	2.91741	1.94156	5.24022	3.59089	2.3325	0.85676
Q96S52	GPI transamidase component PIG-S (Phosphatidylinositol-glycan biosynthesis class S protein)	PIGS	1	4.16031	4.29816	4.22923	0.0974787	16.243	5.77594	11.0095	7.40133	2.60318
P62913	60S ribosomal protein L11 (CLL-associated antigen KW-12) (Large ribosomal subunit protein uL5)	RPL11	1	5.08011	3.71357	4.39684	0.966288	11.4449	15.1068	13.2758	2.58935	3.0194
Q5BJD5	Transmembrane protein 41B (Protein stasimon)	TMEM41B	1	4.09928	5.11704	4.60816	0.719666	8.03321	8.11822	8.07571	0.0601095	1.75248
O75477	Erlin-1 (Endoplasmic reticulum lipid raft-associated protein 1) (Protein KE04) (Stomatin-prohibitin-flotillin-HflC/K domain-containing protein 1) (SPFH domain-containing protein 1)	ERLIN1	1	4.2955	4.93194	4.61372	0.450028	2.87519	3.88709	3.38114	0.715527	0.732844
Q96S66	Chloride channel CLIC-like protein 1 (Mid-1-related chloride channel protein 1)	CLCC1	1	4.94351	4.28634	4.61493	0.464685	4.37302	4.36635	4.36968	0.00472062	0.946859
Q9BRR6	ADP-dependent glucokinase (ADP-GK) (ADPGK) (EC 2.7.1.147) (RbBP-35)	ADPGK	1	3.46065	5.79857	4.62961	1.65316	6.16963	8.20281	7.18622	1.43768	1.55223
P26885	Peptidyl-prolyl cis-trans isomerase FKBP2 (PPIase FKBP2) (EC 5.2.1.8) (13 kDa FK506-binding protein) (13 kDa FKBP) (FKBP-13) (FK506-binding protein 2) (FKBP-2) (Immunophilin FKBP13) (Rotamase)	FKBP2	1	5.16356	4.32243	4.74299	0.594771	7.95067	4.67848	6.31457	2.31379	1.33135
Q6Y288	Beta-1,3-glucosyltransferase (Beta3Glc-T) (EC 2.4.1.-) (Beta 3-glucosyltransferase) (Beta-3-glycosyltransferase-like)	B3GLCT	1	4.89035	4.9641	4.92723	0.052154	5.74778	11.4315	8.58966	4.01902	1.7433
Q96D15	Reticulocalbin-3 (EF-hand calcium-binding protein RLP49)	RCN3	1	6.11351	3.82969	4.9716	1.6149	5.45604	4.1105	4.78327	0.951442	0.962117
Q70UQ0	Inhibitor of nuclear factor kappa-B kinase-interacting protein (I kappa-B kinase-interacting protein) (IKBKB-interacting protein) (IKK-interacting protein)	IKBIP	1	3.57719	6.43923	5.00821	2.02377	2.93882	5.13261	4.03571	1.55125	0.80582
P08238	Heat shock protein HSP 90-beta (HSP 90) (Heat shock 84 kDa) (HSP 84) (HSP84)	HSP90AB1	1	3.69086	6.33424	5.01255	1.86916	12.4665	7.09178	9.77915	3.80052	1.95093
Q9BU23	Lipase maturation factor 2 (Transmembrane protein 112B) (Transmembrane protein 153)	LMF2	1	5.56184	4.59381	5.07782	0.684503	6.91163	7.73537	7.3235	0.582478	1.44225
Q8N5M9	Protein jagunal homolog 1	JAGN1	1	3.77047	6.45516	5.11281	1.89836	1.89403	15.7526	8.82331	9.79947	1.72573
Q9UNW1	Multiple inositol polyphosphate phosphatase 1 (EC 3.1.3.62) (2,3-bisphosphoglycerate 3-phosphatase) (2,3-BPG phosphatase) (EC 3.1.3.80) (Inositol (1,3,4,5)-tetrakisphosphate 3-phosphatase) (Ins(1,3,4,5)P(4) 3-phosphatase)	MINPP1	1	3.56399	6.89264	5.22832	2.35372	13.6576	9.0446	11.3511	3.26191	2.17109
Q9Y2B0	Protein canopy homolog 2 (MIR-interacting saposin-like protein) (Putative secreted protein Zsig9) (Transmembrane protein 4)	CNPY2	1	4.73015	5.79981	5.26498	0.756366	7.22521	4.07959	5.6524	2.22429	1.07358
Q14974	Importin subunit beta-1 (Importin-90) (Karyopherin subunit beta-1) (Nuclear factor p97) (Pore targeting complex 97 kDa subunit) (PTAC97)	KPNB1	1	5.10884	5.44021	5.27453	0.234313	22.2727	3.04873	12.6607	13.5934	2.40035
Q13724	Mannosyl-oligosaccharide glucosidase (EC 3.2.1.106) (Processing A-glucosidase I)	MOGS	1	6.81881	3.76926	5.29404	2.15636	11.0439	5.61158	8.32774	3.84123	1.57304
Q8NBL1	Protein O-glucosyltransferase 1 (EC 2.4.1.376) (CAP10-like 46 kDa protein) (hCLP46) (KTEL motif-containing protein 1) (Myelodysplastic syndromes relative protein) (O-glucosyltransferase Rumi homolog) (hRumi) (Protein O-xylosyltransferase POGLUT1) (EC 2.4.2.63)	POGLUT1	1	5.14818	5.50357	5.32587	0.251298	17.6053	4.8489	11.2271	9.02012	2.10803
Q9Y3B3	Transmembrane emp24 domain-containing protein 7 (p24 family protein gamma-3) (p24gamma3) (p27)	TMED7	1	5.88598	4.91124	5.39861	0.689249	7.50846	9.3431	8.42578	1.29728	1.56073
Q9BWP8	Collectin-11 (Collectin kidney protein 1) (CL-K1)	COLEC11	1	5.35815	5.45845	5.4083	0.0709245	9.9026	12.4811	11.1918	1.82325	2.06938
Q96HD1	Protein disulfide isomerase CRELD1 (EC 5.3.4.1) (Cysteine-rich with EGF-like domain protein 1)	CRELD1	1	5.49732	5.47418	5.48575	0.0163599	7.83665	7.82476	7.8307	0.0084098	1.42746
Q5JRA6	Transport and Golgi organization protein 1 homolog (TANGO1) (C219-reactive peptide) (D320) (Melanoma inhibitory activity protein 3)	MIA3	1	5.73321	5.58627	5.65974	0.103902	4.9069	5.57638	5.24164	0.473392	0.926127
P04406	Glyceraldehyde-3-phosphate dehydrogenase (GAPDH) (EC 1.2.1.12) (Peptidyl-cysteine S-nitrosylase GAPDH) (EC 2.6.99.-)	GAPDH	1	4.62575	6.71024	5.66799	1.47396	7.69892	6.98609	7.34251	0.504051	1.29543
Q96DZ1	Endoplasmic reticulum lectin 1 (ER lectin) (Erlectin) (XTP3-transactivated gene B protein)	ERLEC1	1	5.85559	5.57878	5.71719	0.195735	6.03288	6.98522	6.50905	0.673411	1.13851
Q02809	Procollagen-lysine,2-oxoglutarate 5-dioxygenase 1 (EC 1.14.11.4) (Lysyl hydroxylase 1) (LH1)	PLOD1	1	6.16672	5.32231	5.74451	0.597093	5.10641	9.34228	7.22435	2.99521	1.25761
Q6UXH1	Protein disulfide isomerase CRELD2 (EC 5.3.4.1) (Cysteine-rich with EGF-like domain protein 2)	CRELD2	1	7.06121	4.5736	5.8174	1.75901	1.95953	3.82118	2.89036	1.31639	0.496847
P80303	Nucleobindin-2 (DNA-binding protein NEFA) (Epididymis secretory protein Li 109) (Gastric cancer antigen Zg4) (Prepronesfatin) [Cleaved into: Nesfatin-1]	NUCB2	1	5.64373	6.18855	5.91614	0.385247	8.70323	9.63964	9.17144	0.662144	1.55024
O60613	Selenoprotein F (15 kDa selenoprotein)	SELENOF	1	8.56089	3.67063	6.11576	3.45794	15.5041	4.03172	9.76793	8.11223	1.59717
P13639	Elongation factor 2 (EF-2)	EEF2	1	8.27918	4.02187	6.15052	3.01037	7.84336	6.69936	7.27136	0.80893	1.18223
Q8NBJ5	Procollagen galactosyltransferase 1 (EC 2.4.1.50) (Collagen beta(1-O)galactosyltransferase 1) (ColGalT 1) (Glycosyltransferase 25 family member 1) (Hydroxylysine galactosyltransferase 1)	COLGALT1	1	9.65597	2.84452	6.25024	4.81642	6.31906	5.89174	6.1054	0.30216	0.976826
Q96KA5	Cleft lip and palate transmembrane protein 1-like protein (CLPTM1-like protein) (Cisplatin resistance-related protein 9) (CRR9p)	CLPTM1L	0	5.3319	7.20343	6.26766	1.32337	8.03803	9.77742	8.90772	1.22994	1.42122
Q02818	Nucleobindin-1 (CALNUC)	NUCB1	1	6.88805	5.86091	6.37448	0.726296	18.4765	20.2456	19.3611	1.25098	3.03728
Q8N766	ER membrane protein complex subunit 1	EMC1	1	6.62714	6.26875	6.44794	0.253422	5.89041	5.28662	5.58852	0.426948	0.866713
P49755	Transmembrane emp24 domain-containing protein 10 (Protein TMED10) (21 kDa transmembrane-trafficking protein) (S31I125) (S31III125) (Tmp-21-I) (Transmembrane protein Tmp21) (p23) (p24 family protein delta-1) (p24delta1) (p24delta)	TMED10	1	6.98592	5.97014	6.47803	0.718259	4.70673	13.3066	9.00665	6.08101	1.39034
P35610	Sterol O-acyltransferase 1 (EC 2.3.1.26) (Acyl-coenzyme A:cholesterol acyltransferase 1) (ACAT-1) (Cholesterol acyltransferase 1)	SOAT1	1	9.13634	3.87656	6.50645	3.71923	2.95794	4.50425	3.73109	1.09341	0.573445
O96005	Cleft lip and palate transmembrane protein 1	CLPTM1	1	6.99232	6.14515	6.56873	0.59904	8.38422	5.34059	6.8624	2.15217	1.04471
Q8N2K0	Lysophosphatidylserine lipase ABHD12 (EC 3.1.-.-) (2-arachidonoylglycerol hydrolase ABHD12) (Abhydrolase domain-containing protein 12) (hABHD12) (Monoacylglycerol lipase ABHD12) (EC 3.1.1.23) (Oxidized phosphatidylserine lipase ABHD12) (EC 3.1.-.-)	ABHD12	1	6.71851	6.41988	6.56919	0.211163	6.39482	12.0044	9.19959	3.96654	1.40042
Q14554	Protein disulfide-isomerase A5 (EC 5.3.4.1) (Protein disulfide isomerase-related protein)	PDIA5	1	5.88014	7.33559	6.60787	1.02916	16.6111	6.81864	11.7149	6.9243	1.77287
P51572	B-cell receptor-associated protein 31 (BCR-associated protein 31) (Bap31) (6C6-AG tumor-associated antigen) (Protein CDM) (p28)	BCAP31	1	7.63498	5.74547	6.69023	1.33609	4.33313	10.1414	7.23729	4.10709	1.08177
Q969N2	GPI transamidase component PIG-T (Phosphatidylinositol-glycan biosynthesis class T protein)	PIGT	1	5.72077	8.15518	6.93797	1.72139	23.274	16.8662	20.0701	4.53104	2.89279
Q969V3	Nicalin (Nicastrin-like protein)	NCLN	1	8.30138	5.62325	6.96232	1.89373	13.8302	5.36128	9.59576	5.98846	1.37824
O75718	Cartilage-associated protein	CRTAP	1	6.88666	7.05404	6.97035	0.118354	8.08072	7.8561	7.96841	0.15883	1.14319
P30533	Alpha-2-macroglobulin receptor-associated protein (Alpha-2-MRAP) (Low density lipoprotein receptor-related protein-associated protein 1) (RAP)	LRPAP1	1	7.18568	7.06026	7.12297	0.0886882	6.06995	5.50812	5.78903	0.397272	0.812727
Q75T13	GPI inositol-deacylase (EC 3.1.-.-) (Post-GPI attachment to proteins factor 1) (hPGAP1)	PGAP1	1	10.1366	4.47624	7.30642	4.00247	7.9688	7.5906	7.7797	0.267426	1.06478
O14656	Torsin-1A (Dystonia 1 protein) (Torsin ATPase-1A) (EC 3.6.4.-) (Torsin family 1 member A)	TOR1A	1	2.98534	11.7473	7.36633	6.19566	4.76	5.54757	5.15378	0.556895	0.699641
Q08999	Retinoblastoma-like protein 2 (130 kDa retinoblastoma-associated protein) (p130) (Retinoblastoma-related protein 2) (RBR-2) (pRb2)	RBL2	1	7.84209	7.12638	7.48423	0.506081	10.3099	10.2906	10.3002	0.0136546	1.37626
Q96K19	E3 ubiquitin-protein ligase RNF170 (EC 2.3.2.27) (Putative LAG1-interacting protein) (RING finger protein 170) (RING-type E3 ubiquitin transferase RNF170)	RNF170	1	5.11245	10.1616	7.63703	3.5703	9.54401	7.40526	8.47464	1.51232	1.10968
Q00839	Heterogeneous nuclear ribonucleoprotein U (hnRNP U) (GRIP120) (Nuclear p120 ribonucleoprotein) (Scaffold-attachment factor A) (SAF-A) (p120) (pp120)	HNRNPU	0	9.74648	5.58119	7.66383	2.9453	6.48306	8.06931	7.27619	1.12165	0.949418
Q13454	Tumor suppressor candidate 3 (Dolichyl-diphosphooligosaccharide--protein glycosyltransferase subunit TUSC3) (Oligosaccharyl transferase subunit TUSC3) (Magnesium uptake/transporter TUSC3) (Protein N33)	TUSC3	1	7.93092	7.47851	7.70472	0.319903	19.3125	17.0414	18.177	1.60597	2.3592
Q9H5K3	Protein O-mannose kinase (POMK) (EC 2.7.1.183) (Protein kinase-like protein SgK196) (Sugen kinase 196)	POMK	1	7.11059	8.40193	7.75626	0.913111	8.48533	23.8867	16.186	10.8904	2.08683
Q8IVL6	Prolyl 3-hydroxylase 3 (EC 1.14.11.7) (Leprecan-like protein 2) (Protein B)	P3H3	1	7.82781	7.85041	7.83911	0.0159757	14.47	9.56692	12.0184	3.46698	1.53314
Q5H8A4	GPI ethanolamine phosphate transferase 2 (EC 2.-.-.-) (GPI7 homolog) (hGPI7) (Phosphatidylinositol-glycan biosynthesis class G protein) (PIG-G)	PIGG	1	7.04056	8.65002	7.84529	1.13806	14.2301	15.6374	14.9338	0.995152	1.90353
Q9H0V9	VIP36-like protein (Lectin mannose-binding 2-like) (LMAN2-like protein)	LMAN2L	1	7.56258	8.20677	7.88468	0.455512	19.5521	6.33968	12.9459	9.34257	1.6419
O15460	Prolyl 4-hydroxylase subunit alpha-2 (4-PH alpha-2) (EC 1.14.11.2) (Procollagen-proline,2-oxoglutarate-4-dioxygenase subunit alpha-2)	P4HA2	1	8.21461	7.71673	7.96567	0.352056	9.30363	11.2555	10.2796	1.38016	1.29048
Q9UBV2	Protein sel-1 homolog 1 (Suppressor of lin-12-like protein 1) (Sel-1L)	SEL1L	1	3.93372	12.0763	8.00502	5.75768	12.8176	15.6673	14.2424	2.01509	1.77919
O14657	Torsin-1B (Torsin ATPase-1B) (EC 3.6.4.-) (Torsin family 1 member B)	TOR1B	1	7.98743	8.15324	8.07033	0.117245	6.35871	6.06589	6.2123	0.207057	0.76977
Q4G148	Glucoside xylosyltransferase 1 (EC 2.4.2.42) (Glycosyltransferase 8 domain-containing protein 3)	GXYLT1	0	11.8205	4.37403	8.09725	5.26543	6.02678	4.10728	5.06703	1.3573	0.625772
Q9BVK6	Transmembrane emp24 domain-containing protein 9 (GMP25) (Glycoprotein 25L2) (p24 family protein alpha-2) (p24alpha2) (p25)	TMED9	1	10.557	5.64124	8.0991	3.47594	14.5774	15.1125	14.8449	0.378406	1.83291
P37268	Squalene synthase (SQS) (SS) (EC 2.5.1.21) (FPP:FPP farnesyltransferase) (Farnesyl-diphosphate farnesyltransferase) (Farnesyl-diphosphate farnesyltransferase 1)	FDFT1	1	8.23204	8.09871	8.16538	0.0942822	12.1296	13.854	12.9918	1.21932	1.59109
Q14696	LRP chaperone MESD (LDLR chaperone MESD) (Mesoderm development LRP chaperone MESD) (Mesoderm development candidate 2) (Mesoderm development protein) (Renal carcinoma antigen NY-REN-61)	MESD	1	10.338	6.05009	8.19406	3.03203	10.2994	5.64809	7.97376	3.28898	0.973114
Q8WZ42	Titin (EC 2.7.11.1) (Connectin) (Rhabdomyosarcoma antigen MU-RMS-40.14)	TTN	1	8.09508	8.32013	8.2076	0.159137	11.6779	15.2384	13.4582	2.51765	1.63972
Q99683	Mitogen-activated protein kinase kinase kinase 5 (EC 2.7.11.25) (Apoptosis signal-regulating kinase 1) (ASK-1) (MAPK/ERK kinase kinase 5) (MEK kinase 5) (MEKK 5)	MAP3K5	1	7.74431	8.75771	8.25101	0.71658	10.4408	10.5081	10.4745	0.0476056	1.26948
Q9H0U3	Magnesium transporter protein 1 (MagT1) (Dolichyl-diphosphooligosaccharide--protein glycosyltransferase subunit MAGT1) (Oligosaccharyl transferase subunit MAGT1) (Implantation-associated protein) (IAP)	MAGT1	1	7.31799	9.18585	8.25192	1.32078	21.5766	17.7212	19.6489	2.72619	2.38113
Q9Y680	Peptidyl-prolyl cis-trans isomerase FKBP7 (PPIase FKBP7) (EC 5.2.1.8) (23 kDa FK506-binding protein) (23 kDa FKBP) (FKBP-23) (FK506-binding protein 7) (FKBP-7) (Rotamase)	FKBP7	1	7.69484	8.82301	8.25892	0.797743	9.8888	8.76978	9.32929	0.79127	1.1296
P09211	Glutathione S-transferase P (EC 2.5.1.18) (GST class-pi) (GSTP1-1)	GSTP1	1	10.3919	6.1462	8.26903	3.00213	4.75184	3.39079	4.07131	0.962405	0.492357
Q6PK18	2-oxoglutarate and iron-dependent oxygenase domain-containing protein 3 (EC 1.14.11.-)	OGFOD3	0	9.21965	7.49529	8.35747	1.21931	14.5051	16.7416	15.6233	1.58147	1.86939
P62937	Peptidyl-prolyl cis-trans isomerase A (PPIase A) (EC 5.2.1.8) (Cyclophilin A) (Cyclosporin A-binding protein) (Rotamase A) [Cleaved into: Peptidyl-prolyl cis-trans isomerase A, N-terminally processed]	PPIA	1	9.75707	6.98739	8.37223	1.95846	8.0971	10.9068	9.50195	1.98675	1.13494
O43292	Glycosylphosphatidylinositol anchor attachment 1 protein (GPI anchor attachment protein 1) (GAA1 protein homolog) (hGAA1)	GPAA1	1	9.56937	7.22366	8.39651	1.65867	18.1274	16.4878	17.3076	1.15937	2.06129
P62979	Ubiquitin-40S ribosomal protein S27a (Ubiquitin carboxyl extension protein 80) [Cleaved into: Ubiquitin; 40S ribosomal protein S27a (Small ribosomal subunit protein eS31)]	RPS27A	1	8.02872	9.02979	8.52926	0.707863	10.5001	11.8725	11.1863	0.970438	1.31152
Q96BI1	Solute carrier family 22 member 18 (Beckwith-Wiedemann syndrome chromosomal region 1 candidate gene A protein) (Efflux transporter-like protein) (Imprinted multi-membrane-spanning polyspecific transporter-related protein 1) (Organic cation transporter-like protein 2) (ORCTL-2) (Solute carrier family 22 member 1-like) (Tumor-suppressing STF cDNA 5 protein) (Tumor-suppressing subchromosomal transfe…	SLC22A18	1	9.10744	8.14767	8.62755	0.678657	10.7478	11.6834	11.2156	0.661603	1.29997
P39656	Dolichyl-diphosphooligosaccharide--protein glycosyltransferase 48 kDa subunit (DDOST 48 kDa subunit) (Oligosaccharyl transferase 48 kDa subunit)	DDOST	1	8.89163	8.40411	8.64787	0.344731	10.8909	11.0882	10.9896	0.139497	1.27078
Q92791	Endoplasmic reticulum protein SC65 (Leprecan-like protein 4) (Nucleolar autoantigen No55) (Prolyl 3-hydroxylase family member 4) (Synaptonemal complex protein SC65)	P3H4	1	10.2543	7.04661	8.65047	2.26821	8.33601	11.9137	10.1248	2.52979	1.17044
Q9BZQ6	ER degradation-enhancing alpha-mannosidase-like protein 3 (EC 3.2.1.113) (Alpha-1,2-mannosidase EDEM3)	EDEM3	1	11.5099	6.13775	8.82383	3.79869	15.5512	12.3092	13.9302	2.29249	1.5787
Q9Y3Q3	Transmembrane emp24 domain-containing protein 3 (Membrane protein p24B) (p24 family protein gamma-4) (p24gamma4) (p26)	TMED3	1	3.8761	14.0716	8.97387	7.20933	5.07065	4.58826	4.82945	0.341105	0.538169
Q9HD20	Endoplasmic reticulum transmembrane helix translocase (EC 7.4.2.-) (Endoplasmic reticulum P5A-ATPase)	ATP13A1	1	8.18832	9.83762	9.01297	1.16623	4.34576	8.65403	6.49989	3.0464	0.721171
Q08211	ATP-dependent RNA helicase A (EC 3.6.4.13) (DEAH box protein 9) (DExH-box helicase 9) (Leukophysin) (LKP) (Nuclear DNA helicase II) (NDH II) (RNA helicase A)	DHX9	0	7.48913	10.8154	9.15227	2.35204	12.057	33.6188	22.8379	15.2465	2.49532
P00338	L-lactate dehydrogenase A chain (LDH-A) (EC 1.1.1.27) (Cell proliferation-inducing gene 19 protein) (LDH muscle subunit) (LDH-M) (Renal carcinoma antigen NY-REN-59)	LDHA	1	10.6632	7.71	9.18662	2.08825	18.0361	4.03743	11.0368	9.89858	1.2014
Q16658	Fascin (55 kDa actin-bundling protein) (Singed-like protein) (p55)	FSCN1	1	10.6592	7.94313	9.30119	1.92059	8.93013	1.61005	5.27009	5.17608	0.566604
Q9Y2G5	GDP-fucose protein O-fucosyltransferase 2 (EC 2.4.1.221) (Peptide-O-fucosyltransferase 2) (O-FucT-2)	POFUT2	1	8.70415	10.2994	9.50178	1.12803	8.87071	8.49304	8.68187	0.267054	0.91371
O75844	CAAX prenyl protease 1 homolog (EC 3.4.24.84) (Farnesylated proteins-converting enzyme 1) (FACE-1) (Prenyl protein-specific endoprotease 1) (Zinc metalloproteinase Ste24 homolog)	ZMPSTE24	1	5.26203	13.7552	9.50861	6.00557	18.1669	7.76448	12.9657	7.35565	1.36358
Q12907	Vesicular integral-membrane protein VIP36 (Glycoprotein GP36b) (Lectin mannose-binding 2) (Vesicular integral-membrane protein 36) (VIP36)	LMAN2	1	11.2815	7.75886	9.52016	2.49085	10.0606	7.27519	8.6679	1.9696	0.910479
P27348	14-3-3 protein theta (14-3-3 protein T-cell) (14-3-3 protein tau) (Protein HS1)	YWHAQ	1	9.98128	9.58817	9.78473	0.277965	15.173	8.57001	11.8715	4.66902	1.21327
P26992	Ciliary neurotrophic factor receptor subunit alpha (CNTF receptor subunit alpha) (CNTFR-alpha)	CNTFR	1	9.80509	9.83843	9.82176	0.0235761	11.6967	9.28306	10.4899	1.70667	1.06802
P09936	Ubiquitin carboxyl-terminal hydrolase isozyme L1 (UCH-L1) (EC 3.4.19.12) (Neuron cytoplasmic protein 9.5) (PGP 9.5) (PGP9.5) (Ubiquitin thioesterase L1)	UCHL1	1	12.1234	7.7002	9.91183	3.12771	14.6648	13.011	13.8379	1.16948	1.3961
Q5JPE7	Nodal modulator 2 (pM5 protein 2)	NOMO2	1	7.74142	12.2391	9.99027	3.18036	11.5365	16.5477	14.0421	3.54347	1.40558
Q9NZ08	Endoplasmic reticulum aminopeptidase 1 (EC 3.4.11.-) (ARTS-1) (Adipocyte-derived leucine aminopeptidase) (A-LAP) (Aminopeptidase PILS) (Puromycin-insensitive leucyl-specific aminopeptidase) (PILS-AP) (Type 1 tumor necrosis factor receptor shedding aminopeptidase regulator)	ERAP1	1	11.0273	9.1809	10.1041	1.30559	12.9413	9.67311	11.3072	2.31095	1.11907
Q06830	Peroxiredoxin-1 (EC 1.11.1.24) (Natural killer cell-enhancing factor A) (NKEF-A) (Proliferation-associated gene protein) (PAG) (Thioredoxin peroxidase 2) (Thioredoxin-dependent peroxide reductase 2) (Thioredoxin-dependent peroxiredoxin 1)	PRDX1	1	13.2945	6.93017	10.1124	4.5003	52.3446	23.8583	38.1014	20.1429	3.76781
Q9H6U8	Alpha-1,2-mannosyltransferase ALG9 (EC 2.4.1.259) (EC 2.4.1.261) (Asparagine-linked glycosylation protein 9 homolog) (Disrupted in bipolar disorder protein 1) (Dol-P-Man:Man(6)GlcNAc(2)-PP-Dol alpha-1,2-mannosyltransferase) (Dol-P-Man:Man(8)GlcNAc(2)-PP-Dol alpha-1,2-mannosyltransferase)	ALG9	1	9.49653	10.8273	10.1619	0.941028	4.34366	4.66557	4.50462	0.227627	0.443283
Q96RQ3	Methylcrotonoyl-CoA carboxylase subunit alpha, mitochondrial (MCCase subunit alpha) (EC 6.4.1.4) (3-methylcrotonyl-CoA carboxylase 1) (3-methylcrotonyl-CoA carboxylase biotin-containing subunit) (3-methylcrotonyl-CoA:carbon dioxide ligase subunit alpha)	MCCC1	0	8.75896	11.5694	10.1642	1.98727	7.04212	18.3447	12.6934	7.99212	1.24884
P11142	Heat shock cognate 71 kDa protein (EC 3.6.4.10) (Heat shock 70 kDa protein 8) (Lipopolysaccharide-associated protein 1) (LAP-1) (LPS-associated protein 1)	HSPA8	1	7.94025	13.208	10.5741	3.72487	15.7675	17.6141	16.6908	1.30576	1.57846
P50990	T-complex protein 1 subunit theta (TCP-1-theta) (CCT-theta) (Chaperonin containing T-complex polypeptide 1 subunit 8) (Renal carcinoma antigen NY-REN-15)	CCT8	1	7.83937	13.3494	10.5944	3.89618	7.25687	6.27911	6.76799	0.69138	0.638828
Q9Y2G8	DnaJ homolog subfamily C member 16	DNAJC16	0	10.2608	11.0067	10.6337	0.527438	12.936	14.6517	13.7939	1.21323	1.29718
Q7Z4H8	Protein O-glucosyltransferase 3 (EC 2.4.1.-) (KDEL motif-containing protein 2) (Protein O-xylosyltransferase POGLUT3) (EC 2.4.2.-)	POGLUT3	1	8.62231	12.6851	10.6537	2.87283	11.1482	19.4302	15.2892	5.85624	1.43511
Q7Z7H5	Transmembrane emp24 domain-containing protein 4 (Endoplasmic reticulum stress-response protein 25) (ERS25) (GMP25iso) (Putative NF-kappa-B-activating protein 156) (p24 family protein alpha-3) (p24alpha3)	TMED4	1	9.74729	11.5944	10.6708	1.3061	11.6608	12.1018	11.8813	0.311865	1.11344
Q969H8	Myeloid-derived growth factor (MYDGF)	MYDGF	1	1.56037	19.9392	10.7498	12.9958	1.76634	2.95766	2.362	0.842388	0.219726
Q9NWM8	Peptidyl-prolyl cis-trans isomerase FKBP14 (PPIase FKBP14) (EC 5.2.1.8) (22 kDa FK506-binding protein) (22 kDa FKBP) (FKBP-22) (FK506-binding protein 14) (FKBP-14) (Rotamase)	FKBP14	1	11.4276	10.1431	10.7853	0.908319	7.25266	6.41296	6.83281	0.593756	0.633528
Q9H497	Torsin-3A (ATP-dependent interferon-responsive protein) (Torsin family 3 member A)	TOR3A	1	12.6493	8.93146	10.7904	2.62888	23.5865	20.0767	21.8316	2.48181	2.02325
Q00610	Clathrin heavy chain 1 (Clathrin heavy chain on chromosome 17) (CLH-17)	CLTC	1	10.7143	11.4582	11.0862	0.526023	27.9357	15.7377	21.8367	8.62532	1.96971
P22061	Protein-L-isoaspartate(D-aspartate) O-methyltransferase (PIMT) (EC 2.1.1.77) (L-isoaspartyl protein carboxyl methyltransferase) (Protein L-isoaspartyl/D-aspartyl methyltransferase) (Protein-beta-aspartate methyltransferase)	PCMT1	1	9.14625	13.7247	11.4355	3.23744	32.6182	15.6225	24.1203	12.0178	2.10926
Q96GQ5	RUS family member 1	RUSF1	0	10.7294	13.1801	11.9548	1.7329	74.7653	89.7066	82.236	10.5651	6.87892
P48723	Heat shock 70 kDa protein 13 (Microsomal stress-70 protein ATPase core) (Stress-70 protein chaperone microsome-associated 60 kDa protein)	HSPA13	1	12.3045	11.7224	12.0135	0.411652	15.4791	7.72993	11.6045	5.47953	0.965961
P06733	Alpha-enolase (EC 4.2.1.11) (2-phospho-D-glycerate hydro-lyase) (C-myc promoter-binding protein) (Enolase 1) (MBP-1) (MPB-1) (Non-neural enolase) (NNE) (Phosphopyruvate hydratase) (Plasminogen-binding protein)	ENO1	1	14.155	10.08	12.1175	2.88143	21.6835	26.417	24.0503	3.34711	1.98475
P07858	Cathepsin B (EC 3.4.22.1) (APP secretase) (APPS) (Cathepsin B1) [Cleaved into: Cathepsin B light chain; Cathepsin B heavy chain]	CTSB	1	14.6219	9.94642	12.2841	3.30604	13.7626	9.85225	11.8074	2.76505	0.961194
Q9NXW2	DnaJ homolog subfamily B member 12	DNAJB12	1	11.9958	12.5752	12.2855	0.409655	26.2825	12.1134	19.198	10.0191	1.56265
P14618	Pyruvate kinase PKM (EC 2.7.1.40) (Cytosolic thyroid hormone-binding protein) (CTHBP) (Opa-interacting protein 3) (OIP-3) (Pyruvate kinase 2/3) (Pyruvate kinase muscle isozyme) (Thyroid hormone-binding protein 1) (THBP1) (Tumor M2-PK) (p58)	PKM	1	11.3271	14.2771	12.8021	2.08601	5.99807	11.864	8.93103	4.14783	0.697622
Q96J42	Thioredoxin domain-containing protein 15	TXNDC15	0	12.9534	12.9799	12.9667	0.0187467	17.1651	16.5401	16.8526	0.441921	1.29968
Q2PZI1	Probable C-mannosyltransferase DPY19L1 (EC 2.4.1.-) (Dpy-19-like protein 1) (Protein dpy-19 homolog 1)	DPY19L1	0	13.5285	12.6798	13.1041	0.600122	5.90759	10.1366	8.02209	2.99035	0.612181
Q8NBI6	Xyloside xylosyltransferase 1 (EC 2.4.2.62) (UDP-xylose:alpha-xyloside alpha-1,3-xylosyltransferase)	XXYLT1	1	11.8772	14.4517	13.1644	1.82044	25.2364	12.0036	18.62	9.35704	1.41442
P16615	Sarcoplasmic/endoplasmic reticulum calcium ATPase 2 (SERCA2) (SR Ca(2+)-ATPase 2) (EC 7.2.2.10) (Calcium pump 2) (Calcium-transporting ATPase sarcoplasmic reticulum type, slow twitch skeletal muscle isoform) (Endoplasmic reticulum class 1/2 Ca(2+) ATPase)	ATP2A2	1	13.6792	12.8867	13.283	0.560435	16.6687	17.4597	17.0642	0.559315	1.28467
Q13438	Protein OS-9 (Amplified in osteosarcoma 9)	OS9	1	13.7425	12.8404	13.2914	0.637938	23.3534	27.0121	25.1828	2.58706	1.89466
P51571	Translocon-associated protein subunit delta (TRAP-delta) (Signal sequence receptor subunit delta) (SSR-delta)	SSR4	1	17.5998	9.06553	13.3327	6.03467	7.26427	10.676	8.97014	2.41246	0.672793
Q9H173	Nucleotide exchange factor SIL1 (BiP-associated protein) (BAP)	SIL1	1	12.7818	14.6087	13.6953	1.29182	14.385	11.9525	13.1687	1.72009	0.961553
Q8NBJ7	Inactive C-alpha-formylglycine-generating enzyme 2 (Paralog of formylglycine-generating enzyme) (pFGE) (Sulfatase-modifying factor 2)	SUMF2	1	13.3066	14.2396	13.7731	0.659783	10.8011	24.0335	17.4173	9.35673	1.26459
P07900	Heat shock protein HSP 90-alpha (EC 3.6.4.10) (Heat shock 86 kDa) (HSP 86) (HSP86) (Lipopolysaccharide-associated protein 2) (LAP-2) (LPS-associated protein 2) (Renal carcinoma antigen NY-REN-38)	HSP90AA1	1	17.5469	10.2922	13.9195	5.12983	22.2226	13.8377	18.0301	5.92902	1.29531
P62805	Histone H4	H4C1	1	20.2202	8.31257	14.2664	8.41996	9.85062	9.98614	9.91838	0.0958238	0.695228
Q15155	Nodal modulator 1 (pM5 protein)	NOMO1	1	11.7255	16.8703	14.2979	3.63795	9.95128	9.51373	9.73251	0.309399	0.680694
Q5UCC4	ER membrane protein complex subunit 10 (Hematopoietic signal peptide-containing membrane domain-containing protein 1)	EMC10	1	16.6132	12.5652	14.5892	2.86231	22.8776	16.6812	19.7794	4.38148	1.35576
P62241	40S ribosomal protein S8 (Small ribosomal subunit protein eS8)	RPS8	1	6.66426	22.5545	14.6094	11.2361	7.66952	5.16815	6.41883	1.76874	0.439364
Q13085	Acetyl-CoA carboxylase 1 (ACC1) (EC 6.4.1.2) (Acetyl-Coenzyme A carboxylase alpha) (ACC-alpha)	ACACA	0	14.3652	14.911	14.6381	0.385914	12.067	11.2822	11.6746	0.554939	0.797551
P34932	Heat shock 70 kDa protein 4 (HSP70RY) (Heat shock 70-related protein APG-2)	HSPA4	1	15.3797	14.166	14.7729	0.858213	61.3347	81.1828	71.2588	14.0347	4.82362
P07942	Laminin subunit beta-1 (Laminin B1 chain) (Laminin-1 subunit beta) (Laminin-10 subunit beta) (Laminin-12 subunit beta) (Laminin-2 subunit beta) (Laminin-6 subunit beta) (Laminin-8 subunit beta)	LAMB1	1	14.9682	14.6065	14.7874	0.255694	8.78418	9.18668	8.98543	0.284611	0.607643
P02461	Collagen alpha-1(III) chain	COL3A1	1	14.9848	14.8298	14.9073	0.109568	16.6027	16.0694	16.336	0.377148	1.09584
Q9NZJ5	Eukaryotic translation initiation factor 2-alpha kinase 3 (EC 2.7.11.1) (PRKR-like endoplasmic reticulum kinase) (Pancreatic eIF2-alpha kinase) (HsPEK)	EIF2AK3	1	14.3073	15.5833	14.9453	0.90231	25.3932	27.8135	26.6033	1.7114	1.78005
P55072	Transitional endoplasmic reticulum ATPase (TER ATPase) (EC 3.6.4.6) (15S Mg(2+)-ATPase p97 subunit) (Valosin-containing protein) (VCP)	VCP	1	15.9883	13.9052	14.9467	1.47297	9.69921	5.96095	7.83008	2.64335	0.523866
Q8NBP0	Tetratricopeptide repeat protein 13 (TPR repeat protein 13)	TTC13	0	14.6758	15.5698	15.1228	0.63216	55.6659	3.84763	29.7568	36.641	1.96768
Q7Z388	Probable C-mannosyltransferase DPY19L4 (EC 2.4.1.-) (Dpy-19-like protein 4) (Protein dpy-19 homolog 4)	DPY19L4	0	10.7716	19.7097	15.2407	6.32014	20.6865	15.9904	18.3385	3.32068	1.20326
P50416	Carnitine O-palmitoyltransferase 1, liver isoform (CPT1-L) (EC 2.3.1.21) (Carnitine O-palmitoyltransferase I, liver isoform) (CPT I) (CPTI-L) (Carnitine palmitoyltransferase 1A)	CPT1A	0	11.2421	19.4276	15.3348	5.78805	16.4746	10.9242	13.6994	3.92466	0.893351
Q9UBS9	SUN domain-containing ossification factor (Membrane protein CH1) (Protein osteopotentia homolog) (SUN-like protein 1)	SUCO	1	13.3982	17.5781	15.4881	2.95567	11.4543	12.0082	11.7313	0.39171	0.757435
P04264	Keratin, type II cytoskeletal 1 (67 kDa cytokeratin) (Cytokeratin-1) (CK-1) (Hair alpha protein) (Keratin-1) (K1) (Type-II keratin Kb1)	KRT1	1	13.718	17.4952	15.6066	2.67087	18.1991	9.78475	13.9919	5.94983	0.89654
P78357	Contactin-associated protein 1 (Caspr) (Caspr1) (Neurexin IV) (Neurexin-4) (p190)	CNTNAP1	1	15.1428	16.0778	15.6103	0.661173	8.05113	9.64046	8.8458	1.12382	0.566664
P05556	Integrin beta-1 (Fibronectin receptor subunit beta) (Glycoprotein IIa) (GPIIA) (VLA-4 subunit beta) (CD antigen CD29)	ITGB1	1	16.0475	15.379	15.7133	0.472701	15.924	16.8365	16.3802	0.645209	1.04245
P15586	N-acetylglucosamine-6-sulfatase (EC 3.1.6.14) (Glucosamine-6-sulfatase) (G6S)	GNS	1	18.1368	14.0273	16.082	2.90585	10.3878	14.0561	12.222	2.59387	0.759977
Q9BRK5	45 kDa calcium-binding protein (Cab45) (Stromal cell-derived factor 4) (SDF-4)	SDF4	1	17.8226	14.4751	16.1489	2.36707	10.9972	13.0949	12.046	1.48328	0.745937
P62826	GTP-binding nuclear protein Ran (Androgen receptor-associated protein 24) (GTPase Ran) (Ras-like protein TC4) (Ras-related nuclear protein)	RAN	1	15.0288	17.4734	16.2511	1.72853	7.3325	13.521	10.4267	4.37592	0.641602
Q96AQ6	Pre-B-cell leukemia transcription factor-interacting protein 1 (Hematopoietic PBX-interacting protein)	PBXIP1	0	14.2514	18.678	16.4647	3.13009	19.4938	11.9904	15.7421	5.30567	0.956111
P07686	Beta-hexosaminidase subunit beta (EC 3.2.1.52) (Beta-N-acetylhexosaminidase subunit beta) (Hexosaminidase subunit B) (Cervical cancer proto-oncogene 7 protein) (HCC-7) (N-acetyl-beta-glucosaminidase subunit beta) [Cleaved into: Beta-hexosaminidase subunit beta chain B; Beta-hexosaminidase subunit beta chain A]	HEXB	1	17.7158	15.9805	16.8481	1.22703	16.5582	12.7346	14.6464	2.70366	0.869319
Q7Z7M0	Multiple epidermal growth factor-like domains protein 8 (Multiple EGF-like domains protein 8) (Epidermal growth factor-like protein 4) (EGF-like protein 4)	MEGF8	1	15.2564	18.6344	16.9454	2.38858	38.5187	43.9945	41.2566	3.87202	2.43468
Q86YB8	ERO1-like protein beta (ERO1-L-beta) (EC 1.8.4.-) (Endoplasmic reticulum oxidoreductase beta) (Endoplasmic reticulum oxidoreductin-1-like protein B) (Oxidoreductin-1-L-beta)	ERO1B	1	15.0649	19.0001	17.0325	2.78261	9.86769	13.6643	11.766	2.68464	0.690796
P45880	Voltage-dependent anion-selective channel protein 2 (VDAC-2) (hVDAC2) (Outer mitochondrial membrane protein porin 2)	VDAC2	1	15.1327	19.2467	17.1897	2.90907	16.6951	17.1046	16.8999	0.289561	0.983139
Q96AE7	Tetratricopeptide repeat protein 17 (TPR repeat protein 17)	TTC17	1	13.9022	21.1487	17.5255	5.12405	17.606	12.186	14.896	3.83252	0.849961
P49327	Fatty acid synthase (EC 2.3.1.85) (Type I fatty acid synthase) [Includes: [Acyl-carrier-protein] S-acetyltransferase (EC 2.3.1.38); [Acyl-carrier-protein] S-malonyltransferase (EC 2.3.1.39); 3-oxoacyl-[acyl-carrier-protein] synthase (EC 2.3.1.41); 3-oxoacyl-[acyl-carrier-protein] reductase (EC 1.1.1.100); 3-hydroxyacyl-[acyl-carrier-protein] dehydratase (EC 4.2.1.59); Enoyl-[acyl-carrier-protein]…	FASN	1	16.3698	18.9831	17.6764	1.84788	21.6018	31.7308	26.6663	7.16228	1.50858
P61619	Protein transport protein Sec61 subunit alpha isoform 1 (Sec61 alpha-1)	SEC61A1	1	22.4109	13.0873	17.7491	6.59274	6.09262	24.73	15.4113	13.1786	0.868287
Q8TBM8	DnaJ homolog subfamily B member 14	DNAJB14	1	14.848	20.7079	17.7779	4.14362	14.7805	9.49899	12.1397	3.73458	0.682854
P00558	Phosphoglycerate kinase 1 (EC 2.7.2.3) (Cell migration-inducing gene 10 protein) (Primer recognition protein 2) (PRP 2)	PGK1	1	7.29737	28.3478	17.8226	14.8849	15.2018	6.687	10.9444	6.02086	0.614075
Q9NY47	Voltage-dependent calcium channel subunit alpha-2/delta-2 (Voltage-gated calcium channel subunit alpha-2/delta-2) [Cleaved into: Voltage-dependent calcium channel subunit alpha-2-2; Voltage-dependent calcium channel subunit delta-2]	CACNA2D2	1	19.1253	17.1932	18.1592	1.36619	20.9973	19.4964	20.2468	1.06134	1.11496
P07339	Cathepsin D (EC 3.4.23.5) [Cleaved into: Cathepsin D light chain; Cathepsin D heavy chain]	CTSD	1	18.6655	17.8537	18.2596	0.574017	13.0336	17.6412	15.3374	3.25806	0.839967
P23528	Cofilin-1 (18 kDa phosphoprotein) (p18) (Cofilin, non-muscle isoform)	CFL1	1	22.8562	13.7976	18.3269	6.40541	9.57182	13.3944	11.4831	2.70298	0.626573
Q9UJ14	Glutathione hydrolase 7 (EC 3.4.19.13) (Gamma-glutamyltransferase 7) (GGT 7) (EC 2.3.2.2) (Gamma-glutamyltransferase-like 3) (Gamma-glutamyltransferase-like 5) (Gamma-glutamyltranspeptidase 7) [Cleaved into: Glutathione hydrolase 7 heavy chain; Glutathione hydrolase 7 light chain]	GGT7	1	25.1592	11.5083	18.3338	9.65263	13.802	12.4274	13.1147	0.971986	0.715331
P10809	60 kDa heat shock protein, mitochondrial (EC 5.6.1.7) (60 kDa chaperonin) (Chaperonin 60) (CPN60) (Heat shock protein 60) (HSP-60) (Hsp60) (HuCHA60) (Mitochondrial matrix protein P1) (P60 lymphocyte protein)	HSPD1	1	21.2437	16.7859	19.0148	3.15213	9.30117	11.4127	10.3569	1.49308	0.544677
Q96GP6	Scavenger receptor class F member 2 (SRECRP-1) (Scavenger receptor expressed by endothelial cells 2 protein) (SREC-II)	SCARF2	0	21.7221	16.6972	19.2097	3.55314	14.169	12.3637	13.2664	1.27651	0.690608
Q14108	Lysosome membrane protein 2 (85 kDa lysosomal membrane sialoglycoprotein) (LGP85) (CD36 antigen-like 2) (Lysosome membrane protein II) (LIMP II) (Scavenger receptor class B member 2) (CD antigen CD36)	SCARB2	1	22.3271	16.0954	19.2112	4.40645	13.805	11.5795	12.6923	1.57363	0.660669
Q9Y282	Endoplasmic reticulum-Golgi intermediate compartment protein 3 (Serologically defined breast cancer antigen NY-BR-84)	ERGIC3	1	21.7558	18.4978	20.1268	2.30379	15.81	15.452	15.631	0.253173	0.776628
P11047	Laminin subunit gamma-1 (Laminin B2 chain) (Laminin-1 subunit gamma) (Laminin-10 subunit gamma) (Laminin-11 subunit gamma) (Laminin-2 subunit gamma) (Laminin-3 subunit gamma) (Laminin-4 subunit gamma) (Laminin-6 subunit gamma) (Laminin-7 subunit gamma) (Laminin-8 subunit gamma) (Laminin-9 subunit gamma) (S-laminin subunit gamma) (S-LAM gamma)	LAMC1	1	20.9605	19.6897	20.3251	0.898596	11.9207	13.7031	12.8119	1.26037	0.630348
P22314	Ubiquitin-like modifier-activating enzyme 1 (EC 6.2.1.45) (Protein A1S9) (Ubiquitin-activating enzyme E1)	UBA1	1	19.3795	21.5071	20.4433	1.50438	3.58063	5.39128	4.48595	1.28032	0.219434
P25705	ATP synthase subunit alpha, mitochondrial (ATP synthase F1 subunit alpha)	ATP5F1A	1	25.2208	15.7973	20.509	6.66343	18.016	18.7296	18.3728	0.504587	0.895839
P62258	14-3-3 protein epsilon (14-3-3E)	YWHAE	1	13.8837	27.8635	20.8736	9.8852	7.12414	10.2415	8.68279	2.20427	0.415971
Q8WWX9	Selenoprotein M (SelM)	SELENOM	1	25.4727	16.7797	21.1262	6.14687	10.9338	8.68097	9.80737	1.59297	0.464228
P31943	Heterogeneous nuclear ribonucleoprotein H (hnRNP H) [Cleaved into: Heterogeneous nuclear ribonucleoprotein H, N-terminally processed]	HNRNPH1	0	21.4584	21.5416	21.5	0.0588245	24.908	21.041	22.9745	2.73439	1.06858
Q9H6E4	Coiled-coil domain-containing protein 134	CCDC134	1	28.6295	15.6972	22.1634	9.14456	17.684	31.7774	24.7307	9.96557	1.11584
Q9Y265	RuvB-like 1 (EC 3.6.4.12) (49 kDa TATA box-binding protein-interacting protein) (49 kDa TBP-interacting protein) (54 kDa erythrocyte cytosolic protein) (ECP-54) (INO80 complex subunit H) (Nuclear matrix protein 238) (NMP 238) (Pontin 52) (TIP49a) (TIP60-associated protein 54-alpha) (TAP54-alpha)	RUVBL1	1	30.571	14.6765	22.6237	11.2391	69.4778	40.5052	54.9915	20.4867	2.4307
P12109	Collagen alpha-1(VI) chain	COL6A1	1	23.7532	21.67	22.7116	1.47303	19.3151	26.8423	23.0787	5.3225	1.01617
Q8IWF2	FAD-dependent oxidoreductase domain-containing protein 2 (Endoplasmic reticulum flavoprotein associated with degradation)	FOXRED2	1	24.3416	21.1493	22.7455	2.25727	25.1447	28.5607	26.8527	2.41552	1.18057
P10619	Lysosomal protective protein (EC 3.4.16.5) (Carboxypeptidase C) (Carboxypeptidase L) (Cathepsin A) (Protective protein cathepsin A) (PPCA) (Protective protein for beta-galactosidase) [Cleaved into: Lysosomal protective protein 32 kDa chain; Lysosomal protective protein 20 kDa chain]	CTSA	1	23.3499	23.5784	23.4641	0.161539	24.0266	23.2086	23.6176	0.578372	1.00654
P06865	Beta-hexosaminidase subunit alpha (EC 3.2.1.52) (Beta-N-acetylhexosaminidase subunit alpha) (Hexosaminidase subunit A) (N-acetyl-beta-glucosaminidase subunit alpha)	HEXA	1	25.0465	23.0864	24.0664	1.38599	19.7812	26.3308	23.056	4.63132	0.958015
P16278	Beta-galactosidase (EC 3.2.1.23) (Acid beta-galactosidase) (Lactase) (Elastin receptor 1)	GLB1	1	28.8611	19.3438	24.1024	6.72974	20.2914	20.1259	20.2086	0.117049	0.838449
P78536	Disintegrin and metalloproteinase domain-containing protein 17 (ADAM 17) (EC 3.4.24.86) (Snake venom-like protease) (TNF-alpha convertase) (TNF-alpha-converting enzyme) (CD antigen CD156b)	ADAM17	1	23.9289	24.3135	24.1212	0.271956	22.2189	21.897	22.058	0.227668	0.914462
Q92542	Nicastrin	NCSTN	1	24.7775	23.9573	24.3674	0.580015	19.8673	22.0777	20.9725	1.563	0.860679
Q92820	Gamma-glutamyl hydrolase (EC 3.4.19.9) (Conjugase) (GH) (Gamma-Glu-X carboxypeptidase)	GGH	1	27.1785	21.6104	24.3944	3.93719	19.9789	12.5362	16.2575	5.26277	0.666444
Q9P2E5	Chondroitin sulfate glucuronyltransferase (EC 2.4.1.226) (CSGlcA-T) (Chondroitin glucuronyltransferase) (Chondroitin polymerizing factor 2) (ChPF-2) (Chondroitin synthase 3) (ChSy-3) (N-acetylgalactosaminyl-proteoglycan 3-beta-glucuronosyltransferase)	CHPF2	1	26.9769	22.0443	24.5106	3.48788	27.179	25.3731	26.2761	1.27693	1.07203
Q9UM73	ALK tyrosine kinase receptor (EC 2.7.10.1) (Anaplastic lymphoma kinase) (CD antigen CD246)	ALK	1	24.6778	24.9114	24.7946	0.16517	16.4913	13.3839	14.9376	2.19725	0.602454
P09172	Dopamine beta-hydroxylase (EC 1.14.17.1) (Dopamine beta-monooxygenase) [Cleaved into: Soluble dopamine beta-hydroxylase]	DBH	1	25.3464	25.1654	25.2559	0.127992	15.1291	15.2786	15.2039	0.105755	0.601993
Q13217	DnaJ homolog subfamily C member 3 (Endoplasmic reticulum DNA J domain-containing protein 6) (ER-resident protein ERdj6) (ERdj6) (Interferon-induced, double-stranded RNA-activated protein kinase inhibitor) (Protein kinase inhibitor of 58 kDa) (Protein kinase inhibitor p58)	DNAJC3	1	21.889	28.7099	25.2995	4.8231	37.2478	17.5951	27.4215	13.8966	1.08387
P15848	Arylsulfatase B (ASB) (EC 3.1.6.12) (N-acetylgalactosamine-4-sulfatase) (G4S)	ARSB	1	30.0264	20.9286	25.4775	6.43309	22.3108	22.0935	22.2021	0.153643	0.871441
P54289	Voltage-dependent calcium channel subunit alpha-2/delta-1 (Voltage-gated calcium channel subunit alpha-2/delta-1) [Cleaved into: Voltage-dependent calcium channel subunit alpha-2-1; Voltage-dependent calcium channel subunit delta-1]	CACNA2D1	1	24.7504	26.5484	25.6494	1.27138	16.5471	21.4553	19.0012	3.47064	0.740805
Q15904	V-type proton ATPase subunit S1 (V-ATPase subunit S1) (Protein XAP-3) (V-ATPase Ac45 subunit) (V-ATPase S1 accessory protein) (Vacuolar proton pump subunit S1)	ATP6AP1	1	27.3879	26.4987	26.9433	0.62873	24.7843	28.7709	26.7776	2.81892	0.993851
P13987	CD59 glycoprotein (1F5 antigen) (20 kDa homologous restriction factor) (HRF-20) (HRF20) (MAC-inhibitory protein) (MAC-IP) (MEM43 antigen) (Membrane attack complex inhibition factor) (MACIF) (Membrane inhibitor of reactive lysis) (MIRL) (Protectin) (CD antigen CD59)	CD59	1	33.6201	20.7161	27.1681	9.12451	6.47362	14.4648	10.4692	5.65066	0.38535
Q9P0K1	Disintegrin and metalloproteinase domain-containing protein 22 (ADAM 22) (Metalloproteinase-disintegrin ADAM22-3) (Metalloproteinase-like, disintegrin-like, and cysteine-rich protein 2)	ADAM22	1	27.8713	26.5306	27.2009	0.948027	20.9142	22.8699	21.892	1.38284	0.804828
P07437	Tubulin beta chain (Tubulin beta-5 chain)	TUBB	1	21.662	34.5875	28.1248	9.1397	49.9309	10.7979	30.3644	27.6712	1.07963
Q8IV08	5'-3' exonuclease PLD3 (EC 3.1.16.1) (Choline phosphatase 3) (HindIII K4L homolog) (Hu-K4) (Phosphatidylcholine-hydrolyzing phospholipase D3) (Phospholipase D3) (PLD 3)	PLD3	1	31.5973	26.9209	29.2591	3.30671	24.5898	25.285	24.9374	0.49163	0.852296
O14672	Disintegrin and metalloproteinase domain-containing protein 10 (ADAM 10) (EC 3.4.24.81) (CDw156) (Kuzbanian protein homolog) (Mammalian disintegrin-metalloprotease) (CD antigen CD156c)	ADAM10	1	29.9774	29.501	29.7392	0.336848	21.9201	25.3129	23.6165	2.39907	0.794122
P04062	Lysosomal acid glucosylceramidase (Lysosomal acid GCase) (EC 3.2.1.45) (Acid beta-glucosidase) (Alglucerase) (Beta-glucocerebrosidase) (Beta-GC) (Cholesterol glucosyltransferase) (SGTase) (EC 2.4.1.-) (Cholesteryl-beta-glucosidase) (EC 3.2.1.-) (D-glucosyl-N-acylsphingosine glucohydrolase) (Imiglucerase)	GBA	1	30.2183	29.831	30.0246	0.273873	28.2305	29.6587	28.9446	1.00988	0.964029
Q99805	Transmembrane 9 superfamily member 2 (p76)	TM9SF2	1	32.9075	29.381	31.1443	2.49361	27.162	26.9022	27.0321	0.183725	0.867964
Q16555	Dihydropyrimidinase-related protein 2 (DRP-2) (Collapsin response mediator protein 2) (CRMP-2) (N2A3) (Unc-33-like phosphoprotein 2) (ULIP-2)	DPYSL2	1	51.21	12.3614	31.7857	27.4701	12.5025	9.4367	10.9696	2.16786	0.345111
Q9UBS3	DnaJ homolog subfamily B member 9 (Endoplasmic reticulum DNA J domain-containing protein 4) (ER-resident protein ERdj4) (ERdj4) (Microvascular endothelial differentiation gene 1 protein) (Mdg-1)	DNAJB9	1	34.4623	29.2776	31.87	3.66613	22.6766	16.8268	19.7517	4.13647	0.619759
Q92626	Peroxidasin homolog (EC 1.11.1.7) (Melanoma-associated antigen MG50) (Vascular peroxidase 1) (p53-responsive gene 2 protein)	PXDN	1	31.0844	32.6599	31.8722	1.11408	23.4356	22.9495	23.1925	0.343728	0.727674
P13591	Neural cell adhesion molecule 1 (N-CAM-1) (NCAM-1) (CD antigen CD56)	NCAM1	1	33.3564	31.2337	32.2951	1.50102	8.20551	3.82544	6.01547	3.09718	0.186266
P07602	Prosaposin (Proactivator polypeptide) [Cleaved into: Saposin-A (Protein A); Saposin-B-Val; Saposin-B (Cerebroside sulfate activator) (CSAct) (Dispersin) (Sphingolipid activator protein 1) (SAP-1) (Sulfatide/GM1 activator); Saposin-C (A1 activator) (Co-beta-glucosidase) (Glucosylceramidase activator) (Sphingolipid activator protein 2) (SAP-2); Saposin-D (Component C) (Protein C)]	PSAP	1	34.7007	30.1408	32.4207	3.22436	19.9077	21.705	20.8063	1.27083	0.64176
P10253	Lysosomal alpha-glucosidase (EC 3.2.1.20) (Acid maltase) (Aglucosidase alfa) [Cleaved into: 76 kDa lysosomal alpha-glucosidase; 70 kDa lysosomal alpha-glucosidase]	GAA	1	34.8326	30.1251	32.4789	3.32869	34.6713	52.7901	43.7307	12.812	1.34643
Q93063	Exostosin-2 (EC 2.4.1.224) (EC 2.4.1.225) (Glucuronosyl-N-acetylglucosaminyl-proteoglycan/N-acetylglucosaminyl-proteoglycan 4-alpha-N-acetylglucosaminyltransferase) (Multiple exostoses protein 2) (Putative tumor suppressor protein EXT2)	EXT2	1	31.6646	33.4279	32.5462	1.24683	31.2531	32.7234	31.9882	1.03966	0.982855
Q13308	Inactive tyrosine-protein kinase 7 (Colon carcinoma kinase 4) (CCK-4) (Protein-tyrosine kinase 7) (Pseudo tyrosine kinase receptor 7) (Tyrosine-protein kinase-like 7)	PTK7	1	35.8773	31.7374	33.8073	2.92738	19.5864	28.1268	23.8566	6.03904	0.705664
Q12860	Contactin-1 (Glycoprotein gp135) (Neural cell surface protein F3)	CNTN1	1	37.85	30.2178	34.0339	5.39677	17.6711	17.3683	17.5197	0.214064	0.514773
Q92896	Golgi apparatus protein 1 (CFR-1) (Cysteine-rich fibroblast growth factor receptor) (E-selectin ligand 1) (ESL-1) (Golgi sialoglycoprotein MG-160)	GLG1	1	35.8151	34.8488	35.3319	0.683345	28.712	33.4819	31.0969	3.37284	0.880136
P31150	Rab GDP dissociation inhibitor alpha (Rab GDI alpha) (Guanosine diphosphate dissociation inhibitor 1) (GDI-1) (Oligophrenin-2) (Protein XAP-4)	GDI1	1	43.4095	27.7441	35.5768	11.0771	28.3442	22.4698	25.407	4.15381	0.714145
O95490	Adhesion G protein-coupled receptor L2 (Calcium-independent alpha-latrotoxin receptor 2) (CIRL-2) (Latrophilin homolog 1) (Latrophilin-2) (Lectomedin-1)	ADGRL2	1	38.7634	32.5141	35.6387	4.41895	29.674	14.1373	21.9057	10.9861	0.614659
P07949	Proto-oncogene tyrosine-protein kinase receptor Ret (EC 2.7.10.1) (Cadherin family member 12) (Proto-oncogene c-Ret) [Cleaved into: Soluble RET kinase fragment; Extracellular cell-membrane anchored RET cadherin 120 kDa fragment]	RET	1	39.5701	35.9176	37.7438	2.58273	27.9762	30.3684	29.1723	1.69155	0.772903
O15031	Plexin-B2 (MM1)	PLXNB2	1	39.5606	36.3738	37.9672	2.2534	27.3799	44.4293	35.9046	12.0557	0.945675
P12110	Collagen alpha-2(VI) chain	COL6A2	1	37.0483	39.2419	38.1451	1.55107	34.3086	37.0436	35.6761	1.93389	0.935274
O15230	Laminin subunit alpha-5 (Laminin-10 subunit alpha) (Laminin-11 subunit alpha) (Laminin-15 subunit alpha)	LAMA5	1	40.4411	39.0173	39.7292	1.00676	30.5488	28.7338	29.6413	1.28339	0.746084
Q92823	Neuronal cell adhesion molecule (Nr-CAM) (Neuronal surface protein Bravo) (hBravo) (NgCAM-related cell adhesion molecule) (Ng-CAM-related)	NRCAM	1	42.1169	37.4406	39.7787	3.30667	9.7204	10.0193	9.86987	0.211384	0.248119
Q9NS15	Latent-transforming growth factor beta-binding protein 3 (LTBP-3)	LTBP3	1	42.8989	36.7141	39.8065	4.37334	28.1072	28.9979	28.5526	0.629849	0.717285
Q9BX79	Receptor for retinol uptake STRA6 (Retinol-binding protein receptor STRA6) (Stimulated by retinoic acid gene 6 protein homolog)	STRA6	1	40.8578	39.5292	40.1935	0.939479	27.333	35.5687	31.4508	5.82352	0.782486
P56730	Neurotrypsin (EC 3.4.21.-) (Leydin) (Motopsin) (Serine protease 12)	PRSS12	1	44.7123	40.8137	42.763	2.75672	27.9487	32.736	30.3424	3.38515	0.709547
P78310	Coxsackievirus and adenovirus receptor (CAR) (hCAR) (CVB3-binding protein) (Coxsackievirus B-adenovirus receptor) (HCVADR)	CXADR	1	50.7195	37.4773	44.0984	9.36362	15.1565	9.76684	12.4616	3.81103	0.282587
Q13433	Zinc transporter ZIP6 (Estrogen-regulated protein LIV-1) (Solute carrier family 39 member 6) (Zrt- and Irt-like protein 6) (ZIP-6)	SLC39A6	1	43.0735	47.227	45.1503	2.93703	24.3976	28.3791	26.3884	2.8153	0.584456
P19022	Cadherin-2 (CDw325) (Neural cadherin) (N-cadherin) (CD antigen CD325)	CDH2	1	50.7535	41.8791	46.3163	6.27516	15.8865	11.7613	13.8239	2.91694	0.298468
P04439	HLA class I histocompatibility antigen, A alpha chain (Human leukocyte antigen A) (HLA-A)	HLA-A	1	45.4824	48.1395	46.811	1.87886	46.1717	48.6519	47.4118	1.75371	1.01284
Q96BY9	Store-operated calcium entry-associated regulatory factor (SARAF) (SOCE-associated regulatory factor) (HBV X-transactivated gene 3 protein) (HBV XAg-transactivated protein 3) (Protein FOAP-7) (Transmembrane protein 66)	SARAF	1	47.7842	46.6439	47.2141	0.80633	41.1495	37.3359	39.2427	2.6966	0.831165
P06756	Integrin alpha-V (Vitronectin receptor) (Vitronectin receptor subunit alpha) (CD antigen CD51) [Cleaved into: Integrin alpha-V heavy chain; Integrin alpha-V light chain]	ITGAV	1	50.1073	46.994	48.5507	2.20139	28.6418	27.4953	28.0685	0.81071	0.578128
P10321	HLA class I histocompatibility antigen, C alpha chain (HLA-C) (HLA-Cw) (Human leukocyte antigen C)	HLA-C	1	49.3812	47.9432	48.6622	1.01678	63.5953	62.045	62.8202	1.09624	1.29094
P32004	Neural cell adhesion molecule L1 (N-CAM-L1) (NCAM-L1) (CD antigen CD171)	L1CAM	1	52.1554	49.4613	50.8083	1.90505	18.3347	20.078	19.2063	1.23272	0.378016
P10643	Complement component C7	C7	1	55.4744	55.6285	55.5515	0.108967	41.4698	45.436	43.4529	2.80452	0.78221
Q16832	Discoidin domain-containing receptor 2 (Discoidin domain receptor 2) (EC 2.7.10.1) (CD167 antigen-like family member B) (Discoidin domain-containing receptor tyrosine kinase 2) (Neurotrophic tyrosine kinase, receptor-related 3) (Receptor protein-tyrosine kinase TKT) (Tyrosine-protein kinase TYRO10) (CD antigen CD167b)	DDR2	1	58.6315	52.5166	55.5741	4.3239	57.663	57.9408	57.8019	0.196422	1.04009
Q8N158	Glypican-2 [Cleaved into: Secreted glypican-2]	GPC2	1	59.182	54.3837	56.7829	3.3929	27.8988	31.5987	29.7488	2.61619	0.523904
P02786	Transferrin receptor protein 1 (TR) (TfR) (TfR1) (Trfr) (T9) (p90) (CD antigen CD71) [Cleaved into: Transferrin receptor protein 1, serum form (sTfR)]	TFRC	1	58.2149	55.5219	56.8684	1.90423	29.6973	30.2669	29.9821	0.402812	0.527219
Q12841	Follistatin-related protein 1 (Follistatin-like protein 1)	FSTL1	1	58.8816	58.8647	58.8731	0.0119601	41.3139	42.7941	42.054	1.04665	0.714315
P09486	SPARC (Basement-membrane protein 40) (BM-40) (Osteonectin) (ON) (Secreted protein acidic and rich in cysteine)	SPARC	1	47.9096	70.6444	59.277	16.0759	45.9716	45.4396	45.7056	0.376237	0.771051
P61769	Beta-2-microglobulin [Cleaved into: Beta-2-microglobulin form pI 5.3]	B2M	1	59.9648	59.167	59.5659	0.564103	54.3733	55.713	55.0432	0.947313	0.924072
P05026	Sodium/potassium-transporting ATPase subunit beta-1 (Sodium/potassium-dependent ATPase subunit beta-1)	ATP1B1	1	64.8802	60.4149	62.6475	3.15751	27.7425	31.7979	29.7702	2.86756	0.475201
Q9Y6C2	EMILIN-1 (Elastin microfibril interface-located protein 1) (Elastin microfibril interfacer 1)	EMILIN1	1	62.8874	65.3464	64.1169	1.73878	42.5063	41.7029	42.1046	0.568095	0.656685
Q08380	Galectin-3-binding protein (Basement membrane autoantigen p105) (Lectin galactoside-binding soluble 3-binding protein) (Mac-2-binding protein) (MAC2BP) (Mac-2 BP) (Tumor-associated antigen 90K)	LGALS3BP	1	64.4596	63.9341	64.1968	0.371611	58.5148	58.7118	58.6133	0.139284	0.913025
Q9NV96	Cell cycle control protein 50A (P4-ATPase flippase complex beta subunit TMEM30A) (Transmembrane protein 30A)	TMEM30A	1	65.2838	63.2947	64.2892	1.40653	56.2861	58.1782	57.2322	1.33797	0.890229
Q969P0	Immunoglobulin superfamily member 8 (IgSF8) (CD81 partner 3) (Glu-Trp-Ile EWI motif-containing protein 2) (EWI-2) (Keratinocytes-associated transmembrane protein 4) (KCT-4) (LIR-D1) (Prostaglandin regulatory-like protein) (PGRL) (CD antigen CD316)	IGSF8	1	68.0583	61.97	65.0141	4.30508	19.2995	21.1008	20.2002	1.2737	0.310704
O15240	Neurosecretory protein VGF [Cleaved into: Neuroendocrine regulatory peptide-1 (NERP-1); Neuroendocrine regulatory peptide-2 (NERP-2); VGF-derived peptide TLQP-21; VGF-derived peptide TLQP-62; Antimicrobial peptide VGF[554-577]]	VGF	1	67.3746	68.2701	67.8224	0.633177	33.7612	35.4635	34.6124	1.20366	0.510338
Q9UBP4	Dickkopf-related protein 3 (Dickkopf-3) (Dkk-3) (hDkk-3)	DKK3	1	74.7558	71.9747	73.3652	1.96653	65.2512	68.9595	67.1054	2.62216	0.914676
P16035	Metalloproteinase inhibitor 2 (CSC-21K) (Tissue inhibitor of metalloproteinases 2) (TIMP-2)	TIMP2	1	75.7246	77.2189	76.4718	1.0566	67.7388	66.7122	67.2255	0.725954	0.879089
P18065	Insulin-like growth factor-binding protein 2 (IBP-2) (IGF-binding protein 2) (IGFBP-2)	IGFBP2	1	77.7139	79.4501	78.582	1.22767	77.6486	69.9925	73.8206	5.41371	0.939408
Q15113	Procollagen C-endopeptidase enhancer 1 (Procollagen COOH-terminal proteinase enhancer 1) (PCPE-1) (Procollagen C-proteinase enhancer 1) (Type 1 procollagen C-proteinase enhancer protein) (Type I procollagen COOH-terminal proteinase enhancer)	PCOLCE	1	79.8926	81.1509	80.5218	0.889751	64.8543	60.6748	62.7646	2.95535	0.779473
Q06481	Amyloid beta precursor like protein 2 (APPH) (Amyloid beta (A4) precursor-like protein 2) (Amyloid protein homolog) (Amyloid-like protein 2) (APLP-2) (CDEI box-binding protein) (CDEBP) (Sperm membrane protein YWK-II)	APLP2	1	81.0077	80.2149	80.6113	0.560639	72.8828	77.2903	75.0866	3.11654	0.931464
P05067	Amyloid-beta precursor protein (APP) (ABPP) (APPI) (Alzheimer disease amyloid A4 protein homolog) (Alzheimer disease amyloid protein) (Amyloid precursor protein) (Amyloid-beta (A4) precursor protein) (Amyloid-beta A4 protein) (Cerebral vascular amyloid peptide) (CVAP) (PreA4) (Protease nexin-II) (PN-II) [Cleaved into: N-APP; Soluble APP-alpha (S-APP-alpha); Soluble APP-beta (S-APP-beta); C99 (Bet…	APP	1	83.0764	82.4853	82.7809	0.417932	70.285	71.977	71.131	1.19646	0.859269

## Sheet: D7-D10 overlap
Protein info				Metabolic replacement fraction (MRF, %)
Uniprot ID	Protein names	Gene name	secretome?	D7_rep1	D7_rep2	D7_ave	D7_std	D10_rep1	D10_rep2	D10_ave	D10_std	D10/D7
P27797	Calreticulin (CRP55) (Calregulin) (Endoplasmic reticulum resident protein 60) (ERp60) (HACBP) (grp60)	CALR	1	1.48443	1.47317	1.4788	0.00796164	3.90289	3.1158	3.50934	0.556558	2.3731
P07237	Protein disulfide-isomerase (PDI) (EC 5.3.4.1) (Cellular thyroid hormone-binding protein) (Prolyl 4-hydroxylase subunit beta) (p55)	P4HB	1	1.45405	1.51781	1.48593	0.0450865	2.08836	2.68312	2.38574	0.420563	1.60556
P27824	Calnexin (IP90) (Major histocompatibility complex class I antigen-binding protein p88) (p90)	CANX	1	1.63406	1.41723	1.52564	0.153321	0.862624	0.934662	0.898643	0.0509383	0.589027
P30040	Endoplasmic reticulum resident protein 29 (ERp29) (Endoplasmic reticulum resident protein 28) (ERp28) (Endoplasmic reticulum resident protein 31) (ERp31)	ERP29	1	1.64547	1.74404	1.69476	0.0697009	1.31683	1.32433	1.32058	0.00530187	0.779213
P35232	Prohibitin	PHB	1	1.95396	1.4455	1.69973	0.359536	6.37984	6.25056	6.3152	0.0914168	3.71541
Q15084	Protein disulfide-isomerase A6 (EC 5.3.4.1) (Endoplasmic reticulum protein 5) (ER protein 5) (ERp5) (Protein disulfide isomerase P5) (Thioredoxin domain-containing protein 7)	PDIA6	1	1.72415	1.74008	1.73212	0.0112666	0.848342	0.891108	0.869725	0.0302403	0.502116
P30101	Protein disulfide-isomerase A3 (EC 5.3.4.1) (58 kDa glucose-regulated protein) (58 kDa microsomal protein) (p58) (Disulfide isomerase ER-60) (Endoplasmic reticulum resident protein 57) (ER protein 57) (ERp57) (Endoplasmic reticulum resident protein 60) (ER protein 60) (ERp60)	PDIA3	1	1.72357	1.75746	1.74052	0.023963	0.839385	0.855351	0.847368	0.0112896	0.486848
P13667	Protein disulfide-isomerase A4 (EC 5.3.4.1) (Endoplasmic reticulum resident protein 70) (ER protein 70) (ERp70) (Endoplasmic reticulum resident protein 72) (ER protein 72) (ERp-72) (ERp72)	PDIA4	1	1.76682	1.74491	1.75587	0.0154926	0.603022	0.758641	0.680831	0.110039	0.387746
Q07065	Cytoskeleton-associated protein 4 (63-kDa cytoskeleton-linking membrane protein) (Climp-63) (p63)	CKAP4	1	1.70271	1.91857	1.81064	0.15264	5.27639	3.96426	4.62032	0.927816	2.55177
Q14257	Reticulocalbin-2 (Calcium-binding protein ERC-55) (E6-binding protein) (E6BP)	RCN2	1	1.81881	1.87035	1.84458	0.0364475	4.46767	3.68575	4.07671	0.552895	2.2101
P14625	Endoplasmin (94 kDa glucose-regulated protein) (GRP-94) (Heat shock protein 90 kDa beta member 1) (Tumor rejection antigen 1) (gp96 homolog)	HSP90B1	1	1.84223	1.85793	1.85008	0.0111033	0.801415	0.78684	0.794128	0.0103066	0.42924
O43852	Calumenin (Crocalbin) (IEF SSP 9302)	CALU	1	1.85513	1.89163	1.87338	0.0258046	1.9849	1.3254	1.65515	0.466341	0.88351
Q9Y4L1	Hypoxia up-regulated protein 1 (150 kDa oxygen-regulated protein) (ORP-150) (170 kDa glucose-regulated protein) (GRP-170)	HYOU1	1	1.92559	1.8322	1.8789	0.0660361	1.02988	1.01146	1.02067	0.0130236	0.54323
P14314	Glucosidase 2 subunit beta (80K-H protein) (Glucosidase II subunit beta) (Protein kinase C substrate 60.1 kDa protein heavy chain) (PKCSH)	PRKCSH	1	1.84174	2.00181	1.92178	0.113184	1.45851	3.20198	2.33025	1.23282	1.21255
P50454	Serpin H1 (47 kDa heat shock protein) (Arsenic-transactivated protein 3) (AsTP3) (Cell proliferation-inducing gene 14 protein) (Collagen-binding protein) (Colligin) (Rheumatoid arthritis-related antigen RA-A47)	SERPINH1	1	1.93579	2.02792	1.98186	0.0651503	6.28605	5.68751	5.98678	0.423229	3.0208
Q15293	Reticulocalbin-1	RCN1	1	1.82816	2.2112	2.01968	0.270853	4.91712	3.83127	4.37419	0.767812	2.16579
Q14697	Neutral alpha-glucosidase AB (EC 3.2.1.207) (Alpha-glucosidase 2) (Glucosidase II subunit alpha)	GANAB	1	2.04395	2.00805	2.026	0.0253851	1.21476	1.1886	1.20168	0.0184977	0.59313
Q9BS26	Endoplasmic reticulum resident protein 44 (ER protein 44) (ERp44) (Thioredoxin domain-containing protein 4)	ERP44	1	2.10226	1.95867	2.03046	0.101531	1.24315	2.14067	1.69191	0.634644	0.833264
P11021	Endoplasmic reticulum chaperone BiP (EC 3.6.4.10) (78 kDa glucose-regulated protein) (GRP-78) (Binding-immunoglobulin protein) (BiP) (Heat shock protein 70 family protein 5) (HSP70 family protein 5) (Heat shock protein family A member 5) (Immunoglobulin heavy chain-binding protein)	HSPA5	1	2.00094	2.07618	2.03856	0.0532	0.60804	0.604978	0.606509	0.00216552	0.297518
Q9NYU2	UDP-glucose:glycoprotein glucosyltransferase 1 (UGT1) (hUGT1) (EC 2.4.1.-) (UDP--Glc:glycoprotein glucosyltransferase) (UDP-glucose ceramide glucosyltransferase-like 1)	UGGT1	1	1.77502	2.32105	2.04804	0.386097	3.65003	5.72112	4.68558	1.46449	2.28784
Q8NBS9	Thioredoxin domain-containing protein 5 (Endoplasmic reticulum resident protein 46) (ER protein 46) (ERp46) (Thioredoxin-like protein p46)	TXNDC5	1	2.13713	2.29642	2.21678	0.112639	2.99823	2.09641	2.54732	0.637682	1.14911
Q969H8	Myeloid-derived growth factor (MYDGF)	MYDGF	1	1.76634	2.95766	2.362	0.842388	1.69382	1.38884	1.54133	0.215651	0.652552
Q92504	Zinc transporter SLC39A7 (Histidine-rich membrane protein Ke4) (Really interesting new gene 5 protein) (Solute carrier family 39 member 7) (Zrt-, Irt-like protein 7) (ZIP7)	SLC39A7	1	2.78974	1.95953	2.37464	0.587044	1.10222	1.21974	1.16098	0.0831012	0.488907
O95302	Peptidyl-prolyl cis-trans isomerase FKBP9 (PPIase FKBP9) (EC 5.2.1.8) (63 kDa FK506-binding protein) (63 kDa FKBP) (FKBP-63) (FK506-binding protein 9) (FKBP-9) (Rotamase)	FKBP9	1	2.63158	2.3304	2.48099	0.212966	3.76435	6.67524	5.2198	2.05831	2.10392
Q8IXB1	DnaJ homolog subfamily C member 10 (EC 1.8.4.-) (Endoplasmic reticulum DNA J domain-containing protein 5) (ER-resident protein ERdj5) (ERdj5) (Macrothioredoxin) (MTHr)	DNAJC10	1	2.37321	2.62191	2.49756	0.175854	3.3626	4.76036	4.06148	0.988371	1.62618
Q4KWH8	1-phosphatidylinositol 4,5-bisphosphate phosphodiesterase eta-1 (EC 3.1.4.11) (Phosphoinositide phospholipase C-eta-1) (Phospholipase C-eta-1) (PLC-eta-1) (Phospholipase C-like protein 3) (PLC-L3)	PLCH1	1	2.30387	2.71247	2.50817	0.288926	1.71469	3.53533	2.62501	1.28739	1.04658
Q96AY3	Peptidyl-prolyl cis-trans isomerase FKBP10 (PPIase FKBP10) (EC 5.2.1.8) (65 kDa FK506-binding protein) (65 kDa FKBP) (FKBP-65) (FK506-binding protein 10) (FKBP-10) (Immunophilin FKBP65) (Rotamase)	FKBP10	1	2.76223	2.81043	2.78633	0.0340808	6.44999	5.64979	6.04989	0.565832	2.17127
Q6UXH1	Protein disulfide isomerase CRELD2 (EC 5.3.4.1) (Cysteine-rich with EGF-like domain protein 2)	CRELD2	1	1.95953	3.82118	2.89036	1.31639	5.18424	2.59848	3.89136	1.82841	1.34632
Q14165	Malectin	MLEC	1	1.6418	4.25555	2.94867	1.84821	3.243	2.11136	2.67718	0.800193	0.907927
P11498	Pyruvate carboxylase, mitochondrial (EC 6.4.1.1) (Pyruvic carboxylase) (PCB)	PC	0	4.81457	1.20744	3.01101	2.55063	5.61897	4.52923	5.0741	0.770566	1.68518
P17066	Heat shock 70 kDa protein 6 (Heat shock 70 kDa protein B')	HSPA6	1	3.21894	2.93251	3.07572	0.202538	0.743422	1.16751	0.955465	0.299874	0.310647
Q9UBS4	DnaJ homolog subfamily B member 11 (APOBEC1-binding protein 2) (ABBP-2) (DnaJ protein homolog 9) (ER-associated DNAJ) (ER-associated Hsp40 co-chaperone) (Endoplasmic reticulum DNA J domain-containing protein 3) (ER-resident protein ERdj3) (ERdj3) (ERj3p) (HEDJ) (Human DnaJ protein 9) (hDj-9) (PWP1-interacting protein 4)	DNAJB11	1	1.94156	5.24022	3.59089	2.3325	4.00565	2.75798	3.38182	0.882239	0.941777
Q9BTV4	Transmembrane protein 43 (Protein LUMA)	TMEM43	1	5.76581	1.78824	3.77703	2.81257	2.90668	4.03872	3.4727	0.800473	0.919428
P04843	Dolichyl-diphosphooligosaccharide--protein glycosyltransferase subunit 1 (Dolichyl-diphosphooligosaccharide--protein glycosyltransferase 67 kDa subunit) (Ribophorin I) (RPN-I) (Ribophorin-1)	RPN1	1	3.6218	3.96214	3.79197	0.240658	2.47537	2.29308	2.38423	0.128896	0.628757
P49257	Protein ERGIC-53 (ER-Golgi intermediate compartment 53 kDa protein) (Gp58) (Intracellular mannose-specific lectin MR60) (Lectin mannose-binding 1)	LMAN1	1	1.93435	5.82243	3.87839	2.74929	14.4033	9.61759	12.0105	3.38404	3.09677
Q96A33	PAT complex subunit CCDC47 (Calumin) (Coiled-coil domain-containing protein 47)	CCDC47	1	5.74334	2.33812	4.04073	2.40785	3.32373	3.0208	3.17227	0.2142	0.785072
P46977	Dolichyl-diphosphooligosaccharide--protein glycosyltransferase subunit STT3A (Oligosaccharyl transferase subunit STT3A) (STT3-A) (EC 2.4.99.18) (B5) (Integral membrane protein 1) (Transmembrane protein TMC)	STT3A	1	4.15167	3.96223	4.05695	0.133954	7.79731	2.87028	5.33379	3.48393	1.31473
P09211	Glutathione S-transferase P (EC 2.5.1.18) (GST class-pi) (GSTP1-1)	GSTP1	1	4.75184	3.39079	4.07131	0.962405	2.60702	3.56696	3.08699	0.678784	0.758229
P55145	Mesencephalic astrocyte-derived neurotrophic factor (Arginine-rich protein) (Protein ARMET)	MANF	1	3.29531	4.85116	4.07324	1.10016	2.62769	1.91694	2.27231	0.502579	0.557864
O60568	Multifunctional procollagen lysine hydroxylase and glycosyltransferase LH3 [Includes: Procollagen-lysine,2-oxoglutarate 5-dioxygenase 3 (EC 1.14.11.4) (Lysyl hydroxylase 3) (LH3); Procollagen glycosyltransferase (EC 2.4.1.50) (EC 2.4.1.66) (Galactosylhydroxylysine-glucosyltransferase) (Procollagen galactosyltransferase) (Procollagen glucosyltransferase)]	PLOD3	1	3.94055	4.2473	4.09393	0.216906	9.51209	10.9306	10.2213	1.00304	2.49671
Q5JTV8	Torsin-1A-interacting protein 1 (Lamin-associated protein 1B) (LAP1B)	TOR1AIP1	1	4.30787	4.00086	4.15436	0.217088	4.3064	4.32307	4.31473	0.0117827	1.0386
Q96S66	Chloride channel CLIC-like protein 1 (Mid-1-related chloride channel protein 1)	CLCC1	1	4.37302	4.36635	4.36968	0.00472062	5.1775	5.8587	5.5181	0.481679	1.26281
P13674	Prolyl 4-hydroxylase subunit alpha-1 (4-PH alpha-1) (EC 1.14.11.2) (Procollagen-proline,2-oxoglutarate-4-dioxygenase subunit alpha-1)	P4HA1	1	5.12154	3.80906	4.4653	0.92806	10.2278	9.45556	9.84165	0.546025	2.20403
P22314	Ubiquitin-like modifier-activating enzyme 1 (EC 6.2.1.45) (Protein A1S9) (Ubiquitin-activating enzyme E1)	UBA1	1	3.58063	5.39128	4.48595	1.28032	7.88793	8.0239	7.95591	0.0961505	1.77352
Q9P035	Very-long-chain (3R)-3-hydroxyacyl-CoA dehydratase 3 (EC 4.2.1.134) (3-hydroxyacyl-CoA dehydratase 3) (HACD3) (Butyrate-induced protein 1) (B-ind1) (hB-ind1) (Protein-tyrosine phosphatase-like A domain-containing protein 1)	HACD3	1	4.17812	4.86719	4.52265	0.487242	5.64088	3.57635	4.60862	1.45984	1.01901
Q96D15	Reticulocalbin-3 (EF-hand calcium-binding protein RLP49)	RCN3	1	5.45604	4.1105	4.78327	0.951442	9.07901	8.92822	9.00361	0.106621	1.88232
Q96JJ7	Protein disulfide-isomerase TMX3 (EC 5.3.4.1) (Thioredoxin domain-containing protein 10) (Thioredoxin-related transmembrane protein 3)	TMX3	1	5.17309	4.40191	4.7875	0.545308	7.37576	3.75639	5.56607	2.55928	1.16263
Q9Y3Q3	Transmembrane emp24 domain-containing protein 3 (Membrane protein p24B) (p24 family protein gamma-4) (p24gamma4) (p26)	TMED3	1	5.07065	4.58826	4.82945	0.341105	3.35176	3.55868	3.45522	0.146317	0.715448
Q12797	Aspartyl/asparaginyl beta-hydroxylase (EC 1.14.11.16) (Aspartate beta-hydroxylase) (ASP beta-hydroxylase) (Peptide-aspartate beta-dioxygenase)	ASPH	1	6.7486	3.005	4.8768	2.64713	5.97642	8.13045	7.05344	1.52313	1.44632
O14656	Torsin-1A (Dystonia 1 protein) (Torsin ATPase-1A) (EC 3.6.4.-) (Torsin family 1 member A)	TOR1A	1	4.76	5.54757	5.15378	0.556895	5.32159	7.1644	6.243	1.30307	1.21134
Q9BWS9	Chitinase domain-containing protein 1 (Stabilin-1-interacting chitinase-like protein) (SI-CLP)	CHID1	1	5.34874	5.03044	5.18959	0.225072	5.71366	4.34439	5.02902	0.968218	0.96906
Q5JRA6	Transport and Golgi organization protein 1 homolog (TANGO1) (C219-reactive peptide) (D320) (Melanoma inhibitory activity protein 3)	MIA3	1	4.9069	5.57638	5.24164	0.473392	11.426	11.1877	11.3069	0.168542	2.15712
Q16658	Fascin (55 kDa actin-bundling protein) (Singed-like protein) (p55)	FSCN1	1	8.93013	1.61005	5.27009	5.17608	6.23016	5.37257	5.80136	0.606411	1.10081
O95881	Thioredoxin domain-containing protein 12 (EC 1.8.4.2) (Endoplasmic reticulum resident protein 18) (ER protein 18) (ERp18) (Endoplasmic reticulum resident protein 19) (ER protein 19) (ERp19) (Thioredoxin-like protein p19) (hTLP19)	TXNDC12	1	5.331	5.43333	5.38216	0.0723564	2.65196	2.40284	2.5274	0.17615	0.469588
O15260	Surfeit locus protein 4	SURF4	1	6.3367	4.6232	5.47995	1.21163	1.98836	3.29615	2.64226	0.924746	0.482168
Q8N766	ER membrane protein complex subunit 1	EMC1	1	5.89041	5.28662	5.58852	0.426948	4.65403	9.53174	7.09288	3.44906	1.26919
P30533	Alpha-2-macroglobulin receptor-associated protein (Alpha-2-MRAP) (Low density lipoprotein receptor-related protein-associated protein 1) (RAP)	LRPAP1	1	6.06995	5.50812	5.78903	0.397272	6.81404	8.01561	7.41482	0.849641	1.28084
P61009	Signal peptidase complex subunit 3 (EC 3.4.-.-) (Microsomal signal peptidase 22/23 kDa subunit) (SPC22/23) (SPase 22/23 kDa subunit)	SPCS3	1	6.76052	4.9716	5.86606	1.26495	4.74421	4.92281	4.83351	0.126287	0.82398
Q96HE7	ERO1-like protein alpha (ERO1-L) (ERO1-L-alpha) (EC 1.8.4.-) (Endoplasmic oxidoreductin-1-like protein) (Endoplasmic reticulum oxidoreductase alpha) (Oxidoreductin-1-L-alpha)	ERO1A	1	6.37072	5.62512	5.99792	0.527221	5.75533	6.91345	6.33439	0.818909	1.0561
P13591	Neural cell adhesion molecule 1 (N-CAM-1) (NCAM-1) (CD antigen CD56)	NCAM1	1	8.20551	3.82544	6.01547	3.09718	3.39088	3.58305	3.48697	0.13588	0.579666
Q8NBJ5	Procollagen galactosyltransferase 1 (EC 2.4.1.50) (Collagen beta(1-O)galactosyltransferase 1) (ColGalT 1) (Glycosyltransferase 25 family member 1) (Hydroxylysine galactosyltransferase 1)	COLGALT1	1	6.31906	5.89174	6.1054	0.30216	20.0141	30.9163	25.4652	7.70905	4.17093
O14657	Torsin-1B (Torsin ATPase-1B) (EC 3.6.4.-) (Torsin family 1 member B)	TOR1B	1	6.35871	6.06589	6.2123	0.207057	6.83348	7.90082	7.36715	0.75472	1.1859
P04844	Dolichyl-diphosphooligosaccharide--protein glycosyltransferase subunit 2 (Dolichyl-diphosphooligosaccharide--protein glycosyltransferase 63 kDa subunit) (RIBIIR) (Ribophorin II) (RPN-II) (Ribophorin-2)	RPN2	1	6.25521	6.2248	6.24001	0.0215078	6.53743	6.29518	6.4163	0.171292	1.02825
P62241	40S ribosomal protein S8 (Small ribosomal subunit protein eS8)	RPS8	1	7.66952	5.16815	6.41883	1.76874	11.6147	8.48642	10.0506	2.21204	1.56579
Q96DZ1	Endoplasmic reticulum lectin 1 (ER lectin) (Erlectin) (XTP3-transactivated gene B protein)	ERLEC1	1	6.03288	6.98522	6.50905	0.673411	5.15007	5.07912	5.11459	0.0501661	0.785767
P23284	Peptidyl-prolyl cis-trans isomerase B (PPIase B) (EC 5.2.1.8) (CYP-S1) (Cyclophilin B) (Rotamase B) (S-cyclophilin) (SCYLP)	PPIB	1	5.60998	7.56216	6.58607	1.3804	5.62396	6.90461	6.26428	0.905552	0.951142
O94905	Erlin-2 (Endoplasmic reticulum lipid raft-associated protein 2) (Stomatin-prohibitin-flotillin-HflC/K domain-containing protein 2) (SPFH domain-containing protein 2)	ERLIN2	1	3.71228	9.46375	6.58802	4.06691	6.01027	5.53231	5.77129	0.337966	0.876029
P50990	T-complex protein 1 subunit theta (TCP-1-theta) (CCT-theta) (Chaperonin containing T-complex polypeptide 1 subunit 8) (Renal carcinoma antigen NY-REN-15)	CCT8	1	7.25687	6.27911	6.76799	0.69138	5.23285	4.28011	4.75648	0.673687	0.702791
Q9UGP8	Translocation protein SEC63 homolog	SEC63	1	7.28129	6.33275	6.80702	0.670722	5.76945	10.021	7.89521	3.00627	1.15986
O96005	Cleft lip and palate transmembrane protein 1	CLPTM1	1	8.38422	5.34059	6.8624	2.15217	7.85414	5.89422	6.87418	1.38587	1.00172
Q13162	Peroxiredoxin-4 (EC 1.11.1.24) (Antioxidant enzyme AOE372) (AOE37-2) (Peroxiredoxin IV) (Prx-IV) (Thioredoxin peroxidase AO372) (Thioredoxin-dependent peroxide reductase A0372) (Thioredoxin-dependent peroxiredoxin 4)	PRDX4	1	7.38708	6.50885	6.94797	0.621003	10.3846	2.79078	6.5877	5.36966	0.948148
Q8TEM1	Nuclear pore membrane glycoprotein 210 (Nuclear pore protein gp210) (Nuclear envelope pore membrane protein POM 210) (POM210) (Nucleoporin Nup210) (Pore membrane protein of 210 kDa)	NUP210	1	7.65665	6.45166	7.05415	0.852059	6.29114	10.4921	8.39163	2.97053	1.1896
Q969X5	Endoplasmic reticulum-Golgi intermediate compartment protein 1 (ER-Golgi intermediate compartment 32 kDa protein) (ERGIC-32)	ERGIC1	1	7.26951	6.90703	7.08827	0.256313	5.56853	8.1367	6.85261	1.81597	0.966754
Q9BRR6	ADP-dependent glucokinase (ADP-GK) (ADPGK) (EC 2.7.1.147) (RbBP-35)	ADPGK	1	6.16963	8.20281	7.18622	1.43768	6.5106	4.59062	5.55061	1.35763	0.772397
Q02809	Procollagen-lysine,2-oxoglutarate 5-dioxygenase 1 (EC 1.14.11.4) (Lysyl hydroxylase 1) (LH1)	PLOD1	1	5.10641	9.34228	7.22435	2.99521	11.8438	10.2962	11.07	1.09431	1.53232
P51572	B-cell receptor-associated protein 31 (BCR-associated protein 31) (Bap31) (6C6-AG tumor-associated antigen) (Protein CDM) (p28)	BCAP31	1	4.33313	10.1414	7.23729	4.10709	3.2181	3.93972	3.57891	0.510266	0.49451
P13639	Elongation factor 2 (EF-2)	EEF2	1	7.84336	6.69936	7.27136	0.80893	8.25612	4.52595	6.39104	2.63763	0.878933
Q00839	Heterogeneous nuclear ribonucleoprotein U (hnRNP U) (GRIP120) (Nuclear p120 ribonucleoprotein) (Scaffold-attachment factor A) (SAF-A) (p120) (pp120)	HNRNPU	0	6.48306	8.06931	7.27619	1.12165	4.34082	5.89334	5.11708	1.09779	0.703264
Q9BU23	Lipase maturation factor 2 (Transmembrane protein 112B) (Transmembrane protein 153)	LMF2	1	6.91163	7.73537	7.3235	0.582478	13.8889	9.28718	11.588	3.25388	1.58231
P04406	Glyceraldehyde-3-phosphate dehydrogenase (GAPDH) (EC 1.2.1.12) (Peptidyl-cysteine S-nitrosylase GAPDH) (EC 2.6.99.-)	GAPDH	1	7.69892	6.98609	7.34251	0.504051	8.73906	4.85243	6.79574	2.74826	0.925535
Q75T13	GPI inositol-deacylase (EC 3.1.-.-) (Post-GPI attachment to proteins factor 1) (hPGAP1)	PGAP1	1	7.9688	7.5906	7.7797	0.267426	5.37257	6.81378	6.09317	1.01909	0.783214
P55072	Transitional endoplasmic reticulum ATPase (TER ATPase) (EC 3.6.4.6) (15S Mg(2+)-ATPase p97 subunit) (Valosin-containing protein) (VCP)	VCP	1	9.69921	5.96095	7.83008	2.64335	10.0606	5.0702	7.56541	3.52876	0.966199
Q96HD1	Protein disulfide isomerase CRELD1 (EC 5.3.4.1) (Cysteine-rich with EGF-like domain protein 1)	CRELD1	1	7.83665	7.82476	7.8307	0.0084098	2.63935	2.93213	2.78574	0.207026	0.355746
P05165	Propionyl-CoA carboxylase alpha chain, mitochondrial (PCCase subunit alpha) (EC 6.4.1.3) (Propanoyl-CoA:carbon dioxide ligase subunit alpha)	PCCA	0	7.53532	8.15914	7.84723	0.441111	7.07166	5.15591	6.11379	1.35464	0.779101
O75718	Cartilage-associated protein	CRTAP	1	8.08072	7.8561	7.96841	0.15883	8.43715	6.18477	7.31096	1.59267	0.917493
Q14696	LRP chaperone MESD (LDLR chaperone MESD) (Mesoderm development LRP chaperone MESD) (Mesoderm development candidate 2) (Mesoderm development protein) (Renal carcinoma antigen NY-REN-61)	MESD	1	10.2994	5.64809	7.97376	3.28898	6.42601	2.8932	4.6596	2.49807	0.584367
P62873	Guanine nucleotide-binding protein G(I)/G(S)/G(T) subunit beta-1 (Transducin beta chain 1)	GNB1	1	12.1813	4.34274	8.26204	5.54272	15.9395	11.3915	13.6655	3.21595	1.65401
Q8TCJ2	Dolichyl-diphosphooligosaccharide--protein glycosyltransferase subunit STT3B (Oligosaccharyl transferase subunit STT3B) (STT3-B) (EC 2.4.99.18) (Source of immunodominant MHC-associated peptides homolog)	STT3B	1	5.84026	10.7175	8.27887	3.44871	10.0153	6.68865	8.35197	2.35229	1.00883
Q9UHG3	Prenylcysteine oxidase 1 (EC 1.8.3.5) (Prenylcysteine lyase)	PCYOX1	1	8.11366	8.49111	8.30238	0.2669	7.55925	3.85364	5.70645	2.62026	0.687326
Q13724	Mannosyl-oligosaccharide glucosidase (EC 3.2.1.106) (Processing A-glucosidase I)	MOGS	1	11.0439	5.61158	8.32774	3.84123	14.4802	6.43888	10.4595	5.68608	1.25599
Q9Y3B3	Transmembrane emp24 domain-containing protein 7 (p24 family protein gamma-3) (p24gamma3) (p27)	TMED7	1	7.50846	9.3431	8.42578	1.29728	7.94465	4.50863	6.22664	2.42964	0.738998
Q12907	Vesicular integral-membrane protein VIP36 (Glycoprotein GP36b) (Lectin mannose-binding 2) (Vesicular integral-membrane protein 36) (VIP36)	LMAN2	1	10.0606	7.27519	8.6679	1.9696	2.54133	3.94304	3.24219	0.991159	0.374045
P62258	14-3-3 protein epsilon (14-3-3E)	YWHAE	1	7.12414	10.2415	8.68279	2.20427	4.8974	3.57626	4.23683	0.934189	0.487957
Q8N5M9	Protein jagunal homolog 1	JAGN1	1	1.89403	15.7526	8.82331	9.79947	3.16552	6.45332	4.80942	2.32482	0.545081
P78357	Contactin-associated protein 1 (Caspr) (Caspr1) (Neurexin IV) (Neurexin-4) (p190)	CNTNAP1	1	8.05113	9.64046	8.8458	1.12382	9.60043	4.47378	7.03711	3.62509	0.795531
Q96KA5	Cleft lip and palate transmembrane protein 1-like protein (CLPTM1-like protein) (Cisplatin resistance-related protein 9) (CRR9p)	CLPTM1L	0	8.03803	9.77742	8.90772	1.22994	4.39798	8.64309	6.52054	3.00175	0.732009
P14618	Pyruvate kinase PKM (EC 2.7.1.40) (Cytosolic thyroid hormone-binding protein) (CTHBP) (Opa-interacting protein 3) (OIP-3) (Pyruvate kinase 2/3) (Pyruvate kinase muscle isozyme) (Thyroid hormone-binding protein 1) (THBP1) (Tumor M2-PK) (p58)	PKM	1	5.99807	11.864	8.93103	4.14783	4.11151	4.74322	4.42736	0.446686	0.495728
P49755	Transmembrane emp24 domain-containing protein 10 (Protein TMED10) (21 kDa transmembrane-trafficking protein) (S31I125) (S31III125) (Tmp-21-I) (Transmembrane protein Tmp21) (p23) (p24 family protein delta-1) (p24delta1) (p24delta)	TMED10	1	4.70673	13.3066	9.00665	6.08101	11.1443	5.93627	8.54028	3.68262	0.948219
P80303	Nucleobindin-2 (DNA-binding protein NEFA) (Epididymis secretory protein Li 109) (Gastric cancer antigen Zg4) (Prepronesfatin) [Cleaved into: Nesfatin-1]	NUCB2	1	8.70323	9.63964	9.17144	0.662144	3.6659	4.78929	4.22759	0.794358	0.460952
Q8N2K0	Lysophosphatidylserine lipase ABHD12 (EC 3.1.-.-) (2-arachidonoylglycerol hydrolase ABHD12) (Abhydrolase domain-containing protein 12) (hABHD12) (Monoacylglycerol lipase ABHD12) (EC 3.1.1.23) (Oxidized phosphatidylserine lipase ABHD12) (EC 3.1.-.-)	ABHD12	1	6.39482	12.0044	9.19959	3.96654	5.56318	6.25609	5.90964	0.489965	0.64238
Q9Y680	Peptidyl-prolyl cis-trans isomerase FKBP7 (PPIase FKBP7) (EC 5.2.1.8) (23 kDa FK506-binding protein) (23 kDa FKBP) (FKBP-23) (FK506-binding protein 7) (FKBP-7) (Rotamase)	FKBP7	1	9.8888	8.76978	9.32929	0.79127	11.8733	12.4596	12.1665	0.414586	1.30411
P62937	Peptidyl-prolyl cis-trans isomerase A (PPIase A) (EC 5.2.1.8) (Cyclophilin A) (Cyclosporin A-binding protein) (Rotamase A) [Cleaved into: Peptidyl-prolyl cis-trans isomerase A, N-terminally processed]	PPIA	1	8.0971	10.9068	9.50195	1.98675	3.02833	6.48079	4.75456	2.44126	0.500377
Q969V3	Nicalin (Nicastrin-like protein)	NCLN	1	13.8302	5.36128	9.59576	5.98846	10.3155	7.43321	8.87436	2.0381	0.92482
P08238	Heat shock protein HSP 90-beta (HSP 90) (Heat shock 84 kDa) (HSP 84) (HSP84)	HSP90AB1	1	12.4665	7.09178	9.77915	3.80052	3.74333	2.88999	3.31666	0.603397	0.339156
Q92823	Neuronal cell adhesion molecule (Nr-CAM) (Neuronal surface protein Bravo) (hBravo) (NgCAM-related cell adhesion molecule) (Ng-CAM-related)	NRCAM	1	9.7204	10.0193	9.86987	0.211384	7.93643	10.5794	9.25789	1.86883	0.937995
P62805	Histone H4	H4C1	1	9.85062	9.98614	9.91838	0.0958238	1.83259	4.49768	3.16514	1.8845	0.319118
P29373	Cellular retinoic acid-binding protein 2 (Cellular retinoic acid-binding protein II) (CRABP-II)	CRABP2	1	11.6358	8.70981	10.1728	2.06898	17.1946	2.6906	9.94258	10.2558	0.977368
O15460	Prolyl 4-hydroxylase subunit alpha-2 (4-PH alpha-2) (EC 1.14.11.2) (Procollagen-proline,2-oxoglutarate-4-dioxygenase subunit alpha-2)	P4HA2	1	9.30363	11.2555	10.2796	1.38016	16.6354	21.611	19.1232	3.51831	1.86032
Q01082	Spectrin beta chain, non-erythrocytic 1 (Beta-II spectrin) (Fodrin beta chain) (Spectrin, non-erythroid beta chain 1)	SPTBN1	1	10.0307	10.5858	10.3082	0.392496	15.6182	9.50144	12.5598	4.32522	1.21843
P10809	60 kDa heat shock protein, mitochondrial (EC 5.6.1.7) (60 kDa chaperonin) (Chaperonin 60) (CPN60) (Heat shock protein 60) (HSP-60) (Hsp60) (HuCHA60) (Mitochondrial matrix protein P1) (P60 lymphocyte protein)	HSPD1	1	9.30117	11.4127	10.3569	1.49308	2.35901	4.26554	3.31228	1.34813	0.319812
P13987	CD59 glycoprotein (1F5 antigen) (20 kDa homologous restriction factor) (HRF-20) (HRF20) (MAC-inhibitory protein) (MAC-IP) (MEM43 antigen) (Membrane attack complex inhibition factor) (MACIF) (Membrane inhibitor of reactive lysis) (MIRL) (Protectin) (CD antigen CD59)	CD59	1	6.47362	14.4648	10.4692	5.65066	12.3038	9.21965	10.7617	2.18081	1.02794
Q99683	Mitogen-activated protein kinase kinase kinase 5 (EC 2.7.11.25) (Apoptosis signal-regulating kinase 1) (ASK-1) (MAPK/ERK kinase kinase 5) (MEK kinase 5) (MEKK 5)	MAP3K5	1	10.4408	10.5081	10.4745	0.0476056	3.69883	3.82183	3.76033	0.0869743	0.359
P26992	Ciliary neurotrophic factor receptor subunit alpha (CNTF receptor subunit alpha) (CNTFR-alpha)	CNTFR	1	11.6967	9.28306	10.4899	1.70667	7.58215	4.937	6.25957	1.8704	0.596726
P63000	Ras-related C3 botulinum toxin substrate 1 (EC 3.6.5.2) (Cell migration-inducing gene 5 protein) (Ras-like protein TC25) (p21-Rac1)	RAC1	1	12.7544	8.97067	10.8625	2.67552	12.5446	6.3844	9.4645	4.35592	0.871296
O15394	Neural cell adhesion molecule 2 (N-CAM-2) (NCAM-2)	NCAM2	1	9.72774	12.0113	10.8695	1.61474	7.04428	6.56502	6.80465	0.338885	0.626029
P00558	Phosphoglycerate kinase 1 (EC 2.7.2.3) (Cell migration-inducing gene 10 protein) (Primer recognition protein 2) (PRP 2)	PGK1	1	15.2018	6.687	10.9444	6.02086	14.9624	16.8372	15.8998	1.32567	1.45278
Q16555	Dihydropyrimidinase-related protein 2 (DRP-2) (Collapsin response mediator protein 2) (CRMP-2) (N2A3) (Unc-33-like phosphoprotein 2) (ULIP-2)	DPYSL2	1	12.5025	9.4367	10.9696	2.16786	4.27581	6.02767	5.15174	1.23875	0.469637
P39656	Dolichyl-diphosphooligosaccharide--protein glycosyltransferase 48 kDa subunit (DDOST 48 kDa subunit) (Oligosaccharyl transferase 48 kDa subunit)	DDOST	1	10.8909	11.0882	10.9896	0.139497	5.96855	5.26275	5.61565	0.499078	0.510999
P00338	L-lactate dehydrogenase A chain (LDH-A) (EC 1.1.1.27) (Cell proliferation-inducing gene 19 protein) (LDH muscle subunit) (LDH-M) (Renal carcinoma antigen NY-REN-59)	LDHA	1	18.0361	4.03743	11.0368	9.89858	3.58221	6.46775	5.02498	2.04039	0.455294
Q9BWP8	Collectin-11 (Collectin kidney protein 1) (CL-K1)	COLEC11	1	9.9026	12.4811	11.1918	1.82325	6.14383	12.9746	9.55922	4.8301	0.854124
Q96BI1	Solute carrier family 22 member 18 (Beckwith-Wiedemann syndrome chromosomal region 1 candidate gene A protein) (Efflux transporter-like protein) (Imprinted multi-membrane-spanning polyspecific transporter-related protein 1) (Organic cation transporter-like protein 2) (ORCTL-2) (Solute carrier family 22 member 1-like) (Tumor-suppressing STF cDNA 5 protein) (Tumor-suppressing subchromosomal transfe…	SLC22A18	1	10.7478	11.6834	11.2156	0.661603	3.91249	3.98123	3.94686	0.0486031	0.351909
Q8NBL1	Protein O-glucosyltransferase 1 (EC 2.4.1.376) (CAP10-like 46 kDa protein) (hCLP46) (KTEL motif-containing protein 1) (Myelodysplastic syndromes relative protein) (O-glucosyltransferase Rumi homolog) (hRumi) (Protein O-xylosyltransferase POGLUT1) (EC 2.4.2.63)	POGLUT1	1	17.6053	4.8489	11.2271	9.02012	5.12109	6.02449	5.57279	0.6388	0.49637
Q9UNW1	Multiple inositol polyphosphate phosphatase 1 (EC 3.1.3.62) (2,3-bisphosphoglycerate 3-phosphatase) (2,3-BPG phosphatase) (EC 3.1.3.80) (Inositol (1,3,4,5)-tetrakisphosphate 3-phosphatase) (Ins(1,3,4,5)P(4) 3-phosphatase)	MINPP1	1	13.6576	9.0446	11.3511	3.26191	7.84659	8.69089	8.26874	0.597014	0.728451
P23528	Cofilin-1 (18 kDa phosphoprotein) (p18) (Cofilin, non-muscle isoform)	CFL1	1	9.57182	13.3944	11.4831	2.70298	6.50282	12.1119	9.30734	3.96619	0.810524
Q9UMX5	Neudesin (Cell immortalization-related protein 2) (Neuron-derived neurotrophic factor) (Protein GIG47) (Secreted protein of unknown function) (SPUF protein)	NENF	1	9.58082	13.4836	11.5322	2.75967	8.69164	4.45918	6.57541	2.99281	0.570178
P48723	Heat shock 70 kDa protein 13 (Microsomal stress-70 protein ATPase core) (Stress-70 protein chaperone microsome-associated 60 kDa protein)	HSPA13	1	15.4791	7.72993	11.6045	5.47953	8.76687	7.62833	8.1976	0.805066	0.706413
Q13085	Acetyl-CoA carboxylase 1 (ACC1) (EC 6.4.1.2) (Acetyl-Coenzyme A carboxylase alpha) (ACC-alpha)	ACACA	0	12.067	11.2822	11.6746	0.554939	25.8963	16.8717	21.384	6.38133	1.83166
Q14554	Protein disulfide-isomerase A5 (EC 5.3.4.1) (Protein disulfide isomerase-related protein)	PDIA5	1	16.6111	6.81864	11.7149	6.9243	13.5763	39.7609	26.6686	18.5153	2.27647
P07858	Cathepsin B (EC 3.4.22.1) (APP secretase) (APPS) (Cathepsin B1) [Cleaved into: Cathepsin B light chain; Cathepsin B heavy chain]	CTSB	1	13.7626	9.85225	11.8074	2.76505	7.53044	9.58327	8.55686	1.45157	0.724701
P27348	14-3-3 protein theta (14-3-3 protein T-cell) (14-3-3 protein tau) (Protein HS1)	YWHAQ	1	15.173	8.57001	11.8715	4.66902	11.7932	3.16636	7.4798	6.10013	0.630064
P15586	N-acetylglucosamine-6-sulfatase (EC 3.1.6.14) (Glucosamine-6-sulfatase) (G6S)	GNS	1	10.3878	14.0561	12.222	2.59387	7.07175	6.51908	6.79541	0.390795	0.555999
P78310	Coxsackievirus and adenovirus receptor (CAR) (hCAR) (CVB3-binding protein) (Coxsackievirus B-adenovirus receptor) (HCVADR)	CXADR	1	15.1565	9.76684	12.4616	3.81103	11.6733	15.1924	13.4328	2.48843	1.07794
P80723	Brain acid soluble protein 1 (22 kDa neuronal tissue-enriched acidic protein) (Neuronal axonal membrane protein NAP-22)	BASP1	1	22.4644	2.8449	12.6546	13.8731	1.15793	15.3274	8.24268	10.0193	0.651356
Q14974	Importin subunit beta-1 (Importin-90) (Karyopherin subunit beta-1) (Nuclear factor p97) (Pore targeting complex 97 kDa subunit) (PTAC97)	KPNB1	1	22.2727	3.04873	12.6607	13.5934	16.8952	6.99958	11.9474	6.99726	0.943657
Q14108	Lysosome membrane protein 2 (85 kDa lysosomal membrane sialoglycoprotein) (LGP85) (CD36 antigen-like 2) (Lysosome membrane protein II) (LIMP II) (Scavenger receptor class B member 2) (CD antigen CD36)	SCARB2	1	13.805	11.5795	12.6923	1.57363	7.84446	5.4799	6.66218	1.672	0.524901
Q96RQ3	Methylcrotonoyl-CoA carboxylase subunit alpha, mitochondrial (MCCase subunit alpha) (EC 6.4.1.4) (3-methylcrotonyl-CoA carboxylase 1) (3-methylcrotonyl-CoA carboxylase biotin-containing subunit) (3-methylcrotonyl-CoA:carbon dioxide ligase subunit alpha)	MCCC1	0	7.04212	18.3447	12.6934	7.99212	9.27154	5.59706	7.4343	2.59825	0.585682
O75844	CAAX prenyl protease 1 homolog (EC 3.4.24.84) (Farnesylated proteins-converting enzyme 1) (FACE-1) (Prenyl protein-specific endoprotease 1) (Zinc metalloproteinase Ste24 homolog)	ZMPSTE24	1	18.1669	7.76448	12.9657	7.35565	7.33602	2.37102	4.85352	3.51079	0.374335
P37268	Squalene synthase (SQS) (SS) (EC 2.5.1.21) (FPP:FPP farnesyltransferase) (Farnesyl-diphosphate farnesyltransferase) (Farnesyl-diphosphate farnesyltransferase 1)	FDFT1	1	12.1296	13.854	12.9918	1.21932	10.2592	10.5874	10.4233	0.232058	0.802295
Q99832	T-complex protein 1 subunit eta (TCP-1-eta) (CCT-eta) (HIV-1 Nef-interacting protein) [Cleaved into: T-complex protein 1 subunit eta, N-terminally processed]	CCT7	1	15.7632	10.3356	13.0494	3.8379	9.78068	7.00209	8.39138	1.96476	0.643046
Q32P28	Prolyl 3-hydroxylase 1 (EC 1.14.11.7) (Growth suppressor 1) (Leucine- and proline-enriched proteoglycan 1) (Leprecan-1)	P3H1	1	16.1826	11.0043	13.5935	3.66161	4.17032	19.186	11.6782	10.6177	0.859102
P50416	Carnitine O-palmitoyltransferase 1, liver isoform (CPT1-L) (EC 2.3.1.21) (Carnitine O-palmitoyltransferase I, liver isoform) (CPT I) (CPTI-L) (Carnitine palmitoyltransferase 1A)	CPT1A	0	16.4746	10.9242	13.6994	3.92466	36.7133	21.1406	28.9269	11.0115	2.11155
P19022	Cadherin-2 (CDw325) (Neural cadherin) (N-cadherin) (CD antigen CD325)	CDH2	1	15.8865	11.7613	13.8239	2.91694	11.104	9.01423	10.0591	1.47769	0.72766
Q92643	GPI-anchor transamidase (GPI transamidase) (EC 3.-.-.-) (GPI8 homolog) (hGPI8) (Phosphatidylinositol-glycan biosynthesis class K protein) (PIG-K)	PIGK	1	11.3562	16.2942	13.8252	3.4917	27.1769	43.1466	35.1617	11.2923	2.54331
Q9BT09	Protein canopy homolog 3 (CTG repeat protein 4a) (Expanded repeat-domain protein CAG/CTG 5) (Protein associated with TLR4) (Trinucleotide repeat-containing gene 5 protein)	CNPY3	1	21.2108	6.5445	13.8777	10.3707	2.76006	4.57168	3.66587	1.28101	0.264156
Q13740	CD166 antigen (Activated leukocyte cell adhesion molecule) (CD antigen CD166)	ALCAM	1	13.0903	14.7165	13.9034	1.14989	9.95534	7.02068	8.48801	2.07511	0.610498
P04264	Keratin, type II cytoskeletal 1 (67 kDa cytokeratin) (Cytokeratin-1) (CK-1) (Hair alpha protein) (Keratin-1) (K1) (Type-II keratin Kb1)	KRT1	1	18.1991	9.78475	13.9919	5.94983	4.63984	4.69664	4.66824	0.0401643	0.333639
P07355	Annexin A2 (Annexin II) (Annexin-2) (Calpactin I heavy chain) (Calpactin-1 heavy chain) (Chromobindin-8) (Lipocortin II) (Placental anticoagulant protein IV) (PAP-IV) (Protein I) (p36)	ANXA2	1	13.2795	15.0931	14.1863	1.28237	3.48925	2.69458	3.09192	0.561915	0.217951
Q9UBV2	Protein sel-1 homolog 1 (Suppressor of lin-12-like protein 1) (Sel-1L)	SEL1L	1	12.8176	15.6673	14.2424	2.01509	4.758	6.6247	5.69135	1.31995	0.399605
Q8WY22	BRI3-binding protein (I3-binding protein) (Cervical cancer 1 proto-oncogene-binding protein KG19) (HCCRBP-1)	BRI3BP	0	21.7178	6.92583	14.3218	10.4595	8.6092	7.17819	7.89369	1.01188	0.551165
P07686	Beta-hexosaminidase subunit beta (EC 3.2.1.52) (Beta-N-acetylhexosaminidase subunit beta) (Hexosaminidase subunit B) (Cervical cancer proto-oncogene 7 protein) (HCC-7) (N-acetyl-beta-glucosaminidase subunit beta) [Cleaved into: Beta-hexosaminidase subunit beta chain B; Beta-hexosaminidase subunit beta chain A]	HEXB	1	16.5582	12.7346	14.6464	2.70366	11.5248	5.93857	8.73168	3.95005	0.596165
Q9BVK6	Transmembrane emp24 domain-containing protein 9 (GMP25) (Glycoprotein 25L2) (p24 family protein alpha-2) (p24alpha2) (p25)	TMED9	1	14.5774	15.1125	14.8449	0.378406	8.15442	10.0064	9.0804	1.30954	0.611683
P09172	Dopamine beta-hydroxylase (EC 1.14.17.1) (Dopamine beta-monooxygenase) [Cleaved into: Soluble dopamine beta-hydroxylase]	DBH	1	15.1291	15.2786	15.2039	0.105755	15.8978	14.0399	14.9689	1.31378	0.984542
P61619	Protein transport protein Sec61 subunit alpha isoform 1 (Sec61 alpha-1)	SEC61A1	1	6.09262	24.73	15.4113	13.1786	5.13468	4.10158	4.61813	0.730515	0.299659
Q6PK18	2-oxoglutarate and iron-dependent oxygenase domain-containing protein 3 (EC 1.14.11.-)	OGFOD3	0	14.5051	16.7416	15.6233	1.58147	7.0708	8.81304	7.94192	1.23195	0.508337
Q96AQ6	Pre-B-cell leukemia transcription factor-interacting protein 1 (Hematopoietic PBX-interacting protein)	PBXIP1	0	19.4938	11.9904	15.7421	5.30567	37.4859	29.4901	33.488	5.65393	2.12729
P05556	Integrin beta-1 (Fibronectin receptor subunit beta) (Glycoprotein IIa) (GPIIA) (VLA-4 subunit beta) (CD antigen CD29)	ITGB1	1	15.924	16.8365	16.3802	0.645209	6.07357	5.8587	5.96613	0.151936	0.364228
P11142	Heat shock cognate 71 kDa protein (EC 3.6.4.10) (Heat shock 70 kDa protein 8) (Lipopolysaccharide-associated protein 1) (LAP-1) (LPS-associated protein 1)	HSPA8	1	15.7675	17.6141	16.6908	1.30576	7.94262	5.807	6.87481	1.51011	0.411892
Q96J42	Thioredoxin domain-containing protein 15	TXNDC15	0	17.1651	16.5401	16.8526	0.441921	99.7732	99.452	99.6126	0.22712	5.91082
P16615	Sarcoplasmic/endoplasmic reticulum calcium ATPase 2 (SERCA2) (SR Ca(2+)-ATPase 2) (EC 7.2.2.10) (Calcium pump 2) (Calcium-transporting ATPase sarcoplasmic reticulum type, slow twitch skeletal muscle isoform) (Endoplasmic reticulum class 1/2 Ca(2+) ATPase)	ATP2A2	1	16.6687	17.4597	17.0642	0.559315	8.93701	8.80006	8.86854	0.0968372	0.519715
P08133	Annexin A6 (67 kDa calelectrin) (Annexin VI) (Annexin-6) (Calphobindin-II) (CPB-II) (Chromobindin-20) (Lipocortin VI) (Protein III) (p68) (p70)	ANXA6	1	11.5357	23.0011	17.2684	8.10724	8.27119	5.53651	6.90385	1.93371	0.399796
P13637	Sodium/potassium-transporting ATPase subunit alpha-3 (Na(+)/K(+) ATPase alpha-3 subunit) (EC 7.2.2.13) (Na(+)/K(+) ATPase alpha(III) subunit) (Sodium pump subunit alpha-3)	ATP1A3	1	20.5933	14.0133	17.3033	4.65281	5.74627	6.07533	5.9108	0.232678	0.3416
Q16181	Septin-7 (CDC10 protein homolog)	SEPTIN7	1	23.7386	12.1204	17.9295	8.21536	7.45197	4.1974	5.82468	2.30133	0.324866
P07900	Heat shock protein HSP 90-alpha (EC 3.6.4.10) (Heat shock 86 kDa) (HSP 86) (HSP86) (Lipopolysaccharide-associated protein 2) (LAP-2) (LPS-associated protein 2) (Renal carcinoma antigen NY-REN-38)	HSP90AA1	1	22.2226	13.8377	18.0301	5.92902	2.64968	7.23485	4.94226	3.2422	0.274112
Q13454	Tumor suppressor candidate 3 (Dolichyl-diphosphooligosaccharide--protein glycosyltransferase subunit TUSC3) (Oligosaccharyl transferase subunit TUSC3) (Magnesium uptake/transporter TUSC3) (Protein N33)	TUSC3	1	19.3125	17.0414	18.177	1.60597	4.74812	4.23749	4.4928	0.361066	0.24717
P25705	ATP synthase subunit alpha, mitochondrial (ATP synthase F1 subunit alpha)	ATP5F1A	1	18.016	18.7296	18.3728	0.504587	5.91804	5.92282	5.92043	0.00337963	0.322239
P54289	Voltage-dependent calcium channel subunit alpha-2/delta-1 (Voltage-gated calcium channel subunit alpha-2/delta-1) [Cleaved into: Voltage-dependent calcium channel subunit alpha-2-1; Voltage-dependent calcium channel subunit delta-1]	CACNA2D1	1	16.5471	21.4553	19.0012	3.47064	14.1071	13.4881	13.7976	0.437687	0.726143
Q9NXW2	DnaJ homolog subfamily B member 12	DNAJB12	1	26.2825	12.1134	19.198	10.0191	17.8098	19.4003	18.6051	1.12468	0.969117
P32004	Neural cell adhesion molecule L1 (N-CAM-L1) (NCAM-L1) (CD antigen CD171)	L1CAM	1	18.3347	20.078	19.2063	1.23272	14.7725	14.0162	14.3944	0.534763	0.749458
Q02818	Nucleobindin-1 (CALNUC)	NUCB1	1	18.4765	20.2456	19.3611	1.25098	9.37268	30.3136	19.8431	14.8075	1.0249
Q16352	Alpha-internexin (Alpha-Inx) (66 kDa neurofilament protein) (NF-66) (Neurofilament-66) (Neurofilament 5)	INA	1	20.3073	19.0329	19.6701	0.901113	9.77661	7.82875	8.80268	1.37734	0.447515
Q969N2	GPI transamidase component PIG-T (Phosphatidylinositol-glycan biosynthesis class T protein)	PIGT	1	23.274	16.8662	20.0701	4.53104	7.8217	9.22048	8.52109	0.989086	0.424566
P07197	Neurofilament medium polypeptide (NF-M) (160 kDa neurofilament protein) (Neurofilament 3) (Neurofilament triplet M protein)	NEFM	0	19.2428	21.117	20.1799	1.32523	5.93326	8.46489	7.19908	1.79013	0.356745
Q969P0	Immunoglobulin superfamily member 8 (IgSF8) (CD81 partner 3) (Glu-Trp-Ile EWI motif-containing protein 2) (EWI-2) (Keratinocytes-associated transmembrane protein 4) (KCT-4) (LIR-D1) (Prostaglandin regulatory-like protein) (PGRL) (CD antigen CD316)	IGSF8	1	19.2995	21.1008	20.2002	1.2737	14.2014	12.6904	13.4459	1.0684	0.665634
P16278	Beta-galactosidase (EC 3.2.1.23) (Acid beta-galactosidase) (Lactase) (Elastin receptor 1)	GLB1	1	20.2914	20.1259	20.2086	0.117049	13.0805	15.0916	14.0861	1.42206	0.697032
Q9NY47	Voltage-dependent calcium channel subunit alpha-2/delta-2 (Voltage-gated calcium channel subunit alpha-2/delta-2) [Cleaved into: Voltage-dependent calcium channel subunit alpha-2-2; Voltage-dependent calcium channel subunit delta-2]	CACNA2D2	1	20.9973	19.4964	20.2468	1.06134	9.26496	9.68616	9.47556	0.297836	0.468002
P07602	Prosaposin (Proactivator polypeptide) [Cleaved into: Saposin-A (Protein A); Saposin-B-Val; Saposin-B (Cerebroside sulfate activator) (CSAct) (Dispersin) (Sphingolipid activator protein 1) (SAP-1) (Sulfatide/GM1 activator); Saposin-C (A1 activator) (Co-beta-glucosidase) (Glucosylceramidase activator) (Sphingolipid activator protein 2) (SAP-2); Saposin-D (Component C) (Protein C)]	PSAP	1	19.9077	21.705	20.8063	1.27083	6.18151	3.99911	5.09031	1.54319	0.244652
Q9H497	Torsin-3A (ATP-dependent interferon-responsive protein) (Torsin family 3 member A)	TOR3A	1	23.5865	20.0767	21.8316	2.48181	9.59471	15.0144	12.3046	3.8323	0.563611
Q00610	Clathrin heavy chain 1 (Clathrin heavy chain on chromosome 17) (CLH-17)	CLTC	1	27.9357	15.7377	21.8367	8.62532	6.69309	5.17354	5.93332	1.07448	0.271713
Q9P0K1	Disintegrin and metalloproteinase domain-containing protein 22 (ADAM 22) (Metalloproteinase-disintegrin ADAM22-3) (Metalloproteinase-like, disintegrin-like, and cysteine-rich protein 2)	ADAM22	1	20.9142	22.8699	21.892	1.38284	16.7776	26.1448	21.4612	6.62356	0.980319
P19367	Hexokinase-1 (EC 2.7.1.1) (Brain form hexokinase) (Hexokinase type I) (HK I) (Hexokinase-A)	HK1	0	20.5977	23.8577	22.2277	2.30512	15.5156	9.1611	12.3383	4.49328	0.555088
Q99623	Prohibitin-2 (B-cell receptor-associated protein BAP37) (D-prohibitin) (Repressor of estrogen receptor activity)	PHB2	1	20.7054	24.7453	22.7253	2.85661	2.12487	0.700311	1.41259	1.00731	0.0621593
Q08211	ATP-dependent RNA helicase A (EC 3.6.4.13) (DEAH box protein 9) (DExH-box helicase 9) (Leukophysin) (LKP) (Nuclear DNA helicase II) (NDH II) (RNA helicase A)	DHX9	0	12.057	33.6188	22.8379	15.2465	6.92133	4.83785	5.87959	1.47324	0.257449
P31943	Heterogeneous nuclear ribonucleoprotein H (hnRNP H) [Cleaved into: Heterogeneous nuclear ribonucleoprotein H, N-terminally processed]	HNRNPH1	0	24.908	21.041	22.9745	2.73439	11.3734	10.569	10.9712	0.568857	0.477538
O14672	Disintegrin and metalloproteinase domain-containing protein 10 (ADAM 10) (EC 3.4.24.81) (CDw156) (Kuzbanian protein homolog) (Mammalian disintegrin-metalloprotease) (CD antigen CD156c)	ADAM10	1	21.9201	25.3129	23.6165	2.39907	15.8787	25.328	20.6034	6.68164	0.872412
P06733	Alpha-enolase (EC 4.2.1.11) (2-phospho-D-glycerate hydro-lyase) (C-myc promoter-binding protein) (Enolase 1) (MBP-1) (MPB-1) (Non-neural enolase) (NNE) (Phosphopyruvate hydratase) (Plasminogen-binding protein)	ENO1	1	21.6835	26.417	24.0503	3.34711	8.29592	7.37078	7.83335	0.654168	0.325708
Q9BY67	Cell adhesion molecule 1 (Immunoglobulin superfamily member 4) (IgSF4) (Nectin-like protein 2) (NECL-2) (Spermatogenic immunoglobulin superfamily) (SgIgSF) (Synaptic cell adhesion molecule) (SynCAM) (Tumor suppressor in lung cancer 1) (TSLC-1)	CADM1	1	22.8877	25.6942	24.291	1.9845	22.7489	20.6947	21.7218	1.45253	0.894235
Q16891	MICOS complex subunit MIC60 (Cell proliferation-inducing gene 4/52 protein) (Mitochondrial inner membrane protein) (Mitofilin) (p87/89)	IMMT	0	19.3223	29.9141	24.6182	7.48951	18.7995	12.504	15.6518	4.45158	0.635781
Q8IV08	5'-3' exonuclease PLD3 (EC 3.1.16.1) (Choline phosphatase 3) (HindIII K4L homolog) (Hu-K4) (Phosphatidylcholine-hydrolyzing phospholipase D3) (Phospholipase D3) (PLD 3)	PLD3	1	24.5898	25.285	24.9374	0.49163	21.4651	19.3457	20.4054	1.49865	0.818266
Q13438	Protein OS-9 (Amplified in osteosarcoma 9)	OS9	1	23.3534	27.0121	25.1828	2.58706	9.73589	12.0539	10.8949	1.63908	0.432633
P31150	Rab GDP dissociation inhibitor alpha (Rab GDI alpha) (Guanosine diphosphate dissociation inhibitor 1) (GDI-1) (Oligophrenin-2) (Protein XAP-4)	GDI1	1	28.3442	22.4698	25.407	4.15381	3.56854	3.22484	3.39669	0.243035	0.133691
P49327	Fatty acid synthase (EC 2.3.1.85) (Type I fatty acid synthase) [Includes: [Acyl-carrier-protein] S-acetyltransferase (EC 2.3.1.38); [Acyl-carrier-protein] S-malonyltransferase (EC 2.3.1.39); 3-oxoacyl-[acyl-carrier-protein] synthase (EC 2.3.1.41); 3-oxoacyl-[acyl-carrier-protein] reductase (EC 1.1.1.100); 3-hydroxyacyl-[acyl-carrier-protein] dehydratase (EC 4.2.1.59); Enoyl-[acyl-carrier-protein]…	FASN	1	21.6018	31.7308	26.6663	7.16228	7.31206	3.09495	5.20351	2.98194	0.195134
Q99805	Transmembrane 9 superfamily member 2 (p76)	TM9SF2	1	27.162	26.9022	27.0321	0.183725	17.7632	17.2144	17.4888	0.388008	0.646964
P56199	Integrin alpha-1 (CD49 antigen-like family member A) (Laminin and collagen receptor) (VLA-1) (CD antigen CD49a)	ITGA1	1	26.9225	27.7138	27.3181	0.559546	8.93212	11.5952	10.2636	1.88307	0.375708
P04062	Lysosomal acid glucosylceramidase (Lysosomal acid GCase) (EC 3.2.1.45) (Acid beta-glucosidase) (Alglucerase) (Beta-glucocerebrosidase) (Beta-GC) (Cholesterol glucosyltransferase) (SGTase) (EC 2.4.1.-) (Cholesteryl-beta-glucosidase) (EC 3.2.1.-) (D-glucosyl-N-acylsphingosine glucohydrolase) (Imiglucerase)	GBA	1	28.2305	29.6587	28.9446	1.00988	13.592	11.5756	12.5838	1.42577	0.434755
P07949	Proto-oncogene tyrosine-protein kinase receptor Ret (EC 2.7.10.1) (Cadherin family member 12) (Proto-oncogene c-Ret) [Cleaved into: Soluble RET kinase fragment; Extracellular cell-membrane anchored RET cadherin 120 kDa fragment]	RET	1	27.9762	30.3684	29.1723	1.69155	23.2782	23.0296	23.1539	0.175796	0.793693
Q8N158	Glypican-2 [Cleaved into: Secreted glypican-2]	GPC2	1	27.8988	31.5987	29.7488	2.61619	21.6221	20.4259	21.024	0.845861	0.706719
P05026	Sodium/potassium-transporting ATPase subunit beta-1 (Sodium/potassium-dependent ATPase subunit beta-1)	ATP1B1	1	27.7425	31.7979	29.7702	2.86756	37.6174	33.399	35.5082	2.9828	1.19274
P02786	Transferrin receptor protein 1 (TR) (TfR) (TfR1) (Trfr) (T9) (p90) (CD antigen CD71) [Cleaved into: Transferrin receptor protein 1, serum form (sTfR)]	TFRC	1	29.6973	30.2669	29.9821	0.402812	21.3645	19.9321	20.6483	1.01285	0.688687
P07437	Tubulin beta chain (Tubulin beta-5 chain)	TUBB	1	49.9309	10.7979	30.3644	27.6712	21.9518	2.23415	12.093	13.9425	0.398262
O15240	Neurosecretory protein VGF [Cleaved into: Neuroendocrine regulatory peptide-1 (NERP-1); Neuroendocrine regulatory peptide-2 (NERP-2); VGF-derived peptide TLQP-21; VGF-derived peptide TLQP-62; Antimicrobial peptide VGF[554-577]]	VGF	1	33.7612	35.4635	34.6124	1.20366	20.1303	16.8683	18.4993	2.30664	0.534471
Q96BY9	Store-operated calcium entry-associated regulatory factor (SARAF) (SOCE-associated regulatory factor) (HBV X-transactivated gene 3 protein) (HBV XAg-transactivated protein 3) (Protein FOAP-7) (Transmembrane protein 66)	SARAF	1	41.1495	37.3359	39.2427	2.6966	33.3293	39.192	36.2607	4.14552	0.924011
Q9Y6C2	EMILIN-1 (Elastin microfibril interface-located protein 1) (Elastin microfibril interfacer 1)	EMILIN1	1	42.5063	41.7029	42.1046	0.568095	29.4558	30.5049	29.9803	0.741848	0.712044
P10643	Complement component C7	C7	1	41.4698	45.436	43.4529	2.80452	44.1419	41.9003	43.0211	1.58502	0.990063
P04439	HLA class I histocompatibility antigen, A alpha chain (Human leukocyte antigen A) (HLA-A)	HLA-A	1	46.1717	48.6519	47.4118	1.75371	31.4021	31.5776	31.4898	0.124127	0.664177
P13521	Secretogranin-2 (Chromogranin-C) (Secretogranin II) (SgII) [Cleaved into: Secretoneurin (SN); Manserin]	SCG2	1	53.6994	53.4017	53.5505	0.210533	35.1966	24.6948	29.9457	7.42591	0.559205
Q9Y265	RuvB-like 1 (EC 3.6.4.12) (49 kDa TATA box-binding protein-interacting protein) (49 kDa TBP-interacting protein) (54 kDa erythrocyte cytosolic protein) (ECP-54) (INO80 complex subunit H) (Nuclear matrix protein 238) (NMP 238) (Pontin 52) (TIP49a) (TIP60-associated protein 54-alpha) (TAP54-alpha)	RUVBL1	1	69.4778	40.5052	54.9915	20.4867	2.26491	6.43485	4.34988	2.94859	0.079101
Q08380	Galectin-3-binding protein (Basement membrane autoantigen p105) (Lectin galactoside-binding soluble 3-binding protein) (Mac-2-binding protein) (MAC2BP) (Mac-2 BP) (Tumor-associated antigen 90K)	LGALS3BP	1	58.5148	58.7118	58.6133	0.139284	44.7352	40.5346	42.6349	2.97028	0.727393
P05067	Amyloid-beta precursor protein (APP) (ABPP) (APPI) (Alzheimer disease amyloid A4 protein homolog) (Alzheimer disease amyloid protein) (Amyloid precursor protein) (Amyloid-beta (A4) precursor protein) (Amyloid-beta A4 protein) (Cerebral vascular amyloid peptide) (CVAP) (PreA4) (Protease nexin-II) (PN-II) [Cleaved into: N-APP; Soluble APP-alpha (S-APP-alpha); Soluble APP-beta (S-APP-beta); C99 (Bet…	APP	1	70.285	71.977	71.131	1.19646	67.6512	67.3757	67.5134	0.194772	0.949142
P34932	Heat shock 70 kDa protein 4 (HSP70RY) (Heat shock 70-related protein APG-2)	HSPA4	1	61.3347	81.1828	71.2588	14.0347	10.4769	8.52359	9.50024	1.38119	0.13332

## Sheet: D0-D7-D10 overlap
Protein info				Averaged MRF (%)
Uniprot ID	Protein names	Gene name	secretome?	D0	D7	D10
P55145	Mesencephalic astrocyte-derived neurotrophic factor (Arginine-rich protein) (Protein ARMET)	MANF	1	1.36222	4.07324	2.27231
P07237	Protein disulfide-isomerase (PDI) (EC 5.3.4.1) (Cellular thyroid hormone-binding protein) (Prolyl 4-hydroxylase subunit beta) (p55)	P4HB	1	1.44029	1.48593	2.38574
P13667	Protein disulfide-isomerase A4 (EC 5.3.4.1) (Endoplasmic reticulum resident protein 70) (ER protein 70) (ERp70) (Endoplasmic reticulum resident protein 72) (ER protein 72) (ERp-72) (ERp72)	PDIA4	1	1.45783	1.75587	0.680831
Q14165	Malectin	MLEC	1	1.59233	2.94867	2.67718
P27797	Calreticulin (CRP55) (Calregulin) (Endoplasmic reticulum resident protein 60) (ERp60) (HACBP) (grp60)	CALR	1	1.65607	1.4788	3.50934
P50454	Serpin H1 (47 kDa heat shock protein) (Arsenic-transactivated protein 3) (AsTP3) (Cell proliferation-inducing gene 14 protein) (Collagen-binding protein) (Colligin) (Rheumatoid arthritis-related antigen RA-A47)	SERPINH1	1	1.6832	1.98186	5.98678
Q15084	Protein disulfide-isomerase A6 (EC 5.3.4.1) (Endoplasmic reticulum protein 5) (ER protein 5) (ERp5) (Protein disulfide isomerase P5) (Thioredoxin domain-containing protein 7)	PDIA6	1	1.71695	1.73212	0.869725
Q9Y4L1	Hypoxia up-regulated protein 1 (150 kDa oxygen-regulated protein) (ORP-150) (170 kDa glucose-regulated protein) (GRP-170)	HYOU1	1	1.73231	1.8789	1.02067
P11498	Pyruvate carboxylase, mitochondrial (EC 6.4.1.1) (Pyruvic carboxylase) (PCB)	PC	0	1.73345	3.01101	5.0741
P30101	Protein disulfide-isomerase A3 (EC 5.3.4.1) (58 kDa glucose-regulated protein) (58 kDa microsomal protein) (p58) (Disulfide isomerase ER-60) (Endoplasmic reticulum resident protein 57) (ER protein 57) (ERp57) (Endoplasmic reticulum resident protein 60) (ER protein 60) (ERp60)	PDIA3	1	1.73842	1.74052	0.847368
P14625	Endoplasmin (94 kDa glucose-regulated protein) (GRP-94) (Heat shock protein 90 kDa beta member 1) (Tumor rejection antigen 1) (gp96 homolog)	HSP90B1	1	1.75909	1.85008	0.794128
Q14257	Reticulocalbin-2 (Calcium-binding protein ERC-55) (E6-binding protein) (E6BP)	RCN2	1	1.77391	1.84458	4.07671
Q15293	Reticulocalbin-1	RCN1	1	1.77811	2.01968	4.37419
O43852	Calumenin (Crocalbin) (IEF SSP 9302)	CALU	1	1.80303	1.87338	1.65515
Q8NBS9	Thioredoxin domain-containing protein 5 (Endoplasmic reticulum resident protein 46) (ER protein 46) (ERp46) (Thioredoxin-like protein p46)	TXNDC5	1	1.81471	2.21678	2.54732
P27824	Calnexin (IP90) (Major histocompatibility complex class I antigen-binding protein p88) (p90)	CANX	1	1.93838	1.52564	0.898643
Q07065	Cytoskeleton-associated protein 4 (63-kDa cytoskeleton-linking membrane protein) (Climp-63) (p63)	CKAP4	1	1.97446	1.81064	4.62032
Q9BTV4	Transmembrane protein 43 (Protein LUMA)	TMEM43	1	2.00161	3.77703	3.4727
P11021	Endoplasmic reticulum chaperone BiP (EC 3.6.4.10) (78 kDa glucose-regulated protein) (GRP-78) (Binding-immunoglobulin protein) (BiP) (Heat shock protein 70 family protein 5) (HSP70 family protein 5) (Heat shock protein family A member 5) (Immunoglobulin heavy chain-binding protein)	HSPA5	1	2.01304	2.03856	0.606509
Q96HE7	ERO1-like protein alpha (ERO1-L) (ERO1-L-alpha) (EC 1.8.4.-) (Endoplasmic oxidoreductin-1-like protein) (Endoplasmic reticulum oxidoreductase alpha) (Oxidoreductin-1-L-alpha)	ERO1A	1	2.04053	5.99792	6.33439
Q92504	Zinc transporter SLC39A7 (Histidine-rich membrane protein Ke4) (Really interesting new gene 5 protein) (Solute carrier family 39 member 7) (Zrt-, Irt-like protein 7) (ZIP7)	SLC39A7	1	2.04843	2.37464	1.16098
Q9UHG3	Prenylcysteine oxidase 1 (EC 1.8.3.5) (Prenylcysteine lyase)	PCYOX1	1	2.05963	8.30238	5.70645
Q9NYU2	UDP-glucose:glycoprotein glucosyltransferase 1 (UGT1) (hUGT1) (EC 2.4.1.-) (UDP--Glc:glycoprotein glucosyltransferase) (UDP-glucose ceramide glucosyltransferase-like 1)	UGGT1	1	2.07751	2.04804	4.68558
Q13162	Peroxiredoxin-4 (EC 1.11.1.24) (Antioxidant enzyme AOE372) (AOE37-2) (Peroxiredoxin IV) (Prx-IV) (Thioredoxin peroxidase AO372) (Thioredoxin-dependent peroxide reductase A0372) (Thioredoxin-dependent peroxiredoxin 4)	PRDX4	1	2.08759	6.94797	6.5877
Q14697	Neutral alpha-glucosidase AB (EC 3.2.1.207) (Alpha-glucosidase 2) (Glucosidase II subunit alpha)	GANAB	1	2.1305	2.026	1.20168
P30040	Endoplasmic reticulum resident protein 29 (ERp29) (Endoplasmic reticulum resident protein 28) (ERp28) (Endoplasmic reticulum resident protein 31) (ERp31)	ERP29	1	2.16462	1.69476	1.32058
Q8TEM1	Nuclear pore membrane glycoprotein 210 (Nuclear pore protein gp210) (Nuclear envelope pore membrane protein POM 210) (POM210) (Nucleoporin Nup210) (Pore membrane protein of 210 kDa)	NUP210	1	2.21098	7.05415	8.39163
P05165	Propionyl-CoA carboxylase alpha chain, mitochondrial (PCCase subunit alpha) (EC 6.4.1.3) (Propanoyl-CoA:carbon dioxide ligase subunit alpha)	PCCA	0	2.22157	7.84723	6.11379
P23284	Peptidyl-prolyl cis-trans isomerase B (PPIase B) (EC 5.2.1.8) (CYP-S1) (Cyclophilin B) (Rotamase B) (S-cyclophilin) (SCYLP)	PPIB	1	2.22734	6.58607	6.26428
Q9P035	Very-long-chain (3R)-3-hydroxyacyl-CoA dehydratase 3 (EC 4.2.1.134) (3-hydroxyacyl-CoA dehydratase 3) (HACD3) (Butyrate-induced protein 1) (B-ind1) (hB-ind1) (Protein-tyrosine phosphatase-like A domain-containing protein 1)	HACD3	1	2.22818	4.52265	4.60862
Q9UMX5	Neudesin (Cell immortalization-related protein 2) (Neuron-derived neurotrophic factor) (Protein GIG47) (Secreted protein of unknown function) (SPUF protein)	NENF	1	2.31567	11.5322	6.57541
Q9BS26	Endoplasmic reticulum resident protein 44 (ER protein 44) (ERp44) (Thioredoxin domain-containing protein 4)	ERP44	1	2.31894	2.03046	1.69191
Q4KWH8	1-phosphatidylinositol 4,5-bisphosphate phosphodiesterase eta-1 (EC 3.1.4.11) (Phosphoinositide phospholipase C-eta-1) (Phospholipase C-eta-1) (PLC-eta-1) (Phospholipase C-like protein 3) (PLC-L3)	PLCH1	1	2.473	2.50817	2.62501
O15260	Surfeit locus protein 4	SURF4	1	2.48223	5.47995	2.64226
P49257	Protein ERGIC-53 (ER-Golgi intermediate compartment 53 kDa protein) (Gp58) (Intracellular mannose-specific lectin MR60) (Lectin mannose-binding 1)	LMAN1	1	2.59639	3.87839	12.0105
P04844	Dolichyl-diphosphooligosaccharide--protein glycosyltransferase subunit 2 (Dolichyl-diphosphooligosaccharide--protein glycosyltransferase 63 kDa subunit) (RIBIIR) (Ribophorin II) (RPN-II) (Ribophorin-2)	RPN2	1	2.61672	6.24001	6.4163
Q8WY22	BRI3-binding protein (I3-binding protein) (Cervical cancer 1 proto-oncogene-binding protein KG19) (HCCRBP-1)	BRI3BP	0	2.63131	14.3218	7.89369
Q8IXB1	DnaJ homolog subfamily C member 10 (EC 1.8.4.-) (Endoplasmic reticulum DNA J domain-containing protein 5) (ER-resident protein ERdj5) (ERdj5) (Macrothioredoxin) (MTHr)	DNAJC10	1	2.68392	2.49756	4.06148
P14314	Glucosidase 2 subunit beta (80K-H protein) (Glucosidase II subunit beta) (Protein kinase C substrate 60.1 kDa protein heavy chain) (PKCSH)	PRKCSH	1	2.72685	1.92178	2.33025
Q8TCJ2	Dolichyl-diphosphooligosaccharide--protein glycosyltransferase subunit STT3B (Oligosaccharyl transferase subunit STT3B) (STT3-B) (EC 2.4.99.18) (Source of immunodominant MHC-associated peptides homolog)	STT3B	1	2.73818	8.27887	8.35197
Q12797	Aspartyl/asparaginyl beta-hydroxylase (EC 1.14.11.16) (Aspartate beta-hydroxylase) (ASP beta-hydroxylase) (Peptide-aspartate beta-dioxygenase)	ASPH	1	2.75968	4.8768	7.05344
Q5JTV8	Torsin-1A-interacting protein 1 (Lamin-associated protein 1B) (LAP1B)	TOR1AIP1	1	2.76344	4.15436	4.31473
Q969X5	Endoplasmic reticulum-Golgi intermediate compartment protein 1 (ER-Golgi intermediate compartment 32 kDa protein) (ERGIC-32)	ERGIC1	1	2.93597	7.08827	6.85261
Q96JJ7	Protein disulfide-isomerase TMX3 (EC 5.3.4.1) (Thioredoxin domain-containing protein 10) (Thioredoxin-related transmembrane protein 3)	TMX3	1	3.0068	4.7875	5.56607
P13674	Prolyl 4-hydroxylase subunit alpha-1 (4-PH alpha-1) (EC 1.14.11.2) (Procollagen-proline,2-oxoglutarate-4-dioxygenase subunit alpha-1)	P4HA1	1	3.09611	4.4653	9.84165
Q9UGP8	Translocation protein SEC63 homolog	SEC63	1	3.15539	6.80702	7.89521
Q9BT09	Protein canopy homolog 3 (CTG repeat protein 4a) (Expanded repeat-domain protein CAG/CTG 5) (Protein associated with TLR4) (Trinucleotide repeat-containing gene 5 protein)	CNPY3	1	3.27134	13.8777	3.66587
Q32P28	Prolyl 3-hydroxylase 1 (EC 1.14.11.7) (Growth suppressor 1) (Leucine- and proline-enriched proteoglycan 1) (Leprecan-1)	P3H1	1	3.31573	13.5935	11.6782
P61009	Signal peptidase complex subunit 3 (EC 3.4.-.-) (Microsomal signal peptidase 22/23 kDa subunit) (SPC22/23) (SPase 22/23 kDa subunit)	SPCS3	1	3.32147	5.86606	4.83351
O94905	Erlin-2 (Endoplasmic reticulum lipid raft-associated protein 2) (Stomatin-prohibitin-flotillin-HflC/K domain-containing protein 2) (SPFH domain-containing protein 2)	ERLIN2	1	3.40636	6.58802	5.77129
O95881	Thioredoxin domain-containing protein 12 (EC 1.8.4.2) (Endoplasmic reticulum resident protein 18) (ER protein 18) (ERp18) (Endoplasmic reticulum resident protein 19) (ER protein 19) (ERp19) (Thioredoxin-like protein p19) (hTLP19)	TXNDC12	1	3.41671	5.38216	2.5274
O60568	Multifunctional procollagen lysine hydroxylase and glycosyltransferase LH3 [Includes: Procollagen-lysine,2-oxoglutarate 5-dioxygenase 3 (EC 1.14.11.4) (Lysyl hydroxylase 3) (LH3); Procollagen glycosyltransferase (EC 2.4.1.50) (EC 2.4.1.66) (Galactosylhydroxylysine-glucosyltransferase) (Procollagen galactosyltransferase) (Procollagen glucosyltransferase)]	PLOD3	1	3.42746	4.09393	10.2213
P04843	Dolichyl-diphosphooligosaccharide--protein glycosyltransferase subunit 1 (Dolichyl-diphosphooligosaccharide--protein glycosyltransferase 67 kDa subunit) (Ribophorin I) (RPN-I) (Ribophorin-1)	RPN1	1	3.49224	3.79197	2.38423
Q96A33	PAT complex subunit CCDC47 (Calumin) (Coiled-coil domain-containing protein 47)	CCDC47	1	3.50238	4.04073	3.17227
Q96AY3	Peptidyl-prolyl cis-trans isomerase FKBP10 (PPIase FKBP10) (EC 5.2.1.8) (65 kDa FK506-binding protein) (65 kDa FKBP) (FKBP-65) (FK506-binding protein 10) (FKBP-10) (Immunophilin FKBP65) (Rotamase)	FKBP10	1	3.57582	2.78633	6.04989
O95302	Peptidyl-prolyl cis-trans isomerase FKBP9 (PPIase FKBP9) (EC 5.2.1.8) (63 kDa FK506-binding protein) (63 kDa FKBP) (FKBP-63) (FK506-binding protein 9) (FKBP-9) (Rotamase)	FKBP9	1	3.59603	2.48099	5.2198
P46977	Dolichyl-diphosphooligosaccharide--protein glycosyltransferase subunit STT3A (Oligosaccharyl transferase subunit STT3A) (STT3-A) (EC 2.4.99.18) (B5) (Integral membrane protein 1) (Transmembrane protein TMC)	STT3A	1	3.7374	4.05695	5.33379
Q92643	GPI-anchor transamidase (GPI transamidase) (EC 3.-.-.-) (GPI8 homolog) (hGPI8) (Phosphatidylinositol-glycan biosynthesis class K protein) (PIG-K)	PIGK	1	3.88688	13.8252	35.1617
Q9BWS9	Chitinase domain-containing protein 1 (Stabilin-1-interacting chitinase-like protein) (SI-CLP)	CHID1	1	4.05415	5.18959	5.02902
Q9UBS4	DnaJ homolog subfamily B member 11 (APOBEC1-binding protein 2) (ABBP-2) (DnaJ protein homolog 9) (ER-associated DNAJ) (ER-associated Hsp40 co-chaperone) (Endoplasmic reticulum DNA J domain-containing protein 3) (ER-resident protein ERdj3) (ERdj3) (ERj3p) (HEDJ) (Human DnaJ protein 9) (hDj-9) (PWP1-interacting protein 4)	DNAJB11	1	4.19124	3.59089	3.38182
Q96S66	Chloride channel CLIC-like protein 1 (Mid-1-related chloride channel protein 1)	CLCC1	1	4.61493	4.36968	5.5181
Q9BRR6	ADP-dependent glucokinase (ADP-GK) (ADPGK) (EC 2.7.1.147) (RbBP-35)	ADPGK	1	4.62961	7.18622	5.55061
Q96D15	Reticulocalbin-3 (EF-hand calcium-binding protein RLP49)	RCN3	1	4.9716	4.78327	9.00361
P08238	Heat shock protein HSP 90-beta (HSP 90) (Heat shock 84 kDa) (HSP 84) (HSP84)	HSP90AB1	1	5.01255	9.77915	3.31666
Q9BU23	Lipase maturation factor 2 (Transmembrane protein 112B) (Transmembrane protein 153)	LMF2	1	5.07782	7.3235	11.588
Q8N5M9	Protein jagunal homolog 1	JAGN1	1	5.11281	8.82331	4.80942
Q9UNW1	Multiple inositol polyphosphate phosphatase 1 (EC 3.1.3.62) (2,3-bisphosphoglycerate 3-phosphatase) (2,3-BPG phosphatase) (EC 3.1.3.80) (Inositol (1,3,4,5)-tetrakisphosphate 3-phosphatase) (Ins(1,3,4,5)P(4) 3-phosphatase)	MINPP1	1	5.22832	11.3511	8.26874
Q14974	Importin subunit beta-1 (Importin-90) (Karyopherin subunit beta-1) (Nuclear factor p97) (Pore targeting complex 97 kDa subunit) (PTAC97)	KPNB1	1	5.27453	12.6607	11.9474
Q13724	Mannosyl-oligosaccharide glucosidase (EC 3.2.1.106) (Processing A-glucosidase I)	MOGS	1	5.29404	8.32774	10.4595
Q8NBL1	Protein O-glucosyltransferase 1 (EC 2.4.1.376) (CAP10-like 46 kDa protein) (hCLP46) (KTEL motif-containing protein 1) (Myelodysplastic syndromes relative protein) (O-glucosyltransferase Rumi homolog) (hRumi) (Protein O-xylosyltransferase POGLUT1) (EC 2.4.2.63)	POGLUT1	1	5.32587	11.2271	5.57279
Q9Y3B3	Transmembrane emp24 domain-containing protein 7 (p24 family protein gamma-3) (p24gamma3) (p27)	TMED7	1	5.39861	8.42578	6.22664
Q9BWP8	Collectin-11 (Collectin kidney protein 1) (CL-K1)	COLEC11	1	5.4083	11.1918	9.55922
Q96HD1	Protein disulfide isomerase CRELD1 (EC 5.3.4.1) (Cysteine-rich with EGF-like domain protein 1)	CRELD1	1	5.48575	7.8307	2.78574
Q5JRA6	Transport and Golgi organization protein 1 homolog (TANGO1) (C219-reactive peptide) (D320) (Melanoma inhibitory activity protein 3)	MIA3	1	5.65974	5.24164	11.3069
P04406	Glyceraldehyde-3-phosphate dehydrogenase (GAPDH) (EC 1.2.1.12) (Peptidyl-cysteine S-nitrosylase GAPDH) (EC 2.6.99.-)	GAPDH	1	5.66799	7.34251	6.79574
Q96DZ1	Endoplasmic reticulum lectin 1 (ER lectin) (Erlectin) (XTP3-transactivated gene B protein)	ERLEC1	1	5.71719	6.50905	5.11459
Q02809	Procollagen-lysine,2-oxoglutarate 5-dioxygenase 1 (EC 1.14.11.4) (Lysyl hydroxylase 1) (LH1)	PLOD1	1	5.74451	7.22435	11.07
Q6UXH1	Protein disulfide isomerase CRELD2 (EC 5.3.4.1) (Cysteine-rich with EGF-like domain protein 2)	CRELD2	1	5.8174	2.89036	3.89136
P80303	Nucleobindin-2 (DNA-binding protein NEFA) (Epididymis secretory protein Li 109) (Gastric cancer antigen Zg4) (Prepronesfatin) [Cleaved into: Nesfatin-1]	NUCB2	1	5.91614	9.17144	4.22759
P13639	Elongation factor 2 (EF-2)	EEF2	1	6.15052	7.27136	6.39104
Q8NBJ5	Procollagen galactosyltransferase 1 (EC 2.4.1.50) (Collagen beta(1-O)galactosyltransferase 1) (ColGalT 1) (Glycosyltransferase 25 family member 1) (Hydroxylysine galactosyltransferase 1)	COLGALT1	1	6.25024	6.1054	25.4652
Q96KA5	Cleft lip and palate transmembrane protein 1-like protein (CLPTM1-like protein) (Cisplatin resistance-related protein 9) (CRR9p)	CLPTM1L	0	6.26766	8.90772	6.52054
Q02818	Nucleobindin-1 (CALNUC)	NUCB1	1	6.37448	19.3611	19.8431
Q8N766	ER membrane protein complex subunit 1	EMC1	1	6.44794	5.58852	7.09288
P49755	Transmembrane emp24 domain-containing protein 10 (Protein TMED10) (21 kDa transmembrane-trafficking protein) (S31I125) (S31III125) (Tmp-21-I) (Transmembrane protein Tmp21) (p23) (p24 family protein delta-1) (p24delta1) (p24delta)	TMED10	1	6.47803	9.00665	8.54028
O96005	Cleft lip and palate transmembrane protein 1	CLPTM1	1	6.56873	6.8624	6.87418
Q8N2K0	Lysophosphatidylserine lipase ABHD12 (EC 3.1.-.-) (2-arachidonoylglycerol hydrolase ABHD12) (Abhydrolase domain-containing protein 12) (hABHD12) (Monoacylglycerol lipase ABHD12) (EC 3.1.1.23) (Oxidized phosphatidylserine lipase ABHD12) (EC 3.1.-.-)	ABHD12	1	6.56919	9.19959	5.90964
Q14554	Protein disulfide-isomerase A5 (EC 5.3.4.1) (Protein disulfide isomerase-related protein)	PDIA5	1	6.60787	11.7149	26.6686
P51572	B-cell receptor-associated protein 31 (BCR-associated protein 31) (Bap31) (6C6-AG tumor-associated antigen) (Protein CDM) (p28)	BCAP31	1	6.69023	7.23729	3.57891
Q969N2	GPI transamidase component PIG-T (Phosphatidylinositol-glycan biosynthesis class T protein)	PIGT	1	6.93797	20.0701	8.52109
Q969V3	Nicalin (Nicastrin-like protein)	NCLN	1	6.96232	9.59576	8.87436
O75718	Cartilage-associated protein	CRTAP	1	6.97035	7.96841	7.31096
P30533	Alpha-2-macroglobulin receptor-associated protein (Alpha-2-MRAP) (Low density lipoprotein receptor-related protein-associated protein 1) (RAP)	LRPAP1	1	7.12297	5.78903	7.41482
Q75T13	GPI inositol-deacylase (EC 3.1.-.-) (Post-GPI attachment to proteins factor 1) (hPGAP1)	PGAP1	1	7.30642	7.7797	6.09317
O14656	Torsin-1A (Dystonia 1 protein) (Torsin ATPase-1A) (EC 3.6.4.-) (Torsin family 1 member A)	TOR1A	1	7.36633	5.15378	6.243
Q00839	Heterogeneous nuclear ribonucleoprotein U (hnRNP U) (GRIP120) (Nuclear p120 ribonucleoprotein) (Scaffold-attachment factor A) (SAF-A) (p120) (pp120)	HNRNPU	0	7.66383	7.27619	5.11708
Q13454	Tumor suppressor candidate 3 (Dolichyl-diphosphooligosaccharide--protein glycosyltransferase subunit TUSC3) (Oligosaccharyl transferase subunit TUSC3) (Magnesium uptake/transporter TUSC3) (Protein N33)	TUSC3	1	7.70472	18.177	4.4928
O15460	Prolyl 4-hydroxylase subunit alpha-2 (4-PH alpha-2) (EC 1.14.11.2) (Procollagen-proline,2-oxoglutarate-4-dioxygenase subunit alpha-2)	P4HA2	1	7.96567	10.2796	19.1232
Q9UBV2	Protein sel-1 homolog 1 (Suppressor of lin-12-like protein 1) (Sel-1L)	SEL1L	1	8.00502	14.2424	5.69135
O14657	Torsin-1B (Torsin ATPase-1B) (EC 3.6.4.-) (Torsin family 1 member B)	TOR1B	1	8.07033	6.2123	7.36715
Q9BVK6	Transmembrane emp24 domain-containing protein 9 (GMP25) (Glycoprotein 25L2) (p24 family protein alpha-2) (p24alpha2) (p25)	TMED9	1	8.0991	14.8449	9.0804
P37268	Squalene synthase (SQS) (SS) (EC 2.5.1.21) (FPP:FPP farnesyltransferase) (Farnesyl-diphosphate farnesyltransferase) (Farnesyl-diphosphate farnesyltransferase 1)	FDFT1	1	8.16538	12.9918	10.4233
Q14696	LRP chaperone MESD (LDLR chaperone MESD) (Mesoderm development LRP chaperone MESD) (Mesoderm development candidate 2) (Mesoderm development protein) (Renal carcinoma antigen NY-REN-61)	MESD	1	8.19406	7.97376	4.6596
Q99683	Mitogen-activated protein kinase kinase kinase 5 (EC 2.7.11.25) (Apoptosis signal-regulating kinase 1) (ASK-1) (MAPK/ERK kinase kinase 5) (MEK kinase 5) (MEKK 5)	MAP3K5	1	8.25101	10.4745	3.76033
Q9Y680	Peptidyl-prolyl cis-trans isomerase FKBP7 (PPIase FKBP7) (EC 5.2.1.8) (23 kDa FK506-binding protein) (23 kDa FKBP) (FKBP-23) (FK506-binding protein 7) (FKBP-7) (Rotamase)	FKBP7	1	8.25892	9.32929	12.1665
P09211	Glutathione S-transferase P (EC 2.5.1.18) (GST class-pi) (GSTP1-1)	GSTP1	1	8.26903	4.07131	3.08699
Q6PK18	2-oxoglutarate and iron-dependent oxygenase domain-containing protein 3 (EC 1.14.11.-)	OGFOD3	0	8.35747	15.6233	7.94192
P62937	Peptidyl-prolyl cis-trans isomerase A (PPIase A) (EC 5.2.1.8) (Cyclophilin A) (Cyclosporin A-binding protein) (Rotamase A) [Cleaved into: Peptidyl-prolyl cis-trans isomerase A, N-terminally processed]	PPIA	1	8.37223	9.50195	4.75456
Q96BI1	Solute carrier family 22 member 18 (Beckwith-Wiedemann syndrome chromosomal region 1 candidate gene A protein) (Efflux transporter-like protein) (Imprinted multi-membrane-spanning polyspecific transporter-related protein 1) (Organic cation transporter-like protein 2) (ORCTL-2) (Solute carrier family 22 member 1-like) (Tumor-suppressing STF cDNA 5 protein) (Tumor-suppressing subchromosomal transfe…	SLC22A18	1	8.62755	11.2156	3.94686
P39656	Dolichyl-diphosphooligosaccharide--protein glycosyltransferase 48 kDa subunit (DDOST 48 kDa subunit) (Oligosaccharyl transferase 48 kDa subunit)	DDOST	1	8.64787	10.9896	5.61565
Q9Y3Q3	Transmembrane emp24 domain-containing protein 3 (Membrane protein p24B) (p24 family protein gamma-4) (p24gamma4) (p26)	TMED3	1	8.97387	4.82945	3.45522
Q08211	ATP-dependent RNA helicase A (EC 3.6.4.13) (DEAH box protein 9) (DExH-box helicase 9) (Leukophysin) (LKP) (Nuclear DNA helicase II) (NDH II) (RNA helicase A)	DHX9	0	9.15227	22.8379	5.87959
P00338	L-lactate dehydrogenase A chain (LDH-A) (EC 1.1.1.27) (Cell proliferation-inducing gene 19 protein) (LDH muscle subunit) (LDH-M) (Renal carcinoma antigen NY-REN-59)	LDHA	1	9.18662	11.0368	5.02498
Q16658	Fascin (55 kDa actin-bundling protein) (Singed-like protein) (p55)	FSCN1	1	9.30119	5.27009	5.80136
O75844	CAAX prenyl protease 1 homolog (EC 3.4.24.84) (Farnesylated proteins-converting enzyme 1) (FACE-1) (Prenyl protein-specific endoprotease 1) (Zinc metalloproteinase Ste24 homolog)	ZMPSTE24	1	9.50861	12.9657	4.85352
Q12907	Vesicular integral-membrane protein VIP36 (Glycoprotein GP36b) (Lectin mannose-binding 2) (Vesicular integral-membrane protein 36) (VIP36)	LMAN2	1	9.52016	8.6679	3.24219
P27348	14-3-3 protein theta (14-3-3 protein T-cell) (14-3-3 protein tau) (Protein HS1)	YWHAQ	1	9.78473	11.8715	7.4798
P26992	Ciliary neurotrophic factor receptor subunit alpha (CNTF receptor subunit alpha) (CNTFR-alpha)	CNTFR	1	9.82176	10.4899	6.25957
Q96RQ3	Methylcrotonoyl-CoA carboxylase subunit alpha, mitochondrial (MCCase subunit alpha) (EC 6.4.1.4) (3-methylcrotonyl-CoA carboxylase 1) (3-methylcrotonyl-CoA carboxylase biotin-containing subunit) (3-methylcrotonyl-CoA:carbon dioxide ligase subunit alpha)	MCCC1	0	10.1642	12.6934	7.4343
P11142	Heat shock cognate 71 kDa protein (EC 3.6.4.10) (Heat shock 70 kDa protein 8) (Lipopolysaccharide-associated protein 1) (LAP-1) (LPS-associated protein 1)	HSPA8	1	10.5741	16.6908	6.87481
P50990	T-complex protein 1 subunit theta (TCP-1-theta) (CCT-theta) (Chaperonin containing T-complex polypeptide 1 subunit 8) (Renal carcinoma antigen NY-REN-15)	CCT8	1	10.5944	6.76799	4.75648
Q969H8	Myeloid-derived growth factor (MYDGF)	MYDGF	1	10.7498	2.362	1.54133
Q9H497	Torsin-3A (ATP-dependent interferon-responsive protein) (Torsin family 3 member A)	TOR3A	1	10.7904	21.8316	12.3046
Q00610	Clathrin heavy chain 1 (Clathrin heavy chain on chromosome 17) (CLH-17)	CLTC	1	11.0862	21.8367	5.93332
P48723	Heat shock 70 kDa protein 13 (Microsomal stress-70 protein ATPase core) (Stress-70 protein chaperone microsome-associated 60 kDa protein)	HSPA13	1	12.0135	11.6045	8.1976
P06733	Alpha-enolase (EC 4.2.1.11) (2-phospho-D-glycerate hydro-lyase) (C-myc promoter-binding protein) (Enolase 1) (MBP-1) (MPB-1) (Non-neural enolase) (NNE) (Phosphopyruvate hydratase) (Plasminogen-binding protein)	ENO1	1	12.1175	24.0503	7.83335
P07858	Cathepsin B (EC 3.4.22.1) (APP secretase) (APPS) (Cathepsin B1) [Cleaved into: Cathepsin B light chain; Cathepsin B heavy chain]	CTSB	1	12.2841	11.8074	8.55686
Q9NXW2	DnaJ homolog subfamily B member 12	DNAJB12	1	12.2855	19.198	18.6051
P14618	Pyruvate kinase PKM (EC 2.7.1.40) (Cytosolic thyroid hormone-binding protein) (CTHBP) (Opa-interacting protein 3) (OIP-3) (Pyruvate kinase 2/3) (Pyruvate kinase muscle isozyme) (Thyroid hormone-binding protein 1) (THBP1) (Tumor M2-PK) (p58)	PKM	1	12.8021	8.93103	4.42736
Q96J42	Thioredoxin domain-containing protein 15	TXNDC15	0	12.9667	16.8526	99.6126
P16615	Sarcoplasmic/endoplasmic reticulum calcium ATPase 2 (SERCA2) (SR Ca(2+)-ATPase 2) (EC 7.2.2.10) (Calcium pump 2) (Calcium-transporting ATPase sarcoplasmic reticulum type, slow twitch skeletal muscle isoform) (Endoplasmic reticulum class 1/2 Ca(2+) ATPase)	ATP2A2	1	13.283	17.0642	8.86854
Q13438	Protein OS-9 (Amplified in osteosarcoma 9)	OS9	1	13.2914	25.1828	10.8949
P07900	Heat shock protein HSP 90-alpha (EC 3.6.4.10) (Heat shock 86 kDa) (HSP 86) (HSP86) (Lipopolysaccharide-associated protein 2) (LAP-2) (LPS-associated protein 2) (Renal carcinoma antigen NY-REN-38)	HSP90AA1	1	13.9195	18.0301	4.94226
P62805	Histone H4	H4C1	1	14.2664	9.91838	3.16514
P62241	40S ribosomal protein S8 (Small ribosomal subunit protein eS8)	RPS8	1	14.6094	6.41883	10.0506
Q13085	Acetyl-CoA carboxylase 1 (ACC1) (EC 6.4.1.2) (Acetyl-Coenzyme A carboxylase alpha) (ACC-alpha)	ACACA	0	14.6381	11.6746	21.384
P34932	Heat shock 70 kDa protein 4 (HSP70RY) (Heat shock 70-related protein APG-2)	HSPA4	1	14.7729	71.2588	9.50024
P55072	Transitional endoplasmic reticulum ATPase (TER ATPase) (EC 3.6.4.6) (15S Mg(2+)-ATPase p97 subunit) (Valosin-containing protein) (VCP)	VCP	1	14.9467	7.83008	7.56541
P50416	Carnitine O-palmitoyltransferase 1, liver isoform (CPT1-L) (EC 2.3.1.21) (Carnitine O-palmitoyltransferase I, liver isoform) (CPT I) (CPTI-L) (Carnitine palmitoyltransferase 1A)	CPT1A	0	15.3348	13.6994	28.9269
P04264	Keratin, type II cytoskeletal 1 (67 kDa cytokeratin) (Cytokeratin-1) (CK-1) (Hair alpha protein) (Keratin-1) (K1) (Type-II keratin Kb1)	KRT1	1	15.6066	13.9919	4.66824
P78357	Contactin-associated protein 1 (Caspr) (Caspr1) (Neurexin IV) (Neurexin-4) (p190)	CNTNAP1	1	15.6103	8.8458	7.03711
P05556	Integrin beta-1 (Fibronectin receptor subunit beta) (Glycoprotein IIa) (GPIIA) (VLA-4 subunit beta) (CD antigen CD29)	ITGB1	1	15.7133	16.3802	5.96613
P15586	N-acetylglucosamine-6-sulfatase (EC 3.1.6.14) (Glucosamine-6-sulfatase) (G6S)	GNS	1	16.082	12.222	6.79541
Q96AQ6	Pre-B-cell leukemia transcription factor-interacting protein 1 (Hematopoietic PBX-interacting protein)	PBXIP1	0	16.4647	15.7421	33.488
P07686	Beta-hexosaminidase subunit beta (EC 3.2.1.52) (Beta-N-acetylhexosaminidase subunit beta) (Hexosaminidase subunit B) (Cervical cancer proto-oncogene 7 protein) (HCC-7) (N-acetyl-beta-glucosaminidase subunit beta) [Cleaved into: Beta-hexosaminidase subunit beta chain B; Beta-hexosaminidase subunit beta chain A]	HEXB	1	16.8481	14.6464	8.73168
P49327	Fatty acid synthase (EC 2.3.1.85) (Type I fatty acid synthase) [Includes: [Acyl-carrier-protein] S-acetyltransferase (EC 2.3.1.38); [Acyl-carrier-protein] S-malonyltransferase (EC 2.3.1.39); 3-oxoacyl-[acyl-carrier-protein] synthase (EC 2.3.1.41); 3-oxoacyl-[acyl-carrier-protein] reductase (EC 1.1.1.100); 3-hydroxyacyl-[acyl-carrier-protein] dehydratase (EC 4.2.1.59); Enoyl-[acyl-carrier-protein]…	FASN	1	17.6764	26.6663	5.20351
P61619	Protein transport protein Sec61 subunit alpha isoform 1 (Sec61 alpha-1)	SEC61A1	1	17.7491	15.4113	4.61813
P00558	Phosphoglycerate kinase 1 (EC 2.7.2.3) (Cell migration-inducing gene 10 protein) (Primer recognition protein 2) (PRP 2)	PGK1	1	17.8226	10.9444	15.8998
Q9NY47	Voltage-dependent calcium channel subunit alpha-2/delta-2 (Voltage-gated calcium channel subunit alpha-2/delta-2) [Cleaved into: Voltage-dependent calcium channel subunit alpha-2-2; Voltage-dependent calcium channel subunit delta-2]	CACNA2D2	1	18.1592	20.2468	9.47556
P23528	Cofilin-1 (18 kDa phosphoprotein) (p18) (Cofilin, non-muscle isoform)	CFL1	1	18.3269	11.4831	9.30734
P10809	60 kDa heat shock protein, mitochondrial (EC 5.6.1.7) (60 kDa chaperonin) (Chaperonin 60) (CPN60) (Heat shock protein 60) (HSP-60) (Hsp60) (HuCHA60) (Mitochondrial matrix protein P1) (P60 lymphocyte protein)	HSPD1	1	19.0148	10.3569	3.31228
Q14108	Lysosome membrane protein 2 (85 kDa lysosomal membrane sialoglycoprotein) (LGP85) (CD36 antigen-like 2) (Lysosome membrane protein II) (LIMP II) (Scavenger receptor class B member 2) (CD antigen CD36)	SCARB2	1	19.2112	12.6923	6.66218
P22314	Ubiquitin-like modifier-activating enzyme 1 (EC 6.2.1.45) (Protein A1S9) (Ubiquitin-activating enzyme E1)	UBA1	1	20.4433	4.48595	7.95591
P25705	ATP synthase subunit alpha, mitochondrial (ATP synthase F1 subunit alpha)	ATP5F1A	1	20.509	18.3728	5.92043
P62258	14-3-3 protein epsilon (14-3-3E)	YWHAE	1	20.8736	8.68279	4.23683
P31943	Heterogeneous nuclear ribonucleoprotein H (hnRNP H) [Cleaved into: Heterogeneous nuclear ribonucleoprotein H, N-terminally processed]	HNRNPH1	0	21.5	22.9745	10.9712
Q9Y265	RuvB-like 1 (EC 3.6.4.12) (49 kDa TATA box-binding protein-interacting protein) (49 kDa TBP-interacting protein) (54 kDa erythrocyte cytosolic protein) (ECP-54) (INO80 complex subunit H) (Nuclear matrix protein 238) (NMP 238) (Pontin 52) (TIP49a) (TIP60-associated protein 54-alpha) (TAP54-alpha)	RUVBL1	1	22.6237	54.9915	4.34988
P16278	Beta-galactosidase (EC 3.2.1.23) (Acid beta-galactosidase) (Lactase) (Elastin receptor 1)	GLB1	1	24.1024	20.2086	14.0861
P09172	Dopamine beta-hydroxylase (EC 1.14.17.1) (Dopamine beta-monooxygenase) [Cleaved into: Soluble dopamine beta-hydroxylase]	DBH	1	25.2559	15.2039	14.9689
P54289	Voltage-dependent calcium channel subunit alpha-2/delta-1 (Voltage-gated calcium channel subunit alpha-2/delta-1) [Cleaved into: Voltage-dependent calcium channel subunit alpha-2-1; Voltage-dependent calcium channel subunit delta-1]	CACNA2D1	1	25.6494	19.0012	13.7976
P13987	CD59 glycoprotein (1F5 antigen) (20 kDa homologous restriction factor) (HRF-20) (HRF20) (MAC-inhibitory protein) (MAC-IP) (MEM43 antigen) (Membrane attack complex inhibition factor) (MACIF) (Membrane inhibitor of reactive lysis) (MIRL) (Protectin) (CD antigen CD59)	CD59	1	27.1681	10.4692	10.7617
Q9P0K1	Disintegrin and metalloproteinase domain-containing protein 22 (ADAM 22) (Metalloproteinase-disintegrin ADAM22-3) (Metalloproteinase-like, disintegrin-like, and cysteine-rich protein 2)	ADAM22	1	27.2009	21.892	21.4612
P07437	Tubulin beta chain (Tubulin beta-5 chain)	TUBB	1	28.1248	30.3644	12.093
Q8IV08	5'-3' exonuclease PLD3 (EC 3.1.16.1) (Choline phosphatase 3) (HindIII K4L homolog) (Hu-K4) (Phosphatidylcholine-hydrolyzing phospholipase D3) (Phospholipase D3) (PLD 3)	PLD3	1	29.2591	24.9374	20.4054
O14672	Disintegrin and metalloproteinase domain-containing protein 10 (ADAM 10) (EC 3.4.24.81) (CDw156) (Kuzbanian protein homolog) (Mammalian disintegrin-metalloprotease) (CD antigen CD156c)	ADAM10	1	29.7392	23.6165	20.6034
P04062	Lysosomal acid glucosylceramidase (Lysosomal acid GCase) (EC 3.2.1.45) (Acid beta-glucosidase) (Alglucerase) (Beta-glucocerebrosidase) (Beta-GC) (Cholesterol glucosyltransferase) (SGTase) (EC 2.4.1.-) (Cholesteryl-beta-glucosidase) (EC 3.2.1.-) (D-glucosyl-N-acylsphingosine glucohydrolase) (Imiglucerase)	GBA	1	30.0246	28.9446	12.5838
Q99805	Transmembrane 9 superfamily member 2 (p76)	TM9SF2	1	31.1443	27.0321	17.4888
Q16555	Dihydropyrimidinase-related protein 2 (DRP-2) (Collapsin response mediator protein 2) (CRMP-2) (N2A3) (Unc-33-like phosphoprotein 2) (ULIP-2)	DPYSL2	1	31.7857	10.9696	5.15174
P13591	Neural cell adhesion molecule 1 (N-CAM-1) (NCAM-1) (CD antigen CD56)	NCAM1	1	32.2951	6.01547	3.48697
P07602	Prosaposin (Proactivator polypeptide) [Cleaved into: Saposin-A (Protein A); Saposin-B-Val; Saposin-B (Cerebroside sulfate activator) (CSAct) (Dispersin) (Sphingolipid activator protein 1) (SAP-1) (Sulfatide/GM1 activator); Saposin-C (A1 activator) (Co-beta-glucosidase) (Glucosylceramidase activator) (Sphingolipid activator protein 2) (SAP-2); Saposin-D (Component C) (Protein C)]	PSAP	1	32.4207	20.8063	5.09031
P31150	Rab GDP dissociation inhibitor alpha (Rab GDI alpha) (Guanosine diphosphate dissociation inhibitor 1) (GDI-1) (Oligophrenin-2) (Protein XAP-4)	GDI1	1	35.5768	25.407	3.39669
P07949	Proto-oncogene tyrosine-protein kinase receptor Ret (EC 2.7.10.1) (Cadherin family member 12) (Proto-oncogene c-Ret) [Cleaved into: Soluble RET kinase fragment; Extracellular cell-membrane anchored RET cadherin 120 kDa fragment]	RET	1	37.7438	29.1723	23.1539
Q92823	Neuronal cell adhesion molecule (Nr-CAM) (Neuronal surface protein Bravo) (hBravo) (NgCAM-related cell adhesion molecule) (Ng-CAM-related)	NRCAM	1	39.7787	9.86987	9.25789
P78310	Coxsackievirus and adenovirus receptor (CAR) (hCAR) (CVB3-binding protein) (Coxsackievirus B-adenovirus receptor) (HCVADR)	CXADR	1	44.0984	12.4616	13.4328
P19022	Cadherin-2 (CDw325) (Neural cadherin) (N-cadherin) (CD antigen CD325)	CDH2	1	46.3163	13.8239	10.0591
P04439	HLA class I histocompatibility antigen, A alpha chain (Human leukocyte antigen A) (HLA-A)	HLA-A	1	46.811	47.4118	31.4898
Q96BY9	Store-operated calcium entry-associated regulatory factor (SARAF) (SOCE-associated regulatory factor) (HBV X-transactivated gene 3 protein) (HBV XAg-transactivated protein 3) (Protein FOAP-7) (Transmembrane protein 66)	SARAF	1	47.2141	39.2427	36.2607
P32004	Neural cell adhesion molecule L1 (N-CAM-L1) (NCAM-L1) (CD antigen CD171)	L1CAM	1	50.8083	19.2063	14.3944
P10643	Complement component C7	C7	1	55.5515	43.4529	43.0211
Q8N158	Glypican-2 [Cleaved into: Secreted glypican-2]	GPC2	1	56.7829	29.7488	21.024
P02786	Transferrin receptor protein 1 (TR) (TfR) (TfR1) (Trfr) (T9) (p90) (CD antigen CD71) [Cleaved into: Transferrin receptor protein 1, serum form (sTfR)]	TFRC	1	56.8684	29.9821	20.6483
P05026	Sodium/potassium-transporting ATPase subunit beta-1 (Sodium/potassium-dependent ATPase subunit beta-1)	ATP1B1	1	62.6475	29.7702	35.5082
Q9Y6C2	EMILIN-1 (Elastin microfibril interface-located protein 1) (Elastin microfibril interfacer 1)	EMILIN1	1	64.1169	42.1046	29.9803
Q08380	Galectin-3-binding protein (Basement membrane autoantigen p105) (Lectin galactoside-binding soluble 3-binding protein) (Mac-2-binding protein) (MAC2BP) (Mac-2 BP) (Tumor-associated antigen 90K)	LGALS3BP	1	64.1968	58.6133	42.6349
Q969P0	Immunoglobulin superfamily member 8 (IgSF8) (CD81 partner 3) (Glu-Trp-Ile EWI motif-containing protein 2) (EWI-2) (Keratinocytes-associated transmembrane protein 4) (KCT-4) (LIR-D1) (Prostaglandin regulatory-like protein) (PGRL) (CD antigen CD316)	IGSF8	1	65.0141	20.2002	13.4459
O15240	Neurosecretory protein VGF [Cleaved into: Neuroendocrine regulatory peptide-1 (NERP-1); Neuroendocrine regulatory peptide-2 (NERP-2); VGF-derived peptide TLQP-21; VGF-derived peptide TLQP-62; Antimicrobial peptide VGF[554-577]]	VGF	1	67.8224	34.6124	18.4993
P05067	Amyloid-beta precursor protein (APP) (ABPP) (APPI) (Alzheimer disease amyloid A4 protein homolog) (Alzheimer disease amyloid protein) (Amyloid precursor protein) (Amyloid-beta (A4) precursor protein) (Amyloid-beta A4 protein) (Cerebral vascular amyloid peptide) (CVAP) (PreA4) (Protease nexin-II) (PN-II) [Cleaved into: N-APP; Soluble APP-alpha (S-APP-alpha); Soluble APP-beta (S-APP-beta); C99 (Bet…	APP	1	82.7809	71.131	67.5134

## Sheet: Pulse-SILAC D0-D7-D10
Protein info				Metabolic replacement fraction (MRF, %)
Uniprot ID	Protein names	Gene name	secretome?	D0_rep1	D0_rep2	D0_rep3	D0_ave	D0_std	D7_rep1	D7_rep2	D7_rep3	D7_ave	D7_std	D10_rep1	D10_rep2	D10_ave	D10_std
P62805	Histone H4	H4C1 H4/A H4FA HIST1H4A; H4C2 H4/I H4FI HIST1H4B; H4C3 H4/G H4FG HIST1H4C; H4C4 H4/B H4FB HIST1H4D; H4C5 H4/J H4FJ HIST1H4E; H4C6 H4/C H4FC HIST1H4F; H4C8 H4/H H4FH HIST1H4H; H4C9 H4/M H4FM HIST1H4I; H4C11 H4/E H4FE HIST1H4J; H4C12 H4/D H4FD HIST1H4K; H4C13 H4/K H4FK HIST1H4L; H4C14 H4/N H4F2 H4FN HIST2H4 HIST2H4A; H4C15 H4/O H4FO HIST2H4B; H4C16 H4-16 HIST4H4	1	2.38083	2.36034	2.24877	2.32998	0.0710755	8.828	8.64568	8.0699	8.51453	0.395703	11.6818	15.5248	13.6033	2.71741
P14618	Pyruvate kinase PKM (EC 2.7.1.40) (Cytosolic thyroid hormone-binding protein) (CTHBP) (Opa-interacting protein 3) (OIP-3) (Pyruvate kinase 2/3) (Pyruvate kinase muscle isozyme) (Threonine-protein kinase PKM2) (EC 2.7.11.1) (Thyroid hormone-binding protein 1) (THBP1) (Tumor M2-PK) (Tyrosine-protein kinase PKM2) (EC 2.7.10.2) (p58)	PKM OIP3 PK2 PK3 PKM2	1	2.49876	2.41941	2.78379	2.56732	0.191617	1.95338	2.00229	1.67584	1.87717	0.176066	14.7267	12.0779	13.4023	1.87301
P04406	Glyceraldehyde-3-phosphate dehydrogenase (GAPDH) (EC 1.2.1.12) (Peptidyl-cysteine S-nitrosylase GAPDH) (EC 2.6.99.-)	GAPDH GAPD CDABP0047 OK/SW-cl.12	1	2.48022	2.82167	2.52908	2.61032	0.184655	1.40148	1.50607	1.45735	1.45497	0.0523363	1.62883	1.54951	1.58917	0.056086
P08865	40S ribosomal protein SA (37 kDa laminin receptor precursor) (37LRP) (37/67 kDa laminin receptor) (LRP/LR) (67 kDa laminin receptor) (67LR) (Colon carcinoma laminin-binding protein) (Laminin receptor 1) (LamR) (Laminin-binding protein precursor p40) (LBP/p40) (Multidrug resistance-associated protein MGr1-Ag) (NEM/1CHD4) (Small ribosomal subunit protein uS2)	RPSA LAMBR LAMR1	1	2.64627	2.51834	2.7313	2.63197	0.107199	1.46259	8.503	8.89711	6.28757	4.1832	7.50949	2.91111	5.2103	3.25154
P11142	Heat shock cognate 71 kDa protein (EC 3.6.4.10) (Heat shock 70 kDa protein 8) (Lipopolysaccharide-associated protein 1) (LAP-1) (LPS-associated protein 1)	HSPA8 HSC70 HSP73 HSPA10	1	2.50599	2.59933	2.8449	2.65007	0.175059	2.28564	2.1604	12.0825	5.50951	5.69272	3.5532	3.84107	3.69713	0.203556
P60174	Triosephosphate isomerase (TIM) (EC 5.3.1.1) (Methylglyoxal synthase) (EC 4.2.3.3) (Triose-phosphate isomerase)	TPI1 TPI	1	2.73972	2.83243	2.51929	2.69715	0.160854	1.75292	1.78814	7.7911	3.77739	3.47602	7.0948	12.6927	9.89376	3.95834
P08670	Vimentin	VIM	1	2.71001	2.7697	2.71266	2.73079	0.0337228	1.40459	1.44171	1.3761	1.40747	0.0329001	1.35586	13.7552	7.55552	8.76764
P06733	Alpha-enolase (EC 4.2.1.11) (2-phospho-D-glycerate hydro-lyase) (C-myc promoter-binding protein) (Enolase 1) (MBP-1) (MPB-1) (Non-neural enolase) (NNE) (Phosphopyruvate hydratase) (Plasminogen-binding protein)	ENO1 ENO1L1 MBPB1 MPB1	1	2.90904	2.91639	2.61982	2.81508	0.169144	1.43326	1.37483	9.04609	3.9514	4.41223	17	15.7576	16.3788	0.87858
P07195	L-lactate dehydrogenase B chain (LDH-B) (EC 1.1.1.27) (LDH heart subunit) (LDH-H) (Renal carcinoma antigen NY-REN-46)	LDHB	1	2.83527	2.77916	2.91272	2.84238	0.0670637	1.45686	5.93176	8.26732	5.21864	3.46078	8.4819	-	-	-
P63104	14-3-3 protein zeta/delta (Protein kinase C inhibitor protein 1) (KCIP-1)	YWHAZ	1	3.06264	2.96293	2.82243	2.94933	0.120683	2.02178	1.76113	2.167	1.9833	0.205654	11.1127	9.36282	10.2378	1.23735
Q96CN7	Isochorismatase domain-containing protein 1	ISOC1 CGI-111	0	2.86245	2.86207	3.13588	2.95347	0.157974	4.49194	2.03215	5.67275	4.06561	1.85737	6.03932	11.3789	8.70913	3.77568
P21333	Filamin-A (FLN-A) (Actin-binding protein 280) (ABP-280) (Alpha-filamin) (Endothelial actin-binding protein) (Filamin-1) (Non-muscle filamin)	FLNA FLN FLN1	1	2.8783	3.12368	2.95163	2.98454	0.125957	1.99883	1.9304	2.22669	2.05197	0.155128	8.22388	14.1358	11.1798	4.18038
P35580	Myosin-10 (Cellular myosin heavy chain, type B) (Myosin heavy chain 10) (Myosin heavy chain, non-muscle IIb) (Non-muscle myosin heavy chain B) (NMMHC-B) (Non-muscle myosin heavy chain IIb) (NMMHC II-b) (NMMHC-IIB)	MYH10	1	2.83064	3.36297	2.83036	3.00799	0.307422	9.26496	9.76358	13.2253	10.7513	2.15704	13.7983	18.0966	15.9474	3.03933
P09651	Heterogeneous nuclear ribonucleoprotein A1 (hnRNP A1) (Helix-destabilizing protein) (Single-strand RNA-binding protein) (hnRNP core protein A1) [Cleaved into: Heterogeneous nuclear ribonucleoprotein A1, N-terminally processed]	HNRNPA1 HNRPA1	1	3.13109	2.98101	3.05503	3.05571	0.0750463	1.59175	4.20905	8.30643	4.70241	3.38442	1.97337	11.2633	6.61836	6.569
Q00839	Heterogeneous nuclear ribonucleoprotein U (hnRNP U) (GRIP120) (Nuclear p120 ribonucleoprotein) (Scaffold-attachment factor A) (SAF-A) (p120) (pp120)	HNRNPU C1orf199 HNRPU SAFA U21.1	0	3.04112	3.05324	3.0835	3.05928	0.0218267	5.63607	9.43588	21.8872	12.3197	8.50072	13.3479	15.5591	14.4535	1.56355
P10412	Histone H1.4 (Histone H1b) (Histone H1s-4)	H1-4 H1F4 HIST1H1E	0	3.16196	3.07467	2.94372	3.06011	0.109845	3.37557	2.88877	2.39922	2.88785	0.488177	1.88277	16.9959	9.43934	10.6866
P62937	Peptidyl-prolyl cis-trans isomerase A (PPIase A) (EC 5.2.1.8) (Cyclophilin A) (Cyclosporin A-binding protein) (Rotamase A) [Cleaved into: Peptidyl-prolyl cis-trans isomerase A, N-terminally processed]	PPIA CYPA	1	3.07523	3.1127	3.02231	3.07008	0.0454139	1.98721	13.2487	13.7678	9.6679	6.65674	11.0407	10.7597	10.9002	0.198719
P35579	Myosin-9 (Cellular myosin heavy chain, type A) (Myosin heavy chain 9) (Myosin heavy chain, non-muscle IIa) (Non-muscle myosin heavy chain A) (NMMHC-A) (Non-muscle myosin heavy chain IIa) (NMMHC II-a) (NMMHC-IIA)	MYH9	1	3.0129	2.9473	3.32317	3.09446	0.200769	1.95242	1.78158	4.91477	2.88292	1.7617	10.9354	14.5628	12.7491	2.56497
P00558	Phosphoglycerate kinase 1 (EC 2.7.2.3) (Cell migration-inducing gene 10 protein) (Primer recognition protein 2) (PRP 2)	PGK1 PGKA MIG10 OK/SW-cl.110	1	3.07607	3.55943	2.81204	3.14918	0.379021	1.75968	8.28616	10.1632	6.73636	4.41093	11.4895	14.355	12.9223	2.02616
P61247	40S ribosomal protein S3a (Small ribosomal subunit protein eS1) (v-fos transformation effector protein) (Fte-1)	RPS3A FTE1 MFTL	1	2.93769	3.14845	3.40553	3.16389	0.234305	5.59171	6.51217	9.02657	7.04348	1.778	6.7865	10.8973	8.84188	2.90675
P22626	Heterogeneous nuclear ribonucleoproteins A2/B1 (hnRNP A2/B1)	HNRNPA2B1 HNRPA2B1	1	3.37427	3.14592	2.97216	3.16411	0.201672	1.87497	1.31654	1.59689	1.59613	0.279219	3.67675	6.42723	5.05199	1.94488
P07900	Heat shock protein HSP 90-alpha (EC 3.6.4.10) (Heat shock 86 kDa) (HSP 86) (HSP86) (Lipopolysaccharide-associated protein 2) (LAP-2) (LPS-associated protein 2) (Renal carcinoma antigen NY-REN-38)	HSP90AA1 HSP90A HSPC1 HSPCA	1	3.44946	2.90923	3.18849	3.18239	0.270168	8.37641	13.1748	12.4221	11.3244	2.58066	5.40452	11.5639	8.48421	4.35534
P07737	Profilin-1 (Epididymis tissue protein Li 184a) (Profilin I)	PFN1	1	3.24488	3.12678	3.22334	3.19833	0.0628964	2.05537	2.18901	13.6636	5.96933	6.66377	29.0393	10.1568	19.598	13.3519
Q15084	Protein disulfide-isomerase A6 (EC 5.3.4.1) (Endoplasmic reticulum protein 5) (ER protein 5) (ERp5) (Protein disulfide isomerase P5) (Thioredoxin domain-containing protein 7)	PDIA6 ERP5 P5 TXNDC7	1	3.11692	3.10143	3.39574	3.2047	0.165626	2.17935	2.0213	27.0483	10.4163	14.4039	5.23043	10.3332	7.78181	3.60821
P11021	Endoplasmic reticulum chaperone BiP (EC 3.6.4.10) (78 kDa glucose-regulated protein) (GRP-78) (Binding-immunoglobulin protein) (BiP) (Heat shock protein 70 family protein 5) (HSP70 family protein 5) (Heat shock protein family A member 5) (Immunoglobulin heavy chain-binding protein)	HSPA5 GRP78	1	3.17705	3.09589	3.38342	3.21879	0.148236	1.83047	1.81534	2.04242	1.89607	0.126962	10.0436	10.7701	10.4068	0.51366
P30101	Protein disulfide-isomerase A3 (EC 5.3.4.1) (58 kDa glucose-regulated protein) (58 kDa microsomal protein) (p58) (Disulfide isomerase ER-60) (Endoplasmic reticulum resident protein 57) (ER protein 57) (ERp57) (Endoplasmic reticulum resident protein 60) (ER protein 60) (ERp60)	PDIA3 ERP57 ERP60 GRP58	1	3.22681	3.17086	3.29727	3.23165	0.0633435	2.59601	2.37512	13.8265	6.26589	6.54864	9.03898	10.4705	9.75473	1.01222
P52272	Heterogeneous nuclear ribonucleoprotein M (hnRNP M)	HNRNPM HNRPM NAGR1	1	3.22755	3.21201	3.28745	3.24234	0.0398366	10.7677	10.6728	7.75376	9.73141	1.71336	8.11391	8.85002	8.48197	0.520512
P30041	Peroxiredoxin-6 (EC 1.11.1.27) (1-Cys peroxiredoxin) (1-Cys PRX) (24 kDa protein) (Acidic calcium-independent phospholipase A2) (aiPLA2) (EC 3.1.1.4) (Antioxidant protein 2) (Glutathione-dependent peroxiredoxin) (Liver 2D page spot 40) (Lysophosphatidylcholine acyltransferase 5) (LPC acyltransferase 5) (LPCAT-5) (Lyso-PC acyltransferase 5) (EC 2.3.1.23) (Non-selenium glutathione peroxidase) (NSGP…	PRDX6 AOP2 KIAA0106	1	3.27922	3.43949	3.1111	3.2766	0.164207	7.26779	6.00983	8.77993	7.35252	1.38699	6.95606	18.3347	12.6454	8.0459
P13667	Protein disulfide-isomerase A4 (EC 5.3.4.1) (Endoplasmic reticulum resident protein 70) (ER protein 70) (ERp70) (Endoplasmic reticulum resident protein 72) (ER protein 72) (ERp-72) (ERp72)	PDIA4 ERP70 ERP72	1	3.27716	3.23832	3.3456	3.28703	0.0543123	2.22048	2.30941	2.0546	2.19483	0.129324	7.71579	2.57238	5.14409	3.63694
Q9Y4L1	Hypoxia up-regulated protein 1 (150 kDa oxygen-regulated protein) (ORP-150) (170 kDa glucose-regulated protein) (GRP-170)	HYOU1 GRP170 ORP150	1	3.1823	3.67462	3.00472	3.28721	0.347054	2.93741	2.2133	16.455	7.20191	8.0216	15.9325	16.7686	16.3506	0.591246
P61981	14-3-3 protein gamma (Protein kinase C inhibitor protein 1) (KCIP-1) [Cleaved into: 14-3-3 protein gamma, N-terminally processed]	YWHAG	1	3.38659	3.34008	3.15473	3.2938	0.122661	7.07408	1.93435	9.15533	6.05458	3.71688	1.82372	11.5397	6.68169	6.8702
P07910	Heterogeneous nuclear ribonucleoproteins C1/C2 (hnRNP C1/C2)	HNRNPC HNRPC	1	2.87302	3.69104	3.39088	3.31831	0.413813	5.3232	6.13828	9.45638	6.97262	2.18926	6.35284	10.4488	8.40083	2.89631
P31947	14-3-3 protein sigma (Epithelial cell marker protein 1) (Stratifin)	SFN HME1	1	3.70319	2.83366	3.50126	3.34604	0.455072	13.4386	1.81659	1.91222	5.72249	6.68256	3.91674	1.81688	2.86681	1.48482
Q14974	Importin subunit beta-1 (Importin-90) (Karyopherin subunit beta-1) (Nuclear factor p97) (Pore targeting complex 97 kDa subunit) (PTAC97)	KPNB1 NTF97	1	3.15895	3.67685	3.22568	3.35383	0.281726	7.90201	13.8866	6.44045	9.4097	3.94541	10.6553	9.87337	10.2643	0.552874
P08238	Heat shock protein HSP 90-beta (HSP 90) (Heat shock 84 kDa) (HSP 84) (HSP84)	HSP90AB1 HSP90B HSPC2 HSPCB	1	3.43314	3.26612	3.59011	3.42979	0.16202	2.18059	2.40151	2.08932	2.2238	0.16052	3.18361	3.30204	3.24283	0.0837417
P19338	Nucleolin (Protein C23)	NCL	1	2.86358	3.65754	3.98538	3.50217	0.576812	12.429	11.1174	15.237	12.9278	2.1046	9.04791	7.84412	8.44602	0.851208
P14625	Endoplasmin (94 kDa glucose-regulated protein) (GRP-94) (Heat shock protein 90 kDa beta member 1) (Tumor rejection antigen 1) (gp96 homolog)	HSP90B1 GRP94 TRA1	1	3.48031	3.43771	3.62858	3.51553	0.100189	2.01756	2.24122	2.15666	2.13848	0.112934	15.6246	18.9811	17.3029	2.37339
P04075	Fructose-bisphosphate aldolase A (EC 4.1.2.13) (Lung cancer antigen NY-LU-1) (Muscle-type aldolase)	ALDOA ALDA	1	3.68937	3.28053	3.67481	3.54824	0.231954	2.24466	2.38331	9.1842	4.60406	3.96713	2.55016	9.0499	5.80003	4.59601
P23528	Cofilin-1 (18 kDa phosphoprotein) (p18) (Cofilin, non-muscle isoform)	CFL1 CFL	1	3.46997	3.61882	3.57189	3.55356	0.0761035	7.39686	16.1629	12.0098	11.8565	4.38505	35.3303	5.37006	20.3502	21.1851
P13639	Elongation factor 2 (EF-2)	EEF2 EF2	1	3.66868	3.79463	3.86788	3.77706	0.100752	8.91686	2.41151	12.0941	7.80749	4.9357	6.48026	6.37248	6.42637	0.0762167
Q05682	Caldesmon (CDM)	CALD1 CAD CDM	1	3.77371	3.99681	3.69781	3.82277	0.155419	2.75599	11.0779	13.6397	9.15788	5.69024	11.0225	13.6889	12.3557	1.88543
P68371	Tubulin beta-4B chain (Tubulin beta-2 chain) (Tubulin beta-2C chain)	TUBB4B TUBB2C	1	3.36045	4.22089	4.10231	3.89455	0.46633	2.46995	2.33994	6.22541	3.67843	2.20671	5.29388	6.71067	6.00228	1.00182
P67936	Tropomyosin alpha-4 chain (TM30p1) (Tropomyosin-4)	TPM4	1	2.57456	6.23306	2.89084	3.89949	2.02711	3.28474	10.4183	15.1521	9.61841	5.974	8.92889	16.388	12.6584	5.27436
P40926	Malate dehydrogenase, mitochondrial (EC 1.1.1.37)	MDH2	1	2.59914	2.83895	6.29413	3.91074	2.06756	6.86741	9.75137	11.1901	9.26961	2.20122	12.4788	13.2035	12.8411	0.512447
P61978	Heterogeneous nuclear ribonucleoprotein K (hnRNP K) (Transformation up-regulated nuclear protein) (TUNP)	HNRNPK HNRPK	1	3.95697	3.9839	3.86667	3.93585	0.0614012	2.77764	6.8209	10.4047	6.66775	3.81584	8.46062	6.0191	7.23986	1.72641
P16403	Histone H1.2 (Histone H1c) (Histone H1d) (Histone H1s-1)	H1-2 H1F2 HIST1H1C	0	3.77473	3.2047	4.9154	3.96494	0.871068	4.47725	4.17013	3.45356	4.03365	0.525313	9.41619	4.91947	7.16783	3.17966
P49327	Fatty acid synthase (EC 2.3.1.85) (Type I fatty acid synthase) [Includes: [Acyl-carrier-protein] S-acetyltransferase (EC 2.3.1.38); [Acyl-carrier-protein] S-malonyltransferase (EC 2.3.1.39); 3-oxoacyl-[acyl-carrier-protein] synthase (EC 2.3.1.41); 3-oxoacyl-[acyl-carrier-protein] reductase (EC 1.1.1.100); 3-hydroxyacyl-[acyl-carrier-protein] dehydratase (EC 4.2.1.59); Enoyl-[acyl-carrier-protein]…	FASN FAS	1	3.91434	4.01855	3.96859	3.96716	0.0521216	3.83672	2.7784	12.2884	6.30117	5.21202	10.6561	12.5278	11.5919	1.32351
P09382	Galectin-1 (Gal-1) (14 kDa laminin-binding protein) (HLBP14) (14 kDa lectin) (Beta-galactoside-binding lectin L-14-I) (Galaptin) (HBL) (HPL) (Lactose-binding lectin 1) (Lectin galactoside-binding soluble 1) (Putative MAPK-activating protein PM12) (S-Lac lectin 1)	LGALS1	1	2.75618	2.98646	6.30344	4.01536	1.98487	15.0353	4.74022	11.674	10.4832	5.24985	16.3047	21.0566	18.6806	3.3601
P09211	Glutathione S-transferase P (EC 2.5.1.18) (GST class-pi) (GSTP1-1)	GSTP1 FAEES3 GST3	1	3.42969	3.01685	5.72441	4.05699	1.45871	1.82372	6.47939	15.8773	8.06014	7.15891	9.43752	14.247	11.8423	3.40082
P07355	Annexin A2 (Annexin II) (Annexin-2) (Calpactin I heavy chain) (Calpactin-1 heavy chain) (Chromobindin-8) (Lipocortin II) (Placental anticoagulant protein IV) (PAP-IV) (Protein I) (p36)	ANXA2 ANX2 ANX2L4 CAL1H LPC2D	1	3.73545	4.02739	4.43836	4.06707	0.353131	2.69278	2.70755	2.69184	2.69739	0.00881291	10.9211	15.3511	13.1361	3.13249
P37802	Transgelin-2 (Epididymis tissue protein Li 7e) (SM22-alpha homolog)	TAGLN2 KIAA0120 CDABP0035	1	5.37096	3.69874	3.18699	4.08556	1.14221	6.03923	7.13932	8.12995	7.10283	1.04583	12.5025	12.7186	12.6106	0.152823
P84098	60S ribosomal protein L19 (Large ribosomal subunit protein eL19)	RPL19	0	3.7938	4.44895	4.04185	4.09487	0.33078	11.1522	6.30203	6.47458	7.97626	2.75178	8.40578	9.8368	9.12129	1.01188
P35637	RNA-binding protein FUS (75 kDa DNA-pairing protein) (Oncogene FUS) (Oncogene TLS) (POMp75) (Translocated in liposarcoma protein)	FUS TLS	0	4.87669	2.96792	4.55155	4.13205	1.02119	8.4509	9.00057	11.194	9.54849	1.45131	6.35152	10.9092	8.63035	3.22275
P49368	T-complex protein 1 subunit gamma (TCP-1-gamma) (CCT-gamma) (hTRiC5)	CCT3 CCTG TRIC5	1	4.16894	3.95338	4.46091	4.19441	0.254725	8.79333	9.87825	10.2132	9.62827	0.742231	4.09054	3.96905	4.0298	0.0859018
P38646	Stress-70 protein, mitochondrial (75 kDa glucose-regulated protein) (GRP-75) (Heat shock 70 kDa protein 9) (Mortalin) (MOT) (Peptide-binding protein 74) (PBP74)	HSPA9 GRP75 HSPA9B mt-HSP70	1	5.23402	4.02693	3.7612	4.34072	0.784947	7.23992	8.62748	11.3208	9.06273	2.07496	3.95836	3.57775	3.76805	0.269131
P05387	60S acidic ribosomal protein P2 (Large ribosomal subunit protein P2) (Renal carcinoma antigen NY-REN-44)	RPLP2 D11S2243E RPP2	1	3.99533	3.82673	5.26212	4.3614	0.784593	4.39213	5.38134	7.66765	5.81371	1.68002	7.64352	4.30567	5.97459	2.36021
P23284	Peptidyl-prolyl cis-trans isomerase B (PPIase B) (EC 5.2.1.8) (CYP-S1) (Cyclophilin B) (Rotamase B) (S-cyclophilin) (SCYLP)	PPIB CYPB	1	2.95558	2.90027	7.33817	4.39801	2.5464	2.46767	6.17588	8.55404	5.73253	3.06731	8.90906	11.1198	10.0144	1.56323
P16401	Histone H1.5 (Histone H1a) (Histone H1b) (Histone H1s-3)	H1-5 H1F5 HIST1H1B	0	4.4306	4.40026	4.54162	4.4575	0.0744189	10.3171	4.61501	2.62636	5.85283	3.992	8.57034	7.10317	7.83676	1.03745
P10809	60 kDa heat shock protein, mitochondrial (EC 5.6.1.7) (60 kDa chaperonin) (Chaperonin 60) (CPN60) (Heat shock protein 60) (HSP-60) (Hsp60) (HuCHA60) (Mitochondrial matrix protein P1) (P60 lymphocyte protein)	HSPD1 HSP60	1	2.60815	8.10462	2.74199	4.48492	3.13546	6.28342	12.8662	8.06753	9.07238	3.40448	8.79715	12.2322	10.5147	2.42894
Q9BRA2	Thioredoxin domain-containing protein 17 (14 kDa thioredoxin-related protein) (TRP14) (Protein 42-9-9) (Thioredoxin-like protein 5)	TXNDC17 TXNL5	1	4.58534	5.47061	3.68112	4.57902	0.894762	7.75742	3.63471	18.7236	10.0386	7.79883	-	28.4856	-	-
P27797	Calreticulin (CRP55) (Calregulin) (Endoplasmic reticulum resident protein 60) (ERp60) (HACBP) (grp60)	CALR CRTC	1	2.88207	2.87085	8.01096	4.58796	2.96441	10.0315	13.1273	15.8171	12.992	2.89519	16.8842	17.0421	16.9631	0.111651
Q01518	Adenylyl cyclase-associated protein 1 (CAP 1)	CAP1 CAP	1	2.88424	2.80599	8.07734	4.58919	3.02108	5.14683	9.88474	8.07624	7.7026	2.39095	7.19826	10.0323	8.61528	2.00397
P52565	Rho GDP-dissociation inhibitor 1 (Rho GDI 1) (Rho-GDI alpha)	ARHGDIA GDIA1	1	3.09786	7.45471	3.30831	4.62029	2.45693	6.609	7.83376	13.4566	9.2998	3.65164	7.15156	5.95714	6.55435	0.844578
P07237	Protein disulfide-isomerase (PDI) (EC 5.3.4.1) (Cellular thyroid hormone-binding protein) (Prolyl 4-hydroxylase subunit beta) (p55)	P4HB ERBA2L PDI PDIA1 PO4DB	1	7.6598	3.37044	2.85301	4.62775	2.63855	2.13014	4.37988	10.2455	5.58517	4.18978	10.9092	11.2255	11.0674	0.2237
P46781	40S ribosomal protein S9 (Small ribosomal subunit protein uS4)	RPS9	1	6.32564	4.82454	2.7888	4.64633	1.77515	4.38427	2.79418	10.156	5.77814	3.87378	6.06218	13.1982	9.6302	5.04593
P16949	Stathmin (Leukemia-associated phosphoprotein p18) (Metablastin) (Oncoprotein 18) (Op18) (Phosphoprotein p19) (pp19) (Prosolin) (Protein Pr22) (pp17)	STMN1 C1orf215 LAP18 OP18	1	5.00211	4.40885	4.65939	4.69012	0.297821	11.5138	3.1203	16.1882	10.2741	6.62159	13.3239	10.8877	12.1058	1.7226
P27635	60S ribosomal protein L10 (Laminin receptor homolog) (Large ribosomal subunit protein uL16) (Protein QM) (Ribosomal protein L10) (Tumor suppressor QM)	RPL10 DXS648E QM	1	4.07113	6.19656	4.05336	4.77368	1.23228	2.80108	11.7621	6.14867	6.90395	4.52801	8.78609	10.3042	9.54517	1.0735
P62851	40S ribosomal protein S25 (Small ribosomal subunit protein eS25)	RPS25	1	4.80769	4.7532	4.91856	4.82648	0.08427	7.00469	4.30732	3.75296	5.02166	1.73958	6.76843	6.7326	6.75051	0.0253323
P26373	60S ribosomal protein L13 (Breast basic conserved protein 1) (Large ribosomal subunit protein eL13)	RPL13 BBC1 OK/SW-cl.46	1	7.40303	3.27061	3.8099	4.82785	2.24642	6.18512	3.60052	6.58344	5.45636	1.6195	10.0946	10.185	10.1398	0.0639496
P62826	GTP-binding nuclear protein Ran (EC 3.6.5.-) (Androgen receptor-associated protein 24) (GTPase Ran) (Ras-like protein TC4) (Ras-related nuclear protein)	RAN ARA24 OK/SW-cl.81	1	2.97875	8.73048	2.90989	4.87304	3.34082	9.07793	8.33669	7.87307	8.42923	0.607736	4.87008	5.4268	5.14844	0.393659
P60953	Cell division control protein 42 homolog (EC 3.6.5.2) (G25K GTP-binding protein)	CDC42	1	4.83441	4.40849	5.45961	4.90084	0.528701	5.87261	6.90097	7.49383	6.7558	0.820303	6.70284	5.61782	6.16033	0.767228
P11279	Lysosome-associated membrane glycoprotein 1 (LAMP-1) (Lysosome-associated membrane protein 1) (CD107 antigen-like family member A) (CD antigen CD107a)	LAMP1	1	4.33588	5.38555	5.08849	4.93664	0.541059	4.63566	3.82461	7.47406	5.31144	1.91628	-	8.60101	-	-
P62701	40S ribosomal protein S4, X isoform (SCR10) (Single copy abundant mRNA protein) (Small ribosomal subunit protein eS4)	RPS4X CCG2 RPS4 SCAR	1	3.22137	4.06744	7.8047	5.03117	2.43891	10.7955	12.5775	11.3899	11.5876	0.907279	17.7165	10.8893	14.3029	4.82752
P06748	Nucleophosmin (NPM) (Nucleolar phosphoprotein B23) (Nucleolar protein NO38) (Numatrin)	NPM1 NPM	0	9.39239	2.84499	3.12687	5.12142	3.70145	2.0873	10.4159	11.0518	7.85168	5.00222	12.8548	18.4399	15.6474	3.94928
Q14103	Heterogeneous nuclear ribonucleoprotein D0 (hnRNP D0) (AU-rich element RNA-binding protein 1)	HNRNPD AUF1 HNRPD	0	4.8766	2.66399	8.06094	5.20051	2.71302	8.15172	3.29998	11.2224	7.55803	3.99443	5.10884	8.12277	6.61581	2.13117
Q16555	Dihydropyrimidinase-related protein 2 (DRP-2) (Collapsin response mediator protein 2) (CRMP-2) (N2A3) (Unc-33-like phosphoprotein 2) (ULIP-2)	DPYSL2 CRMP2 ULIP2	1	3.29119	3.61985	9.10165	5.33756	3.26393	7.9826	12.5523	14.0081	11.5143	3.14398	11.3176	13.7931	12.5554	1.75042
P27348	14-3-3 protein theta (14-3-3 protein T-cell) (14-3-3 protein tau) (Protein HS1)	YWHAQ	1	4.16233	3.41132	8.59884	5.39083	2.80348	5.41544	5.50294	7.98413	6.30084	1.45843	8.63233	10.8576	9.74494	1.57347
Q09666	Neuroblast differentiation-associated protein AHNAK (Desmoyokin)	AHNAK PM227	1	5.17615	5.40434	5.69241	5.4243	0.258706	4.64694	5.7333	4.9286	5.10294	0.563777	15.4999	23.7206	19.6102	5.81294
P14174	Macrophage migration inhibitory factor (MIF) (EC 5.3.2.1) (Glycosylation-inhibiting factor) (GIF) (L-dopachrome isomerase) (L-dopachrome tautomerase) (EC 5.3.3.12) (Phenylpyruvate tautomerase)	MIF GLIF MMIF	1	6.25495	7.28172	2.83045	5.45571	2.33078	6.62627	2.80694	4.36132	4.59817	1.92065	9.39895	9.69105	9.545	0.206546
P05204	Non-histone chromosomal protein HMG-17 (High mobility group nucleosome-binding domain-containing protein 2)	HMGN2 HMG17	1	5.55149	4.23887	6.69109	5.49382	1.22713	2.9827	7.34658	4.44977	4.92635	2.22063	3.45468	-	-	-
Q9HAV7	GrpE protein homolog 1, mitochondrial (HMGE) (Mt-GrpE#1)	GRPEL1 GREPEL1	0	4.75274	4.4369	7.32211	5.50392	1.5825	7.17879	12.1366	-	-	-	-	6.4828	-	-
P09936	Ubiquitin carboxyl-terminal hydrolase isozyme L1 (UCH-L1) (EC 3.4.19.12) (Neuron cytoplasmic protein 9.5) (PGP 9.5) (PGP9.5) (Ubiquitin thioesterase L1)	UCHL1	1	2.82073	2.87387	10.9235	5.53935	4.66285	2.13387	2.05537	15.3145	6.50125	7.63261	12.7811	15.815	14.298	2.14531
P55072	Transitional endoplasmic reticulum ATPase (TER ATPase) (EC 3.6.4.6) (15S Mg(2+)-ATPase p97 subunit) (Valosin-containing protein) (VCP)	VCP	1	4.12815	3.7336	9.05991	5.64055	2.96781	2.31026	10.2036	11.4848	7.99956	4.96855	10.0857	8.26294	9.17431	1.28888
P62917	60S ribosomal protein L8 (Large ribosomal subunit protein uL2)	RPL8	0	4.12805	4.53524	8.52802	5.73044	2.43132	6.88744	8.66896	14.3425	9.9663	3.89317	9.92695	9.65515	9.79105	0.19219
P78371	T-complex protein 1 subunit beta (TCP-1-beta) (CCT-beta)	CCT2 99D8.1 CCTB	1	3.78278	9.64617	3.87684	5.7686	3.35841	9.23531	10.8719	11.9912	10.6995	1.38601	18.6463	18.3607	18.5035	0.201944
P05386	60S acidic ribosomal protein P1 (Large ribosomal subunit protein P1)	RPLP1 RRP1	0	8.10513	4.35976	4.91296	5.79262	2.02171	6.662	3.20189	-	-	-	12.6218	-	-	-
P61513	60S ribosomal protein L37a (Large ribosomal subunit protein eL43)	RPL37A	1	6.5397	4.21869	6.66322	5.8072	1.37708	8.16589	13.3404	14.5817	12.0293	3.40293	4.38646	-	-	-
P23246	Splicing factor, proline- and glutamine-rich (100 kDa DNA-pairing protein) (hPOMp100) (DNA-binding p52/p100 complex, 100 kDa subunit) (Polypyrimidine tract-binding protein-associated-splicing factor) (PSF) (PTB-associated-splicing factor)	SFPQ PSF	0	4.40584	3.12105	10.0695	5.86547	3.69705	4.40758	2.11433	16.087	7.53629	7.49335	15.5548	16.082	15.8184	0.37281
P62857	40S ribosomal protein S28 (Small ribosomal subunit protein eS28)	RPS28	1	3.25676	4.69465	9.7041	5.88517	3.38453	3.71367	6.25838	5.13441	5.03549	1.27524	8.939	7.77222	8.35561	0.82504
P50454	Serpin H1 (47 kDa heat shock protein) (Arsenic-transactivated protein 3) (AsTP3) (Cell proliferation-inducing gene 14 protein) (Collagen-binding protein) (Colligin) (Rheumatoid arthritis-related antigen RA-A47)	SERPINH1 CBP1 CBP2 HSP47 SERPINH2 PIG14	1	2.83281	6.30993	8.52342	5.88872	2.86859	8.2248	5.42796	10.0776	7.91012	2.34074	7.98159	10.8909	9.43625	2.05721
Q08752	Peptidyl-prolyl cis-trans isomerase D (PPIase D) (EC 5.2.1.8) (40 kDa peptidyl-prolyl cis-trans isomerase) (Cyclophilin-40) (CYP-40) (Cyclophilin-related protein) (Rotamase D)	PPID CYP40 CYPD	0	5.75311	6.06818	5.9222	5.9145	0.157676	6.03023	7.67864	12.2784	8.66242	3.23817	5.09777	16.1812	10.6395	7.83718
Q02978	Mitochondrial 2-oxoglutarate/malate carrier protein (OGCP) (alpha-oxoglutarate carrier) (Solute carrier family 25 member 11) (SLC25A11)	SLC25A11 SLC20A4	1	4.33268	4.09762	9.39074	5.94035	2.99044	3.81193	13.8146	3.33784	6.98814	5.91668	8.90798	-	-	-
Q71DI3	Histone H3.2 (H3-clustered histone 13) (H3-clustered histone 14) (H3-clustered histone 15) (Histone H3/m) (Histone H3/o)	H3C15 HIST2H3A; H3C14 H3F2 H3FM HIST2H3C; H3C13 HIST2H3D	1	3.6852	11.0858	3.05089	5.94064	4.46713	-	-	-	-	-	-	-	-	-
P80723	Brain acid soluble protein 1 (22 kDa neuronal tissue-enriched acidic protein) (Neuronal axonal membrane protein NAP-22)	BASP1 NAP22	1	7.71111	4.23327	6.02837	5.99092	1.73922	2.6512	3.22119	10.731	5.53447	4.50936	4.88302	6.91163	5.89732	1.43444
Q5TEC6	Histone H3-7	H3-7 H3-2 HIST2H3PS2	0	8.06035	5.36218	4.67948	6.034	1.78776	3.21941	7.51539	8.28599	6.34026	2.73007	8.48609	12.6386	10.5623	2.93626
P05388	60S acidic ribosomal protein P0 (60S ribosomal protein L10E) (Large ribosomal subunit protein uL10)	RPLP0	1	7.81082	5.41946	4.97765	6.06931	1.52428	7.4685	3.49232	-	-	-	5.43923	4.90699	5.17311	0.376351
Q9UKM9	RNA-binding protein Raly (Autoantigen p542) (Heterogeneous nuclear ribonucleoprotein C-like 2) (hnRNP core protein C-like 2) (hnRNP associated with lethal yellow protein homolog)	RALY HNRPCL2 P542	0	5.45568	6.0229	6.96878	6.14912	0.764407	15.1521	33.8629	9.52273	19.5126	12.7425	4.66757	5.01854	4.84305	0.248169
P17066	Heat shock 70 kDa protein 6 (Heat shock 70 kDa protein B')	HSPA6 HSP70B'	1	3.12931	3.01526	12.3868	6.17711	5.37802	2.01189	2.31141	2.56317	2.29549	0.275985	4.94233	5.14278	5.04256	0.141737
P62249	40S ribosomal protein S16 (Small ribosomal subunit protein uS9)	RPS16	1	7.88725	6.27498	4.43882	6.20035	1.72543	5.69232	4.62647	3.56687	4.62855	1.06273	6.89828	7.04946	6.97387	0.106902
P39023	60S ribosomal protein L3 (HIV-1 TAR RNA-binding protein B) (TARBP-B) (Large ribosomal subunit protein uL3)	RPL3 OK/SW-cl.32	1	6.19339	7.04298	5.48508	6.24048	0.780018	7.54421	17.0668	10.1511	11.5874	4.92109	4.20869	9.91721	7.06295	4.03654
P62258	14-3-3 protein epsilon (14-3-3E)	YWHAE	1	3.30597	12.2384	3.22606	6.2568	5.18034	11.9773	15.1125	18.5117	15.2005	3.26811	18.2913	19.2897	18.7905	0.706005
Q16658	Fascin (55 kDa actin-bundling protein) (Singed-like protein) (p55)	FSCN1 FAN1 HSN SNL	1	8.72531	3.17715	7.09281	6.33176	2.85131	5.2728	7.54036	7.33319	6.71545	1.25366	7.42789	9.83762	8.63276	1.70393
P04792	Heat shock protein beta-1 (HspB1) (28 kDa heat shock protein) (Estrogen-regulated 24 kDa protein) (Heat shock 27 kDa protein) (HSP 27) (Stress-responsive protein 27) (SRP27)	HSPB1 HSP27 HSP28	1	11.5835	3.86141	3.77889	6.40792	4.48233	4.19933	2.42484	11.9284	6.18419	5.05314	10.9377	18.515	14.7264	5.35795
P62314	Small nuclear ribonucleoprotein Sm D1 (Sm-D1) (Sm-D autoantigen) (snRNP core protein D1)	SNRPD1	0	5.61951	10.063	3.60972	6.43076	3.30226	-	17.9978	-	-	-	-	-	-	-
P42766	60S ribosomal protein L35 (Large ribosomal subunit protein uL29)	RPL35	0	6.38817	6.59574	6.31599	6.4333	0.145235	4.14551	3.57105	12.3414	6.68601	4.90617	2.59003	3.92809	3.25906	0.94615
Q01082	Spectrin beta chain, non-erythrocytic 1 (Beta-II spectrin) (Fodrin beta chain) (Spectrin, non-erythroid beta chain 1)	SPTBN1 SPTB2	1	6.72512	6.33398	6.30361	6.45424	0.235082	12.9913	13.7351	12.4826	13.0697	0.629914	15.232	15.5363	15.3841	0.215167
P62910	60S ribosomal protein L32 (Large ribosomal subunit protein eL32)	RPL32 PP9932	0	7.02803	6.33784	6.0643	6.47672	0.496649	4.92227	5.51241	8.61997	6.35155	1.98655	10.1794	18.7071	14.4432	6.03003
P24534	Elongation factor 1-beta (EF-1-beta)	EEF1B2 EEF1B EF1B	0	6.35669	9.41619	3.93086	6.56791	2.74876	8.04775	7.96685	20.6953	12.2366	7.32556	8.56775	8.07413	8.32094	0.349046
Q9H0U4	Ras-related protein Rab-1B (EC 3.6.5.2)	RAB1B	1	6.98029	6.68264	6.19331	6.61875	0.397365	9.89855	5.14242	4.91241	6.65113	2.8147	12.6371	11.6842	12.1606	0.673779
P60866	40S ribosomal protein S20 (Small ribosomal subunit protein uS10)	RPS20	1	7.71162	6.31537	5.95193	6.65964	0.928987	6.47834	7.01083	8.84728	7.44548	1.24285	7.09281	13.512	10.3024	4.53906
P62081	40S ribosomal protein S7 (Small ribosomal subunit protein eS7)	RPS7	0	5.0547	9.46703	5.61336	6.7117	2.40248	4.42457	10.0501	20.2386	11.5711	8.01601	9.75707	13.2742	11.5157	2.48702
P50990	T-complex protein 1 subunit theta (TCP-1-theta) (CCT-theta) (Chaperonin containing T-complex polypeptide 1 subunit 8) (Renal carcinoma antigen NY-REN-15)	CCT8 C21orf112 CCTQ KIAA0002	1	9.14129	3.97505	7.09514	6.73716	2.60166	10.0436	7.81006	7.42344	8.42571	1.41443	12.5331	17.7226	15.1278	3.66948
P30086	Phosphatidylethanolamine-binding protein 1 (PEBP-1) (HCNPpp) (Neuropolypeptide h3) (Prostatic-binding protein) (Raf kinase inhibitor protein) (RKIP) [Cleaved into: Hippocampal cholinergic neurostimulating peptide (HCNP)]	PEBP1 PBP PEBP	1	8.19287	2.88066	9.13882	6.73745	3.3734	10.8854	9.97722	13.5509	11.4712	1.85746	8.53346	5.99489	7.26418	1.79504
P46821	Microtubule-associated protein 1B (MAP-1B) [Cleaved into: MAP1B heavy chain; MAP1 light chain LC1]	MAP1B	1	6.16197	7.51017	6.56982	6.74732	0.691407	12.3261	14.2823	13.1258	13.2447	0.98351	7.9826	7.1756	7.5791	0.570633
P26641	Elongation factor 1-gamma (EF-1-gamma) (eEF-1B gamma)	EEF1G EF1G PRO1608	1	7.68623	5.93821	6.62226	6.7489	0.880862	9.42357	9.13717	10.4272	9.66264	0.677417	6.57995	9.66168	8.12082	2.17912
P62829	60S ribosomal protein L23 (60S ribosomal protein L17) (Large ribosomal subunit protein uL14)	RPL23	1	11.9935	3.83469	4.53479	6.78767	4.52197	3.04732	2.85603	4.11969	3.34101	0.681101	3.19702	10.6545	6.92574	5.27321
Q00610	Clathrin heavy chain 1 (Clathrin heavy chain on chromosome 17) (CLH-17)	CLTC CLH17 CLTCL2 KIAA0034	1	4.12208	3.70848	12.5477	6.79274	4.9882	3.37081	13.2449	14.4575	10.3577	6.08117	13.1583	15.7852	14.4717	1.85754
P84103	Serine/arginine-rich splicing factor 3 (Pre-mRNA-splicing factor SRP20) (Splicing factor, arginine/serine-rich 3)	SRSF3 SFRS3 SRP20	0	8.97688	7.02734	4.64612	6.88345	2.16896	8.88233	13.5419	5.28366	9.23597	4.14048	6.98436	14.4092	10.6968	5.25016
Q3ZCM7	Tubulin beta-8 chain (Tubulin beta 8 class VIII)	TUBB8	1	8.95285	6.3844	5.33217	6.8898	1.8625	23.8559	8.83997	-	-	-	11.8096	4.23877	8.02418	5.35337
P06576	ATP synthase subunit beta, mitochondrial (EC 7.1.2.2) (ATP synthase F1 subunit beta)	ATP5F1B ATP5B ATPMB ATPSB	1	13.6069	3.96675	3.12546	6.89971	5.82382	8.62907	6.66078	11.8826	9.05749	2.63715	12.9208	16.7	14.8104	2.67228
P31946	14-3-3 protein beta/alpha (Protein 1054) (Protein kinase C inhibitor protein 1) (KCIP-1) [Cleaved into: 14-3-3 protein beta/alpha, N-terminally processed]	YWHAB	1	7.49092	5.7975	7.53113	6.93985	0.989506	4.28818	4.97142	13.0147	7.42478	4.85308	8.9903	8.48868	8.73949	0.354699
P63244	Receptor of activated protein C kinase 1 (Cell proliferation-inducing gene 21 protein) (Guanine nucleotide-binding protein subunit beta-2-like 1) (Guanine nucleotide-binding protein subunit beta-like protein 12.3) (Human lung cancer oncogene 7 protein) (HLC-7) (Receptor for activated C kinase) (Small ribosomal subunit protein RACK1) [Cleaved into: Receptor of activated protein C kinase 1, N-termi…	RACK1 GNB2L1 HLC7 PIG21	1	11.4974	4.70128	4.65275	6.95047	3.93781	9.3546	8.17913	3.04657	6.8601	3.35451	5.00572	12.4428	8.72424	5.25878
P18669	Phosphoglycerate mutase 1 (EC 5.4.2.11) (EC 5.4.2.4) (BPG-dependent PGAM 1) (Phosphoglycerate mutase isozyme B) (PGAM-B)	PGAM1 PGAMA CDABP0006	1	2.89537	8.25175	9.70655	6.95122	3.587	7.62415	10.3316	14.3814	10.779	3.40076	10.561	26.4414	18.5012	11.2292
P30050	60S ribosomal protein L12 (Large ribosomal subunit protein uL11)	RPL12	1	9.98533	5.5942	5.30294	6.96082	2.62334	7.48211	13.7046	7.83155	9.67275	3.49604	5.09308	5.20626	5.14967	0.0800282
Q9P2R7	Succinate--CoA ligase [ADP-forming] subunit beta, mitochondrial (EC 6.2.1.5) (ATP-specific succinyl-CoA synthetase subunit beta) (A-SCS) (Succinyl-CoA synthetase beta-A chain) (SCS-betaA)	SUCLA2	1	3.09965	6.17306	11.6608	6.97783	4.33693	25.9682	42.8872	19.8416	29.5656	11.9365	20.9286	14.1889	17.5587	4.76572
P67809	Y-box-binding protein 1 (YB-1) (CCAAT-binding transcription factor I subunit A) (CBF-A) (DNA-binding protein B) (DBPB) (Enhancer factor I subunit A) (EFI-A) (Nuclease-sensitive element-binding protein 1) (Y-box transcription factor)	YBX1 NSEP1 YB1	1	3.92551	4.32362	12.7415	6.99687	4.97897	5.54391	6.0267	6.96125	6.17729	0.720571	6.23983	11.0162	8.62801	3.3774
P62244	40S ribosomal protein S15a (Small ribosomal subunit protein uS8)	RPS15A OK/SW-cl.82	1	10.1075	4.44183	6.50475	7.01803	2.8675	3.49353	4.95643	8.51539	5.65512	2.5828	5.4209	10.9004	8.16067	3.87462
O95399	Urotensin-2 (Urotensin II) (U-II) (UII)	UTS2 UNQ525/PRO1068	1	9.5481	7.59675	3.98335	7.04273	2.82344	13.9977	24.4416	4.56658	14.3353	9.94182	3.26771	46.078	24.6728	30.2714
Q14697	Neutral alpha-glucosidase AB (EC 3.2.1.207) (Alpha-glucosidase 2) (Glucosidase II subunit alpha)	GANAB G2AN KIAA0088	1	8.43883	3.80795	9.00339	7.08339	2.85062	2.29184	6.53935	7.91566	5.58228	2.93152	7.56557	10.038	8.80177	1.74824
P16402	Histone H1.3 (Histone H1c) (Histone H1s-2)	H1-3 H1F3 HIST1H1D	0	7.45668	10.7955	3.03284	7.09502	3.89396	12.9905	13.9393	17.3383	14.756	2.28607	9.6674	8.14615	8.90677	1.07568
P62263	40S ribosomal protein S14 (Small ribosomal subunit protein uS11)	RPS14 PRO2640	1	8.4031	6.75721	6.17808	7.1128	1.15434	1.98596	8.40939	5.25763	5.21766	3.2119	6.69161	11.3106	9.00109	3.26609
P68032	Actin, alpha cardiac muscle 1 (EC 3.6.4.-) (Alpha-cardiac actin) [Cleaved into: Actin, alpha cardiac muscle 1, intermediate form]	ACTC1 ACTC	1	6.46697	3.10857	11.8415	7.139	4.40506	6.0115	-	-	-	-	-	-	-	-
Q13813	Spectrin alpha chain, non-erythrocytic 1 (Alpha-II spectrin) (Fodrin alpha chain) (Spectrin, non-erythroid alpha subunit)	SPTAN1 NEAS SPTA2	1	12.8305	3.97339	4.62575	7.14321	4.93611	15.0014	13.2374	13.1386	13.7925	1.04813	12.835	12.986	12.9105	0.106726
P53007	Tricarboxylate transport protein, mitochondrial (Citrate transport protein) (CTP) (Mitochondrial citrate carrier) (CIC) (Solute carrier family 25 member 1) (Tricarboxylate carrier protein)	SLC25A1 SLC20A3	1	6.59042	5.00473	9.90342	7.16619	2.49958	11.364	6.79354	13.0888	10.4155	3.25307	6.15668	29.5363	17.8465	16.5319
P00338	L-lactate dehydrogenase A chain (LDH-A) (EC 1.1.1.27) (Cell proliferation-inducing gene 19 protein) (LDH muscle subunit) (LDH-M) (Renal carcinoma antigen NY-REN-59)	LDHA PIG19	1	8.06542	10.4544	3.01102	7.17696	3.80041	13.3704	7.16871	10.6696	10.4029	3.10944	25.456	14.4919	19.974	7.7528
Q15631	Translin (EC 3.1.-.-) (Component 3 of promoter of RISC) (C3PO)	TSN	1	6.98808	9.46621	5.16572	7.20667	2.15856	10.1624	-	-	-	-	11.6974	-	-	-
Q15942	Zyxin (Zyxin-2)	ZYX	1	7.1924	7.55874	7.04929	7.26681	0.262748	5.19485	5.6578	11.7411	7.53124	3.65317	12.5132	9.77091	11.1421	1.93912
P50914	60S ribosomal protein L14 (CAG-ISL 7) (Large ribosomal subunit protein eL14)	RPL14	1	8.24232	7.38974	6.19251	7.27486	1.02972	4.11123	5.97244	6.38992	5.4912	1.21318	15.7149	9.09587	12.4054	4.6804
P48047	ATP synthase subunit O, mitochondrial (ATP synthase peripheral stalk subunit OSCP) (Oligomycin sensitivity conferral protein) (OSCP)	ATP5PO ATP5O ATPO	1	8.62473	5.84815	7.51103	7.32797	1.39731	11.5983	7.33817	4.22254	7.71967	3.70265	7.83172	9.1611	8.49641	0.940014
Q71UI9	Histone H2A.V (H2A.F/Z) (H2A.Z variant histone 2)	H2AZ2 H2AFV H2AV	1	7.5047	10.444	4.10323	7.35065	3.1732	6.40744	8.47712	-	-	-	10.3517	10.2076	10.2796	0.101887
P62913	60S ribosomal protein L11 (CLL-associated antigen KW-12) (Large ribosomal subunit protein uL5)	RPL11	1	7.54626	7.36984	7.24018	7.38543	0.153633	5.96413	10.264	13.3944	9.87418	3.73045	6.66426	7.70753	7.1859	0.737699
P46779	60S ribosomal protein L28 (Large ribosomal subunit protein eL28)	RPL28	1	8.4213	5.76963	8.01688	7.4026	1.42858	3.48599	5.44048	6.8419	5.25612	1.68554	13.6039	10.6991	12.1515	2.054
P22314	Ubiquitin-like modifier-activating enzyme 1 (EC 6.2.1.45) (Protein A1S9) (Ubiquitin-activating enzyme E1)	UBA1 A1S9T UBE1	1	8.53656	9.46293	4.2704	7.4233	2.7695	9.57182	8.6758	11.4786	9.90873	1.43144	11.4527	11.6381	11.5454	0.131121
P36578	60S ribosomal protein L4 (60S ribosomal protein L1) (Large ribosomal subunit protein uL4)	RPL4 RPL1	1	10.1124	3.12293	9.16275	7.46601	3.79107	3.85494	4.08364	11.2586	6.39906	4.21005	6.34389	8.33442	7.33915	1.40752
P62750	60S ribosomal protein L23a (Large ribosomal subunit protein uL23)	RPL23A	1	9.50636	7.43689	5.55141	7.49822	1.97819	10.4745	9.64536	5.30904	8.47629	2.77408	8.10192	9.54974	8.82583	1.02376
Q02878	60S ribosomal protein L6 (Large ribosomal subunit protein eL6) (Neoplasm-related protein C140) (Tax-responsive enhancer element-binding protein 107) (TaxREB107)	RPL6 TXREB1	1	11.074	4.23446	7.29015	7.53286	3.4262	5.38806	5.60766	8.35088	6.44887	1.65085	9.63556	6.05089	7.84322	2.53475
P60468	Protein transport protein Sec61 subunit beta	SEC61B	1	7.25162	8.09677	7.25962	7.53601	0.48565	8.92391	11.4001	11.5256	10.6165	1.4672	8.18579	9.51127	8.84853	0.937258
P30048	Thioredoxin-dependent peroxide reductase, mitochondrial (EC 1.11.1.24) (Antioxidant protein 1) (AOP-1) (HBC189) (Peroxiredoxin III) (Prx-III) (Peroxiredoxin-3) (Protein MER5 homolog) (Thioredoxin-dependent peroxiredoxin 3)	PRDX3 AOP1	1	5.73854	7.91939	8.99602	7.55132	1.65964	6.73843	9.32419	15.6218	10.5615	4.5691	8.92084	16.6187	12.7698	5.44323
P22392	Nucleoside diphosphate kinase B (NDK B) (NDP kinase B) (EC 2.7.4.6) (C-myc purine-binding transcription factor PUF) (Histidine protein kinase NDKB) (EC 2.7.13.3) (nm23-H2)	NME2 NM23B	1	7.21531	8.47737	6.98012	7.5576	0.805181	9.11487	3.34102	-	-	-	4.00381	9.23613	6.61997	3.69981
P63167	Dynein light chain 1, cytoplasmic (8 kDa dynein light chain) (DLC8) (Dynein light chain LC8-type 1) (Protein inhibitor of neuronal nitric oxide synthase) (PIN)	DYNLL1 DLC1 DNCL1 DNCLC1 HDLC1	1	8.15366	8.21444	6.33161	7.56657	1.06994	7.28456	5.73374	10.4536	7.82398	2.40574	12.2091	8.26597	10.2375	2.7882
P84090	Enhancer of rudimentary homolog	ERH	0	6.05795	11.3412	5.30429	7.56782	3.28952	14.9428	8.85019	10.0234	11.2721	3.23259	6.78711	7.3858	7.08645	0.423336
P62424	60S ribosomal protein L7a (Large ribosomal subunit protein eL8) (PLA-X polypeptide) (Surfeit locus protein 3)	RPL7A SURF-3 SURF3	0	11.9191	2.94504	7.88258	7.58224	4.49457	18.318	5.988	4.11031	9.47211	7.71809	11.5717	9.84818	10.71	1.21873
Q92522	Histone H1.10 (Histone H1x)	H1-10 H1FX	0	7.26005	6.95008	8.54099	7.58371	0.843392	7.84192	9.5391	7.77622	8.38574	0.999376	6.01557	6.86498	6.44027	0.600627
P15121	Aldo-keto reductase family 1 member B1 (EC 1.1.1.300) (EC 1.1.1.372) (EC 1.1.1.54) (Aldehyde reductase) (Aldose reductase) (AR) (EC 1.1.1.21)	AKR1B1 ALDR1 ALR2	1	5.55408	10.177	7.05914	7.59672	2.35786	23.6204	12.504	4.759	13.6278	9.48078	9.77254	9.5211	9.64682	0.177796
P08758	Annexin A5 (Anchorin CII) (Annexin V) (Annexin-5) (Calphobindin I) (CPB-I) (Endonexin II) (Lipocortin V) (Placental anticoagulant protein 4) (PP4) (Placental anticoagulant protein I) (PAP-I) (Thromboplastin inhibitor) (Vascular anticoagulant-alpha) (VAC-alpha)	ANXA5 ANX5 ENX2 PP4	1	9.72774	7.06095	6.09853	7.62907	1.88012	7.59333	5.60552	5.73357	6.31081	1.11254	5.97297	13.4349	9.70394	5.27638
P61586	Transforming protein RhoA (EC 3.6.5.2) (Rho cDNA clone 12) (h12)	RHOA ARH12 ARHA RHO12	1	5.56826	11.3279	6.01468	7.63694	3.20422	9.8181	10.2116	10.7438	10.2578	0.464561	15.4127	11.0257	13.2192	3.10205
P40227	T-complex protein 1 subunit zeta (TCP-1-zeta) (Acute morphine dependence-related protein 2) (CCT-zeta-1) (HTR3) (Tcp20)	CCT6A CCT6 CCTZ	1	10.9274	8.19489	3.79046	7.63759	3.60097	11.1711	13.5942	15.6972	13.4875	2.26492	10.4657	14.4283	12.447	2.80197
O75531	Barrier-to-autointegration factor (Breakpoint cluster region protein 1) [Cleaved into: Barrier-to-autointegration factor, N-terminally processed]	BANF1 BAF BCRG1	1	7.01774	9.10991	6.81091	7.64619	1.27183	6.75539	5.84301	3.17227	5.25689	1.86208	6.64396	4.47433	5.55914	1.53416
Q02543	60S ribosomal protein L18a (Large ribosomal subunit protein eL20)	RPL18A	0	7.26745	7.27063	8.41132	7.6498	0.659498	9.09752	6.56363	9.59308	8.41807	1.625	9.3061	10.6744	9.99025	0.967539
P30044	Peroxiredoxin-5, mitochondrial (EC 1.11.1.24) (Alu corepressor 1) (Antioxidant enzyme B166) (AOEB166) (Liver tissue 2D-page spot 71B) (PLP) (Peroxiredoxin V) (Prx-V) (Peroxisomal antioxidant enzyme) (TPx type VI) (Thioredoxin peroxidase PMP20) (Thioredoxin-dependent peroxiredoxin 5)	PRDX5 ACR1 SBBI10	1	6.88111	9.77091	6.30414	7.65205	1.85752	8.33089	8.14488	24.274	13.5833	9.25891	10.6489	12.1998	11.4244	1.0967
P50991	T-complex protein 1 subunit delta (TCP-1-delta) (CCT-delta) (Stimulator of TAR RNA-binding)	CCT4 CCTD SRB	1	9.53992	2.7852	10.6592	7.66146	4.25988	11.9866	8.04539	6.92731	8.98641	2.65766	9.84412	11.0748	10.4594	0.870187
P30084	Enoyl-CoA hydratase, mitochondrial (mECH) (mECH1) (EC 4.2.1.17) (EC 5.3.3.8) (Enoyl-CoA hydratase 1) (ECHS1) (Short-chain enoyl-CoA hydratase) (SCEH)	ECHS1	0	9.81566	7.63942	5.59171	7.68226	2.1123	7.06605	6.16452	-	-	-	11.5655	22.4319	16.9987	7.68374
P18124	60S ribosomal protein L7 (Large ribosomal subunit protein uL30)	RPL7	0	9.73426	7.34581	6.17526	7.75178	1.8139	9.98047	6.51873	8.29239	8.26386	1.73104	7.34761	12.3868	9.86719	3.56322
P61088	Ubiquitin-conjugating enzyme E2 N (EC 2.3.2.23) (Bendless-like ubiquitin-conjugating enzyme) (E2 ubiquitin-conjugating enzyme N) (Ubc13) (UbcH13) (Ubiquitin carrier protein N) (Ubiquitin-protein ligase N)	UBE2N BLU	1	8.75338	7.43415	7.27768	7.82174	0.81061	6.93935	8.15248	3.00058	6.0308	2.69344	8.956	12.1126	10.5343	2.23208
P00403	Cytochrome c oxidase subunit 2 (EC 7.1.1.9) (Cytochrome c oxidase polypeptide II)	MT-CO2 COII COX2 COXII MTCO2	0	6.11457	6.47624	10.8941	7.8283	2.6612	6.22242	4.97919	-	-	-	11.7052	-	-	-
P62269	40S ribosomal protein S18 (Ke-3) (Ke3) (Small ribosomal subunit protein uS13)	RPS18 D6S218E	1	7.29109	3.30812	12.8996	7.83293	4.81863	8.60778	11.7193	17.8665	12.7312	4.71158	6.19304	13.6233	9.90819	5.25401
P29401	Transketolase (TK) (EC 2.2.1.1)	TKT	1	7.4857	8.10217	7.99098	7.85962	0.328559	2.0523	1.99787	8.95268	4.33428	3.99974	7.23519	9.61841	8.4268	1.68519
Q07666	KH domain-containing, RNA-binding, signal transduction-associated protein 1 (GAP-associated tyrosine phosphoprotein p62) (Src-associated in mitosis 68 kDa protein) (Sam68) (p21 Ras GTPase-activating protein-associated p62) (p68)	KHDRBS1 SAM68	0	6.81256	7.29926	9.52028	7.87736	1.44346	17.8152	4.09357	4.55766	8.82214	7.79167	3.97735	5.41732	4.69734	1.01821
Q08211	ATP-dependent RNA helicase A (EC 3.6.4.13) (DEAH box protein 9) (DExH-box helicase 9) (Leukophysin) (LKP) (Nuclear DNA helicase II) (NDH II) (RNA helicase A)	DHX9 DDX9 LKP NDH2	0	6.9751	8.39488	8.28263	7.8842	0.789303	9.21636	11.8267	10.1608	10.4013	1.32168	7.9931	8.61504	8.30407	0.43978
P62277	40S ribosomal protein S13 (Small ribosomal subunit protein uS15)	RPS13	1	7.84022	8.84321	6.97908	7.8875	0.932965	7.64155	4.67057	6.57523	6.29579	1.50508	8.38011	21.7074	15.0438	9.42382
Q99623	Prohibitin-2 (B-cell receptor-associated protein BAP37) (D-prohibitin) (Repressor of estrogen receptor activity)	PHB2 BAP REA	1	7.42275	9.86037	6.46128	7.9148	1.75215	16.6285	10.9813	10.1874	12.5991	3.51205	6.74495	16.5185	11.6317	6.91093
P48681	Nestin	NES Nbla00170	0	12.4152	5.84017	5.49401	7.91644	3.89984	9.37432	2.64826	15.6744	9.23234	6.51425	16.5491	15.8695	16.2093	0.480557
P18085	ADP-ribosylation factor 4	ARF4 ARF2	1	7.01325	7.68282	9.11817	7.93808	1.07543	8.48533	7.49161	-	-	-	8.87718	-	-	-
P55060	Exportin-2 (Exp2) (Cellular apoptosis susceptibility protein) (Chromosome segregation 1-like protein) (Importin-alpha re-exporter)	CSE1L CAS XPO2	1	14.6517	3.13935	6.03297	7.94135	5.98876	19.3503	15.7007	14.9226	16.6579	2.36394	14.5379	19.4873	17.0126	3.49972
P07437	Tubulin beta chain (Tubulin beta-5 chain)	TUBB TUBB5 OK/SW-cl.56	1	3.02711	2.8599	18.0368	7.97461	8.71453	16.4969	13.5315	12.2299	14.0861	2.18689	6.08547	17.9783	12.0319	8.40952
P63220	40S ribosomal protein S21 (Small ribosomal subunit protein eS21)	RPS21	1	4.7453	3.92486	15.3303	8.00015	6.36133	15.9734	7.49092	9.70818	11.0575	4.3993	9.89692	25.9237	17.9103	11.3327
P39019	40S ribosomal protein S19 (Small ribosomal subunit protein eS19)	RPS19	1	7.30733	8.46229	8.28927	8.01963	0.622907	7.70003	5.88838	15.8093	9.79924	5.28312	10.7414	9.50062	10.121	0.877348
Q13442	28 kDa heat- and acid-stable phosphoprotein (PDGF-associated protein) (PAP) (PDGFA-associated protein 1) (PAP1)	PDAP1 HASPP28	1	7.87409	7.75929	8.43321	8.0222	0.360546	8.74722	7.06277	7.09471	7.6349	0.963429	10.0412	8.79948	9.42034	0.878028
P49006	MARCKS-related protein (MARCKS-like protein 1) (Macrophage myristoylated alanine-rich C kinase substrate) (Mac-MARCKS) (MacMARCKS)	MARCKSL1 MLP MRP	1	5.50482	10.9615	7.6052	8.02385	2.75234	15.5719	8.31753	5.54686	9.8121	5.17695	13.2487	14.3491	13.7989	0.778123
Q9NXG2	THUMP domain-containing protein 1	THUMPD1	0	6.27472	4.8756	12.9822	8.04417	4.33329	16.2647	14.9363	6.08053	12.4272	5.53636	5.6261	6.74173	6.18392	0.788872
P52815	39S ribosomal protein L12, mitochondrial (L12mt) (MRP-L12) (5c5-2) (Mitochondrial large ribosomal subunit protein bL12m)	MRPL12 MRPL7 RPML12	0	4.71826	3.83191	15.6623	8.07084	6.58936	3.47798	3.6073	-	-	-	28.9979	19.1017	24.0498	6.9977
P62333	26S proteasome regulatory subunit 10B (26S proteasome AAA-ATPase subunit RPT4) (Proteasome 26S subunit ATPase 6) (Proteasome subunit p42)	PSMC6 SUG2	1	10.8417	7.95719	5.41696	8.07194	2.71417	11.4339	8.24779	-	-	-	7.61587	10.0355	8.8257	1.71096
P29966	Myristoylated alanine-rich C-kinase substrate (MARCKS) (Protein kinase C substrate, 80 kDa protein, light chain) (80K-L protein) (PKCSL)	MARCKS MACS PRKCSL	1	9.64781	5.89644	8.6723	8.07218	1.94636	7.41624	7.19111	9.53992	8.04909	1.29599	6.79267	5.58279	6.18773	0.855511
Q9Y490	Talin-1	TLN1 KIAA1027 TLN	1	14.5511	4.24253	5.42877	8.07413	5.64048	6.40665	13.7552	19.2187	13.1268	6.42909	12.4635	14.459	13.4612	1.41106
Q15024	Exosome complex component RRP42 (Exosome component 7) (Ribosomal RNA-processing protein 42) (p8)	EXOSC7 KIAA0116 RRP42	0	7.14389	6.17377	10.9568	8.09147	2.52838	19.2767	13.9304	-	-	-	39.7304	12.4726	26.1015	19.2741
P15880	40S ribosomal protein S2 (40S ribosomal protein S4) (Protein LLRep3) (Small ribosomal subunit protein uS5)	RPS2 RPS4	1	10.5121	8.1911	5.58199	8.09508	2.46648	11.3051	6.75339	13.6479	10.5688	3.50575	12.8836	14.758	13.8208	1.32534
O14737	Programmed cell death protein 5 (TF-1 cell apoptosis-related protein 19) (Protein TFAR19)	PDCD5 TFAR19	1	10.7645	6.76608	6.77686	8.10247	2.30537	7.29616	8.03194	13.7663	9.69815	3.54231	9.97236	26.3238	18.1481	11.5622
P14314	Glucosidase 2 subunit beta (80K-H protein) (Glucosidase II subunit beta) (Protein kinase C substrate 60.1 kDa protein heavy chain) (PKCSH)	PRKCSH G19P1	1	8.15501	8.48081	7.67916	8.10499	0.40316	8.72331	2.06697	6.7406	5.84363	3.41762	10.1576	8.79449	9.47604	0.963852
P63313	Thymosin beta-10	TMSB10 PTMB10 THYB10	0	10.8003	6.9924	6.65817	8.15029	2.30105	8.22699	7.5136	9.15533	8.29864	0.823207	8.77136	10.2713	9.52131	1.06058
P53004	Biliverdin reductase A (BVR A) (EC 1.3.1.24) (Biliverdin-IX alpha-reductase)	BLVRA BLVR BVR	1	6.75521	7.45162	10.3975	8.20144	1.93344	7.21247	11.0209	14.8066	11.0133	3.79708	8.13451	9.41537	8.77494	0.905705
E9PAV3	Nascent polypeptide-associated complex subunit alpha, muscle-specific form (Alpha-NAC, muscle-specific form) (skNAC)	NACA	0	5.63216	13.6009	5.43109	8.2214	4.65991	18.6734	21.8041	22.972	21.1499	2.22276	-	-	-	-
Q02790	Peptidyl-prolyl cis-trans isomerase FKBP4 (PPIase FKBP4) (EC 5.2.1.8) (51 kDa FK506-binding protein) (FKBP51) (52 kDa FK506-binding protein) (52 kDa FKBP) (FKBP-52) (59 kDa immunophilin) (p59) (FK506-binding protein 4) (FKBP-4) (FKBP59) (HSP-binding immunophilin) (HBI) (Immunophilin FKBP52) (Rotamase) [Cleaved into: Peptidyl-prolyl cis-trans isomerase FKBP4, N-terminally processed]	FKBP4 FKBP52	1	8.19371	7.69228	8.77977	8.22192	0.544291	13.8941	8.97887	15.088	12.6536	3.23796	10.9131	15.7866	13.3499	3.44608
O75390	Citrate synthase, mitochondrial (EC 2.3.3.1) (Citrate (Si)-synthase)	CS	1	7.79093	7.216	9.67474	8.22722	1.28612	6.53865	7.17276	7.19025	6.96722	0.371256	6.81716	12.356	9.5866	3.91658
P56537	Eukaryotic translation initiation factor 6 (eIF-6) (B(2)GCN homolog) (B4 integrin interactor) (CAB) (p27(BBP))	EIF6 EIF3A ITGB4BP OK/SW-cl.27	1	5.42519	7.99598	11.3019	8.24103	2.94601	10.0986	7.69441	11.5592	9.78408	1.95151	26.6728	11.1245	18.8987	10.9943
Q12906	Interleukin enhancer-binding factor 3 (Double-stranded RNA-binding protein 76) (DRBP76) (M-phase phosphoprotein 4) (MPP4) (Nuclear factor associated with dsRNA) (NFAR) (Nuclear factor of activated T-cells 90 kDa) (NF-AT-90) (Translational control protein 80) (TCP80)	ILF3 DRBF MPHOSPH4 NF90	1	4.90708	7.93491	11.9145	8.25215	3.51444	10.2092	9.24272	16.7735	12.0751	4.09748	11.6514	14.0118	12.8316	1.66903
P51991	Heterogeneous nuclear ribonucleoprotein A3 (hnRNP A3)	HNRNPA3 HNRPA3	0	9.80183	5.62093	9.35871	8.26049	2.29664	7.43038	14.9739	4.80968	9.07133	5.27708	10.3227	12.9094	11.6161	1.82906
P52209	6-phosphogluconate dehydrogenase, decarboxylating (EC 1.1.1.44)	PGD PGDH	1	9.5571	9.04973	6.18671	8.26451	1.81723	13.0329	8.68764	11.0629	10.9278	2.17577	8.69806	10.4272	9.56262	1.22267
P20645	Cation-dependent mannose-6-phosphate receptor (CD Man-6-P receptor) (CD-MPR) (46 kDa mannose 6-phosphate receptor) (MPR 46)	M6PR MPR46 MPRD	1	10.1923	6.23614	8.55454	8.32765	1.9878	9.61351	6.89724	5.98137	7.49737	1.88897	-	-	-	-
P62633	CCHC-type zinc finger nucleic acid binding protein (Cellular nucleic acid-binding protein) (CNBP) (Zinc finger protein 9)	CNBP RNF163 ZNF9	1	6.3195	10.7493	7.97413	8.34766	2.23842	9.23778	17.6562	11.8601	12.918	4.30775	9.87012	8.95782	9.41397	0.645094
P46778	60S ribosomal protein L21 (Large ribosomal subunit protein eL21)	RPL21	1	7.0505	7.25644	10.7406	8.34918	2.07358	6.55271	10.2946	4.54153	7.12961	2.9196	7.20076	13.857	10.5289	4.70665
P62328	Thymosin beta-4 (T beta-4) (Fx) [Cleaved into: Hemoregulatory peptide AcSDKP (Ac-Ser-Asp-Lys-Pro) (N-acetyl-SDKP) (AcSDKP) (Seraspenide)]	TMSB4X TB4X THYB4 TMSB4	1	9.29212	9.67555	6.1351	8.36759	1.94287	8.76062	2.80335	7.17879	6.24759	3.08588	4.57924	13.1824	8.88081	6.08334
O43707	Alpha-actinin-4 (Non-muscle alpha-actinin 4)	ACTN4	1	9.74811	9.53665	5.99047	8.42508	2.11108	2.05307	2.40122	9.30528	4.58652	4.09027	8.26092	19.0572	13.659	7.63411
P23434	Glycine cleavage system H protein, mitochondrial (Lipoic acid-containing protein)	GCSH	0	7.99547	9.10578	8.21604	8.4391	0.587805	10.5594	12.8882	10.1212	11.1896	1.48724	13.4342	15.4005	14.4173	1.39041
Q9H9B4	Sideroflexin-1	SFXN1	0	6.81256	9.14707	9.36693	8.44219	1.41557	10.9425	15.9042	20.7613	15.8693	4.90951	7.52984	19.4523	13.4911	8.43043
Q15185	Prostaglandin E synthase 3 (EC 5.3.99.3) (Cytosolic prostaglandin E2 synthase) (cPGES) (Hsp90 co-chaperone) (Progesterone receptor complex p23) (Telomerase-binding protein p23)	PTGES3 P23 TEBP	0	8.82152	7.0695	9.44162	8.44421	1.23024	7.25033	10.1156	17.1932	11.5197	5.11798	7.20489	13.6159	10.4104	4.53324
P35232	Prohibitin 1	PHB1 PHB	1	13.0102	6.06068	6.27683	8.44924	3.95139	4.92353	5.41848	3.97035	4.77079	0.736052	8.56156	10.4336	9.49758	1.32372
Q9BPW8	Protein NipSnap homolog 1 (NipSnap1)	NIPSNAP1	0	11.3247	6.78085	7.27209	8.45922	2.49372	8.98409	9.11404	9.33077	9.14297	0.175141	9.70002	13.7797	11.7399	2.88478
P29692	Elongation factor 1-delta (EF-1-delta) (Antigen NY-CO-4)	EEF1D EF1D	0	9.08752	8.38816	8.11906	8.53158	0.499906	8.2045	7.0046	6.63185	7.28031	0.82178	7.89471	7.72865	7.81168	0.117425
Q9Y2B0	Protein canopy homolog 2 (MIR-interacting saposin-like protein) (Putative secreted protein Zsig9) (Transmembrane protein 4)	CNPY2 MSAP TMEM4 ZSIG9 UNQ1943/PRO4426	1	8.44704	7.98607	9.21223	8.54845	0.619339	6.86143	16.2886	12.2507	11.8002	4.72969	14.8719	15.2987	15.0853	0.301835
P23396	40S ribosomal protein S3 (EC 4.2.99.18) (Small ribosomal subunit protein uS3)	RPS3 OK/SW-cl.26	1	8.72606	13.6621	3.33093	8.57303	5.16729	13.3922	13.1485	12.7993	13.1133	0.297984	11.6116	12.4956	12.0536	0.62511
Q06323	Proteasome activator complex subunit 1 (11S regulator complex subunit alpha) (REG-alpha) (Activator of multicatalytic protease subunit 1) (Interferon gamma up-regulated I-5111 protein) (IGUP I-5111) (Proteasome activator 28 subunit alpha) (PA28a) (PA28alpha)	PSME1 IFI5111	1	8.83972	8.788	8.11973	8.58249	0.401588	7.35911	32.3149	35.7908	25.1549	15.5093	18.6152	30.2776	24.4464	8.24662
Q13263	Transcription intermediary factor 1-beta (TIF1-beta) (E3 SUMO-protein ligase TRIM28) (EC 2.3.2.27) (KRAB-associated protein 1) (KAP-1) (KRAB-interacting protein 1) (KRIP-1) (Nuclear corepressor KAP-1) (RING finger protein 96) (RING-type E3 ubiquitin transferase TIF1-beta) (Tripartite motif-containing protein 28)	TRIM28 KAP1 RNF96 TIF1B	0	12.7932	9.42439	3.56957	8.59573	4.66734	14.5511	10.0023	7.80946	10.7876	3.43874	11.0771	15.7966	13.4368	3.33715
P05556	Integrin beta-1 (Fibronectin receptor subunit beta) (Glycoprotein IIa) (GPIIA) (VLA-4 subunit beta) (CD antigen CD29)	ITGB1 FNRB MDF2 MSK12	1	7.87622	9.67882	8.23423	8.59642	0.954321	8.60285	7.06587	9.875	8.51457	1.40664	7.68555	11.2767	9.48114	2.53935
P62906	60S ribosomal protein L10a (CSA-19) (Large ribosomal subunit protein uL1) (Neural precursor cell expressed developmentally down-regulated protein 6) (NEDD-6)	RPL10A NEDD6	1	11.8562	7.34924	6.59051	8.59866	2.84653	7.47928	4.42411	16.0785	9.3273	6.04299	8.30273	4.35006	6.3264	2.79496
Q99714	3-hydroxyacyl-CoA dehydrogenase type-2 (EC 1.1.1.35) (17-beta-estradiol 17-dehydrogenase) (EC 1.1.1.62) (2-methyl-3-hydroxybutyryl-CoA dehydrogenase) (MHBD) (3-alpha-(17-beta)-hydroxysteroid dehydrogenase (NAD(+))) (EC 1.1.1.239) (3-hydroxy-2-methylbutyryl-CoA dehydrogenase) (EC 1.1.1.178) (3-hydroxyacyl-CoA dehydrogenase type II) (3alpha(or 20beta)-hydroxysteroid dehydrogenase) (EC 1.1.1.53) (7-…	HSD17B10 ERAB HADH2 MRPP2 SCHAD SDR5C1 XH98G2	1	10.6193	9.26496	5.96705	8.61711	2.39284	14.779	12.6592	11.1277	12.8553	1.83354	8.50585	8.99246	8.74915	0.344085
O60493	Sorting nexin-3 (Protein SDP3)	SNX3	1	10.3557	8.44578	7.0752	8.62556	1.64763	16.1854	9.81973	7.23554	11.0802	4.60617	11.8065	-	-	-
P06730	Eukaryotic translation initiation factor 4E (eIF-4E) (eIF4E) (eIF-4F 25 kDa subunit) (mRNA cap-binding protein)	EIF4E EIF4EL1 EIF4F	1	9.66903	8.41585	7.85092	8.64527	0.930513	29.9955	18.4133	14.3065	20.9051	8.13591	10.5898	-	-	-
P46777	60S ribosomal protein L5 (Large ribosomal subunit protein uL18)	RPL5 MSTP030	1	9.71144	7.38168	8.86548	8.65286	1.17934	8.74039	12.0972	19.2832	13.3736	5.38608	9.10991	11.6818	10.3959	1.81863
Q13162	Peroxiredoxin-4 (EC 1.11.1.24) (Antioxidant enzyme AOE372) (AOE37-2) (Peroxiredoxin IV) (Prx-IV) (Thioredoxin peroxidase AO372) (Thioredoxin-dependent peroxide reductase A0372) (Thioredoxin-dependent peroxiredoxin 4)	PRDX4	1	7.34212	6.77494	11.8725	8.6632	2.7938	12.5515	3.72303	10.8861	9.05355	4.69086	9.20152	-	-	-
O75396	Vesicle-trafficking protein SEC22b (ER-Golgi SNARE of 24 kDa) (ERS-24) (ERS24) (SEC22 vesicle-trafficking protein homolog B) (SEC22 vesicle-trafficking protein-like 1)	SEC22B SEC22L1	1	8.96636	10.21	6.82862	8.66833	1.71028	10.5105	9.61923	5.12937	8.41971	2.88416	6.26347	10.1164	8.18994	2.72443
Q8NBS9	Thioredoxin domain-containing protein 5 (EC 1.8.4.-) (EC 5.3.4.1) (Endoplasmic reticulum resident protein 46) (ER protein 46) (ERp46) (Thioredoxin-like protein p46)	TXNDC5 TLP46 UNQ364/PRO700	1	9.58981	8.67505	7.75018	8.67168	0.919817	7.09782	7.3039	8.71623	7.70598	0.880947	8.10597	8.82035	8.46316	0.505144
P46782	40S ribosomal protein S5 (Small ribosomal subunit protein uS7) [Cleaved into: 40S ribosomal protein S5, N-terminally processed]	RPS5	1	8.70823	7.98429	9.35871	8.68375	0.687536	6.77112	6.20765	6.92661	6.63513	0.378285	7.83266	8.07801	7.95533	0.173492
P52597	Heterogeneous nuclear ribonucleoprotein F (hnRNP F) (Nucleolin-like protein mcs94-1) [Cleaved into: Heterogeneous nuclear ribonucleoprotein F, N-terminally processed]	HNRNPF HNRPF	1	14.8313	7.02881	4.19391	8.68467	5.50861	11.9447	15.7377	12.0987	13.2604	2.14679	17.7713	12.8882	15.3297	3.45286
P49458	Signal recognition particle 9 kDa protein (SRP9)	SRP9	1	9.14872	11.6186	5.36702	8.71145	3.14866	14.0886	10.3356	16.7659	13.73	3.23008	13.6874	14.2771	13.9823	0.416979
Q86U42	Polyadenylate-binding protein 2 (PABP-2) (Poly(A)-binding protein 2) (Nuclear poly(A)-binding protein 1) (Poly(A)-binding protein II) (PABII) (Polyadenylate-binding nuclear protein 1)	PABPN1 PAB2 PABP2	0	8.61471	7.62824	9.95209	8.73168	1.16633	7.0733	11.5326	13.7961	10.8007	3.42063	15.5141	8.27279	11.8935	5.12041
P61956	Small ubiquitin-related modifier 2 (SUMO-2) (HSMT3) (SMT3 homolog 2) (SUMO-3) (Sentrin-2) (Ubiquitin-like protein SMT3B) (Smt3B)	SUMO2 SMT3B SMT3H2	0	7.15164	5.43753	13.6233	8.7375	4.31718	-	5.38394	5.21327	-	-	-	3.48832	-	-
P00505	Aspartate aminotransferase, mitochondrial (mAspAT) (EC 2.6.1.1) (EC 2.6.1.7) (Fatty acid-binding protein) (FABP-1) (Glutamate oxaloacetate transaminase 2) (Kynurenine aminotransferase 4) (Kynurenine aminotransferase IV) (Kynurenine--oxoglutarate transaminase 4) (Kynurenine--oxoglutarate transaminase IV) (Plasma membrane-associated fatty acid-binding protein) (FABPpm) (Transaminase A)	GOT2 KYAT4	1	9.51127	5.882	10.8639	8.75239	2.57619	10.9718	13.4147	21.1493	15.1786	5.31309	11.7543	7.40243	9.57838	3.07725
P62280	40S ribosomal protein S11 (Small ribosomal subunit protein uS17)	RPS11	1	11.0083	4.9445	10.42	8.79091	3.34405	8.05469	5.68111	5.60445	6.44675	1.39304	6.61467	13.011	9.81281	4.52285
Q15121	Astrocytic phosphoprotein PEA-15 (15 kDa phosphoprotein enriched in astrocytes) (Phosphoprotein enriched in diabetes) (PED)	PEA15	0	4.68892	10.4617	11.2563	8.80228	3.58436	-	21.6669	9.94236	-	-	-	-	-	-
P28066	Proteasome subunit alpha type-5 (Macropain zeta chain) (Multicatalytic endopeptidase complex zeta chain) (Proteasome zeta chain)	PSMA5	1	8.73048	8.43489	9.29212	8.81916	0.435441	8.85451	19.4153	10.5514	12.9404	5.67124	8.83955	11.4135	10.1265	1.82004
P02545	Prelamin-A/C [Cleaved into: Lamin-A/C (70 kDa lamin) (Renal carcinoma antigen NY-REN-32)]	LMNA LMN1	1	9.55792	9.119	7.78098	8.8193	0.925604	9.59798	3.28904	12.4658	8.45093	4.69466	9.76114	16.586	13.1736	4.82593
Q13480	GRB2-associated-binding protein 1 (GRB2-associated binder 1) (Growth factor receptor bound protein 2-associated protein 1)	GAB1	0	6.76165	7.65682	12.101	8.83984	2.85954	10.055	12.7582	-	-	-	-	-	-	-
P06454	Prothymosin alpha [Cleaved into: Prothymosin alpha, N-terminally processed; Thymosin alpha-1]	PTMA TMSA	0	3.66627	18.6972	4.23373	8.86573	8.51903	22.8728	3.57012	16.2998	14.2476	9.81363	17.7895	16.5199	17.1547	0.897774
P47813	Eukaryotic translation initiation factor 1A, X-chromosomal (eIF-1A X isoform) (Eukaryotic translation initiation factor 4C) (eIF-4C)	EIF1AX EIF1A EIF4C	0	11.4174	7.91566	7.35027	8.89445	2.20316	18.7454	11.1522	19.065	16.3209	4.47908	17.235	-	-	-
P39687	Acidic leucine-rich nuclear phosphoprotein 32 family member A (Acidic nuclear phosphoprotein pp32) (pp32) (Leucine-rich acidic nuclear protein) (LANP) (Mapmodulin) (Potent heat-stable protein phosphatase 2A inhibitor I1PP2A) (Putative HLA-DR-associated protein I) (PHAPI)	ANP32A C15orf1 LANP MAPM PHAP1	1	11.5874	8.47947	6.64048	8.90244	2.50042	11.3679	12.942	3.35942	9.22313	5.13875	7.41804	10.1535	8.78579	1.9343
Q15365	Poly(rC)-binding protein 1 (Alpha-CP1) (Heterogeneous nuclear ribonucleoprotein E1) (hnRNP E1) (Nucleic acid-binding protein SUB2.3)	PCBP1	1	5.10614	7.3864	14.2286	8.90705	4.74754	9.33324	8.30618	5.87748	7.83896	1.77462	8.80414	9.53092	9.16753	0.51391
Q9BR76	Coronin-1B (Coronin-2)	CORO1B	1	10.8353	8.21975	7.66765	8.90756	1.69213	11.1008	12.142	10.4873	11.2434	0.836494	13.0594	16.492	14.7757	2.42724
P25705	ATP synthase subunit alpha, mitochondrial (ATP synthase F1 subunit alpha)	ATP5F1A ATP5A ATP5A1 ATP5AL2 ATPM	1	2.99926	6.83887	16.8904	8.9095	7.17331	7.57736	9.37843	9.34803	8.76794	1.03118	10.8607	11.8803	11.3705	0.720944
O43390	Heterogeneous nuclear ribonucleoprotein R (hnRNP R)	HNRNPR HNRPR	1	10.8083	12.4826	3.52444	8.93844	4.76281	16.6875	14.2816	7.10395	12.691	4.98583	13.0087	12.8495	12.9291	0.112577
P17987	T-complex protein 1 subunit alpha (TCP-1-alpha) (CCT-alpha)	TCP1 CCT1 CCTA	1	9.56446	10.7015	6.5521	8.93936	2.14418	8.44361	13.6971	13.8102	11.9836	3.06628	16.3033	19.7509	18.0271	2.43784
P62847	40S ribosomal protein S24 (Small ribosomal subunit protein eS24)	RPS24	1	5.89847	13.4514	7.52719	8.95902	3.97482	8.07565	10.5498	7.60921	8.74487	1.58038	18.7929	8.2451	13.519	7.45845
P40925	Malate dehydrogenase, cytoplasmic (EC 1.1.1.37) (Aromatic alpha-keto acid reductase) (KAR) (EC 1.1.1.96) (Cytosolic malate dehydrogenase)	MDH1 MDHA	1	7.33242	8.64109	10.9298	8.96777	1.82081	8.88009	9.2806	10.557	9.57255	0.875729	8.89088	10.9465	9.91867	1.45351
Q9UNE7	E3 ubiquitin-protein ligase CHIP (EC 2.3.2.27) (Antigen NY-CO-7) (CLL-associated antigen KW-8) (Carboxy terminus of Hsp70-interacting protein) (RING-type E3 ubiquitin transferase CHIP) (STIP1 homology and U box-containing protein 1)	STUB1 CHIP PP1131	1	9.82298	10.3862	6.83236	9.01386	1.91011	12.9769	16.7735	9.40306	13.0511	3.68577	15.6915	16.0306	15.861	0.23978
P36873	Serine/threonine-protein phosphatase PP1-gamma catalytic subunit (PP-1G) (EC 3.1.3.16) (Protein phosphatase 1C catalytic subunit)	PPP1CC	0	6.12814	9.96669	10.9702	9.02169	2.55563	8.20812	11.6514	-	-	-	9.50062	-	-	-
Q9UJU6	Drebrin-like protein (Cervical SH3P7) (Cervical mucin-associated protein) (Drebrin-F) (HPK1-interacting protein of 55 kDa) (HIP-55) (SH3 domain-containing protein 7)	DBNL CMAP SH3P7 PP5423	1	7.93118	11.4425	7.77843	9.05071	2.07277	9.49571	7.453	9.55628	8.835	1.19723	9.1578	7.75189	8.45484	0.994133
Q96AG4	Leucine-rich repeat-containing protein 59 (Ribosome-binding protein p34) (p34) [Cleaved into: Leucine-rich repeat-containing protein 59, N-terminally processed]	LRRC59 PRO1855	1	8.79973	10.1826	8.22076	9.0677	1.008	6.08018	9.56937	8.401	8.01685	1.77603	13.3802	18.6853	16.0327	3.7513
P60660	Myosin light polypeptide 6 (17 kDa myosin light chain) (LC17) (Myosin light chain 3) (MLC-3) (Myosin light chain alkali 3) (Myosin light chain A3) (Smooth muscle and nonmuscle myosin light chain alkali 6)	MYL6	1	8.96006	6.36222	11.9385	9.08693	2.7903	5.79333	14.2499	11.738	10.5937	4.34287	6.90807	12.9147	9.91141	4.24736
Q92609	TBC1 domain family member 5	TBC1D5 KIAA0210	1	13.2404	8.41837	5.6057	9.08815	3.86116	-	12.7369	25.8672	-	-	-	9.97641	-	-
Q9BXW7	Haloacid dehalogenase-like hydrolase domain-containing 5 (Cat eye syndrome critical region protein 5)	HDHD5 CECR5	0	6.46942	14.3894	6.41725	9.09203	4.58775	15.7185	20.9174	-	-	-	10.4649	16.8116	13.6382	4.48779
Q99497	Parkinson disease protein 7 (Maillard deglycase) (Oncogene DJ1) (Parkinsonism-associated deglycase) (Protein DJ-1) (DJ-1) (Protein/nucleic acid deglycase DJ-1) (EC 3.1.2.-, EC 3.5.1.-, EC 3.5.1.124)	PARK7	1	6.45489	9.22377	11.6233	9.10066	2.5864	13.1409	8.21528	6.37511	9.24377	3.49819	8.35382	6.90296	7.62839	1.02592
P35268	60S ribosomal protein L22 (EBER-associated protein) (EAP) (Epstein-Barr virus small RNA-associated protein) (Heparin-binding protein HBp15) (Large ribosomal subunit protein eL22)	RPL22	1	10.0169	10.3894	7.00789	9.13808	1.85418	6.09738	6.35705	4.45781	5.63741	1.02978	19.6677	3.45086	11.5593	11.4671
Q9Y230	RuvB-like 2 (EC 3.6.4.12) (48 kDa TATA box-binding protein-interacting protein) (48 kDa TBP-interacting protein) (51 kDa erythrocyte cytosolic protein) (ECP-51) (INO80 complex subunit J) (Repressing pontin 52) (Reptin 52) (TIP49b) (TIP60-associated protein 54-beta) (TAP54-beta)	RUVBL2 INO80J TIP48 TIP49B CGI-46	1	10.3919	9.50799	7.61314	9.171	1.41968	14.3014	11.9408	10.3131	12.1851	2.00533	12.3745	10.0153	11.1949	1.66819
Q15029	116 kDa U5 small nuclear ribonucleoprotein component (Elongation factor Tu GTP-binding domain-containing protein 2) (SNU114 homolog) (hSNU114) (U5 snRNP-specific protein, 116 kDa) (U5-116 kDa)	EFTUD2 KIAA0031 SNRP116	0	8.99154	9.87094	8.65778	9.17342	0.626694	12.9473	8.32164	8.72898	9.99932	2.56117	8.89661	6.34959	7.6231	1.80101
P07858	Cathepsin B (EC 3.4.22.1) (APP secretase) (APPS) (Cathepsin B1) [Cleaved into: Cathepsin B light chain; Cathepsin B heavy chain]	CTSB CPSB	1	7.25601	8.13586	12.3384	9.24341	2.71618	3.51383	8.73439	8.47955	6.90926	2.94328	11.4551	14.4575	12.9563	2.12307
P25398	40S ribosomal protein S12 (Small ribosomal subunit protein eS12)	RPS12	1	9.2246	7.46293	11.0494	9.24565	1.79335	9.82054	6.23869	10.9084	8.9892	2.44333	11.1403	14.7979	12.9691	2.58629
Q15717	ELAV-like protein 1 (Hu-antigen R) (HuR)	ELAVL1 HUR	1	10.6736	7.71732	9.42521	9.27205	1.48408	9.46621	10.6824	4.99065	8.37975	2.99738	10.6928	12.3307	11.5117	1.15819
P61313	60S ribosomal protein L15 (Large ribosomal subunit protein eL15)	RPL15 EC45 TCBAP0781	0	5.285	12.2368	10.3453	9.28903	3.59425	7.85287	7.68691	7.27562	7.60513	0.297188	8.78825	12.9988	10.8935	2.97734
P50502	Hsc70-interacting protein (Hip) (Aging-associated protein 2) (Progesterone receptor-associated p48 protein) (Protein FAM10A1) (Putative tumor suppressor ST13) (Renal carcinoma antigen NY-REN-33) (Suppression of tumorigenicity 13 protein)	ST13 AAG2 FAM10A1 HIP SNC6	1	7.74227	8.57812	11.553	9.29111	2.0029	7.86467	11.7481	-	-	-	10.4953	11.0281	10.7617	0.376712
P21796	Voltage-dependent anion-selective channel protein 1 (VDAC-1) (hVDAC1) (Outer mitochondrial membrane protein porin 1) (Plasmalemmal porin) (Porin 31HL) (Porin 31HM)	VDAC1 VDAC	1	12.3898	8.58196	6.94965	9.30715	2.79165	9.32173	15.4577	10.289	11.6895	3.29904	6.74112	26.9102	16.8257	14.2617
P26583	High mobility group protein B2 (High mobility group protein 2) (HMG-2)	HMGB2 HMG2	1	11.1853	7.2874	9.44982	9.30751	1.95285	14.6321	15.0635	17.6453	15.7803	1.6295	10.6185	6.23711	8.42781	3.09813
Q9BVA1	Tubulin beta-2B chain	TUBB2B	0	10.0015	12.2283	5.76377	9.33122	3.284	11.4974	7.86425	14.7732	11.3783	3.45602	13.8681	31.9672	22.9177	12.798
O15371	Eukaryotic translation initiation factor 3 subunit D (eIF3d) (Eukaryotic translation initiation factor 3 subunit 7) (eIF-3-zeta) (eIF3 p66)	EIF3D EIF3S7	0	11.4927	8.04479	8.46548	9.33432	1.88099	10.5065	18.7316	22.8716	17.3699	6.29401	13.4701	40.1903	26.8302	18.894
P42166	Lamina-associated polypeptide 2, isoform alpha (Thymopoietin isoform alpha) (TP alpha) (Thymopoietin-related peptide isoform alpha) (TPRP isoform alpha) [Cleaved into: Thymopoietin (TP) (Splenin); Thymopentin (TP5)]	TMPO LAP2	1	12.6973	7.84217	7.51488	9.35145	2.90221	12.4359	27.4005	21.964	20.6001	7.57498	15.15	14.5577	14.8538	0.418825
P31948	Stress-induced-phosphoprotein 1 (STI1) (Hsc70/Hsp90-organizing protein) (Hop) (Renal carcinoma antigen NY-REN-11) (Transformation-sensitive protein IEF SSP 3521)	STIP1	1	9.03534	8.90557	10.1148	9.3519	0.663856	8.41283	9.27319	7.3743	8.35344	0.950835	10.3975	7.35182	8.87465	2.15361
P22234	Bifunctional phosphoribosylaminoimidazole carboxylase/phosphoribosylaminoimidazole succinocarboxamide synthetase (PAICS) [Includes: Phosphoribosylaminoimidazole carboxylase (EC 4.1.1.21) (AIR carboxylase) (AIRC); Phosphoribosylaminoimidazole succinocarboxamide synthetase (EC 6.3.2.6) (SAICAR synthetase)]	PAICS ADE2 AIRC PAIS	1	9.83193	3.16758	15.0599	9.35313	5.96059	7.97837	10.6177	7.63848	8.74486	1.63083	15.1017	11.7481	13.4249	2.37136
Q9NVA2	Septin-11	SEPTIN11 SEPT11	0	9.38007	8.50601	10.1761	9.35408	0.835369	7.50119	7.42455	3.20198	6.04257	2.46032	4.60409	5.4949	5.0495	0.629899
P35237	Serpin B6 (Cytoplasmic antiproteinase) (CAP) (Peptidase inhibitor 6) (PI-6) (Placental thrombin inhibitor)	SERPINB6 PI6 PTI	1	11.4707	7.49691	9.10413	9.35726	1.99897	15.173	14.5409	22.1687	17.2942	4.23326	15.8207	11.0542	13.4374	3.37041
Q00325	Phosphate carrier protein, mitochondrial (Phosphate transport protein) (PTP) (Solute carrier family 25 member 3)	SLC25A3 PHC OK/SW-cl.48	1	8.53589	7.52728	12.0152	9.35946	2.35458	11.6959	6.52965	4.88528	7.7036	3.55383	7.38211	5.99489	6.6885	0.980909
Q04323	UBX domain-containing protein 1 (SAPK substrate protein 1) (UBA/UBX 33.3 kDa protein)	UBXN1 SAKS1	1	9.79451	8.70706	9.58817	9.36325	0.577563	13.5853	6.68438	9.33241	9.86735	3.4814	10.7015	28.3955	19.5485	12.5115
P43243	Matrin-3	MATR3 KIAA0723	0	11.2318	5.62093	11.3609	9.40455	3.27734	11.9765	18.6046	12.6691	14.4167	3.64328	14.9038	10.6784	12.7911	2.98778
P32119	Peroxiredoxin-2 (EC 1.11.1.24) (Natural killer cell-enhancing factor B) (NKEF-B) (PRP) (Thiol-specific antioxidant protein) (TSA) (Thioredoxin peroxidase 1) (Thioredoxin-dependent peroxide reductase 1) (Thioredoxin-dependent peroxiredoxin 2)	PRDX2 NKEFB TDPX1	1	13.7418	6.4148	8.10259	9.41973	3.83697	8.71948	5.95069	9.73018	8.13345	1.95671	9.89043	7.26513	8.57778	1.85637
Q15813	Tubulin-specific chaperone E (Tubulin-folding cofactor E)	TBCE	0	9.99262	13.6569	4.61774	9.42242	4.54647	10.3557	20.039	-	-	-	-	-	-	-
P11177	Pyruvate dehydrogenase E1 component subunit beta, mitochondrial (PDHE1-B) (EC 1.2.4.1)	PDHB PHE1B	0	11.5436	8.64034	8.13088	9.43826	1.84096	9.54319	16.0398	8.956	11.513	3.93128	17.1328	9.33817	13.2355	5.51163
P23526	Adenosylhomocysteinase (AdoHcyase) (EC 3.13.2.1) (S-adenosyl-L-homocysteine hydrolase)	AHCY SAHH	1	8.98003	10.0881	9.32173	9.46329	0.567444	13.0057	9.5481	12.4236	11.6591	1.85121	8.98533	16.643	12.8142	5.41482
P54727	UV excision repair protein RAD23 homolog B (HR23B) (hHR23B) (XP-C repair-complementing complex 58 kDa protein) (p58)	RAD23B	0	9.9026	7.34109	11.2689	9.50418	1.99396	11.5913	17.7009	15.7661	15.0194	3.1225	10.7908	5.30285	8.0468	3.88053
Q01995	Transgelin (22 kDa actin-binding protein) (Protein WS3-10) (Smooth muscle protein 22-alpha) (SM22-alpha)	TAGLN SM22 WS3-10	0	8.88748	4.93547	14.8545	9.55914	4.99351	11.2555	10.848	6.50291	9.53546	2.63416	10.9591	7.4607	9.20993	2.47377
Q96AC1	Fermitin family homolog 2 (Kindlin-2) (Mitogen-inducible gene 2 protein) (MIG-2) (Pleckstrin homology domain-containing family C member 1) (PH domain-containing family C member 1)	FERMT2 KIND2 MIG2 PLEKHC1	1	11.8516	12.6988	4.20254	9.58431	4.67996	9.84087	9.41947	15.2025	11.4876	3.22408	11.8415	8.92499	10.3832	2.06225
O95292	Vesicle-associated membrane protein-associated protein B/C (VAMP-B/VAMP-C) (VAMP-associated protein B/C) (VAP-B/VAP-C)	VAPB UNQ484/PRO983	1	14.6	5.15376	9.01018	9.58797	4.74955	16.0221	9.90585	29.182	18.37	9.85021	19.709	13.8963	16.8027	4.11023
Q01105	Protein SET (HLA-DR-associated protein II) (Inhibitor of granzyme A-activated DNase) (IGAAD) (PHAPII) (Phosphatase 2A inhibitor I2PP2A) (I-2PP2A) (Template-activating factor I) (TAF-I)	SET	1	12.989	7.8228	7.96998	9.59393	2.94114	9.08603	9.43177	16.0525	11.5234	3.92606	15.7299	7.36804	11.549	5.9127
Q15019	Septin-2 (Neural precursor cell expressed developmentally down-regulated protein 5) (NEDD-5)	SEPTIN2 DIFF6 KIAA0158 NEDD5 SEPT2	1	10.6561	10.782	7.41067	9.61624	1.91112	7.99039	10.9528	8.24459	9.0626	1.6419	13.7113	19.6852	16.6982	4.22418
P09429	High mobility group protein B1 (High mobility group protein 1) (HMG-1)	HMGB1 HMG1	1	11.3287	9.60207	7.95169	9.62747	1.68863	11.2271	8.19531	9.47277	9.63173	1.52214	9.68698	10.2398	9.96341	0.390934
P20700	Lamin-B1	LMNB1 LMN2 LMNB	1	4.52212	13.9333	10.4921	9.64919	4.76189	10.8536	11.3483	14.6138	12.2719	2.0432	14.8871	13.1944	14.0408	1.19689
P61758	Prefoldin subunit 3 (HIBBJ46) (von Hippel-Lindau-binding protein 1) (VBP-1) (VHL-binding protein 1)	VBP1 PFDN3	0	9.26907	9.62494	10.0639	9.65262	0.398114	9.11157	22.5473	10.3437	14.0008	7.42703	-	12.3891	-	-
O14979	Heterogeneous nuclear ribonucleoprotein D-like (hnRNP D-like) (hnRNP DL) (AU-rich element RNA-binding factor) (JKT41-binding protein) (Protein laAUF1)	HNRNPDL HNRPDL JKTBP	0	11.6655	9.83599	7.47663	9.65936	2.09999	4.1104	6.86333	9.678	6.88391	2.78386	10.3806	9.67882	10.0297	0.496244
P12236	ADP/ATP translocase 3 (ADP,ATP carrier protein 3) (ADP,ATP carrier protein, isoform T2) (ANT 2) (Adenine nucleotide translocator 3) (ANT 3) (Solute carrier family 25 member 6) [Cleaved into: ADP/ATP translocase 3, N-terminally processed]	SLC25A6 AAC3 ANT3 CDABP0051	0	6.73069	11.3727	10.8869	9.66343	2.55141	13.1273	8.98078	22.1111	14.7397	6.71202	8.38514	6.98124	7.68319	0.992706
P30153	Serine/threonine-protein phosphatase 2A 65 kDa regulatory subunit A alpha isoform (Medium tumor antigen-associated 61 kDa protein) (PP2A subunit A isoform PR65-alpha) (PP2A subunit A isoform R1-alpha)	PPP2R1A	1	10.4985	7.84056	10.6736	9.6709	1.58754	3.82479	15.9621	-	-	-	5.7683	11.2964	8.53235	3.90896
P59998	Actin-related protein 2/3 complex subunit 4 (Arp2/3 complex 20 kDa subunit) (p20-ARC)	ARPC4 ARC20	1	11.8018	10.7159	6.50291	9.67353	2.79901	21.6473	11.0463	46.9071	26.5335	18.423	11.3727	-	-	-
Q7L5D6	Golgi to ER traffic protein 4 homolog (Conserved edge-expressed protein) (Transmembrane domain recognition complex 35 kDa subunit) (TRC35)	GET4 C7orf20 CEE TRC35 CGI-20	1	8.90308	14.5533	5.57664	9.67767	4.53817	8.76187	25.6378	25.9577	20.1191	9.83699	20.6261	-	-	-
[truncated: 5,370 more rows]

## Sheet: Column definitions
Sheet 1 Prox-SILAC D0-D7-D10
[truncated: 80 more rows]
