# Supplementary material for: Spatially resolved mapping of proteome turnover dynamics with subcellular precision
Source: Nat Commun. 2023 Nov 8;14:7217. doi: 10.1038/s41467-023-42861-8 (PMC10632371; doi:10.1038/s41467-023-42861-8)
Supplement: Supplementary file 9 — Source Data [file 41467_2023_42861_MOESM9_ESM.zip › 394978_2_data_set_8207179_s2t58l.xlsx]

## Sheet: Fig.4A
Length of neurites (μm)	D0	D7	D14
1	25.6401	29.1052	45.2732
2	17.2495	44.923	61.5761
3	22.8819	66.6892	53.6495
4	21.607	35.3772	45.2031
5	32.4545	53.7626	48.7219
6	15.1361	37.5091	69.2944
7	16.3569	30.6707	61.925
8	15.15	35.0051	69.7487
9	21.8935	22.6384	35.9856
10	12.3757	14.9641	33.7155

## Sheet: NOTES
The source data of all the scatter plots revealing the MRF values are related to the supplementary data.
